# Supplementary material for: Transcriptomic profiling of Melilotus albus near-isogenic lines contrasting for coumarin content
Source: Sci Rep. 2017 Jul 4;7:4577. doi: 10.1038/s41598-017-04111-y (PMC5496894; doi:10.1038/s41598-017-04111-y)
Supplement: Supplementary file 2 — Supplementary Table S2 [file 41598_2017_4111_MOESM2_ESM.xls]

## Sheet: Table S2
Table S2 List of annotated unigenes of M. albus transcriptome as compared to public databases.
Genes ID	NR Description	NT Description	KO Description	Swissprot Description	PFAM description	BP Description	MF Description	CC Description	KOG Description
c69219_g1	--	--	--	--	--	--	--	--	--
c68458_g1	--	--	--	--	--	--	--	--	--
c18257_g1	--	--	--	--	--	--	--	--	--
c55201_g1	--	--	--	--	--	--	--	--	--
c31567_g2	putative ammonium transporter AMT1;1 [Lotus japonicus]	Medicago truncatula clone mth2-157b7, complete sequence	ammonium transporter, Amt family	Ammonium transporter 1 member 1 OS=Arabidopsis thaliana GN=AMT1-1 PE=1 SV=1	Ammonium Transporter Family//WH2 motif	ammonium transport	ammonium transmembrane transporter activity//actin binding	membrane	Ammonia permease
c18471_g1	--	--	--	--	--	--	--	--	--
c29662_g1	D111/G-patch domain protein [Medicago truncatula]	PREDICTED: Cicer arietinum PIN2/TERF1-interacting telomerase inhibitor 1-like (LOC101513815), transcript variant X2, mRNA	Pin2-interacting protein X1	--	G-patch domain	--	nucleic acid binding	--	Telomerase elongation inhibitor/RNA maturation protein PINX1
c4803_g1	--	--	--	--	--	--	--	--	--
c15148_g1	beta-glucan-binding protein 5 [Medicago truncatula]	Medicago truncatula Beta-glucan-binding protein (MTR_103s0094) mRNA, complete cds	--	Putative endo-1,3(4)-beta-glucanase 2 OS=Schizosaccharomyces pombe (strain 972 / ATCC 24843) GN=eng2 PE=3 SV=1	Glycosyl hydrolase family 81	cell wall macromolecule catabolic process	glucan endo-1,3-beta-glucanase activity, C-3 substituted reducing group//glucan endo-1,4-beta-glucanase activity, C-3 substituted reducing group	--	Predicted endo-1,3-beta-glucanase
c25655_g1	--	Castanea crenata mRNA, microsatellite: PEB3, complete sequence	--	--	--	--	--	--	--
c90049_g1	predicted protein [Hordeum vulgare subsp. vulgare]	Riptortus pedestris mRNA for ribosomal protein L4, complete cds, sequence id: Rped-0102	large subunit ribosomal protein L4e	60S ribosomal protein L4 OS=Drosophila melanogaster GN=RpL4 PE=1 SV=2	Ribosomal protein L4/L1 family	ribosome biogenesis//translation	structural constituent of ribosome	ribosome	Ribosomal protein RPL1/RPL2/RL4L4
c70552_g1	unknown [Medicago truncatula]	Medicago truncatula clone JCVI-FLMt-11F11 unknown mRNA	serine/threonine-protein kinase SRK2	--	--	--	--	--	--
c71298_g1	--	--	--	--	--	--	--	--	--
c74363_g1	--	--	--	--	--	--	--	--	--
c1324_g1	--	--	--	--	--	--	--	--	--
c66603_g1	PREDICTED: alpha,alpha-trehalose-phosphate synthase [UDP-forming] 5 [Pyrus x bretschneideri]>gi|694391348|ref|XP_009371198.1| PREDICTED: alpha,alpha-trehalose-phosphate synthase [UDP-forming] 5 [Pyrus x bretschneideri]>gi|694391350|ref|XP_009371199.1| PREDICTED: alpha,alpha-trehalose-phosphate synthase [UDP-forming] 5 [Pyrus x bretschneideri]	--	trehalose 6-phosphate synthase/phosphatase	Bifunctional trehalose-6-phosphate synthase/phosphatase OS=Thermoproteus tenax (strain ATCC 35583 / NBRC 100435 / JCM 9277 / Kra 1) GN=tpsp PE=1 SV=1	Glycosyltransferase family 20	trehalose biosynthetic process	catalytic activity	--	Trehalose-6-phosphate synthase component TPS1 and related subunits
c38743_g1	--	--	--	--	--	--	--	--	--
c75493_g1	--	--	--	Ragulator complex protein LAMTOR1 OS=Rattus norvegicus GN=Lamtor1 PE=1 SV=1	Late endosomal/lysosomal adaptor and MAPK and MTOR activator	positive regulation of TOR signaling//positive regulation of MAPK cascade//cellular response to amino acid stimulus//endosome localization//regulation of receptor recycling//lysosome organization//cholesterol homeostasis	--	membrane raft//Ragulator complex//late endosome membrane	--
c64980_g1	--	--	--	--	--	--	--	--	--
c18590_g1	class I glutamine amidotransferase superfamily protein [Medicago truncatula]	Medicago truncatula clone mth2-102d9, complete sequence	4-methyl-5(b-hydroxyethyl)-thiazole monophosphate biosynthesis	Protein DJ-1 homolog C OS=Arabidopsis thaliana GN=DJ1C PE=2 SV=1	--	--	--	--	Putative transcriptional regulator DJ-1
c44852_g1	--	--	--	--	--	--	--	--	--
c75513_g1	--	--	--	Protein flightless-1 OS=Drosophila melanogaster GN=fliI PE=2 SV=1	--	--	--	--	Cytoskeletal regulator Flightless-I (contains leucine-rich and gelsolin repeats)
c51042_g1	ATP-binding microtubule motor family protein [Medicago truncatula]	Medicago truncatula clone mth2-165g15, complete sequence	kinesin family member 22	--	Clusterin	cell death	--	--	--
c37239_g4	--	--	--	--	--	--	--	--	--
c80017_g1	--	--	--	--	--	--	--	--	--
c32609_g1	FHA domain protein [Medicago truncatula]>gi|355496608|gb|AES77811.1| kanadaptin-like protein [Medicago truncatula]	Medicago truncatula FHA domain protein (MTR_7g017500) mRNA, complete cds	--	Kanadaptin OS=Homo sapiens GN=SLC4A1AP PE=1 SV=1	FHA domain	--	protein binding	--	Anion exchanger adaptor protein Kanadaptin, contains FHA domain
c67310_g1	--	--	--	--	--	--	--	--	--
c28311_g2	acyl-coA synthetase [Cicer arietinum]	Lotus japonicus genomic DNA, chromosome 4, clone: LjT08D16, TM0025a, complete sequence	long-chain acyl-CoA synthetase	Long chain acyl-CoA synthetase 4 OS=Arabidopsis thaliana GN=LACS4 PE=2 SV=1	--	--	--	--	Long-chain acyl-CoA synthetases (AMP-forming)
c26391_g1	--	--	--	--	--	--	--	--	--
c50996_g1	--	--	--	--	--	--	--	--	--
c37325_g3	--	--	--	--	--	--	--	--	--
c54423_g1	Heparan-alpha-glucosaminide N-acetyltransferase [Medicago truncatula]	Medicago truncatula Heparan-alpha-glucosaminide N-acetyltransferase (MTR_7g102360) mRNA, complete cds	heparan-alpha-glucosaminide N-acetyltransferase	--	--	--	--	--	--
c36235_g2	hypothetical protein MTR_8g079540 [Medicago truncatula]>gi|355523587|gb|AET04041.1| hypothetical protein MTR_8g079540 [Medicago truncatula]	--	--	--	--	--	--	--	--
c5602_g1	isoflavonoid malonyl transferase 3 [Medicago truncatula]>gi|657376638|gb|KEH21659.1| anthocyanin 5-aromatic acyltransferase [Medicago truncatula]	Medicago truncatula Isoflavonoid malonyl transferase (MTR_4g090560) mRNA, complete cds	--	--	--	--	--	--	--
c39897_g1	--	--	--	--	Aconitase family (aconitate hydratase)	metabolic process	--	--	--
c34335_g1	T1.2 [Malus x robusta]	--	--	--	F/Y rich C-terminus	--	--	nucleus	--
c8731_g1	--	--	--	--	--	--	--	--	--
c48198_g1	--	Medicago truncatula chromosome 5 clone mte1-9h1, COMPLETE SEQUENCE	--	--	--	--	--	--	--
c83259_g1	--	--	--	--	--	--	--	--	--
c78510_g1	--	--	--	--	--	--	--	--	--
c60328_g1	hypothetical protein CISIN_1g002775mg [Citrus sinensis]	--	puromycin-sensitive aminopeptidase	Aminopeptidase M1 OS=Arabidopsis thaliana GN=APM1 PE=1 SV=1	--	--	--	--	Puromycin-sensitive aminopeptidase and related aminopeptidases
c36761_g3	--	--	--	--	--	--	--	--	--
c35099_g1	--	--	--	--	SWIB/MDM2 domain	--	protein binding	--	--
c34161_g1	Splicing factor 3B subunit [Medicago truncatula]>gi|355482602|gb|AES63805.1| splicing factor 3B subunit 2 [Medicago truncatula]	Medicago truncatula Splicing factor 3B subunit (MTR_2g013350) mRNA, complete cds	splicing factor 3B subunit 2	Splicing factor 3B subunit 2 OS=Homo sapiens GN=SF3B2 PE=1 SV=2	Domain of unknown function (DUF382)	--	--	nucleus	Splicing factor 3b, subunit 2
c63974_g1	--	--	--	--	--	--	--	--	--
c18153_g1	PREDICTED: pentatricopeptide repeat-containing protein At4g21880, mitochondrial-like isoform X2 [Glycine max]	Medicago truncatula Pentatricopeptide repeat-containing protein (MTR_4g081220) mRNA, complete cds	--	Pentatricopeptide repeat-containing protein At4g04790, mitochondrial OS=Arabidopsis thaliana GN=At4g04790 PE=2 SV=2	--	--	--	--	--
c74513_g1	--	Medicago truncatula clone mth2-7m9, complete sequence	--	--	--	--	--	--	--
c52430_g1	--	--	--	--	--	--	--	--	--
c36780_g2	ATP-dependent RNA helicase [Medicago truncatula]	Medicago truncatula chromosome 5 clone mth2-62c4, COMPLETE SEQUENCE	--	--	--	--	--	--	--
c48686_g1	--	--	--	--	--	--	--	--	--
c37383_g1	glutathione S-transferase, amino-terminal domain protein [Medicago truncatula]	Medicago truncatula clone JCVI-FLMt-10N7 unknown mRNA	glutathione S-transferase	Glutathione S-transferase 3 OS=Glycine max GN=GST3 PE=1 SV=1	--	--	--	--	--
c81379_g1	--	--	--	--	--	--	--	--	--
c32869_g1	predicted protein [Hordeum vulgare subsp. vulgare]	PREDICTED: Megachile rotundata proliferation-associated protein 2G4-like (LOC100879744), mRNA	--	Proliferation-associated protein 2G4 OS=Mus musculus GN=Pa2g4 PE=1 SV=3	--	--	--	--	Metallopeptidase
c35049_g8	hydroxyproline-rich glycoprotein family protein [Medicago truncatula]	Pisum sativum chloroplast protein translocon component Tic40 precursor (Tic40) mRNA, complete cds; nuclear gene for chloroplast product	--	Protein TIC 40, chloroplastic OS=Pisum sativum GN=TIC40 PE=1 SV=1	--	--	--	--	--
c38059_g1	--	--	--	--	--	--	--	--	--
c67846_g1	--	--	--	--	Nucleopolyhedrovirus P10 protein//Arenavirus nucleocapsid protein	--	--	viral capsid//viral nucleocapsid	--
c89110_g1	Cytokinin dehydrogenase [Medicago truncatula]>gi|355488654|gb|AES69857.1| cytokinin oxidase/dehydrogenase-like protein [Medicago truncatula]	Medicago truncatula clone mth1-6m23, complete sequence	cytokinin dehydrogenase	Cytokinin dehydrogenase 9 OS=Oryza sativa subsp. japonica GN=CKX9 PE=2 SV=1	FAD linked oxidases, C-terminal domain//Cytokinin dehydrogenase 1, FAD and cytokinin binding	cytokinin metabolic process//oxidation-reduction process//amino sugar metabolic process	flavin adenine dinucleotide binding//catalytic activity//UDP-N-acetylmuramate dehydrogenase activity//cytokinin dehydrogenase activity	--	--
c71051_g1	--	PREDICTED: Cicer arietinum DNA-directed RNA polymerase D subunit 2a-like (LOC101513394), mRNA	--	--	--	--	--	--	--
c70516_g1	--	Medicago truncatula clone mth2-66l14, complete sequence	--	--	--	--	--	--	--
c18810_g1	DEAD-box ATP-dependent RNA helicase [Medicago truncatula]	PREDICTED: Cicer arietinum DEAD-box ATP-dependent RNA helicase 47B-like (LOC101502699), mRNA	--	DEAD-box ATP-dependent RNA helicase 47B OS=Oryza sativa subsp. japonica GN=Os03g0219700 PE=2 SV=1	Type III restriction enzyme, res subunit//DEAD/DEAH box helicase//Helicase conserved C-terminal domain	--	ATP-dependent helicase activity//hydrolase activity//helicase activity//ATP binding//nucleic acid binding//DNA binding	--	Translation initiation factor 4F, helicase subunit (eIF-4A) and related helicases
c78865_g1	PREDICTED: CDPK-related kinase 1 isoform X2 [Cucumis melo]	PREDICTED: Nasonia vitripennis serine/threonine-protein kinase DCLK1-like (LOC100118913), transcript variant X4, mRNA	myosin-light-chain kinase	Myosin light chain kinase, smooth muscle OS=Gallus gallus GN=Mylk PE=1 SV=2	Protein tyrosine kinase//Protein kinase domain	protein phosphorylation	protein kinase activity//ATP binding	--	Projectin/twitchin and related proteins
c77737_g1	--	Medicago truncatula chromosome 8 clone mth2-7n18, complete sequence	--	--	--	--	--	--	--
c9753_g1	--	Medicago truncatula clone mth2-14d10, complete sequence	--	--	--	--	--	--	--
c91360_g1	--	Medicago truncatula clone mth2-18n7, complete sequence	--	--	--	--	--	--	--
c12042_g1	--	M.truncatula DNA sequence from clone MTH2-174H2 on chromosome 3, complete sequence	--	--	--	--	--	--	--
c38492_g1	--	--	--	--	--	--	--	--	--
c62466_g1	--	--	--	--	--	--	--	--	--
c34371_g1	phospholipase D alpha 1 [Medicago truncatula]	PREDICTED: Cicer arietinum phospholipase D beta 1-like (LOC101489036), mRNA	phospholipase D1/2	Phospholipase D beta 1 OS=Arabidopsis thaliana GN=PLDBETA1 PE=2 SV=4	C2 domain	--	protein binding	--	Ca2+-dependent lipid-binding protein CLB1/vesicle protein vp115/Granuphilin A, contains C2 domain
c35775_g2	--	--	--	--	--	--	--	--	--
c82393_g1	--	--	--	--	--	--	--	--	--
c38400_g1	--	M.truncatula DNA sequence from clone MTH2-56D24 on chromosome 3, complete sequence	--	--	--	--	--	--	--
c53171_g1	--	--	--	--	Peptidase family S49 N-terminal//MAP7 (E-MAP-115) family	microtubule cytoskeleton organization	serine-type endopeptidase activity	microtubule//plasma membrane	--
c80372_g1	--	--	--	--	--	--	--	--	--
c13763_g1	PREDICTED: small nuclear ribonucleoprotein Sm D3-like [Cicer arietinum]	Medicago truncatula Small nuclear ribonucleoprotein Sm D3 (MTR_8g092200) mRNA, complete cds	small nuclear ribonucleoprotein D3	Small nuclear ribonucleoprotein Sm D3 OS=Xenopus laevis GN=snrpd3 PE=2 SV=1	--	--	--	--	Small nuclear ribonucleoprotein Sm D3
c35752_g1	RNA recognition motif protein [Medicago truncatula]	PREDICTED: Cicer arietinum la-related protein 7-like (LOC101508455), mRNA	lupus La protein	La protein 1 OS=Arabidopsis thaliana GN=LA1 PE=1 SV=1	RNA recognition motif. (a.k.a. RRM, RBD, or RNP domain)	--	nucleic acid binding	--	RNA-binding protein La
c4154_g1	hypothetical protein GUITHDRAFT_121393 [Guillardia theta CCMP2712]>gi|428163352|gb|EKX32427.1| hypothetical protein GUITHDRAFT_121393 [Guillardia theta CCMP2712]	--	--	Carboxypeptidase N subunit 2 OS=Mus musculus GN=Cpn2 PE=1 SV=2	Leucine Rich Repeat	--	protein binding	--	FOG: Toll/interleukin receptor and related proteins containing LRR and TIR repeats
c12479_g1	--	--	--	Probable pre-mRNA-splicing factor ATP-dependent RNA helicase mog-4 OS=Caenorhabditis elegans GN=mog-4 PE=1 SV=2	--	--	--	--	mRNA splicing factor ATP-dependent RNA helicase
c54487_g1	--	--	--	--	--	--	--	--	--
c37019_g2	--	PREDICTED: Cicer arietinum protein RFT1 homolog (LOC101504040), transcript variant X2, mRNA	--	--	--	--	--	--	--
c41578_g1	--	--	--	--	--	--	--	--	--
c70221_g1	hypothetical protein MTR_5g083500 [Medicago truncatula]>gi|355518050|gb|AES99673.1| hypothetical protein MTR_5g083500 [Medicago truncatula]	Medicago truncatula hypothetical protein (MTR_5g083500) mRNA, complete cds	--	--	--	--	--	--	--
c12222_g1	--	--	--	--	--	--	--	--	--
c3245_g2	Transcription factor style2.1 [Medicago truncatula]>gi|355496194|gb|AES77397.1| transcription factor [Medicago truncatula]	Medicago truncatula chromosome 7 clone mte1-4j13, complete sequence	--	Transcription factor PRE6 OS=Arabidopsis thaliana GN=PRE6 PE=1 SV=1	Helix-loop-helix DNA-binding domain//DASH complex subunit Dam1	attachment of spindle microtubules to kinetochore	protein dimerization activity	mitotic spindle//DASH complex	--
c75018_g1	--	Medicago truncatula chromosome 8 clone mth2-39o9, complete sequence	--	--	--	--	--	--	--
c7772_g1	hypothetical protein VITISV_011767 [Vitis vinifera]	Populus trichocarpa proton-dependent oligopeptide transport family protein (POPTR_0013s11160g) mRNA, complete cds	solute carrier family 15 (peptide/histidine transporter), member 3/4	Protein NRT1/ PTR FAMILY 5.10 OS=Arabidopsis thaliana GN=NPF5.10 PE=2 SV=1	POT family//Pheromone A receptor	transport//G-protein coupled receptor signaling pathway//sensory perception of chemical stimulus//response to pheromone	mating-type factor pheromone receptor activity//transporter activity	membrane//integral component of membrane	H+/oligopeptide symporter
c814_g1	RNA-directed DNA polymerase (Reverse transcriptase); Ribonuclease H; Endonuclease/exonuclease/phosphatase [Medicago truncatula]	--	--	--	Reverse transcriptase (RNA-dependent DNA polymerase)	RNA-dependent DNA replication	RNA-directed DNA polymerase activity//RNA binding	--	--
c81458_g1	--	Medicago truncatula clone mth2-32h4, complete sequence	--	--	--	--	--	--	--
c36045_g1	PREDICTED: enzymatic polyprotein-like [Cicer arietinum]	--	--	--	Aspartyl protease//Acetokinase family	proteolysis//metabolic process//phosphorylation	kinase activity//phosphotransferase activity, carboxyl group as acceptor//aspartic-type endopeptidase activity	intracellular	--
c33339_g1	--	--	--	--	--	--	--	--	--
c42948_g1	--	--	--	--	--	--	--	--	--
c75044_g1	--	--	--	--	--	--	--	--	--
c90800_g1	--	--	--	--	--	--	--	--	--
c92033_g1	--	--	--	--	--	--	--	--	--
c71536_g1	--	--	--	--	--	--	--	--	--
c54677_g1	resistance gene analog protein [Medicago sativa]	Medicago sativa clone MSRGA50 resistance gene analog protein gene, partial cds	--	--	--	--	--	--	--
c39100_g1	--	--	--	--	--	--	--	--	--
c88306_g1	PREDICTED: probable inactive leucine-rich repeat receptor-like protein kinase At5g20690-like [Cicer arietinum]	Medicago truncatula Leucine-rich repeat receptor-like protein kinase (MTR_4g124990) mRNA, complete cds	--	Probable LRR receptor-like serine/threonine-protein kinase RLK OS=Arabidopsis thaliana GN=RLK PE=2 SV=1	Leucine Rich Repeat	--	protein binding	--	--
c74203_g1	hypothetical protein H310_03871 [Aphanomyces invadans]>gi|574477725|gb|ETW04721.1| hypothetical protein H310_03871 [Aphanomyces invadans]	--	ribosome assembly protein 1	Elongation factor Tu GTP-binding domain-containing protein 1 OS=Homo sapiens GN=EFTUD1 PE=1 SV=2	--	--	--	--	Translation elongation factor 2/ribosome biogenesis protein RIA1 and related proteins
c62755_g1	predicted protein [Phaeodactylum tricornutum CCAP 1055/1]>gi|209583046|gb|ACI65666.1| predicted protein [Phaeodactylum tricornutum CCAP 1055/1]	PREDICTED: Anolis carolinensis structural maintenance of chromosomes 4 (smc4), mRNA	structural maintenance of chromosome 4	Structural maintenance of chromosomes protein 4 OS=Arabidopsis thaliana GN=SMC4 PE=1 SV=1	--	sister chromatid cohesion//DNA repair//chromosome condensation//DNA recombination	ATP binding	nucleus//chromosome	Structural maintenance of chromosome protein 4 (chromosome condensation complex Condensin, subunit C)
c7026_g1	PREDICTED: hydroxyisourate hydrolase-like [Glycine max]	PREDICTED: Glycine max hydroxyisourate hydrolase-like (LOC100804122), mRNA	beta-glucosidase	Hydroxyisourate hydrolase OS=Glycine max GN=HIUH PE=1 SV=1	Glycosyl hydrolase family 1//Protein of unknown function (DUF1298)	glycerolipid metabolic process//acyl-carrier-protein biosynthetic process//carbohydrate metabolic process	hydrolase activity, hydrolyzing O-glycosyl compounds//diacylglycerol O-acyltransferase activity	--	--
c13328_g1	PREDICTED: NADH dehydrogenase [ubiquinone] 1 beta subcomplex subunit 2 [Prunus mume]>gi|645228784|ref|XP_008221157.1| PREDICTED: NADH dehydrogenase [ubiquinone] 1 beta subcomplex subunit 2 [Prunus mume]	Vitis vinifera clone SS0AEB24YI09	--	NADH dehydrogenase [ubiquinone] 1 beta subcomplex subunit 2 OS=Arabidopsis thaliana GN=At1g76200 PE=3 SV=1	23S rRNA methylase leader peptide (ErmC)//Sodium Bile acid symporter family	response to antibiotic//sodium ion transport//bile acid and bile salt transport	bile acid:sodium symporter activity	membrane	--
c89477_g1	--	--	--	--	--	--	--	--	--
c41662_g1	--	--	--	--	Predicted permease YjgP/YjgQ family	--	--	integral component of membrane	--
c5235_g1	Serine carboxypeptidase S28 family protein isoform 2, partial [Theobroma cacao]>gi|508699894|gb|EOX91790.1| Serine carboxypeptidase S28 family protein isoform 2, partial [Theobroma cacao]	--	lysosomal Pro-X carboxypeptidase	Lysosomal Pro-X carboxypeptidase OS=Pongo abelii GN=PRCP PE=2 SV=1	Prolyl oligopeptidase family//Serine carboxypeptidase S28	proteolysis	serine-type peptidase activity	--	Prolylcarboxypeptidase (angiotensinase C)
c55293_g1	pyruvate carboxylase [Emiliania huxleyi]	--	pyruvate carboxylase	Pyruvate carboxylase, mitochondrial OS=Bos taurus GN=PC PE=2 SV=2	Glycine cleavage H-protein//Pyrimidine nucleoside phosphorylase C-terminal domain//HlyD family secretion protein//PASTA domain//Na(+)-translocating NADH-quinone reductase subunit A (NQRA)	pyrimidine nucleoside metabolic process//glycine catabolic process//oxidation-reduction process//electron transport//sodium ion transport//transmembrane transport	transferase activity, transferring pentosyl groups//oxidoreductase activity, acting on NAD(P)H, quinone or similar compound as acceptor//penicillin binding	glycine cleavage complex//membrane	Pyruvate carboxylase
c25153_g1	--	--	--	--	--	--	--	--	--
c37108_g5	LRR receptor-like kinase family protein [Medicago truncatula]	Medicago truncatula Receptor protein kinase-like protein (MTR_028s0015) mRNA, complete cds	--	LRR receptor-like serine/threonine-protein kinase GSO1 OS=Arabidopsis thaliana GN=GSO1 PE=2 SV=1	--	--	--	--	--
c51098_g1	zeatin O-glucosyltransferase-like protein [Medicago truncatula]	PREDICTED: Glycine max zeatin O-glucosyltransferase-like (LOC100799527), mRNA	cis-zeatin O-glucosyltransferase	Zeatin O-glucosyltransferase OS=Phaseolus lunatus GN=ZOG1 PE=2 SV=1	UDP-glucoronosyl and UDP-glucosyl transferase//Maf1 regulator	negative regulation of transcription from RNA polymerase III promoter//metabolic process	transferase activity, transferring hexosyl groups	--	--
c68039_g1	--	Medicago truncatula clone mth2-97e21, complete sequence	--	--	--	--	--	--	--
c74499_g1	--	--	--	--	--	--	--	--	--
c50364_g1	hypothetical protein H310_10623 [Aphanomyces invadans]>gi|574468951|gb|ETV95967.1| hypothetical protein H310_10623 [Aphanomyces invadans]	--	--	Ragulator complex protein LAMTOR2 homolog OS=Drosophila melanogaster GN=CG5189 PE=2 SV=1	--	--	--	--	MP1 adaptor interacting protein P14
c88886_g1	Glucosidase 1 isoform 1 [Theobroma cacao]>gi|508708012|gb|EOX99908.1| Glucosidase 1 isoform 1 [Theobroma cacao]	--	mannosyl-oligosaccharide glucosidase	Probable mannosyl-oligosaccharide glucosidase OS=Caenorhabditis elegans GN=F13H10.4 PE=1 SV=2	Mannosyl oligosaccharide glucosidase	oligosaccharide metabolic process	mannosyl-oligosaccharide glucosidase activity	--	Glucosidase I
c15486_g1	--	--	--	--	--	--	--	--	--
c61417_g1	--	--	--	--	--	--	--	--	--
c45120_g1	hypothetical protein EUTSA_v10014925mg [Eutrema salsugineum]>gi|557100169|gb|ESQ40532.1| hypothetical protein EUTSA_v10014925mg [Eutrema salsugineum]	Prunus persica hypothetical protein (PRUPE_ppa025434mg) mRNA, partial cds	small subunit ribosomal protein S14e	40S ribosomal protein S14-3 OS=Arabidopsis thaliana GN=RPS14C PE=2 SV=2	Ribosomal protein S11	translation//ribosome biogenesis	structural constituent of ribosome	ribosome	40S ribosomal protein S14
c74906_g1	--	--	--	--	--	--	--	--	--
c82360_g1	--	--	--	--	--	--	--	--	--
c56385_g1	--	Medicago truncatula chromosome 5 clone mth4-5l6, COMPLETE SEQUENCE	--	--	--	--	--	--	--
c82904_g1	--	Medicago truncatula chromosome 8 clone mth2-41c1, complete sequence	--	--	--	--	--	--	--
c76445_g1	--	--	--	--	--	--	--	--	--
c31695_g1	PREDICTED: 2-Cys peroxiredoxin BAS1-like, chloroplastic-like isoform X2 [Cicer arietinum]	Medicago truncatula clone JCVI-FLMt-11M19 unknown mRNA	peroxiredoxin (alkyl hydroperoxide reductase subunit C)	2-Cys peroxiredoxin BAS1, chloroplastic OS=Arabidopsis thaliana GN=BAS1 PE=1 SV=2	AhpC/TSA family//Redoxin	oxidation-reduction process	oxidoreductase activity//antioxidant activity	--	Alkyl hydroperoxide reductase, thiol specific antioxidant and related enzymes
c90102_g1	--	--	--	--	--	--	--	--	--
c34611_g1	exocyst subunit exo70 family protein [Medicago truncatula]	PREDICTED: Cicer arietinum uncharacterized LOC101502604 (LOC101502604), mRNA	exocyst complex component 7	Exocyst complex component EXO70B1 OS=Arabidopsis thaliana GN=EXO70B1 PE=1 SV=1	Exo70 exocyst complex subunit	exocytosis	--	exocyst	Exocyst component protein and related proteins
c34325_g2	--	--	--	--	--	--	--	--	--
c32469_g2	FAR1; Polynucleotidyl transferase, Ribonuclease H fold [Medicago truncatula]	--	--	Retrovirus-related Pol polyprotein from transposon 297 OS=Drosophila melanogaster GN=pol PE=3 SV=1	--	--	--	--	FOG: Transposon-encoded proteins with TYA, reverse transcriptase, integrase domains in various combinations
c72362_g1	--	--	--	--	--	--	--	--	--
c73988_g1	--	--	--	--	--	--	--	--	--
c78850_g1	--	Medicago truncatula chromosome 8 clone mth2-57p18, complete sequence	--	--	--	--	--	--	--
c19409_g1	--	Medicago truncatula chromosome 5 clone mth2-175g3, COMPLETE SEQUENCE	--	--	--	--	--	--	--
c92423_g1	--	--	--	--	--	--	--	--	--
c7916_g1	--	--	--	--	--	--	--	--	--
c30593_g1	myelodysplasia-myeloid leukemia factor 1-interacting protein [Medicago truncatula]	PREDICTED: Cicer arietinum uncharacterized LOC101499362 (LOC101499362), transcript variant X2, mRNA	--	--	--	--	--	--	--
c37082_g10	flavin-binding monooxygenase-like protein [Medicago truncatula]	PREDICTED: Cicer arietinum probable indole-3-pyruvate monooxygenase YUCCA10-like (LOC101496943), mRNA	indole-3-pyruvate monooxygenase	Probable indole-3-pyruvate monooxygenase YUCCA10 OS=Arabidopsis thaliana GN=YUC10 PE=2 SV=1	Putative NAD(P)-binding//FAD dependent oxidoreductase//Flavin-binding monooxygenase-like//Lycopene cyclase protein//D-isomer specific 2-hydroxyacid dehydrogenase, NAD binding domain//Pyridine nucleotide-disulphide oxidoreductase//Pyridine nucleotide-disulphide oxidoreductase//3-hydroxyacyl-CoA dehydrogenase, NAD binding domain//Glucose inhibited division protein A//TrkA-N domain//ThiF family//Glu…	glycerol-3-phosphate catabolic process//siroheme biosynthetic process//tRNA processing//leucine catabolic process//fatty acid biosynthetic process//pyruvate metabolic process//malate metabolic process//isoleucine catabolic process//tricarboxylic acid cycle//benzoate metabolic process//valine catabolic process//cellular amino acid metabolic process//tryptophan metabolic process//lysine catabolic p…	N,N-dimethylaniline monooxygenase activity//NADP binding//precorrin-2 dehydrogenase activity//NAD binding//oxidoreductase activity, acting on the CH-OH group of donors, NAD or NADP as acceptor//oxidoreductase activity//malate dehydrogenase (decarboxylating) (NAD+) activity//cofactor binding//flavin adenine dinucleotide binding//3-hydroxyacyl-CoA dehydrogenase activity//oxidoreductase activity, ac…	cytoplasm	Flavin-containing monooxygenase
c31275_g1	hypothetical protein MTR_8g066820 [Medicago truncatula]>gi|355522818|gb|AET03272.1| PLATZ transcription factor family protein [Medicago truncatula]	Medicago truncatula chromosome 8 clone mth2-1o14, complete sequence	--	--	Ustilago B locus mating-type protein	--	DNA binding	nucleus	--
c87779_g1	--	--	--	--	--	--	--	--	--
c28622_g1	ALY protein [Nicotiana benthamiana]	--	THO complex subunit 4	THO complex subunit 4 OS=Xenopus tropicalis GN=alyref PE=2 SV=1	RNA recognition motif. (a.k.a. RRM, RBD, or RNP domain)	--	nucleic acid binding	--	RRM motif-containing protein
c33897_g1	Pentatricopeptide repeat-containing protein [Medicago truncatula]>gi|355517031|gb|AES98654.1| PPR containing plant-like protein [Medicago truncatula]	Medicago truncatula chromosome 5 clone mth2-29p15, COMPLETE SEQUENCE	--	Pentatricopeptide repeat-containing protein At1g19720 OS=Arabidopsis thaliana GN=DYW7 PE=2 SV=1	--	--	--	--	--
c12274_g1	--	--	--	--	--	--	--	--	--
c18697_g2	unnamed protein product [Albugo candida]>gi|635370255|emb|CCI41553.1| unnamed protein product [Albugo candida]	--	lysyl-tRNA synthetase, class II	Lysine--tRNA ligase OS=Mus musculus GN=Kars PE=1 SV=1	Herpesvirus UL25 family//OB-fold nucleic acid binding domain	viral genome packaging	nucleic acid binding	host cell nucleus	Lysyl-tRNA synthetase (class II)
c16603_g1	--	--	--	--	--	--	--	--	--
c54831_g1	--	Medicago truncatula clone mth2-11f7, complete sequence	--	--	--	--	--	--	--
c60498_g1	Dil domain myosin family protein [Medicago truncatula]	Medicago truncatula Myosin XI (MTR_1g080600) mRNA, complete cds	myosin V	Myosin-11 OS=Arabidopsis thaliana GN=XI-E PE=3 SV=1	ABC transporter//Type II/IV secretion system protein//Myosin head (motor domain)//Myosin N-terminal SH3-like domain//Zeta toxin	transport	kinase activity//motor activity//ATP binding//ATPase activity	myosin complex	Myosin class V heavy chain
c44787_g1	--	Medicago truncatula clone mth2-93d23, complete sequence	--	--	--	--	--	--	--
c22069_g1	PREDICTED: uncharacterized protein LOC101491725 [Cicer arietinum]	Medicago truncatula strain A17 clone WTSI_1018-165P4, complete sequence	apyrase	--	--	--	--	--	--
c19069_g1	PREDICTED: leucine-rich repeat receptor-like protein CLAVATA2-like [Glycine max]	Medicago truncatula clone mth2-36c19, complete sequence	--	DNA-damage-repair/toleration protein DRT100 OS=Arabidopsis thaliana GN=DRT100 PE=2 SV=2	Leucine Rich Repeat	--	protein binding	--	--
c12757_g1	--	--	solute carrier family 5 (sodium-coupled monocarboxylate transporter), member 8/12	Putative sodium-dependent multivitamin transporter OS=Drosophila melanogaster GN=CG32669 PE=2 SV=1	NADH dehydrogenase transmembrane subunit//Sodium:solute symporter family	electron transport//transmembrane transport//oxidation-reduction process//transport	oxidoreductase activity, acting on NAD(P)H, quinone or similar compound as acceptor//transporter activity	membrane	Na+:iodide/myo-inositol/multivitamin symporters
c27480_g1	Na+/H+ antiporter [Medicago truncatula]	PREDICTED: Cicer arietinum uncharacterized LOC101513154 (LOC101513154), mRNA	--	Na(+)/H(+) antiporter NhaD OS=Vibrio cholerae serotype O1 (strain ATCC 39541 / Classical Ogawa 395 / O395) GN=nhaD PE=1 SV=1	PLAC (protease and lacunin) domain//Citrate transporter	transmembrane transport	peptidase activity	integral component of membrane	--
c50540_g1	--	--	--	Uncharacterized protein CG43867 OS=Drosophila melanogaster GN=CG43867 PE=1 SV=4	--	--	--	--	--
c29514_g1	--	--	--	Longitudinals lacking protein, isoforms H/M/V OS=Drosophila melanogaster GN=lola PE=1 SV=2	BTB/POZ domain	--	protein binding	--	Proteins containing BTB/POZ and Kelch domains, involved in regulatory/signal transduction processes
c5772_g1	transcription termination factor family protein [Medicago truncatula]	--	--	--	--	--	--	--	--
c91716_g1	--	--	--	--	--	--	--	--	--
c71660_g1	--	--	--	--	--	--	--	--	--
c86833_g1	--	--	--	--	--	--	--	--	--
c23299_g1	Phospholipase D alpha [Medicago truncatula]>gi|355492451|gb|AES73654.1| phospholipase D alpha 1 [Medicago truncatula]	Medicago truncatula Phospholipase D alpha (MTR_3g107320) mRNA, complete cds	phospholipase D1/2	Phospholipase D zeta OS=Arabidopsis thaliana GN=PLDZETA PE=2 SV=1	Phospholipase D Active site motif	lipid catabolic process//phosphatidylcholine metabolic process//phospholipid catabolic process//metabolic process	phospholipase D activity//calcium ion binding//N-acylphosphatidylethanolamine-specific phospholipase D activity//catalytic activity	membrane	Phospholipase D1
c25948_g2	unknown [Medicago truncatula]	Medicago truncatula clone JCVI-FLMt-5I7 unknown mRNA	nucleoside-diphosphate kinase	Nucleoside diphosphate kinase 1 OS=Nicotiana tabacum PE=2 SV=1	--	--	--	--	Nucleoside diphosphate kinase
c11567_g1	--	--	--	--	--	--	--	--	--
c46170_g1	F-box/LRR protein [Medicago truncatula]	--	--	--	--	--	--	--	--
c18501_g1	--	--	--	--	--	--	--	--	--
c21573_g1	hypothetical protein MTR_4g097410 [Medicago truncatula]>gi|355509609|gb|AES90751.1| transmembrane protein, putative [Medicago truncatula]	Medicago truncatula hypothetical protein (MTR_4g097410) mRNA, complete cds	--	--	--	--	--	--	--
c9164_g1	unnamed protein product [Chondrus crispus]>gi|507108159|emb|CDF32159.1| unnamed protein product [Chondrus crispus]	PREDICTED: Zea mays probable chromatin-remodeling complex ATPase chain (LOC103635205), transcript variant X2, mRNA	chromodomain-helicase-DNA-binding protein 1	Chromodomain-helicase-DNA-binding protein 1 OS=Bombyx mori GN=CHD1 PE=1 SV=1	SNF2 family N-terminal domain//Type III restriction enzyme, res subunit	--	DNA binding//ATP binding//hydrolase activity	--	Chromodomain-helicase DNA-binding protein
c22121_g1	--	--	--	--	--	--	--	--	--
c14571_g1	unknown [Medicago truncatula]>gi|657387032|gb|KEH29220.1| hypothetical protein MTR_4g029130 [Medicago truncatula]	Medicago truncatula clone JCVI-FLMt-11C17 unknown mRNA	--	--	Translation initiation factor 1A / IF-1	translational initiation//regulation of translational initiation	RNA binding//translation initiation factor activity	ribosome	--
c35546_g3	--	Medicago truncatula clone mth2-29a15, complete sequence	--	--	--	--	--	--	--
c25575_g1	--	--	--	--	--	--	--	--	--
c33114_g1	50S ribosomal protein L4, bacterial/organelle protein [Medicago truncatula]	--	large subunit ribosomal protein L4	50S ribosomal protein L4, chloroplastic OS=Arabidopsis thaliana GN=RPL4 PE=2 SV=2	Ribosomal protein L4/L1 family	translation//ribosome biogenesis	structural constituent of ribosome	ribosome	Mitochondrial/chloroplast ribosomal protein L4
c22741_g1	RNA recognition motif [Medicago truncatula]	--	ribosomal RNA-processing protein 12	--	--	--	--	--	--
c50104_g1	--	Medicago truncatula clone mth2-17l1, complete sequence	--	--	--	--	--	--	--
c647_g1	--	Medicago truncatula Protein argonaute (MTR_4g083610) mRNA, complete cds	--	--	--	--	--	--	--
c88454_g1	--	--	--	--	--	--	--	--	--
c28168_g1	replication factor C1 [Medicago truncatula]	PREDICTED: Cicer arietinum replication factor C subunit 1-like (LOC101513194), mRNA	replication factor C subunit 1	Replication factor C subunit 1 OS=Arabidopsis thaliana GN=RFC1 PE=2 SV=1	DNA polymerase III, delta subunit//Eukaryotic translation initiation factor 3 subunit 8 N-terminus//Holliday junction DNA helicase ruvB N-terminus//ATPase family associated with various cellular activities (AAA)//AAA domain (dynein-related subfamily)//RNA helicase//Gene 66 (IR5) protein//NTPase//Zeta toxin//Protein of unknown function, DUF258//Replication factor RFC1 C terminal domain	DNA repair//regulation of translational initiation//translational initiation//DNA recombination//DNA replication	ATPase activity//DNA clamp loader activity//translation initiation factor activity//four-way junction helicase activity//kinase activity//DNA binding//RNA helicase activity//RNA binding//nucleotide phosphatase activity, acting on free nucleotides//zinc ion binding//GTPase activity//GTP binding//ATP binding//translation initiation factor binding//DNA-directed DNA polymerase activity	eukaryotic translation initiation factor 3 complex//replication fork//DNA replication factor C complex//DNA polymerase complex//Holliday junction helicase complex//DNA polymerase III complex//ribosome	Replication factor C, subunit RFC1 (large subunit)
c139_g1	hypothetical protein MTR_7g109550 [Medicago truncatula]>gi|355500987|gb|AES82190.1| Pmr5/Cas1p GDSL/SGNH-like acyl-esterase family protein [Medicago truncatula]	Medicago truncatula hypothetical protein (MTR_7g109550) mRNA, complete cds	--	Protein trichome birefringence-like 6 OS=Arabidopsis thaliana GN=TBL6 PE=2 SV=1	--	--	--	--	--
c59725_g1	--	--	--	--	--	--	--	--	--
c88563_g1	--	--	--	--	--	--	--	--	--
c40927_g1	uncharacterized protein LOC100305903 [Glycine max]>gi|77744861|gb|ABB02384.1| temperature-induced lipocalin' [Glycine max]>gi|255626937|gb|ACU13813.1| unknown [Glycine max]	PREDICTED: Cicer arietinum outer membrane lipoprotein blc-like (LOC101508165), mRNA	--	--	--	--	--	--	--
c30353_g1	--	Medicago truncatula chromosome 5 clone mte1-68g1, COMPLETE SEQUENCE	--	--	NADH-ubiquinone/plastoquinone oxidoreductase, chain 3	sodium ion transport//proton transport//mitochondrial electron transport, NADH to ubiquinone//ubiquinone biosynthetic process//oxidation-reduction process	NADH dehydrogenase (ubiquinone) activity	--	--
c86010_g1	--	--	--	--	--	--	--	--	--
c76060_g1	--	--	--	--	--	--	--	--	--
c48413_g1	PREDICTED: tetraspanin-8-like [Glycine max]	--	--	Tetraspanin-8 OS=Arabidopsis thaliana GN=TET8 PE=2 SV=1	Tetraspanin family//Sarcoglycan complex subunit protein	--	--	sarcoglycan complex//integral component of membrane	--
c76350_g1	--	Medicago truncatula clone mth2-80e19, complete sequence	--	--	--	--	--	--	--
c74619_g1	--	Pichia pastoris CBS 7435 chromosome 3, complete replicon sequence	--	--	Sec8 exocyst complex component specific domain	protein transport//vesicle docking involved in exocytosis	--	exocyst	--
c46787_g1	--	--	--	--	--	--	--	--	--
c41305_g1	--	--	--	--	--	--	--	--	--
c83048_g1	RNA-directed DNA polymerase (Reverse transcriptase) [Medicago truncatula]	--	--	--	--	--	--	--	--
c70274_g1	--	--	--	Protein lin-10 OS=Caenorhabditis elegans GN=lin-10 PE=1 SV=1	PDZ domain (Also known as DHR or GLGF)	--	protein binding	--	FOG: PDZ domain
c40252_g1	--	Medicago truncatula clone mth2-34i10, complete sequence	--	--	--	--	--	--	--
c64991_g1	--	--	--	--	--	--	--	--	--
c58907_g1	--	Medicago truncatula chromosome 6 clone mth2-8p15, complete sequence	--	--	--	--	--	--	--
c89131_g1	--	Medicago truncatula clone mth2-9p11, complete sequence	--	--	--	--	--	--	--
c31402_g1	calcineurin-like phosphoesterase [Manihot esculenta]	Medicago truncatula U-box domain-containing protein (MTR_5g045600) mRNA, complete cds	--	Probable inactive purple acid phosphatase 1 OS=Arabidopsis thaliana GN=PAP1 PE=2 SV=1	Calcineurin-like phosphoesterase//Flavivirus capsid protein C	--	structural molecule activity//hydrolase activity	viral capsid	Purple acid phosphatase
c35369_g3	ABC transporter-like protein [Medicago truncatula]>gi|355524122|gb|AET04576.1| ABC transporter-like protein [Medicago truncatula]	PREDICTED: Cicer arietinum uncharacterized LOC101492335 (LOC101492335), transcript variant X1, mRNA	--	Uncharacterized protein sll1770 OS=Synechocystis sp. (strain PCC 6803 / Kazusa) GN=sll1770 PE=3 SV=1	Receptor serine/threonine kinase	phosphorylation//serine family amino acid metabolic process	protein serine/threonine kinase activity//transferase activity, transferring phosphorus-containing groups	--	--
c50865_g1	--	--	--	--	--	--	--	--	--
c126_g1	--	--	--	--	--	--	--	--	--
c5410_g1	--	--	--	--	--	--	--	--	--
c68060_g1	--	--	--	--	--	--	--	--	--
c6877_g1	--	Medicago truncatula chromosome 5 clone mth2-175g3, COMPLETE SEQUENCE	--	--	--	--	--	--	--
c20542_g2	nucleotide-diphospho-sugar transferase family protein [Medicago truncatula]	PREDICTED: Cicer arietinum uncharacterized LOC101505446 (LOC101505446), mRNA	--	UDP-D-xylose:L-fucose alpha-1,3-D-xylosyltransferase 2 OS=Arabidopsis thaliana GN=RGXT2 PE=1 SV=1	Septum formation initiator	cell cycle	--	--	--
c33342_g1	BHLH transcription factor [Medicago truncatula]	Medicago truncatula clone JCVI-FLMt-18N21 unknown mRNA	--	Transcription factor bHLH63 OS=Arabidopsis thaliana GN=BHLH63 PE=1 SV=1	Helix-loop-helix DNA-binding domain	--	protein dimerization activity	--	--
c83070_g1	--	--	--	--	--	--	--	--	--
c16087_g1	--	Medicago truncatula chromosome 6 clone mth2-9p17, complete sequence	--	--	--	--	--	--	--
c14753_g1	--	--	--	--	--	--	--	--	--
c27361_g1	cytochrome oxidase subunit 2 (mitochondrion) [Andreaea rothii]	Frankliniella occidentalis mitochondrion, complete genome	cytochrome c oxidase subunit 2	Cytochrome c oxidase subunit 2 OS=Aedes aegypti GN=COII PE=3 SV=1	Cytochrome C oxidase subunit II, periplasmic domain//Cytochrome C oxidase subunit II, transmembrane domain//ATP synthase protein 8	electron transport chain//ATP synthesis coupled proton transport//proton transport//mitochondrial electron transport, cytochrome c to oxygen	cytochrome-c oxidase activity//copper ion binding//hydrogen ion transmembrane transporter activity	membrane//integral component of membrane//mitochondrial proton-transporting ATP synthase complex, coupling factor F(o)//respiratory chain complex IV	Cytochrome c oxidase, subunit II, and related proteins
c22506_g1	dynamin-2B-like protein [Medicago truncatula]	PREDICTED: Cicer arietinum dynamin-2A-like (LOC101498746), mRNA	dynamin GTPase	Dynamin-2B OS=Arabidopsis thaliana GN=DRP2B PE=1 SV=2	Endoribonuclease XendoU//Dynamin central region//50S ribosome-binding GTPase//Dynamin family//Elongation factor Tu GTP binding domain//AIG1 family	--	GTPase activity//GTP binding//hydrolase activity, acting on ester bonds	--	Vacuolar sorting protein VPS1, dynamin, and related proteins
c15217_g1	gibberellin receptor GID1, putative [Medicago truncatula]	PREDICTED: Cicer arietinum carboxylesterase 1-like (LOC101490366), mRNA	--	Carboxylesterase 1 OS=Actinidia eriantha GN=CXE1 PE=1 SV=1	alpha/beta hydrolase fold//Chlorophyllase enzyme//Platelet-activating factor acetylhydrolase, isoform II	chlorophyll metabolic process//chlorophyll catabolic process//metabolic process//lipid catabolic process//glycerolipid metabolic process	chlorophyllase activity//hydrolase activity//1-alkyl-2-acetylglycerophosphocholine esterase activity	1-alkyl-2-acetylglycerophosphocholine esterase complex	Arylacetamide deacetylase
c35472_g2	--	--	--	--	--	--	--	--	--
c33659_g1	--	--	--	--	--	--	--	--	--
c75605_g1	--	--	--	--	RuvA N terminal domain	DNA recombination//DNA repair	ATP binding//four-way junction helicase activity	Holliday junction helicase complex//replication fork	--
c37691_g1	--	Gryllus bimaculatus mRNA, GBcontig31581	tropomyosin 2	Tropomyosin-1 OS=Bombyx mori PE=1 SV=1	Autophagy protein Apg6//Centrosome localisation domain of Cep57//Septation ring formation regulator, EzrA//Laminin Domain II//TMPIT-like protein//Leucine-rich repeats of kinetochore protein Cenp-F/LEK1//Myosin tail//Ezrin/radixin/moesin family//Mitotic checkpoint protein	mitotic spindle assembly checkpoint//septin ring assembly//autophagy//cell adhesion	protein homodimerization activity//dynein binding//identical protein binding//transcription factor binding//motor activity//gamma-tubulin binding//cytoskeletal protein binding	septin ring//transcription factor complex//basement membrane//myosin complex//integral component of membrane//cytoplasm//tubulin complex//dynein complex//extrinsic component of membrane	Actin filament-coating protein tropomyosin
c76277_g1	pollen-specific LRR extensin-like protein [Medicago truncatula]	PREDICTED: Cicer arietinum pollen-specific leucine-rich repeat extensin-like protein 1-like (LOC101515557), mRNA	--	Pollen-specific leucine-rich repeat extensin-like protein 4 OS=Arabidopsis thaliana GN=PEX4 PE=2 SV=1	Leucine Rich Repeat	--	protein binding	--	--
c54441_g1	--	--	--	--	--	--	--	--	--
c53775_g1	--	--	--	--	--	--	--	--	--
c91751_g1	--	--	--	--	--	--	--	--	--
c31885_g1	hypothetical protein MTR_4g075330 [Medicago truncatula]	PREDICTED: Cicer arietinum uncharacterized LOC101494201 (LOC101494201), mRNA	nuclear pore complex protein Nup188	Nucleoporin NUP188 homolog OS=Homo sapiens GN=NUP188 PE=1 SV=1	RNA polymerase Rpb2, domain 5//Protein of unknown function (DUF3414)	pyrimidine nucleobase metabolic process//purine nucleobase metabolic process//transcription, DNA-templated	DNA-directed RNA polymerase activity//DNA binding	nucleolus//nuclear pore	--
c36172_g2	hypothetical protein MTR_136s0021 [Medicago truncatula]>gi|657383378|gb|KEH27096.1| transmembrane protein, putative [Medicago truncatula]	Medicago truncatula hypothetical protein (MTR_136s0021) mRNA, complete cds	--	--	--	--	--	--	--
c54526_g1	--	--	--	--	--	--	--	--	--
c4104_g1	hypothetical protein MTR_4g081210 [Medicago truncatula]	Medicago truncatula Pentatricopeptide repeat-containing protein (MTR_8g027300) mRNA, partial cds	--	Pentatricopeptide repeat-containing protein At4g21880, mitochondrial OS=Arabidopsis thaliana GN=At4g21880 PE=3 SV=2	--	--	--	--	--
c87377_g1	--	--	--	--	Zinc-binding dehydrogenase	oxidation-reduction process	oxidoreductase activity//zinc ion binding	--	--
c9755_g1	Auxin-induced SAUR-like protein [Medicago truncatula]>gi|355508202|gb|AES89344.1| SAUR-like auxin-responsive family protein [Medicago truncatula]	Medicago truncatula clone mth2-94f23, complete sequence	--	Auxin-induced protein X10A OS=Glycine max PE=2 SV=1	--	--	--	--	--
c80049_g1	--	--	--	--	--	--	--	--	--
c58923_g1	ribosomal rna processing protein 1 [Nannochloropsis gaditana]	--	ribosomal RNA-processing protein 1	Ribosomal RNA processing protein 1 homolog OS=Drosophila melanogaster GN=Nnp-1 PE=1 SV=1	Nucleolar protein,Nop52	rRNA processing	--	preribosome, small subunit precursor	Nucleolar protein NOP52/RRP1
c9037_g1	--	--	--	--	--	--	--	--	--
c21999_g1	2OG-Fe(II) oxygenase family oxidoreductase [Medicago truncatula]	Medicago truncatula clone JCVI-FLMt-9O8 unknown mRNA	--	Hyoscyamine 6-dioxygenase OS=Hyoscyamus niger GN=H6H PE=1 SV=1	2OG-Fe(II) oxygenase superfamily	oxidation-reduction process	oxidoreductase activity, acting on paired donors, with incorporation or reduction of molecular oxygen, 2-oxoglutarate as one donor, and incorporation of one atom each of oxygen into both donors//oxidoreductase activity	--	Iron/ascorbate family oxidoreductases
c68540_g1	--	--	--	--	Zinc finger, C2H2 type	--	metal ion binding	--	--
c61163_g1	PREDICTED: similar to Zinc finger protein 271 (Zinc finger protein 7) (HZF7) (Zinc finger protein ZNFphex133) (Epstein-Barr virus-induced zinc finger protein) (ZNF-EB) (CT-ZFP48) (Zinc finger protein [Bathycoccus prasinos]>gi|412993532|emb|CCO14043.1| PREDICTED: similar to Zinc finger protein 271 (Zinc finger protein 7) (HZF7) (Zinc finger protein ZNFphex133) (Epstein-Barr virus-induced zinc fing…	PREDICTED: Panthera tigris altaica zinc finger protein 135-like (LOC102971194), mRNA	KRAB domain-containing zinc finger protein	Zinc finger protein 90 OS=Rattus norvegicus GN=Zfp90 PE=2 SV=1	LIM domain//Zinc finger, C2H2 type//InsA N-terminal domain//Rad50 zinc hook motif//TFIIH C1-like domain//MYM-type Zinc finger with FCS sequence motif//AN1-like Zinc finger	transposition, DNA-mediated//DNA repair	nuclease activity//ATP binding//metal ion binding//zinc ion binding	--	FOG: Zn-finger
c83385_g1	--	--	--	--	--	--	--	--	--
c47917_g1	PREDICTED: putative F-box protein At1g67623-like [Cicer arietinum]	Medicago truncatula chromosome 8 clone mth2-194a22, complete sequence	--	--	--	--	--	--	--
c92766_g1	PREDICTED: RING-H2 finger protein ATL70-like [Solanum lycopersicum]	--	--	--	Ring finger domain//RING-H2 zinc finger	--	protein binding//zinc ion binding	--	--
c74166_g1	--	--	--	--	--	--	--	--	--
c13458_g1	--	--	--	--	--	--	--	--	--
c36350_g3	LRR receptor-like kinase [Medicago truncatula]	Medicago truncatula Leucine-rich repeat family protein / protein kinase family protein (MTR_2g074840) mRNA, complete cds	--	Probable leucine-rich repeat receptor-like serine/threonine-protein kinase At3g14840 OS=Arabidopsis thaliana GN=LRR-RLK PE=2 SV=1	Leucine Rich Repeat	--	protein binding	--	--
c15592_g1	--	Medicago truncatula clone JCVI-FLMt-13N21 unknown mRNA	--	--	--	--	--	--	--
c22154_g4	--	--	--	--	--	--	--	--	--
c36617_g4	DnaJ homolog subfamily B member [Medicago truncatula]>gi|355482068|gb|AES63271.1| DnaJ chaperone carboxy-terminal domain protein [Medicago truncatula]	Medicago truncatula DnaJ homolog subfamily B member (MTR_2g006890) mRNA, complete cds	DnaJ homolog subfamily B member 13	DnaJ homolog subfamily B member 13 OS=Mus musculus GN=Dnajb13 PE=2 SV=1	DNA polymerase catalytic subunit Pol//Partial alpha/beta-hydrolase lipase region	regulation of RNA metabolic process//protein folding//DNA replication//lipid metabolic process	unfolded protein binding//RNA-DNA hybrid ribonuclease activity//DNA-directed DNA polymerase activity	DNA polymerase complex	Molecular chaperone (DnaJ superfamily)
c54454_g1	--	--	--	--	--	--	--	--	--
c16806_g1	--	Medicago truncatula chromosome 2 clone mte1-58k20, complete sequence	--	--	--	--	--	--	--
c33470_g3	hypothetical protein VITISV_024007 [Vitis vinifera]	Medicago truncatula chromosome 5 clone mte1-58c24, COMPLETE SEQUENCE	--	--	Low-density lipoprotein receptor domain class A	--	protein binding	--	--
c7190_g1	--	--	--	--	--	--	--	--	--
c15883_g1	--	--	--	--	--	--	--	--	--
c57963_g1	--	--	--	--	--	--	--	--	--
c26215_g1	--	--	--	--	--	--	--	--	--
c92794_g1	--	--	--	--	--	--	--	--	--
c67714_g1	--	--	--	--	--	--	--	--	--
c10471_g1	RNA-directed DNA polymerase , related [Medicago truncatula]	--	--	Uncharacterized mitochondrial protein AtMg00310 OS=Arabidopsis thaliana GN=AtMg00310 PE=4 SV=1	--	--	--	--	--
c18447_g1	--	--	--	--	--	--	--	--	--
c29690_g1	PREDICTED: pentatricopeptide repeat-containing protein At2g26790, mitochondrial-like isoform X1 [Cicer arietinum]>gi|502101204|ref|XP_004491841.1| PREDICTED: pentatricopeptide repeat-containing protein At2g26790, mitochondrial-like isoform X2 [Cicer arietinum]>gi|502101208|ref|XP_004491842.1| PREDICTED: pentatricopeptide repeat-containing protein At2g26790, mitochondrial-like isoform X3 [Cicer ar…	PREDICTED: Cicer arietinum pentatricopeptide repeat-containing protein At2g26790, mitochondrial-like (LOC101492493), transcript variant X6, mRNA	--	CMP-sialic acid transporter 1 OS=Arabidopsis thaliana GN=At5g41760 PE=2 SV=1	--	--	--	--	--
c23320_g1	--	--	--	--	--	--	--	--	--
c6862_g1	hypothetical protein MTR_1g007990 [Medicago truncatula]>gi|355477557|gb|AES58760.1| gamma-irradiation and mitomycin C induced protein [Medicago truncatula]	Medicago truncatula hypothetical protein (MTR_1g007990) mRNA, complete cds	--	--	--	--	--	--	--
c33730_g1	--	Medicago truncatula chromosome 5 clone mth2-181d5, COMPLETE SEQUENCE	--	--	--	--	--	--	--
c63809_g1	hypothetical protein CICLE_v10016469mg [Citrus clementina]>gi|557551942|gb|ESR62571.1| hypothetical protein CICLE_v10016469mg [Citrus clementina]	Populus trichocarpa putative RING family protein (POPTR_0011s05150g) mRNA, complete cds	E3 ubiquitin-protein ligase RNF5	E3 ubiquitin-protein ligase RMA3 OS=Arabidopsis thaliana GN=RMA3 PE=1 SV=1	Ring finger domain//Anaphase-promoting complex subunit 11 RING-H2 finger//zinc-RING finger domain//RING-H2 zinc finger//Zinc finger, C3HC4 type (RING finger)	protein ubiquitination	metal ion binding//zinc ion binding//ubiquitin-protein transferase activity//protein binding	anaphase-promoting complex	Predicted E3 ubiquitin ligase
c9475_g1	PREDICTED: potassium channel AKT1 [Musa acuminata subsp. malaccensis]	Medicago truncatula clone mth2-65c4, complete sequence	--	Probable potassium channel AKT5 OS=Arabidopsis thaliana GN=AKT5 PE=2 SV=2	--	--	--	--	--
c61449_g1	Polygalacturonase [Medicago truncatula]>gi|355488282|gb|AES69485.1| polygalacturonase [Medicago truncatula]	Medicago truncatula Polygalacturonase (MTR_3g030540) mRNA, complete cds	--	Polygalacturonase OS=Actinidia deliciosa PE=2 SV=1	Glycosyl hydrolases family 28//Indole-3-glycerol phosphate synthase	starch metabolic process//tryptophan biosynthetic process//L-phenylalanine biosynthetic process//tyrosine biosynthetic process//carbohydrate metabolic process//sucrose metabolic process	indole-3-glycerol-phosphate synthase activity//polygalacturonase activity	extracellular region	--
c56485_g1	--	--	--	--	--	--	--	--	--
c3827_g1	Pentatricopeptide repeat-containing protein [Medicago truncatula]>gi|355507901|gb|AES89043.1| PPR containing plant-like protein [Medicago truncatula]	Medicago truncatula clone mth2-23j1, complete sequence	--	Pentatricopeptide repeat-containing protein At2g15630, mitochondrial OS=Arabidopsis thaliana GN=At2g15630 PE=3 SV=1	Protein of unknown function (DUF3763)//Tetratricopeptide repeat//Region in Clathrin and VPS	vesicle-mediated transport//intracellular protein transport	hydrolase activity, acting on acid anhydrides, catalyzing transmembrane movement of substances//protein binding	--	--
c12619_g1	--	--	--	--	--	--	--	--	--
c90585_g1	--	--	--	--	--	--	--	--	--
c59313_g1	--	--	--	Rac GTPase-activating protein 1 OS=Homo sapiens GN=RACGAP1 PE=1 SV=1	Phorbol esters/diacylglycerol binding domain (C1 domain)	intracellular signal transduction	--	--	--
c91235_g1	predicted protein [Thalassiosira pseudonana CCMP1335]>gi|220977157|gb|EED95484.1| predicted protein, partial [Thalassiosira pseudonana CCMP1335]	PREDICTED: Alligator mississippiensis diphosphoinositol pentakisphosphate kinase 2 (PPIP5K2), mRNA	inositol hexakisphosphate/diphosphoinositol-pentakisphosphate kinase	Inositol hexakisphosphate and diphosphoinositol-pentakisphosphate kinase OS=Drosophila melanogaster GN=l(1)G0196 PE=1 SV=2	Histidine phosphatase superfamily (branch 2)	hexachlorocyclohexane metabolic process//riboflavin metabolic process	acid phosphatase activity	--	Arp2/3 complex-interacting protein VIP1/Asp1, involved in regulation of actin cytoskeleton
c29682_g1	La-related protein [Medicago truncatula]>gi|355518465|gb|AET00089.1| LA-related protein 2 LA RNA-binding domain protein [Medicago truncatula]	PREDICTED: Cicer arietinum la-related protein 1-like (LOC101515392), mRNA	--	La-related protein 1A OS=Arabidopsis thaliana GN=LARP1A PE=1 SV=1	--	--	--	--	RNA-binding protein LARP/SRO9 and related La domain proteins
c31921_g1	ABC transporter family protein [Medicago truncatula]	PREDICTED: Glycine max ABC transporter A family member 1-like (LOC100803263), transcript variant X1, mRNA	--	ABC transporter A family member 1 OS=Arabidopsis thaliana GN=ABCA1 PE=2 SV=2	ABC transporter//SRP54-type protein, GTPase domain//Miro-like protein//Magnesium chelatase, subunit ChlI//Colicin E1 (microcin) immunity protein//Protein of unknown function, DUF258	immune response//SRP-dependent cotranslational protein targeting to membrane//chlorophyll biosynthetic process//chlorophyll metabolic process//bacteriocin immunity//small GTPase mediated signal transduction//photosynthesis	GTP binding//ATP binding//toxic substance binding//GTPase activity//ATPase activity//magnesium chelatase activity	intracellular//immunoglobulin complex//magnesium chelatase complex	Lipid exporter ABCA1 and related proteins, ABC superfamily
c9368_g1	--	--	--	--	--	--	--	--	--
c36549_g1	hypothetical protein MTR_5g044290 [Medicago truncatula]	--	--	--	CAF1 family ribonuclease	--	--	nucleus	--
c75879_g1	--	--	--	--	--	--	--	--	--
c84154_g1	--	--	--	--	--	--	--	--	--
c42694_g1	--	--	--	--	--	--	--	--	--
c13762_g2	--	Medicago truncatula hypothetical protein (MTR_8g083450) mRNA, complete cds	--	--	--	--	--	--	--
c37224_g3	PREDICTED: 4-coumarate--CoA ligase-like [Cicer arietinum]	Galega orientalis 4-coumarate:CoA ligase (4CL) mRNA, complete cds	4-coumarate--CoA ligase	4-coumarate--CoA ligase 1 (Fragment) OS=Glycine max PE=2 SV=1	--	--	--	--	Acyl-CoA synthetase
c15036_g1	--	Medicago truncatula clone mth2-18n7, complete sequence	--	--	--	--	--	--	--
c84242_g1	hypothetical protein PHAVU_008G252500g [Phaseolus vulgaris]>gi|561015232|gb|ESW14093.1| hypothetical protein PHAVU_008G252500g [Phaseolus vulgaris]	Medicago truncatula clone mth2-7m17, complete sequence	--	Exocyst complex component EXO70B1 OS=Arabidopsis thaliana GN=EXO70B1 PE=1 SV=1	Exo70 exocyst complex subunit	exocytosis	--	exocyst	--
c21508_g1	hypothetical protein CISIN_1g036208mg, partial [Citrus sinensis]	Medicago truncatula clone mth2-9l3, complete sequence	heat shock 70kDa protein 1/8	Heat shock cognate 70 kDa protein OS=Petunia hybrida GN=HSP70 PE=2 SV=1	--	--	--	--	Molecular chaperones HSP70/HSC70, HSP70 superfamily
c46718_g1	--	--	--	--	--	--	--	--	--
c37026_g1	LRR receptor-like kinase [Medicago truncatula]	PREDICTED: Cicer arietinum probable receptor-like protein kinase At2g23200-like (LOC101489675), mRNA	--	Probable receptor-like protein kinase At2g23200 OS=Arabidopsis thaliana GN=At2g23200 PE=3 SV=1	Protein tyrosine kinase//Protein kinase domain	protein phosphorylation	protein kinase activity//ATP binding	--	--
c92805_g1	--	--	--	--	--	--	--	--	--
c5054_g1	unnamed protein product [Oryza sativa Japonica Group]	--	--	--	Mago nashi protein	--	--	nucleus	Exon-exon junction complex, Magoh component
c35216_g1	phosphatidylinositol-4-phosphate 5-kinase family protein [Medicago truncatula]	PREDICTED: Cicer arietinum phosphatidylinositol 4-phosphate 5-kinase 6-like (LOC101489885), transcript variant X2, mRNA	1-phosphatidylinositol-4-phosphate 5-kinase	Phosphatidylinositol 4-phosphate 5-kinase 6 OS=Arabidopsis thaliana GN=PIP5K6 PE=2 SV=1	Phosphatidylinositol-4-phosphate 5-Kinase	phosphatidylinositol metabolic process	phosphatidylinositol phosphate kinase activity	--	Phosphatidylinositol-4-phosphate 5-kinase
c1114_g1	vacuolar protein sorting-associated protein Vps4p [Cyanidioschyzon merolae strain 10D]>gi|449018217|dbj|BAM81619.1| vacuolar protein sorting-associated protein Vps4p [Cyanidioschyzon merolae strain 10D]	--	vacuolar protein-sorting-associated protein 4	Vacuolar protein sorting-associated protein 4B OS=Homo sapiens GN=VPS4B PE=1 SV=2	--	--	--	--	AAA+-type ATPase
c44220_g1	--	--	--	--	Saposin-like type B, region 1	lipid metabolic process	--	--	--
c47287_g1	--	--	ubiquitin-protein ligase E3 A	Ubiquitin-protein ligase E3A OS=Homo sapiens GN=UBE3A PE=1 SV=4	--	--	--	--	--
c90600_g1	--	--	--	--	--	--	--	--	--
c39559_g1	fanconi anemia, complementation group M protein [Medicago truncatula]	PREDICTED: Cicer arietinum Fanconi anemia group M protein homolog (LOC101500990), mRNA	fanconi anemia group M protein	Fanconi anemia group M protein OS=Homo sapiens GN=FANCM PE=1 SV=2	Type III restriction enzyme, res subunit//DEAD/DEAH box helicase	--	hydrolase activity//ATP-dependent helicase activity//ATP binding//nucleic acid binding//DNA binding	--	DEAD-box like helicase
c29938_g2	sieve element occlusion protein [Medicago truncatula]	PREDICTED: Cicer arietinum uncharacterized LOC101504285 (LOC101504285), transcript variant X3, mRNA	--	--	--	--	--	--	--
c89827_g1	--	Periplaneta americana voucher PamNEOPT glycogen synthase mRNA, partial cds	glycogen(starch) synthase	Glycogen [starch] synthase OS=Drosophila melanogaster GN=GlyS PE=1 SV=2	Glycogen synthase	starch metabolic process//glycogen biosynthetic process//sucrose metabolic process	glycogen (starch) synthase activity	--	--
c11935_g1	hypothetical protein MTR_2g029070 [Medicago truncatula]	Medicago truncatula chromosome 5 clone mte1-77p13, COMPLETE SEQUENCE	--	--	--	--	--	--	--
c18662_g1	--	--	--	--	--	--	--	--	--
c40859_g1	--	Drosophila mojavensis GI10497 (Dmoj\GI10497), mRNA	--	--	--	--	--	--	--
c19425_g1	hypothetical protein MTR_1g007490 [Medicago truncatula]	Medicago truncatula hypothetical protein (MTR_1g007490) mRNA, complete cds	--	--	--	--	--	--	--
c37364_g2	endonuclease or glycosyl hydrolase [Medicago truncatula]	Medicago truncatula hypothetical protein (MTR_8g011130) mRNA, complete cds	--	--	--	--	--	--	--
c80774_g1	--	--	--	--	--	--	--	--	--
c54338_g1	--	--	--	--	--	--	--	--	--
c71867_g1	--	--	--	--	--	--	--	--	--
c63241_g1	--	--	--	--	--	--	--	--	--
c67825_g1	BZIP transcription factor [Medicago truncatula]	Glycine max bZIP transcription factor bZIP35 (BZIP35), mRNA >gnl|BL_ORD_ID|3604012 Glycine max bZIP transcription factor bZIP35 (bZIP35) mRNA, complete cds	--	Basic leucine zipper 43 OS=Arabidopsis thaliana GN=BZIP43 PE=1 SV=1	bZIP transcription factor//Basic region leucine zipper//bZIP Maf transcription factor	regulation of transcription, DNA-templated	DNA binding//sequence-specific DNA binding//sequence-specific DNA binding transcription factor activity	transcription factor complex//nucleus	--
c67670_g1	--	--	--	--	--	--	--	--	--
c2869_g1	--	--	--	--	--	--	--	--	--
c39191_g1	--	--	--	--	--	--	--	--	--
c35276_g3	glycoside hydrolase family 17 protein [Medicago truncatula]	Medicago truncatula clone JCVI-FLMt-19N14 unknown mRNA	--	Glucan endo-1,3-beta-glucosidase 11 OS=Arabidopsis thaliana GN=At1g32860 PE=1 SV=1	Glycosyl hydrolases family 17	carbohydrate metabolic process	hydrolase activity, hydrolyzing O-glycosyl compounds	--	--
c12016_g1	--	--	--	--	--	--	--	--	--
c24541_g1	PREDICTED: SWI/SNF-related matrix-associated actin-dependent regulator of chromatin subfamily A-like protein 1-like isoform X1 [Cicer arietinum]>gi|502150691|ref|XP_004508076.1| PREDICTED: SWI/SNF-related matrix-associated actin-dependent regulator of chromatin subfamily A-like protein 1-like isoform X2 [Cicer arietinum]	PREDICTED: Cicer arietinum SWI/SNF-related matrix-associated actin-dependent regulator of chromatin subfamily A-like protein 1-like (LOC101507328), transcript variant X2, mRNA	SWI/SNF-related matrix-associated actin-dependent regulator of chromatin subfamily A-like protein 1	SWI/SNF-related matrix-associated actin-dependent regulator of chromatin subfamily A-like protein 1 OS=Danio rerio GN=smarcal1 PE=2 SV=1	FhuF 2Fe-2S C-terminal domain//Helicase conserved C-terminal domain//Cellulose binding domain//SNF2 family N-terminal domain//HepA-related protein (HARP)//Type III restriction enzyme, res subunit	carbohydrate metabolic process//chromatin modification	hydrolase activity//helicase activity//cellulose binding//2 iron, 2 sulfur cluster binding//ATP binding//nucleic acid binding//DNA binding	nucleus	Chromatin remodeling complex WSTF-ISWI, small subunit
c37673_g1	--	--	--	--	--	--	--	--	--
c88809_g1	--	--	--	--	--	--	--	--	--
c16139_g1	--	Medicago truncatula chromosome 5 clone mth2-84f14, COMPLETE SEQUENCE	--	--	Methyl-viologen-reducing hydrogenase, delta subunit	methanogenesis//oxidation-reduction process	--	--	--
c38022_g1	hypothetical protein SELMODRAFT_271344 [Selaginella moellendorffii]>gi|302813431|ref|XP_002988401.1| hypothetical protein SELMODRAFT_229372 [Selaginella moellendorffii]>gi|300143803|gb|EFJ10491.1| hypothetical protein SELMODRAFT_229372 [Selaginella moellendorffii]>gi|300153334|gb|EFJ19973.1| hypothetical protein SELMODRAFT_271344 [Selaginella moellendorffii]	--	--	Transmembrane protein 208 OS=Danio rerio GN=tmem208 PE=2 SV=1	--	--	--	--	Predicted membrane protein
c77368_g1	--	--	--	--	--	--	--	--	--
c57400_g1	--	--	--	--	--	--	--	--	--
c86289_g1	hypothetical protein GUITHDRAFT_91361 [Guillardia theta CCMP2712]>gi|428186468|gb|EKX55318.1| hypothetical protein GUITHDRAFT_91361 [Guillardia theta CCMP2712]	--	--	--	--	--	--	--	--
c28171_g1	choline dehydrogenase [Emiliania huxleyi CCMP1516]>gi|485630657|gb|EOD25873.1| choline dehydrogenase [Emiliania huxleyi CCMP1516]	Pichia pastoris CBS 7435 chromosome 4, complete replicon sequence	--	Alcohol oxidase 1 OS=Komagataella pastoris (strain GS115 / ATCC 20864) GN=AOX1 PE=1 SV=2	GMC oxidoreductase//GMC oxidoreductase	oxidation-reduction process	flavin adenine dinucleotide binding//oxidoreductase activity, acting on CH-OH group of donors	--	--
c83999_g1	--	--	--	--	--	--	--	--	--
c4520_g1	translation elongation factor Ts protein [Medicago truncatula]	Medicago truncatula chromosome 6 clone mth2-56h21, complete sequence	--	--	--	--	--	--	--
c85104_g1	Pmr5/Cas1p GDSL/SGNH-like acyl-esterase family protein [Medicago truncatula]	--	--	Protein trichome birefringence-like 21 OS=Arabidopsis thaliana GN=TBL21 PE=3 SV=1	--	--	--	--	--
c36371_g2	NAD(P)-binding rossmann-fold protein [Medicago truncatula]	--	--	--	--	--	--	--	--
c65757_g1	--	--	--	Phosphatidylserine decarboxylase proenzyme OS=Pongo abelii GN=PISD PE=2 SV=1	Phosphatidylserine decarboxylase	phospholipid biosynthetic process//glycine metabolic process//glycerolipid metabolic process//threonine metabolic process//L-serine metabolic process	phosphatidylserine decarboxylase activity	--	Phosphatidylserine decarboxylase
c24212_g2	plant-specific transcription factor YABBY family protein [Medicago truncatula]	PREDICTED: Cicer arietinum axial regulator YABBY 1-like (LOC101494298), mRNA	--	Axial regulator YABBY 1 OS=Arabidopsis thaliana GN=YAB1 PE=1 SV=1	--	--	--	--	--
c78311_g1	--	--	--	Amyloid protein-binding protein 2 OS=Mus musculus GN=Appbp2 PE=2 SV=1	--	--	--	--	--
c25357_g1	--	--	--	--	--	--	--	--	--
c67422_g1	--	--	--	--	--	--	--	--	--
c79061_g1	--	--	--	--	--	--	--	--	--
c51053_g1	unknown [Medicago truncatula]	Medicago truncatula clone JCVI-FLMt-18A17 unknown mRNA	--	--	--	--	--	--	--
c16344_g1	hypothetical protein MTR_7g032350 [Medicago truncatula]	--	--	--	--	--	--	--	--
c89852_g1	--	--	--	--	--	--	--	--	--
c39823_g1	BEL1-like homeodomain transcription factor [Trifolium pratense]	PREDICTED: Cicer arietinum BEL1-like homeodomain protein 1-like (LOC101504165), mRNA	--	BEL1-like homeodomain protein 1 OS=Arabidopsis thaliana GN=BLH1 PE=1 SV=1	--	--	--	--	--
c85512_g1	Nitrate transporter (NTL1) [Medicago truncatula]	PREDICTED: Cicer arietinum nitrate transporter 1.2-like (LOC101492027), mRNA	solute carrier family 15 (peptide/histidine transporter), member 3/4	Protein NRT1/ PTR FAMILY 4.6 OS=Arabidopsis thaliana GN=NPF4.6 PE=1 SV=1	CoA-ligase//POT family	transport//metabolic process	transporter activity//catalytic activity	membrane	--
c25863_g1	Gibberellin receptor GID1 [Medicago truncatula]>gi|355509062|gb|AES90204.1| CXE carboxylesterase [Medicago truncatula]	Medicago truncatula clone JCVI-FLMt-6F3 unknown mRNA	--	--	Slow voltage-gated potassium channel	metabolic process//ion transport//potassium ion transport	hydrolase activity//voltage-gated potassium channel activity	membrane//voltage-gated potassium channel complex	--
c69262_g1	--	--	--	--	--	--	--	--	--
c50154_g1	--	--	--	--	--	--	--	--	--
c15325_g1	--	--	--	--	--	--	--	--	--
c36592_g2	F-box/RNI/FBD-like domain protein [Medicago truncatula]	PREDICTED: Cicer arietinum F-box/FBD/LRR-repeat protein At4g26340-like (LOC101500800), mRNA	--	F-box/FBD/LRR-repeat protein At5g56420 OS=Arabidopsis thaliana GN=At5g56420 PE=2 SV=1	--	--	--	--	--
c17347_g1	phytosulfokine precursor protein [Medicago truncatula]	Glycine max putative phytosulfokine peptide (PSK3), mRNA	--	Putative phytosulfokines 6 OS=Arabidopsis thaliana GN=PSK6 PE=2 SV=2	--	--	--	--	--
c4076_g1	--	--	--	--	--	--	--	--	--
c67902_g1	--	--	--	Cytoskeleton-associated protein 5 OS=Mus musculus GN=Ckap5 PE=2 SV=1	--	--	--	--	Microtubule-associated protein
c35574_g8	unknown [Medicago truncatula]	Medicago truncatula clone JCVI-FLMt-6K11 unknown mRNA	--	--	Pyruvoyl-dependent arginine decarboxylase (PvlArgDC)	proline metabolic process//arginine metabolic process//arginine catabolic process	arginine decarboxylase activity	--	--
c78699_g1	--	--	--	--	--	--	--	--	--
c3181_g1	--	--	--	--	--	--	--	--	--
c10675_g1	adenine nucleotide alpha hydrolase superfamily protein [Medicago truncatula]	PREDICTED: Cicer arietinum uncharacterized LOC101508168 (LOC101508168), mRNA	--	--	Universal stress protein family	response to stress	--	--	--
c40169_g1	--	--	--	--	Alpha amylase, C-terminal all-beta domain	carbohydrate metabolic process	catalytic activity//cation binding	--	Alpha-amylase
c36042_g3	--	--	--	--	--	--	--	--	--
c36750_g2	signal recognition particle receptor FtsY [Medicago truncatula]	Medicago truncatula Signal recognition 54 kDa protein (MTR_8g032340) mRNA, complete cds	fused signal recognition particle receptor	Cell division protein FtsY homolog, chloroplastic OS=Arabidopsis thaliana GN=CPFTSY PE=1 SV=2	SRP54-type protein, GTPase domain//Putative aldolase//ABC transporter//Exocyst complex component Sec6//Adenylylsulphate kinase//Zeta toxin//SRP54-type protein, helical bundle domain	exocytosis//SRP-dependent cotranslational protein targeting to membrane//sulfate assimilation//purine nucleobase metabolic process	thiamine-phosphate diphosphorylase activity//ATPase activity//adenylylsulfate kinase activity//kinase activity//GTP binding//ATP binding	exocyst	Signal recognition particle, subunit Srp54
c26490_g1	anion transporter 4 [Medicago truncatula]	PREDICTED: Cicer arietinum probable anion transporter 4, chloroplastic-like (LOC101493052), mRNA	--	Probable anion transporter 4, chloroplastic OS=Arabidopsis thaliana GN=ANTR4 PE=2 SV=1	SCIMP protein//Carbohydrate-binding module 48 (Isoamylase N-terminal domain)//Sugar (and other) transporter//Major Facilitator Superfamily	transmembrane transport//carbohydrate metabolic process	transmembrane transporter activity//hydrolase activity, hydrolyzing O-glycosyl compounds	tetraspanin-enriched microdomain//immunological synapse//integral component of membrane	Permease of the major facilitator superfamily
c8555_g1	--	Medicago truncatula chromosome 7 BAC clone mth2-75f4, complete sequence	--	--	--	--	--	--	--
c38914_g1	--	Medicago truncatula chromosome 6 clone mth2-69h7, complete sequence	--	--	--	--	--	--	--
c26299_g1	hypothetical protein MTR_8g041530 [Medicago truncatula]	--	--	--	--	--	--	--	--
c48854_g1	polygalacturonase/glycoside hydrolase family protein [Medicago truncatula]	PREDICTED: Cicer arietinum probable polygalacturonase-like (LOC101493527), mRNA	--	Probable polygalacturonase OS=Vitis vinifera GN=GSVIVT00026920001 PE=1 SV=1	Glycosyl hydrolases family 28	sucrose metabolic process//carbohydrate metabolic process//starch metabolic process	polygalacturonase activity	--	--
c93837_g1	--	--	--	--	--	--	--	--	--
c71923_g1	--	--	choline-phosphate cytidylyltransferase	--	--	--	--	--	--
c34111_g5	calmodulin-like protein [Pisum sativum]	Pisum sativum Alaska calmodulin-like protein mRNA, complete cds	calcium-binding protein CML	Calmodulin, striated muscle OS=Gallus gallus GN=CCM1 PE=3 SV=2	--	--	--	--	Calmodulin and related proteins (EF-Hand superfamily)
c7920_g1	--	--	--	--	--	--	--	--	--
c58979_g1	--	--	--	--	--	--	--	--	--
c61568_g1	--	--	--	--	--	--	--	--	--
c34481_g5	--	Medicago truncatula clone mth2-75h15, complete sequence	--	--	--	--	--	--	--
c15673_g1	--	--	--	--	--	--	--	--	--
c29730_g2	TRAM, LAG1 and CLN8 (TLC) lipid-sensing domain protein [Medicago truncatula]	PREDICTED: Cicer arietinum uncharacterized LOC101498502 (LOC101498502), mRNA	--	Transmembrane protein 136 OS=Homo sapiens GN=TMEM136 PE=2 SV=2	Zn-finger in Ran binding protein and others//TLC domain	--	zinc ion binding	integral component of membrane	--
c13003_g1	--	Medicago truncatula chromosome 5 clone mte1-84j2, COMPLETE SEQUENCE	--	--	--	--	--	--	--
c70963_g1	--	--	--	--	Picornaviridae P3A protein	--	--	virion	--
c55627_g1	--	Pichia pastoris CBS 7435 chromosome 3, complete replicon sequence	--	Zinc finger protein 1 OS=Candida albicans (strain WO-1) GN=CZF1 PE=3 SV=2	Fungal Zn(2)-Cys(6) binuclear cluster domain	regulation of transcription, DNA-templated	zinc ion binding//sequence-specific DNA binding RNA polymerase II transcription factor activity	nucleus	--
c38027_g1	--	--	--	--	--	--	--	--	--
c16403_g1	--	--	--	--	--	--	--	--	--
c47855_g1	--	--	--	--	--	--	--	--	--
c72422_g1	--	--	--	--	--	--	--	--	--
c67060_g1	--	--	--	Mitochondrial import inner membrane translocase subunit TIM50-C OS=Drosophila melanogaster GN=ttm50 PE=2 SV=2	--	--	--	--	--
c36550_g6	--	M.truncatula DNA sequence from clone MTH2-87N3 on chromosome 3, complete sequence	--	--	--	--	--	--	--
c64384_g1	--	--	mediator of RNA polymerase II transcription subunit 21	Mediator of RNA polymerase II transcription subunit 21 OS=Aedes aegypti GN=MED21 PE=3 SV=1	--	--	--	--	RNA polymerase II holoenzyme and mediator subcomplex, subunit SURB7/SRB7
c7198_g1	--	--	--	--	--	--	--	--	--
c34956_g3	GTP pyrophosphokinase [Medicago truncatula]>gi|355512200|gb|AES93823.1| RelA/SpoT-like protein RSH2 [Medicago truncatula]	Medicago truncatula GTP pyrophosphokinase (MTR_5g007870) mRNA, complete cds	--	Probable GTP diphosphokinase RSH2, chloroplastic OS=Oryza sativa subsp. japonica GN=RSH2 PE=2 SV=1	HD domain//Region found in RelA / SpoT proteins	phosphorylation//guanosine tetraphosphate metabolic process	kinase activity//phosphoric diester hydrolase activity//metal ion binding	--	--
c86653_g1	gamma-irradiation and mitomycin C induced protein, putative [Medicago truncatula]	Medicago truncatula hypothetical protein (MTR_1g008050) mRNA, complete cds	--	--	Histidine kinase-, DNA gyrase B-, and HSP90-like ATPase	--	ATP binding	--	--
c82531_g1	--	--	--	--	--	--	--	--	--
c39673_g1	Ribonuclease H [Medicago truncatula]	--	--	--	--	--	--	--	--
c17618_g1	--	--	--	--	--	--	--	--	--
c37574_g1	unknown [Medicago truncatula]>gi|388518109|gb|AFK47116.1| unknown [Medicago truncatula]>gi|657397553|gb|KEH37269.1| synaptobrevin-like protein [Medicago truncatula]	Medicago truncatula clone JCVI-FLMt-11H10 unknown mRNA	vesicle-associated membrane protein 72	Vesicle-associated membrane protein 724 OS=Arabidopsis thaliana GN=VAMP724 PE=2 SV=2	DeoR-like helix-turn-helix domain//emp24/gp25L/p24 family/GOLD//Synaptobrevin	vesicle-mediated transport//transport//regulation of transcription, DNA-templated	sequence-specific DNA binding transcription factor activity	transcription factor complex//intracellular//integral component of membrane	Synaptobrevin/VAMP-like protein
c48976_g1	Beta-galactosidase [Medicago truncatula]	Medicago truncatula Beta-galactosidase (MTR_5g025830) mRNA, complete cds	--	Beta-galactosidase 15 OS=Arabidopsis thaliana GN=BGAL15 PE=2 SV=1	Galactose binding lectin domain	--	carbohydrate binding	--	--
c83141_g1	--	--	--	--	--	--	--	--	--
c39405_g1	unknown [Medicago truncatula]	Medicago truncatula chromosome 5 clone mte1-12c12, COMPLETE SEQUENCE	--	--	--	--	--	--	--
c90932_g1	--	--	--	--	--	--	--	--	--
c56945_g1	--	--	--	--	--	--	--	--	--
c64516_g1	--	--	--	--	--	--	--	--	--
c75408_g1	6-phosphofructo-2-kinase/fructose-2, 6-biphosphatase 4 [Chondrus crispus]>gi|507112647|emb|CDF36318.1| 6-phosphofructo-2-kinase/fructose-2, 6-biphosphatase 4 [Chondrus crispus]	--	6-phosphofructo-2-kinase / fructose-2,6-bisphosphatase	6-phosphofructo-2-kinase/fructose-2,6-bisphosphatase 1 OS=Homo sapiens GN=PFKFB1 PE=1 SV=3	--	--	--	--	Fructose-6-phosphate 2-kinase/fructose-2,6-biphosphatase
c7917_g1	--	--	--	--	--	--	--	--	--
c75360_g1	--	Medicago truncatula clone mth2-76g4, complete sequence	--	--	--	--	--	--	--
c87229_g1	--	--	--	--	--	--	--	--	--
c58054_g1	--	--	--	--	--	--	--	--	--
c4223_g1	--	--	--	--	--	--	--	--	--
c16552_g2	COBRA-like protein 2 precursor [Medicago truncatula]	PREDICTED: Cicer arietinum COBRA-like protein 4-like (LOC101509575), mRNA	--	COBRA-like protein 4 OS=Arabidopsis thaliana GN=COBL4 PE=2 SV=2	--	--	--	--	--
c28652_g1	Transcription elongation factor SPT6 [Medicago truncatula]	Medicago truncatula Transcription elongation factor SPT6 (MTR_086s0014) mRNA, complete cds	transcription elongation factor SPT6	Transcription elongation factor SPT6 OS=Homo sapiens GN=SUPT6H PE=1 SV=2	SH2 domain//Flavivirus capsid protein C//Zinc knuckle//Helix-turn-helix DNA-binding domain of SPT6	--	structural molecule activity//protein binding//nucleic acid binding//DNA binding//zinc ion binding	viral capsid	Transcription elongation factor SPT6
c50092_g1	hypothetical protein PRUPE_ppa009213mg [Prunus persica]>gi|462411895|gb|EMJ16944.1| hypothetical protein PRUPE_ppa009213mg [Prunus persica]	--	--	--	--	--	--	--	--
c73328_g1	Haemerythrin/HHE cation-binding motif [Ostreococcus tauri]	--	RING finger and CHY zinc finger domain-containing protein 1	RING finger and CHY zinc finger domain-containing protein 1 OS=Homo sapiens GN=RCHY1 PE=1 SV=1	CHY zinc finger	--	zinc ion binding	--	Zn-finger protein
c55953_g1	--	--	DnaJ homolog subfamily C member 16	DnaJ homolog subfamily C member 16 OS=Homo sapiens GN=DNAJC16 PE=2 SV=3	--	--	--	--	--
c45424_g1	--	--	--	--	--	--	--	--	--
c30317_g1	PREDICTED: IMPACT family member in pol 5'region-like [Cicer arietinum]	PREDICTED: Cicer arietinum IMPACT family member in pol 5'region-like (LOC101493465), mRNA	--	IMPACT family member in pol 5'region (Fragment) OS=Thermus thermophilus PE=3 SV=1	--	--	--	--	--
c30706_g1	hypothetical protein MTR_4g114720 [Medicago truncatula]	--	--	--	--	--	--	--	--
c26594_g1	hypothetical protein MTR_5g018330 [Medicago truncatula]	Medicago truncatula clone mth2-15k17, complete sequence	--	--	--	--	--	--	--
c22994_g1	--	--	--	--	--	--	--	--	--
c93565_g1	--	Medicago truncatula strain A17 clone mte1-66f19, complete sequence	--	--	--	--	--	--	--
c19449_g2	Peptidyl-prolyl cis-trans isomerase [Medicago truncatula]>gi|217075695|gb|ACJ86207.1| unknown [Medicago truncatula]>gi|388493248|gb|AFK34690.1| unknown [Medicago truncatula]>gi|388495260|gb|AFK35696.1| unknown [Medicago truncatula]	Medicago truncatula clone JCVI-FLMt-11I22 unknown mRNA	peptidylprolyl isomerase	Peptidyl-prolyl cis-trans isomerase CYP19-3 OS=Arabidopsis thaliana GN=CYP19-3 PE=2 SV=2	Cyclophilin type peptidyl-prolyl cis-trans isomerase/CLD	protein peptidyl-prolyl isomerization//protein folding	peptidyl-prolyl cis-trans isomerase activity	--	Cyclophilin type peptidyl-prolyl cis-trans isomerase
c69482_g1	--	--	--	--	--	--	--	--	--
c63507_g1	--	--	--	--	--	--	--	--	--
c55109_g1	PREDICTED: pectate lyase-like [Cicer arietinum]	--	pectate lyase	Probable pectate lyase 7 OS=Arabidopsis thaliana GN=At3g01270 PE=2 SV=1	Orotidine 5'-phosphate decarboxylase / HUMPS family	pyrimidine nucleobase metabolic process//'de novo' pyrimidine nucleobase biosynthetic process	orotidine-5'-phosphate decarboxylase activity	--	--
c50629_g1	--	--	--	--	--	--	--	--	--
c1249_g1	Acid beta-fructofuranosidase [Medicago truncatula]	Medicago truncatula Acid beta-fructofuranosidase (MTR_3g008530) mRNA, complete cds	beta-fructofuranosidase	Beta-fructofuranosidase, soluble isoenzyme I OS=Daucus carota GN=INV*DC4 PE=1 SV=2	--	--	--	--	--
c36014_g2	PREDICTED: methylecgonone reductase-like [Cicer arietinum]	PREDICTED: Cicer arietinum methylecgonone reductase-like (LOC101492501), mRNA	--	Methylecgonone reductase OS=Erythroxylum coca PE=1 SV=1	--	--	--	--	Aldo/keto reductase family proteins
c3759_g1	--	--	--	--	AsnC-type helix-turn-helix domain//Bacterial regulatory helix-turn-helix protein, lysR family	regulation of transcription, DNA-templated	sequence-specific DNA binding//sequence-specific DNA binding transcription factor activity	transcription factor complex	--
c68991_g1	hypothetical protein AMTR_s00017p00222180 [Amborella trichopoda]>gi|548850142|gb|ERN08694.1| hypothetical protein AMTR_s00017p00222180 [Amborella trichopoda]	--	nicotinate phosphoribosyltransferase	Nicotinate phosphoribosyltransferase OS=Drosophila melanogaster GN=CG3714 PE=2 SV=2	--	--	--	--	Nicotinic acid phosphoribosyltransferase
c51577_g1	--	--	--	Ran-binding protein 9 OS=Danio rerio GN=ranbp9 PE=2 SV=1	--	--	--	--	--
c70161_g1	--	Medicago truncatula clone mth2-36j24, complete sequence	--	--	--	--	--	--	--
c36886_g5	cytochrome P450 family protein [Medicago truncatula]	Medicago truncatula clone MtMAX1B cytochrome p450 family CYP711A member (Medtr1g015860) mRNA, complete cds	--	Cytochrome P450 711A1 OS=Arabidopsis thaliana GN=CYP711A1 PE=2 SV=1	Cytochrome P450	oxidation-reduction process	iron ion binding//heme binding//oxidoreductase activity, acting on paired donors, with incorporation or reduction of molecular oxygen	--	Cytochrome P450 CYP2 subfamily
c35508_g3	Protein SRG1 [Medicago truncatula]>gi|355515918|gb|AES97541.1| flavonol synthase/flavanone 3-hydroxylase [Medicago truncatula]	Medicago truncatula Protein SRG1 (MTR_5g055820) mRNA, complete cds	--	Protein SRG1 OS=Arabidopsis thaliana GN=SRG1 PE=2 SV=1	2OG-Fe(II) oxygenase superfamily	oxidation-reduction process	oxidoreductase activity, acting on paired donors, with incorporation or reduction of molecular oxygen, 2-oxoglutarate as one donor, and incorporation of one atom each of oxygen into both donors//oxidoreductase activity	--	Iron/ascorbate family oxidoreductases
c67754_g1	NAC domain-containing protein [Medicago truncatula]>gi|355491816|gb|AES73019.1| NAC transcription factor-like protein [Medicago truncatula]	M.truncatula DNA sequence from clone MTH2-14C23 on chromosome 3, complete sequence	--	--	--	regulation of transcription, DNA-templated	DNA binding	--	--
c4544_g1	NAC transcription factor-like protein [Medicago truncatula]	PREDICTED: Cicer arietinum NAC domain-containing protein 7-like (LOC101491341), transcript variant X2, mRNA	--	NAC domain-containing protein 7 OS=Arabidopsis thaliana GN=NAC007 PE=2 SV=2	--	--	--	--	--
c36956_g2	MFS-type transporter, putative [Medicago truncatula]>gi|124360106|gb|ABN08122.1| C19orf28 protein, related [Medicago truncatula]>gi|355484875|gb|AES66078.1| MFS transporter [Medicago truncatula]	Medicago truncatula MFS-type transporter, putative (MTR_2g062270) mRNA, complete cds	--	Major facilitator superfamily domain-containing protein 12 OS=Homo sapiens GN=MFSD12 PE=1 SV=2	Cytochrome C oxidase subunit II, transmembrane domain//Major Facilitator Superfamily	transmembrane transport//electron transport chain	--	integral component of membrane	Predicted sugar transporter
c52977_g1	--	--	--	--	--	--	--	--	--
c85606_g1	galactose oxidase/kelch repeat protein [Medicago truncatula]	PREDICTED: Cicer arietinum F-box/kelch-repeat protein At3g27150-like (LOC101488846), mRNA	--	F-box/kelch-repeat protein At3g27150 OS=Arabidopsis thaliana GN=At3g27150 PE=2 SV=1	--	--	--	--	--
c42361_g1	--	Medicago truncatula clone mth2-48h10, complete sequence	--	--	--	--	--	--	--
c21988_g1	F-box protein interaction domain protein [Medicago truncatula]	Medicago truncatula chromosome 2 BAC clone mth2-77e4, complete sequence	--	F-box/kelch-repeat protein At3g23880 OS=Arabidopsis thaliana GN=At3g23880 PE=2 SV=1	F-box domain	--	protein binding	--	--
c63628_g1	hypothetical protein MTR_4g046123 [Medicago truncatula]	Lotus japonicus genomic DNA, chromosome 1, clone: LjT61C17, TM2005, complete sequence	--	--	--	--	--	--	--
c62669_g1	--	--	--	--	--	--	--	--	--
c60887_g1	Oligopeptide transporter OPT family [Medicago truncatula]	Medicago truncatula Oligopeptide transporter OPT family (MTR_7g092240) mRNA, complete cds	--	Oligopeptide transporter 1 OS=Arabidopsis thaliana GN=OPT1 PE=2 SV=1	OPT oligopeptide transporter protein	transmembrane transport	--	--	Sexual differentiation process protein ISP4
c52195_g1	--	--	--	--	--	--	--	--	--
c51058_g1	--	--	--	--	--	--	--	--	--
c35753_g1	Thiazole biosynthetic enzyme [Medicago truncatula]>gi|355508736|gb|AES89878.1| thiazole biosynthetic enzyme [Medicago truncatula]	Medicago truncatula clone JCVI-FLMt-5M4 unknown mRNA	thiamine thiazole synthase	Thiamine thiazole synthase 2, chloroplastic OS=Vitis vinifera GN=THI1-2 PE=3 SV=1	Pyridine nucleotide-disulphide oxidoreductase//Lycopene cyclase protein//FAD dependent oxidoreductase//RNA polymerase Rpb1, domain 3//GMC oxidoreductase//Glucose inhibited division protein A	transcription, DNA-templated//pyrimidine nucleobase metabolic process//tRNA processing//oxidation-reduction process//carotenoid biosynthetic process//purine nucleobase metabolic process	DNA binding//oxidoreductase activity, acting on paired donors, with incorporation or reduction of molecular oxygen//flavin adenine dinucleotide binding//DNA-directed RNA polymerase activity//oxidoreductase activity, acting on CH-OH group of donors//oxidoreductase activity	nucleolus	Protein involved in thiamine biosynthesis and DNA damage tolerance
c68960_g1	--	Lotus japonicus genomic DNA, clone: LjT40J16, TM1983, complete sequence	--	--	--	--	--	--	--
c75094_g1	--	--	--	--	--	--	--	--	--
c33288_g2	PREDICTED: vacuolar protein sorting-associated protein 4-like [Cicer arietinum]	Medicago truncatula Vacuolar sorting protein 4b (MTR_2g086160) mRNA, complete cds	vacuolar protein-sorting-associated protein 4	Vacuolar protein sorting-associated protein 4 OS=Saccharomyces cerevisiae (strain ATCC 204508 / S288c) GN=VPS4 PE=1 SV=1	IstB-like ATP binding protein//Archaeal ATPase//Torsin//Zeta toxin//Type III restriction enzyme, res subunit//Parvovirus non-structural protein NS1//PhoH-like protein//AAA domain (Cdc48 subfamily)//Sigma-54 interaction domain//Magnesium chelatase, subunit ChlI//TIP49 C-terminus//RNA helicase//AAA domain (dynein-related subfamily)//Holliday junction DNA helicase ruvB N-terminus//ATPase family asso…	DNA repair//chaperone mediated protein folding requiring cofactor//viral genome replication//chlorophyll biosynthetic process//chlorophyll metabolic process//regulation of transcription, DNA-templated//DNA recombination//photosynthesis	DNA helicase activity//ATPase activity//transcription factor binding//four-way junction helicase activity//kinase activity//magnesium chelatase activity//RNA binding//DNA binding//RNA helicase activity//hydrolase activity//ATP binding	replication fork//Holliday junction helicase complex//transcription factor complex//magnesium chelatase complex	AAA+-type ATPase
c55152_g1	--	--	--	--	--	--	--	--	--
c78338_g1	hypothetical protein MTR_4g131710 [Medicago truncatula]>gi|355511446|gb|AES92588.1| pre-mRNA processing protein PRP39, putative [Medicago truncatula]	Medicago truncatula clone mth2-156k10, complete sequence	--	--	--	--	--	--	--
c26107_g1	transcription factor [Medicago truncatula]	Medicago truncatula hypothetical protein (MTR_113s0014) mRNA, complete cds	--	--	RNA polymerase Rpb5, N-terminal domain	transcription, DNA-templated//pyrimidine nucleobase metabolic process//purine nucleobase metabolic process	DNA binding//DNA-directed RNA polymerase activity	nucleolus//nucleus	--
c39743_g1	--	--	E3 ubiquitin-protein ligase RBBP6	E3 ubiquitin-protein ligase RBBP6 OS=Mus musculus GN=Rbbp6 PE=1 SV=5	--	--	--	--	--
c2169_g1	--	--	--	--	--	--	--	--	--
c51491_g1	adenine/guanine permease AZG2-like protein [Medicago truncatula]	PREDICTED: Cicer arietinum adenine/guanine permease AZG2-like (LOC101495347), mRNA	putative MFS transporter, AGZA family, xanthine/uracil permease	Adenine/guanine permease AZG2 OS=Arabidopsis thaliana GN=AZG2 PE=2 SV=1	Permease family//Sulfate transporter family	transport//transmembrane transport//sulfate transport	transporter activity//sulfate transmembrane transporter activity	integral component of membrane//membrane	--
c72069_g1	--	M.truncatula DNA sequence from clone MTH2-35F3 on chromosome 3, complete sequence	--	--	--	--	--	--	--
c75803_g1	ent-kaurenoic acid oxidase [Castanea mollissima]	Castanea mollissima ent-kaurenoic acid oxidase (KAO) mRNA, complete cds	ent-kaurenoic acid hydroxylase	Ent-kaurenoic acid oxidase 1 OS=Arabidopsis thaliana GN=KAO1 PE=2 SV=1	Cytochrome P450	oxidation-reduction process	iron ion binding//heme binding//oxidoreductase activity, acting on paired donors, with incorporation or reduction of molecular oxygen	--	Cytochrome P450 CYP4/CYP19/CYP26 subfamilies
c32960_g1	--	--	--	--	--	--	--	--	--
c82679_g1	--	Cicer arietinum isolate GTP1 peroxidase gene, complete cds	--	--	--	--	--	--	--
c42207_g1	pectinesterase [Medicago truncatula]	--	pectinesterase	Pectinesterase 4 OS=Arabidopsis thaliana GN=PME4 PE=2 SV=1	Pectinesterase	sucrose metabolic process//starch metabolic process//cell wall modification	pectinesterase activity	cell wall	--
c48152_g1	--	--	--	--	--	--	--	--	--
c21157_g1	--	--	--	--	--	--	--	--	--
c63267_g1	--	--	--	--	--	--	--	--	--
c18901_g1	--	--	--	--	--	--	--	--	--
c36725_g5	--	--	--	--	--	--	--	--	--
c49042_g1	--	--	--	--	--	--	--	--	--
c74072_g1	--	--	--	--	--	--	--	--	--
c31013_g2	--	Medicago truncatula clone mth2-6c9, complete sequence	--	--	--	--	--	--	--
c16730_g1	splicing factor 3B subunit 2 [Medicago truncatula]	--	splicing factor 3B subunit 2	--	Bluetongue virus non-structural protein NS2//REV protein (anti-repression trans-activator protein)//RNA polymerase I, Rpa2 specific domain//Nop14-like family	regulation of transcription, DNA-templated//transcription, DNA-templated//pyrimidine nucleobase metabolic process//purine nucleobase metabolic process	RNA binding//DNA-directed RNA polymerase activity//sequence-specific DNA binding transcription factor activity	nucleolus//transcription factor complex//small-subunit processome//nucleus//host cell nucleus	--
c1188_g1	--	--	--	Teneurin-m OS=Drosophila melanogaster GN=Ten-m PE=1 SV=2	--	--	--	--	--
c58844_g1	--	--	--	--	--	--	--	--	--
c39618_g1	unnamed protein product [Coffea canephora]	--	calcyclin binding protein	--	--	--	--	--	--
c61921_g1	--	--	--	--	--	--	--	--	--
c56779_g1	--	--	--	--	--	--	--	--	--
c33643_g1	101 kDa heat shock protein [Medicago truncatula]	PREDICTED: Cicer arietinum chaperone protein ClpB-like (LOC101508071), mRNA	--	Hemolysin B OS=Brachyspira hyodysenteriae GN=tlyB PE=3 SV=1	AAA domain (Cdc48 subfamily)//Clp amino terminal domain	protein metabolic process	ATP binding	--	--
c91635_g1	--	--	--	--	--	--	--	--	--
c50559_g1	--	--	--	--	--	--	--	--	--
c59899_g1	--	--	--	--	--	--	--	--	--
c61774_g1	--	--	--	--	--	--	--	--	--
c83688_g1	--	--	--	--	--	--	--	--	--
c56933_g1	--	--	--	--	--	--	--	--	--
c45711_g1	--	--	--	--	--	--	--	--	--
c77612_g1	peptidase , related [Medicago truncatula]	Medicago truncatula Separin (MTR_2g007790) mRNA, complete cds	separase	Separase OS=Arabidopsis thaliana GN=ESP1 PE=2 SV=1	--	--	--	--	--
c40036_g1	predicted protein [Physcomitrella patens]>gi|162667585|gb|EDQ54211.1| predicted protein [Physcomitrella patens]	--	glycine hydroxymethyltransferase	Serine hydroxymethyltransferase, mitochondrial OS=Homo sapiens GN=SHMT2 PE=1 SV=3	Serine hydroxymethyltransferase	serine family amino acid metabolic process//glycine metabolic process//one-carbon metabolic process//alpha-amino acid metabolic process//L-serine metabolic process	transferase activity//glycine hydroxymethyltransferase activity	--	Glycine/serine hydroxymethyltransferase
c65421_g1	--	--	--	--	--	--	--	--	--
c81655_g1	--	--	--	SEC14-like protein 1 OS=Homo sapiens GN=SEC14L1 PE=1 SV=2	Golgi-dynamics membrane-trafficking	transport	--	integral component of membrane	--
c38130_g1	PREDICTED: uncharacterized protein LOC101303107 [Fragaria vesca subsp. vesca]	--	--	Retrovirus-related Pol polyprotein from transposon TNT 1-94 OS=Nicotiana tabacum PE=2 SV=1	Zinc knuckle//Synaptonemal complex central element protein 3	synaptonemal complex assembly//spermatogenesis//reciprocal meiotic recombination	zinc ion binding//nucleic acid binding	--	--
c20367_g1	predicted protein [Ostreococcus lucimarinus CCE9901]>gi|144580521|gb|ABO98580.1| predicted protein [Ostreococcus lucimarinus CCE9901]	Candida parapsilosis strain CDC317 annotated contig 006139	pre-mRNA-splicing helicase BRR2	Putative U5 small nuclear ribonucleoprotein 200 kDa helicase OS=Drosophila melanogaster GN=l(3)72Ab PE=2 SV=4	DEAD/DEAH box helicase	--	ATP-dependent helicase activity//hydrolase activity//ATP binding//nucleic acid binding	--	RNA helicase BRR2, DEAD-box superfamily
c16014_g1	hypothetical protein MTR_7g065130 [Medicago truncatula]>gi|217075624|gb|ACJ86172.1| unknown [Medicago truncatula]>gi|355498172|gb|AES79375.1| hypothetical protein MTR_7g065130 [Medicago truncatula]>gi|388500318|gb|AFK38225.1| unknown [Medicago truncatula]	Medicago truncatula hypothetical protein (MTR_7g065130) mRNA, complete cds	--	--	--	--	--	--	--
c29423_g1	hypothetical protein EMIHUDRAFT_442828 [Emiliania huxleyi CCMP1516]>gi|485634237|gb|EOD29033.1| hypothetical protein EMIHUDRAFT_442828 [Emiliania huxleyi CCMP1516]	PREDICTED: Ailuropoda melanoleuca electron-transferring-flavoprotein dehydrogenase (ETFDH), mRNA	electron-transferring-flavoprotein dehydrogenase	Electron transfer flavoprotein-ubiquinone oxidoreductase, mitochondrial OS=Mus musculus GN=Etfdh PE=1 SV=1	FAD dependent oxidoreductase//Pyridine nucleotide-disulphide oxidoreductase//Lycopene cyclase protein//Photosystem II reaction centre N protein (psbN)//Pyridine nucleotide-disulphide oxidoreductase//4Fe-4S dicluster domain//TrkA-N domain//Electron transfer flavoprotein-ubiquinone oxidoreductase//Glucose inhibited division protein A	carotenoid biosynthetic process//oxidation-reduction process//photosynthesis//tRNA processing//potassium ion transport	iron-sulfur cluster binding//oxidoreductase activity//electron-transferring-flavoprotein dehydrogenase activity//flavin adenine dinucleotide binding//oxidoreductase activity, acting on paired donors, with incorporation or reduction of molecular oxygen	photosystem II//photosystem II reaction center//membrane	Electron transfer flavoprotein ubiquinone oxidoreductase
c34202_g1	MAK10-like protein [Medicago truncatula]>gi|355510470|gb|AES91612.1| N-alpha-acetyltransferase 35, NatC auxiliary subunit [Medicago truncatula]	Medicago truncatula MAK10-like protein (MTR_4g115450) mRNA, complete cds	--	N-alpha-acetyltransferase 35, NatC auxiliary subunit OS=Danio rerio GN=naa35 PE=2 SV=1	Hepatitis C virus NS3 protease//Multiple resistance and pH regulation protein F (MrpF / PhaF)	ion transmembrane transport//ion transport//proteolysis//transformation of host cell by virus	ion transmembrane transporter activity//serine-type peptidase activity	integral component of membrane	Glucose-repressible protein and related proteins
c36168_g1	2-oxoacid dehydrogenase acyltransferase family protein [Medicago truncatula]	PREDICTED: Cicer arietinum dihydrolipoyllysine-residue acetyltransferase component of pyruvate dehydrogenase complex-like (LOC101502335), mRNA	--	Dihydrolipoyllysine-residue acetyltransferase component 4 of pyruvate dehydrogenase complex, chloroplastic OS=Arabidopsis thaliana GN=LTA2 PE=2 SV=1	Glycine cleavage H-protein//PASTA domain//2-oxoacid dehydrogenases acyltransferase (catalytic domain)//e3 binding domain//Circovirus capsid protein	metabolic process//viral capsid assembly//glycine catabolic process	transferase activity, transferring acyl groups//penicillin binding	host cell nucleus//glycine cleavage complex	Dihydrolipoamide acetyltransferase
c2397_g1	--	--	--	--	--	--	--	--	--
c4115_g1	--	--	--	--	--	--	--	--	--
c32645_g1	coatomer zeta1 subunit [Medicago truncatula]>gi|388493944|gb|AFK35038.1| unknown [Medicago truncatula]>gi|388496304|gb|AFK36218.1| unknown [Medicago truncatula]>gi|657372543|gb|KEH18407.1| nonclathrin coat protein zeta1-COP [Medicago truncatula]	Medicago truncatula clone MTYF1_F2_F3_F41G-J-7 unknown mRNA	--	Coatomer subunit zeta-3 OS=Arabidopsis thaliana GN=At4g08520 PE=2 SV=1	--	transport	--	--	Vesicle coat complex COPI, zeta subunit
c34852_g3	--	Medicago truncatula clone mth2-21b7, complete sequence	--	--	--	--	--	--	--
c62651_g1	--	--	--	--	--	--	--	--	--
c51174_g1	hypothetical protein PHYSODRAFT_559658 [Phytophthora sojae]>gi|348676942|gb|EGZ16759.1| hypothetical protein PHYSODRAFT_559658 [Phytophthora sojae]	--	histidyl-tRNA synthetase	Histidine--tRNA ligase, cytoplasmic OS=Mesocricetus auratus GN=HARS PE=2 SV=1	--	--	catalytic activity	--	Histidyl-tRNA synthetase
c73353_g1	--	--	--	--	--	--	--	--	--
c35566_g1	hypothetical protein MTR_4g044010 [Medicago truncatula]>gi|355506916|gb|AES88058.1| hypothetical protein MTR_4g044010 [Medicago truncatula]	Medicago truncatula chromosome 6 clone mth2-36p5, complete sequence	--	--	GMP synthase C terminal domain	purine nucleobase metabolic process//GMP biosynthetic process//glutamate metabolic process//purine nucleotide biosynthetic process	ATP binding//GMP synthase (glutamine-hydrolyzing) activity	--	--
c39720_g1	Myb-like transcription factor [Medicago truncatula]	--	--	--	Cyanate lyase C-terminal domain	cyanate metabolic process	--	--	--
c18708_g1	--	Drosophila pseudoobscura pseudoobscura GA18381 (Dpse\GA18381), mRNA	nuclear receptor subfamily 0 group A	Knirps-related protein OS=Drosophila melanogaster GN=knrl PE=2 SV=1	Zinc finger, C4 type (two domains)	regulation of transcription, DNA-templated	zinc ion binding//sequence-specific DNA binding transcription factor activity//sequence-specific DNA binding	transcription factor complex//nucleus	FOG: Hormone receptors
c49977_g1	--	--	--	--	--	--	--	--	--
c7453_g1	--	M.truncatula DNA sequence from clone WTSI_1018-97C13 on chromosome 3, complete sequence	--	--	--	--	--	--	--
c32649_g1	--	--	--	--	--	--	--	--	--
c34807_g1	GDP-mannose transporter [Medicago truncatula]	--	--	--	--	--	--	--	--
c34853_g12	F-box/kelch-repeat protein [Medicago truncatula]>gi|355487470|gb|AES68673.1| F-box and associated interaction domain protein, putative [Medicago truncatula]	Medicago truncatula F-box/kelch-repeat protein (MTR_3g013470) mRNA, complete cds	--	--	F-box domain	--	protein binding	--	--
c33619_g2	unknown [Medicago truncatula]	Medicago truncatula chromosome 5 clone mte1-58b20, COMPLETE SEQUENCE	--	F-box protein At5g67140 OS=Arabidopsis thaliana GN=At5g67140 PE=2 SV=1	--	--	--	--	--
c17369_g1	--	--	--	--	Magnesium chelatase, subunit ChlI	chlorophyll biosynthetic process//photosynthesis//chlorophyll metabolic process	magnesium chelatase activity	magnesium chelatase complex	--
c17008_g1	--	Medicago truncatula chromosome 7 clone mth2-61f23, complete sequence	--	--	--	--	--	--	--
c20018_g1	hypothetical protein, variant [Saprolegnia diclina VS20]>gi|530736941|gb|EQC35183.1| hypothetical protein, variant [Saprolegnia diclina VS20]	Actinobacillus suis ATCC 33415, complete genome	ATP-binding cassette, subfamily F, member 1	ATP-binding cassette sub-family F member 1 OS=Pan troglodytes GN=ABCF1 PE=3 SV=1	RNA helicase//Peptidase family S49 N-terminal//Protein of unknown function, DUF258//50S ribosome-binding GTPase//ATP synthase E chain//Miro-like protein//ABC transporter	proton transport//small GTPase mediated signal transduction//ATP synthesis coupled proton transport	GTPase activity//hydrogen ion transmembrane transporter activity//GTP binding//ATP binding//serine-type endopeptidase activity//RNA helicase activity//RNA binding//ATPase activity	mitochondrial proton-transporting ATP synthase complex, coupling factor F(o)//plasma membrane//intracellular	eIF2-interacting protein ABC50 (ABC superfamily)
c89408_g1	--	--	--	--	--	--	--	--	--
c26753_g1	gag-pol polyprotein [Glycine max]	Medicago truncatula chromosome 2 clone mte1-34o12, complete sequence	--	--	Ninjurin	cell adhesion//tissue regeneration	--	integral component of membrane	--
c37165_g7	--	M.truncatula DNA sequence from clone MTH2-80I14 on chromosome 3, complete sequence	--	--	--	--	--	--	--
c9792_g1	ECA1 gametogenesis related family [Medicago truncatula]	--	--	--	BDHCT (NUC031) domain	DNA replication	hydrolase activity, acting on acid anhydrides, in phosphorus-containing anhydrides//DNA binding//ATP binding	nucleus	--
c90324_g1	--	PREDICTED: Python bivittatus BTB (POZ) domain containing 10 (BTBD10), transcript variant X2, mRNA	BTB/POZ domain-containing protein 10	BTB/POZ domain-containing protein 10 OS=Pongo abelii GN=BTBD10 PE=2 SV=1	--	--	--	--	Uncharaterized conserved protein, contains BTB/POZ domain
c51245_g1	--	--	--	--	--	--	--	--	--
c29118_g1	heat shock protein-binding protein, putative [Medicago truncatula]	PREDICTED: Cicer arietinum uncharacterized LOC101509315 (LOC101509315), transcript variant X2, mRNA	--	J domain-containing protein required for chloroplast accumulation response 1 OS=Arabidopsis thaliana GN=JAC1 PE=1 SV=1	Colicin E1 (microcin) immunity protein//Prolyl oligopeptidase, N-terminal beta-propeller domain	immune response//bacteriocin immunity	serine-type exopeptidase activity//serine-type endopeptidase activity//toxic substance binding	immunoglobulin complex	Auxilin-like protein and related proteins containing DnaJ domain
c42343_g1	hypothetical protein EUGRSUZ_I01154 [Eucalyptus grandis]	PREDICTED: Fragaria vesca subsp. vesca protein CYPRO4-like (LOC101296269), mRNA	--	Protein CYPRO4 OS=Cynara cardunculus GN=CYPRO4 PE=2 SV=1	--	--	--	--	--
c73914_g1	--	--	--	--	--	--	--	--	--
c444_g1	40S ribosomal protein S30 [Medicago truncatula]>gi|357482045|ref|XP_003611308.1| 40S ribosomal protein S30 [Medicago truncatula]>gi|355509763|gb|AES90905.1| 40S ribosomal S30-like protein [Medicago truncatula]>gi|355512643|gb|AES94266.1| 40S ribosomal S30-like protein [Medicago truncatula]	Medicago truncatula 40S ribosomal protein S30 (MTR_5g012610) mRNA, complete cds	small subunit ribosomal protein S30e	40S ribosomal protein S30 OS=Arabidopsis thaliana GN=RPS30A PE=3 SV=3	Ribosomal protein S30	ribosome biogenesis//translation	structural constituent of ribosome	ribosome//intracellular	Ubiquitin-like/40S ribosomal S30 protein fusion
c33140_g1	--	--	--	--	--	--	--	--	--
c18514_g1	--	M.truncatula DNA sequence from clone MTH2-170E16 on chromosome 3, complete sequence	--	--	--	--	--	--	--
c31157_g1	erythronate-4-phosphate dehydrogenase family protein [Medicago truncatula]	Phaseolus vulgaris hypothetical protein (PHAVU_001G014700g) mRNA, complete cds	--	--	DHHC palmitoyltransferase//Mating type protein A alpha Y mating type dependent binding region//Colicin E1 (microcin) immunity protein	immune response//bacteriocin immunity//sexual reproduction//regulation of transcription, DNA-templated	zinc ion binding//toxic substance binding	immunoglobulin complex	--
c22798_g1	transmembrane protein, putative [Medicago truncatula]	--	--	--	--	--	--	--	--
c77944_g1	--	--	--	--	--	--	--	--	--
c14015_g1	--	--	--	--	--	--	--	--	--
c48998_g1	--	--	--	--	--	--	--	--	--
c34335_g4	laccase/diphenol oxidase family protein [Medicago truncatula]	Medicago truncatula Laccase (MTR_7g058750) mRNA, complete cds	--	Laccase-17 OS=Arabidopsis thaliana GN=LAC17 PE=2 SV=1	Multicopper oxidase//Multicopper oxidase//Multicopper oxidase	oxidation-reduction process	copper ion binding//oxidoreductase activity	--	Multicopper oxidases
c63817_g1	--	--	--	--	--	--	--	--	--
c20283_g1	uncharacterized protein LOC100792094 [Glycine max]>gi|255641453|gb|ACU21002.1| unknown [Glycine max]	--	--	--	--	--	--	--	--
c38325_g1	PREDICTED: 60S ribosomal protein L17-2-like [Glycine max]	Ricinus communis 60S ribosomal protein L17, putative, mRNA	large subunit ribosomal protein L17e	60S ribosomal protein L17-2 OS=Arabidopsis thaliana GN=RPL17B PE=2 SV=2	Ribosomal protein L22p/L17e	translation//ribosome biogenesis	structural constituent of ribosome	ribosome	60S ribosomal protein L22
c46160_g1	--	--	--	--	--	--	--	--	--
c62322_g1	--	--	--	--	--	--	--	--	--
c72908_g1	--	--	--	--	--	--	--	--	--
c33727_g2	--	--	--	--	--	--	--	--	--
c34435_g3	kinesin motor catalytic domain protein [Medicago truncatula]	PREDICTED: Cicer arietinum kinesin-related protein 4-like (LOC101492352), transcript variant X2, mRNA	centromeric protein E	Apoptosis inhibitor 1 OS=Orgyia pseudotsugata multicapsid polyhedrosis virus GN=IAP1 PE=3 SV=1	Ring finger domain//Chitinase A, N-terminal domain//zinc-RING finger domain	chitin catabolic process//cell wall macromolecule catabolic process	protein binding//zinc ion binding//chitinase activity	--	Predicted E3 ubiquitin ligase
c12335_g1	seed maturation protein PM35 [Glycine max]>gi|5802240|gb|AAD51623.1|AF169020_1 seed maturation protein PM35 [Glycine max]>gi|6648958|gb|AAF21307.1|AF109720_1 seed maturation protein PM21 [Glycine max]>gi|255629175|gb|ACU14932.1| unknown [Glycine max]	--	--	--	--	--	--	--	--
c59015_g1	--	--	--	--	--	--	--	--	--
c20111_g1	hypothetical protein MTR_7g073500 [Medicago truncatula]	Medicago truncatula clone JCVI-FLMt-8A24 unknown mRNA	--	--	Laminin Domain II	cell adhesion	--	basement membrane	--
c69070_g1	--	--	--	--	--	--	--	--	--
c75489_g1	--	PREDICTED: Cicer arietinum phosphatidylinositol 4-phosphate 5-kinase 9-like (LOC101502336), transcript variant X2, misc_RNA	--	--	--	--	--	--	--
c43772_g1	--	--	--	--	--	--	--	--	--
c3497_g1	Dof zinc finger protein [Medicago truncatula]>gi|355482605|gb|AES63808.1| Dof domain zinc finger protein [Medicago truncatula]	Medicago truncatula Dof zinc finger protein (MTR_2g013370) mRNA, complete cds	--	--	--	regulation of transcription, DNA-templated	zinc ion binding//DNA binding	--	--
c83567_g1	--	--	--	--	--	--	--	--	--
c81000_g1	--	--	--	--	--	--	--	--	--
c80697_g1	--	--	--	--	--	--	--	--	--
c7994_g1	--	--	--	--	--	--	--	--	--
c54773_g1	--	--	--	--	--	--	--	--	--
c72592_g1	--	--	--	Collagen alpha-2(I) chain OS=Mus musculus GN=Col1a2 PE=2 SV=2	--	--	--	--	Collagens (type IV and type XIII), and related proteins
c9975_g1	--	--	--	--	--	--	--	--	--
c2533_g1	hypothetical protein MTR_1g093940 [Medicago truncatula]	--	--	--	--	--	--	--	--
c34641_g1	General substrate transporter; Sugar transporter superfamily [Medicago truncatula]>gi|657380362|gb|AES82549.2| sugar porter (SP) family MFS transporter [Medicago truncatula]	Medicago truncatula chromosome 7 clone mth2-29f3, complete sequence	MFS transporter, SP family, solute carrier family 2 (facilitated glucose transporter), member 8	Sugar transporter ERD6-like 5 OS=Arabidopsis thaliana GN=At1g54730 PE=2 SV=2	Sugar (and other) transporter//NUDIX domain//Major Facilitator Superfamily//F subunit of K+-transporting ATPase (Potass_KdpF)//Proteasome activator pa28 alpha subunit	potassium ion transport//transmembrane transport//carbohydrate transport//regulation of ATPase activity	potassium-transporting ATPase activity//hydrolase activity//substrate-specific transmembrane transporter activity//transmembrane transporter activity	proteasome activator complex//integral component of membrane//plasma membrane	Predicted transporter (major facilitator superfamily)
c56159_g1	--	--	--	--	--	--	--	--	--
c34433_g2	--	--	--	--	--	--	--	--	--
c44776_g1	predicted protein [Hordeum vulgare subsp. vulgare]	Pichia pastoris CBS 7435 chromosome 1, complete replicon sequence	elongation factor 1-alpha	Elongation factor 1-alpha 1 OS=Candida albicans (strain SC5314 / ATCC MYA-2876) GN=TEF1 PE=3 SV=1	Elongation factor Tu domain 2//Elongation factor Tu GTP binding domain	--	GTP binding//GTPase activity	--	Translation elongation factor EF-1 alpha/Tu
c41413_g1	--	PREDICTED: Cicer arietinum uncharacterized LOC101496199 (LOC101496199), misc_RNA	--	--	--	--	--	--	--
c90944_g1	--	--	epidermal growth factor receptor kinase substrate 8	--	Phosphotyrosine-binding domain	--	protein binding	--	--
c52191_g1	--	--	--	--	--	--	--	--	--
c59097_g1	--	--	--	--	--	--	--	--	--
c49012_g1	Cyclin-D1-1 [Medicago truncatula]>gi|355485546|gb|AES66749.1| carboxy-terminal domain cyclin [Medicago truncatula]	--	--	--	--	--	--	nucleus	--
c64455_g1	--	M.truncatula DNA sequence from clone MTH2-65F22 on chromosome 3, complete sequence	--	--	--	--	--	--	--
c7929_g1	--	--	--	Probable Ufm1-specific protease 2 OS=Drosophila melanogaster GN=UFSP2 PE=2 SV=1	--	--	--	--	--
c11884_g2	--	--	--	--	--	--	--	--	--
c25962_g1	PREDICTED: uncharacterized protein LOC101494533 [Cicer arietinum]	PREDICTED: Cicer arietinum uncharacterized LOC101494533 (LOC101494533), mRNA	--	TMV resistance protein N OS=Nicotiana glutinosa GN=N PE=1 SV=1	Leucine Rich Repeat	--	protein binding	--	--
c58593_g1	--	--	--	--	--	--	--	--	--
c37106_g4	--	--	--	--	--	--	--	--	--
c69954_g1	F-box family protein [Medicago truncatula]>gi|355488245|gb|AES69448.1| F-box SKIP23-like protein [Medicago truncatula]	--	--	F-box protein SKIP23 OS=Arabidopsis thaliana GN=SKIP23 PE=1 SV=1	--	--	--	--	--
c16720_g1	--	--	--	--	--	--	--	--	--
c18191_g1	--	Medicago truncatula clone mth2-32m6, complete sequence	--	--	--	--	--	--	--
c3793_g1	--	--	--	--	--	--	--	--	--
c76132_g1	--	--	--	--	--	--	--	--	--
c7230_g1	--	Medicago truncatula chromosome 7 clone mth2-143d17, complete sequence	--	--	--	--	--	--	--
c75692_g1	--	--	--	--	--	--	--	--	--
c81089_g1	--	--	--	--	--	--	--	--	--
c36577_g4	--	Medicago truncatula clone mth2-145g3, complete sequence	--	--	--	--	--	--	--
c61689_g1	--	Hevea brasiliensis clone PB260 chloroplast Cu/Zn superoxide dismutase mRNA, partial cds; nuclear gene for chloroplast product	--	--	--	--	--	--	--
c69092_g1	--	--	--	--	--	--	--	--	--
c44334_g1	--	--	--	--	--	--	--	--	--
c24020_g2	--	--	--	--	--	--	--	--	--
c20127_g1	PREDICTED: similar to Zinc finger protein 271 (Zinc finger protein 7) (HZF7) (Zinc finger protein ZNFphex133) (Epstein-Barr virus-induced zinc finger protein) (ZNF-EB) (CT-ZFP48) (Zinc finger protein [Bathycoccus prasinos]>gi|412987719|emb|CCO20554.1| PREDICTED: similar to Zinc finger protein 271 (Zinc finger protein 7) (HZF7) (Zinc finger protein ZNFphex133) (Epstein-Barr virus-induced zinc fing…	--	--	Zinc finger protein 250 OS=Mus musculus GN=Znf250 PE=2 SV=1	Phorbol esters/diacylglycerol binding domain (C1 domain)//Zinc finger, C2H2 type//CST, telomere maintenance, complex subunit CTC1	telomere maintenance//intracellular signal transduction	metal ion binding	--	FOG: Zn-finger
c42186_g1	--	Medicago truncatula clone mth2-9p11, complete sequence	--	--	--	--	--	--	--
c43586_g1	--	--	--	--	Vitamin-D-receptor interacting Mediator subunit 4	regulation of transcription from RNA polymerase II promoter	RNA polymerase II transcription cofactor activity	mediator complex	--
c29899_g3	--	--	--	--	--	--	--	--	--
c35624_g2	PREDICTED: peptide transporter PTR3-A-like [Cicer arietinum]	PREDICTED: Glycine max NRT1-3 protein (NRT1-3), transcript variant X1, mRNA	solute carrier family 15 (peptide/histidine transporter), member 3/4	Protein NRT1/ PTR FAMILY 5.2 OS=Arabidopsis thaliana GN=NPF5.2 PE=2 SV=1	POT family	transport	transporter activity	membrane	H+/oligopeptide symporter
c87365_g1	--	Medicago truncatula chromosome 7 BAC clone mth2-8e7, complete sequence	--	--	--	--	--	--	--
c56813_g1	--	Medicago truncatula clone mth2-145m4, complete sequence	--	--	--	--	--	--	--
c35835_g1	hypothetical protein MTR_6g022730 [Medicago truncatula]	PREDICTED: Cicer arietinum uncharacterized LOC101494854 (LOC101494854), transcript variant X2, mRNA	--	--	DASH complex subunit Dad2	mitotic nuclear division	--	mitotic spindle//DASH complex	--
c1775_g1	Glucosyltransferase-6 [Medicago truncatula]>gi|355523470|gb|AET03924.1| UDP-glucosyltransferase family protein [Medicago truncatula]	--	hydroquinone glucosyltransferase	Hydroquinone glucosyltransferase OS=Rauvolfia serpentina GN=AS PE=1 SV=1	--	metabolic process	transferase activity, transferring hexosyl groups	--	--
c62843_g1	--	--	--	--	--	--	--	--	--
c80993_g1	--	--	--	--	--	--	--	--	--
c20396_g1	disease resistance protein (TIR-NBS-LRR class), putative [Medicago truncatula]	Medicago truncatula Disease-resistance protein (MTR_2g083650) mRNA, complete cds	--	TMV resistance protein N OS=Nicotiana glutinosa GN=N PE=1 SV=1	Leucine Rich Repeat	--	protein binding	--	--
c41145_g1	--	--	--	--	--	--	--	--	--
c18991_g1	--	--	--	--	--	--	--	--	--
c42507_g1	hypothetical protein EUTSA_v10002037mg [Eutrema salsugineum]>gi|557110008|gb|ESQ50305.1| hypothetical protein EUTSA_v10002037mg [Eutrema salsugineum]	--	spermine synthase	Spermine synthase OS=Mus musculus GN=Sms PE=1 SV=1	Conserved hypothetical protein 95//Spermine/spermidine synthase	rRNA methylation	methyltransferase activity//catalytic activity	--	Spermidine synthase
c57125_g1	--	--	--	--	--	--	--	--	--
c92241_g1	--	--	--	--	--	--	--	--	--
c50075_g1	--	Medicago truncatula clone mth2-60a13, complete sequence	--	--	--	--	--	--	--
c42329_g1	--	Medicago truncatula chromosome 5 clone mth2-152j13, COMPLETE SEQUENCE	--	--	--	--	--	--	--
c53284_g1	hypothetical protein MTR_7g074740 [Medicago truncatula]	--	--	--	--	--	--	--	--
c68586_g1	hypothetical protein MTR_6g033120 [Medicago truncatula]	--	--	--	--	--	--	--	--
c79596_g1	--	--	--	Transmembrane protein 62 OS=Homo sapiens GN=TMEM62 PE=1 SV=1	--	--	--	--	--
c6115_g1	--	Medicago truncatula clone mth2-11c8, complete sequence	--	--	Isopentenyl transferase	terpenoid biosynthetic process//biosynthetic process//steroid biosynthetic process	dimethylallyltranstransferase activity	--	--
c5781_g1	hypothetical protein H310_11958 [Aphanomyces invadans]>gi|574467284|gb|ETV94308.1| hypothetical protein H310_11958 [Aphanomyces invadans]	--	signal peptidase complex subunit 3	Signal peptidase complex subunit 3 OS=Drosophila melanogaster GN=Spase22-23 PE=2 SV=1	Signal peptidase subunit	signal peptide processing	peptidase activity	signal peptidase complex//integral component of membrane	Signal peptidase complex subunit
c46040_g1	--	--	--	--	--	--	--	--	--
c27126_g1	PREDICTED: BI1-like protein-like [Cicer arietinum]	PREDICTED: Cicer arietinum BI1-like protein-like (LOC101497712), mRNA	--	BI1-like protein OS=Arabidopsis thaliana GN=At4g15470 PE=2 SV=1	--	--	--	--	N-methyl-D-aspartate receptor glutamate-binding subunit
c40677_g1	PREDICTED: uncharacterized protein LOC101510343 [Cicer arietinum]	--	--	--	--	--	--	--	--
c82821_g1	--	--	--	--	--	--	--	--	--
c42908_g1	--	--	--	--	--	--	--	--	--
c36310_g3	--	--	--	--	--	--	--	--	--
c19575_g1	--	Medicago truncatula F-box (MTR_5g070080) mRNA, complete cds	--	--	F-box domain	--	protein binding	--	--
c89195_g1	--	--	--	--	--	--	--	--	--
c51664_g1	--	--	partitioning defective protein 3	Partitioning defective 3 homolog OS=Homo sapiens GN=PARD3 PE=1 SV=2	PDZ domain//PDZ domain (Also known as DHR or GLGF)	--	protein binding	--	--
c29959_g1	--	--	--	--	RNA polymerase Rpb2, domain 3	transcription, DNA-templated//pyrimidine nucleobase metabolic process//purine nucleobase metabolic process	DNA binding//DNA-directed RNA polymerase activity	nucleolus	--
c50357_g1	gag-pol polyprotein [Glycine max]	--	--	--	Zinc knuckle	--	nucleic acid binding//zinc ion binding	--	--
c1727_g1	--	--	--	--	--	--	--	--	--
c28817_g1	hypothetical protein VITISV_024814 [Vitis vinifera]	Medicago truncatula clone mth2-7a7, complete sequence	--	Retrovirus-related Pol polyprotein from transposon TNT 1-94 OS=Nicotiana tabacum PE=2 SV=1	Integrase core domain	DNA integration	--	--	--
c47233_g1	--	--	--	--	Zinc finger, C2H2 type	--	metal ion binding	--	--
c69392_g1	--	--	--	--	--	--	--	--	--
c35529_g1	predicted protein [Hordeum vulgare subsp. vulgare]	PREDICTED: Lepisosteus oculatus 14-3-3 protein beta/alpha-1-like (LOC102686431), mRNA	14-3-3 protein beta/theta/zeta	14-3-3 protein zeta OS=Bombyx mori GN=14-3-3zeta PE=2 SV=2	Flagellar motor switch protein FliM//Protein prenyltransferase alpha subunit repeat	chemotaxis//cilium or flagellum-dependent cell motility//protein prenylation	motor activity//protein prenyltransferase activity	bacterial-type flagellum basal body	Multifunctional chaperone (14-3-3 family)
c73698_g1	--	--	--	--	--	--	--	--	--
c34998_g1	PREDICTED: E3 ubiquitin-protein ligase At3g02290-like isoform X1 [Cicer arietinum]>gi|502139229|ref|XP_004503691.1| PREDICTED: E3 ubiquitin-protein ligase At3g02290-like isoform X2 [Cicer arietinum]	Medicago truncatula clone JCVI-FLMt-16F7 unknown mRNA	--	E3 ubiquitin-protein ligase At3g02290 OS=Arabidopsis thaliana GN=At3g02290 PE=2 SV=1	Sigma NS protein//DHHC palmitoyltransferase	purine nucleobase metabolic process	single-stranded RNA binding//zinc ion binding//RNA-directed RNA polymerase activity	RNA-directed RNA polymerase complex	--
c25037_g1	--	--	--	--	--	--	--	--	--
c47901_g1	hypothetical protein MIMGU_mgv1a007495mg [Erythranthe guttata]	--	--	Macrophage erythroblast attacher OS=Rattus norvegicus GN=Maea PE=2 SV=2	Rad50 zinc hook motif//Ring finger domain	DNA repair	zinc ion binding//protein binding//ATP binding//nuclease activity	--	Uncharacterized conserved protein
c8027_g1	--	--	CCR4-NOT transcription complex subunit 3	CCR4-NOT transcription complex subunit 3 OS=Mus musculus GN=Cnot3 PE=1 SV=1	--	--	--	--	--
c276_g1	--	--	--	--	--	--	--	--	--
c36261_g5	hypothetical protein L484_019402 [Morus notabilis]	PREDICTED: Cicer arietinum protein RCC2-like (LOC101511240), mRNA	--	Protein RCC2 OS=Homo sapiens GN=RCC2 PE=1 SV=2	Presenilin//Bone sialoprotein II (BSP-II)//Nop14-like family//CDC45-like protein//Pox virus Ag35 surface protein//AT hook motif//Floricaula / Leafy protein	DNA replication initiation//regulation of transcription, DNA-templated//ossification//cell adhesion	DNA binding//aspartic-type endopeptidase activity	small-subunit processome//integral component of membrane//extracellular region//viral envelope	FOG: RCC1 domain
c27007_g1	--	--	--	--	--	--	--	--	--
c33763_g2	mTERF protein [Medicago truncatula]	--	mTERF domain-containing protein, mitochondrial	--	--	--	--	--	--
c22523_g1	hypothetical protein MTR_1g013410 [Medicago truncatula]>gi|355477852|gb|AES59055.1| transmembrane protein [Medicago truncatula]	Medicago truncatula hypothetical protein (MTR_1g013410) mRNA, complete cds	--	Protein GLUTAMINE DUMPER 5 OS=Arabidopsis thaliana GN=GDU5 PE=2 SV=2	ZIP Zinc transporter	transmembrane transport//metal ion transport	metal ion transmembrane transporter activity	membrane	--
c48994_g1	--	--	--	--	--	--	--	--	--
c92873_g1	--	--	--	--	--	--	--	--	--
c2655_g1	transferring glycosyl group transferase [Medicago truncatula]	PREDICTED: Cicer arietinum uncharacterized LOC101513286 (LOC101513286), transcript variant X2, mRNA	--	--	Fringe-like	--	transferase activity, transferring glycosyl groups	membrane	--
c72264_g1	--	--	--	--	--	--	--	--	--
c89741_g1	--	--	--	--	--	--	--	--	--
c36426_g2	hypothetical protein VITISV_024814 [Vitis vinifera]	Glycine max strain Williams 82 clone GM_WBa0098D20, complete sequence	--	Retrovirus-related Pol polyprotein from transposon TNT 1-94 OS=Nicotiana tabacum PE=2 SV=1	Integrase core domain	DNA integration	--	--	--
c86322_g1	--	--	--	--	--	--	--	--	--
c61457_g1	--	--	--	--	--	--	--	--	--
c55378_g1	--	--	--	--	--	--	--	--	--
c40059_g1	PREDICTED: alpha-N-acetylglucosaminidase-like isoform X1 [Malus domestica]	--	alpha-N-acetylglucosaminidase	Alpha-N-acetylglucosaminidase OS=Homo sapiens GN=NAGLU PE=1 SV=2	--	--	--	--	--
c36130_g1	PREDICTED: sister chromatid cohesion 1 protein 1-like [Cicer arietinum]	Medicago truncatula Double-strand-break repair protein rad21-like protein (MTR_5g083120) mRNA, complete cds	cohesin complex subunit SCC1	Sister chromatid cohesion 1 protein 1 OS=Arabidopsis thaliana GN=SYN1 PE=2 SV=2	N terminus of Rad21 / Rec8 like protein//Conserved region of Rad21 / Rec8 like protein	--	protein binding	nuclear chromosome	Sister chromatid cohesion complex Cohesin, subunit RAD21/SCC1
c78786_g1	--	--	--	--	--	--	--	--	--
c71933_g1	hypothetical protein MTR_4g068290 [Medicago truncatula]	Medicago truncatula hypothetical protein (MTR_4g068290) mRNA, complete cds	--	--	--	--	--	--	--
c35721_g1	--	--	--	--	Polysaccharide lyase family 8, super-sandwich domain	--	lyase activity	extracellular region	--
c13566_g1	--	Medicago truncatula chromosome 5 clone mte1-46l20, COMPLETE SEQUENCE	--	--	--	--	--	--	--
c1623_g1	--	--	--	--	--	--	--	--	--
c33540_g1	PREDICTED: putative clathrin assembly protein At5g35200-like [Cicer arietinum]	PREDICTED: Cicer arietinum putative clathrin assembly protein At5g35200-like (LOC101495378), mRNA	--	Putative clathrin assembly protein At5g35200 OS=Arabidopsis thaliana GN=At5g35200 PE=1 SV=1	BRCA2 repeat//Adenylate cyclase associated (CAP) N terminal//ANTH domain	cytoskeleton organization//double-strand break repair	actin binding//protein binding//phospholipid binding	--	Clathrin assembly protein AP180 and related proteins, contain ENTH domain
c4397_g1	--	--	NCK-associated protein 1	Membrane-associated protein Hem OS=Drosophila melanogaster GN=Hem PE=2 SV=1	--	--	--	--	--
c39836_g1	PREDICTED: uncharacterized protein LOC102598771 [Solanum tuberosum]	Medicago truncatula chromosome 7 clone mth2-182g1, complete sequence	--	--	--	--	--	--	--
c5394_g1	U-box domain-containing protein [Medicago truncatula]>gi|355485938|gb|AES67141.1| E3 ubiquitin-protein ligase PUB22-like protein [Medicago truncatula]	Medicago truncatula U-box domain-containing protein (MTR_2g087350) mRNA, complete cds	--	E3 ubiquitin-protein ligase PUB22 OS=Arabidopsis thaliana GN=PUB22 PE=1 SV=1	Ring finger domain//U-box domain	protein ubiquitination	zinc ion binding//protein binding//ubiquitin-protein transferase activity	ubiquitin ligase complex	Chaperone-dependent E3 ubiquitin protein ligase (contains TPR repeats)
c35142_g11	BEL1-related homeotic protein [Medicago truncatula]	PREDICTED: Cicer arietinum BEL1-like homeodomain protein 1-like (LOC101503601), mRNA	--	BEL1-like homeodomain protein 1 OS=Arabidopsis thaliana GN=BLH1 PE=1 SV=1	Homeobox KN domain//Homeobox domain	regulation of transcription, DNA-templated	DNA binding//sequence-specific DNA binding transcription factor activity//sequence-specific DNA binding	transcription factor complex	Transcription factor MEIS1 and related HOX domain proteins
c47075_g1	--	Burkholderia sp. 383 chromosome 3, complete sequence	--	Demethylmenaquinone methyltransferase OS=Lactobacillus plantarum (strain ATCC BAA-793 / NCIMB 8826 / WCFS1) GN=ubiE PE=3 SV=1	Methyltransferase domain//ubiE/COQ5 methyltransferase family	metabolic process	methyltransferase activity	--	--
c68269_g1	PREDICTED: transcription factor bHLH113-like isoform X1 [Cicer arietinum]	PREDICTED: Cicer arietinum transcription factor bHLH113-like (LOC101505015), transcript variant X1, mRNA	--	Transcription factor bHLH113 OS=Arabidopsis thaliana GN=BHLH113 PE=2 SV=1	Mitochondrial import receptor subunit Tom22	intracellular protein transport	--	mitochondrial outer membrane	--
c16546_g1	--	Medicago truncatula chromosome 5 clone mth2-39n9, COMPLETE SEQUENCE	--	--	--	--	--	--	--
c36654_g3	Cc-nbs-lrr resistance protein [Medicago truncatula]>gi|355520902|gb|AET01356.1| NB-ARC domain disease resistance protein [Medicago truncatula]	Medicago truncatula clone mth2-97e21, complete sequence	--	Disease resistance protein RGA2 OS=Solanum bulbocastanum GN=RGA2 PE=1 SV=1	NB-ARC domain//Zinc finger, C2HC type//Leucine Rich Repeat	regulation of transcription, DNA-templated//defense response	zinc ion binding//protein binding//sequence-specific DNA binding transcription factor activity//ADP binding	nucleus//transcription factor complex	--
c55936_g1	PREDICTED: uncharacterized protein LOC101512831, partial [Cicer arietinum]	--	--	--	Ribosomal protein S21	ribosome biogenesis//translation	structural constituent of ribosome	intracellular//ribosome	--
c23454_g1	hypothetical protein MTR_5g024070 [Medicago truncatula]>gi|355513685|gb|AES95308.1| plant regulator RWP-RK family protein [Medicago truncatula]	Medicago truncatula hypothetical protein (MTR_5g024070) mRNA, complete cds	--	Protein RKD5 OS=Arabidopsis thaliana GN=RKD5 PE=3 SV=1	Adenovirus GP19K	regulation of defense response to virus by virus	mannose binding	--	--
c56615_g1	unnamed protein product [Bathycoccus prasinos]>gi|412991211|emb|CCO16056.1| unnamed protein product [Bathycoccus prasinos]	--	--	Oocyte zinc finger protein XlCOF15 (Fragment) OS=Xenopus laevis PE=3 SV=1	HSF-type DNA-binding//DNA Polymerase alpha zinc finger//RNA polymerases M/15 Kd subunit//Zinc finger, C2H2 type	regulation of transcription, DNA-templated//transcription, DNA-templated//DNA replication//pyrimidine nucleobase metabolic process//purine nucleobase metabolic process	DNA binding//DNA-directed DNA polymerase activity//sequence-specific DNA binding transcription factor activity//nucleoside binding//metal ion binding//DNA-directed RNA polymerase activity//sequence-specific DNA binding	transcription factor complex//DNA polymerase complex//nucleolus//nucleus	FOG: Zn-finger
c6004_g1	--	--	--	--	--	--	--	--	--
c9605_g1	--	--	--	--	--	--	--	--	--
c28707_g1	--	Medicago truncatula clone mth2-21o10, complete sequence	--	--	--	--	--	--	--
c43063_g1	--	Medicago truncatula chromosome 2 BAC clone mte1-1h3, complete sequence	--	--	--	--	--	--	--
c47139_g1	predicted protein [Phaeodactylum tricornutum CCAP 1055/1]>gi|217405615|gb|EEC45557.1| predicted protein [Phaeodactylum tricornutum CCAP 1055/1]	Pichia pastoris CBS 7435 chromosome 2, complete replicon sequence	ATP-dependent Clp protease ATP-binding subunit ClpB	Heat shock protein 78, mitochondrial OS=Candida albicans (strain SC5314 / ATCC MYA-2876) GN=HSP78 PE=3 SV=1	IstB-like ATP binding protein//Archaeal ATPase//AAA domain (dynein-related subfamily)//ATPase family associated with various cellular activities (AAA)	protein metabolic process	ATP binding//ATPase activity//nucleoside-triphosphatase activity	--	Chaperone HSP104 and related ATP-dependent Clp proteases
c37176_g1	hypothetical protein MTR_8g020780 [Medicago truncatula]>gi|355521312|gb|AET01766.1| DUF594 family protein [Medicago truncatula]	Medicago truncatula hypothetical protein (MTR_8g020780) mRNA, complete cds	--	--	--	--	--	--	--
c77650_g1	PREDICTED: 1,4-alpha-glucan-branching enzyme, chloroplastic/amyloplastic-like isoform 1 [Brachypodium distachyon]	--	1,4-alpha-glucan branching enzyme	1,4-alpha-glucan-branching enzyme OS=Felis catus GN=GBE1 PE=2 SV=1	--	--	--	--	--
c12166_g1	predicted protein [Physcomitrella patens]>gi|162678480|gb|EDQ64938.1| predicted protein [Physcomitrella patens]	--	regulator of nonsense transcripts 2	Regulator of nonsense transcripts 2 OS=Homo sapiens GN=UPF2 PE=1 SV=1	Adipogenin//MIF4G domain	fat cell differentiation	protein binding//RNA binding	--	Nonsense-mediated mRNA decay 2 protein
c74196_g1	--	--	--	--	--	--	--	--	--
c81027_g1	--	--	--	--	--	--	--	--	--
c11904_g1	plastid movement impaired protein [Medicago truncatula]	PREDICTED: Cicer arietinum uncharacterized LOC101502722 (LOC101502722), mRNA	--	--	--	--	--	--	--
c78308_g1	--	--	--	--	3-beta hydroxysteroid dehydrogenase/isomerase family	steroid biosynthetic process//oxidation-reduction process//C21-steroid hormone metabolic process//androgen metabolic process//estrogen metabolic process	3-beta-hydroxy-delta5-steroid dehydrogenase activity//oxidoreductase activity, acting on the CH-OH group of donors, NAD or NADP as acceptor	--	--
c80902_g1	--	--	--	--	--	--	--	--	--
c69068_g1	--	--	--	--	--	--	--	--	--
c2086_g1	--	--	--	--	--	--	--	--	--
c4449_g1	hypothetical protein MTR_8g104980 [Medicago truncatula]>gi|217071686|gb|ACJ84203.1| unknown [Medicago truncatula]>gi|355524939|gb|AET05393.1| B-cell receptor-associated-like protein [Medicago truncatula]>gi|388514219|gb|AFK45171.1| unknown [Medicago truncatula]	Medicago truncatula hypothetical protein (MTR_8g104980) mRNA, complete cds	--	--	B-cell receptor-associated protein 31-like	intracellular protein transport	--	integral component of membrane//endoplasmic reticulum	--
c56738_g1	BnaC05g47480D [Brassica napus]	--	ectonucleoside triphosphate diphosphohydrolase 5/6	Ectonucleoside triphosphate diphosphohydrolase 5 OS=Gallus gallus GN=ENTPD5 PE=3 SV=1	GDA1/CD39 (nucleoside phosphatase) family	--	hydrolase activity	--	Nucleoside phosphatase
c28919_g1	pentatricopeptide (PPR) repeat protein [Medicago truncatula]	Medicago truncatula Pentatricopeptide repeat-containing protein (MTR_6g077450) mRNA, complete cds	pentatricopeptide repeat domain-containing protein 1	Putative pentatricopeptide repeat-containing protein At1g12700, mitochondrial OS=Arabidopsis thaliana GN=At1g12700 PE=3 SV=1	--	--	--	--	--
c36433_g7	--	--	--	--	--	--	--	--	--
c18458_g1	--	--	--	--	--	--	--	--	--
c33794_g2	unknown [Medicago truncatula]	PREDICTED: Cicer arietinum uncharacterized LOC101500888 (LOC101500888), mRNA	--	--	--	--	--	--	--
c37315_g2	hypothetical protein MTR_5g070140 [Medicago truncatula]	Medicago truncatula chromosome 5 clone mth2-143k7, COMPLETE SEQUENCE	--	Uncharacterized mitochondrial protein AtMg00310 OS=Arabidopsis thaliana GN=AtMg00310 PE=4 SV=1	--	--	--	--	--
c50654_g1	--	--	--	--	Uncharacterized conserved protein (DUF2246)	cobalamin metabolic process	--	mitochondrion	--
c92471_g1	--	--	--	--	--	--	--	--	--
c26236_g1	RNA-binding (RRM/RBD/RNP motif) family protein [Medicago truncatula]	Medicago truncatula chromosome 8 clone mth2-129l3, complete sequence	transformer-2 protein	Serine/arginine-rich splicing factor SR45a OS=Arabidopsis thaliana GN=SR45A PE=1 SV=1	Yeast mitochondrial distribution and morphology (MDM) proteins//RNA recognition motif. (a.k.a. RRM, RBD, or RNP domain)//TraE protein	mitochondrion organization//conjugation	nucleic acid binding	mitochondrial inner membrane	--
c10975_g1	--	Medicago truncatula chromosome 4 clone mth2-135p20, complete sequence	--	--	--	--	--	--	--
c57346_g1	--	--	--	--	--	--	--	--	--
c35474_g2	--	--	--	--	--	--	--	--	--
c87545_g1	--	--	--	--	--	--	--	--	--
c34576_g4	transmembrane protein, putative [Medicago truncatula]	Medicago truncatula hypothetical protein (MTR_5g040600) mRNA, complete cds	--	--	--	--	--	--	--
c59902_g1	--	--	--	--	--	--	--	--	--
c86748_g1	--	--	--	--	--	--	--	--	--
c32022_g1	--	--	--	--	--	--	--	--	--
c2443_g1	unknown [Medicago truncatula]>gi|657375405|gb|AET04502.2| plant phospholipase-like protein [Medicago truncatula]	Medicago truncatula Phospholipase like protein (MTR_8g089480) mRNA, complete cds	--	--	--	--	--	--	--
c11768_g1	LRR receptor-like kinase family protein [Medicago truncatula]	Medicago truncatula Receptor-like protein kinase (MTR_031s0005) mRNA, complete cds	--	Receptor-like protein kinase 2 OS=Arabidopsis thaliana GN=RCH2 PE=1 SV=1	Leucine Rich Repeat	--	protein binding	--	--
c38119_g1	--	--	--	--	--	--	--	--	--
c34242_g3	--	Medicago truncatula clone mth2-181h2, complete sequence	--	--	--	--	--	--	--
c26570_g1	--	Medicago truncatula chromosome 8 clone mth2-71o20, complete sequence	--	--	--	--	--	--	--
c16026_g2	Ubiquitin [Medicago truncatula]	Medicago truncatula hypothetical protein (MTR_7g032690) mRNA, complete cds	--	--	--	--	--	--	--
c75403_g1	--	--	--	--	--	--	--	--	--
c36904_g3	Synaptotagmin-1 [Medicago truncatula]>gi|355510489|gb|AES91631.1| calcium-dependent lipid-binding (CaLB domain) family protein [Medicago truncatula]	Medicago truncatula Synaptotagmin-1 (MTR_4g115660) mRNA, complete cds	--	Synaptotagmin-5 OS=Arabidopsis thaliana GN=SYT5 PE=2 SV=1	C2 domain	--	protein binding	--	Ca2+-dependent lipid-binding protein CLB1/vesicle protein vp115/Granuphilin A, contains C2 domain
c65723_g1	PREDICTED: exonuclease 3'-5' domain-containing protein 1-like [Glycine max]	Culex quinquefasciatus conserved hypothetical protein, mRNA	--	--	3'-5' exonuclease	nucleobase-containing compound metabolic process	3'-5' exonuclease activity//nucleic acid binding	--	--
c77176_g1	--	--	--	--	--	--	--	--	--
c32624_g2	Acetyl-coenzyme A synthetase [Medicago truncatula]	Medicago truncatula Acetyl-coenzyme A synthetase (MTR_8g085680) mRNA, complete cds	--	Probable acyl-activating enzyme 18, peroxisomal OS=Arabidopsis thaliana GN=AAE18 PE=2 SV=1	AMP-binding enzyme	metabolic process	catalytic activity	--	Acyl-CoA synthetase
c83023_g1	--	--	--	--	--	--	--	--	--
c11311_g1	--	--	--	--	Fungal tRNA ligase phosphodiesterase domain//Cytochrome c oxidase subunit IV	tRNA splicing, via endonucleolytic cleavage and ligation//oxidation-reduction process//mitochondrial electron transport, cytochrome c to oxygen//proton transport	ATP binding//RNA ligase (ATP) activity//cytochrome-c oxidase activity	integral component of membrane//respiratory chain complex IV	--
c9859_g1	--	Medicago truncatula clone mth2-15e21, complete sequence	--	--	--	--	--	--	--
c93661_g1	--	--	--	--	--	--	--	--	--
c63243_g1	--	--	--	--	--	--	--	--	--
c63642_g1	--	--	--	--	--	--	--	--	--
c58170_g1	--	--	--	--	--	--	--	--	--
c93915_g1	translation initiation factor family protein [Populus trichocarpa]>gi|222858999|gb|EEE96546.1| translation initiation factor family protein [Populus trichocarpa]	--	--	--	--	GTP catabolic process	GTP binding//GTPase activity	--	--
c10315_g1	--	Medicago truncatula chromosome 8 clone mth2-5i21, complete sequence	--	--	--	--	--	--	--
c31807_g1	Monosaccharide-sensing protein [Medicago truncatula]>gi|355493152|gb|AES74355.1| tonoplast monosaccharide transporter 2 [Medicago truncatula]	Medicago truncatula Monosaccharide-sensing protein (MTR_3g118530) mRNA, complete cds	--	Monosaccharide-sensing protein 2 OS=Arabidopsis thaliana GN=MSSP2 PE=1 SV=2	Sugar (and other) transporter//Major Facilitator Superfamily	transmembrane transport	transmembrane transporter activity//substrate-specific transmembrane transporter activity	integral component of membrane	Predicted transporter (major facilitator superfamily)
c85948_g1	hypothetical protein VITISV_021018 [Vitis vinifera]	--	--	--	--	--	--	--	--
c5798_g1	LRR receptor-like kinase [Medicago truncatula]	PREDICTED: Cicer arietinum LRR receptor-like serine/threonine-protein kinase GSO1-like (LOC101499307), mRNA	--	--	P5-type ATPase cation transporter	cation transport	ATPase activity	integral component of membrane	--
c48780_g1	predicted protein [Hordeum vulgare subsp. vulgare]	--	zinc finger protein	Zinc finger protein ZPR1 OS=Homo sapiens GN=ZPR1 PE=1 SV=1	ZPR1 zinc-finger domain	--	zinc ion binding	--	C4-type Zn-finger protein
c80776_g1	--	--	--	--	--	--	--	--	--
c15607_g1	PREDICTED: TMV resistance protein N-like, partial [Cicer arietinum]	PREDICTED: Cicer arietinum TMV resistance protein N-like (LOC101491438), partial mRNA	--	TMV resistance protein N OS=Nicotiana glutinosa GN=N PE=1 SV=1	TIR domain//TIR domain	signal transduction	protein binding	--	--
c46392_g1	--	--	--	--	--	--	--	--	--
c46794_g1	--	--	--	--	--	--	--	--	--
c27753_g1	unknown [Medicago truncatula]	Medicago truncatula clone JCVI-FLMt-17A7 unknown mRNA	--	Clp protease-related protein At4g12060, chloroplastic OS=Arabidopsis thaliana GN=At4g12060 PE=1 SV=1	Clp amino terminal domain	protein metabolic process	--	--	--
c32796_g1	Lycopene epsilon cyclase [Medicago truncatula]>gi|355484291|gb|AES65494.1| lycopene epsilon cyclase [Medicago truncatula]	Medicago truncatula Lycopene epsilon cyclase (MTR_2g040060) mRNA, complete cds	lycopene epsilon-cyclase	Lycopene epsilon cyclase, chloroplastic OS=Arabidopsis thaliana GN=LUT2 PE=1 SV=2	Lycopene cyclase protein//Ribosomal protein S27a//Pyridine nucleotide-disulphide oxidoreductase//FAD dependent oxidoreductase//Glucose inhibited division protein A	oxidation-reduction process//tRNA processing//carotenoid biosynthetic process//translation//ribosome biogenesis	oxidoreductase activity//structural constituent of ribosome//oxidoreductase activity, acting on paired donors, with incorporation or reduction of molecular oxygen//flavin adenine dinucleotide binding	ribosome//intracellular	--
c41269_g1	Malate dehydrogenase [Medicago truncatula]>gi|355520717|gb|AET01171.1| cytoplasmic-like malate dehydrogenase [Medicago truncatula]	Medicago truncatula chromosome 8 clone mth2-177e24, complete sequence	malate dehydrogenase	--	Ectropic viral integration site 2A protein (EVI2A)	oxidation-reduction process//malate metabolic process//glyoxylate metabolic process//pyruvate metabolic process//carbohydrate metabolic process//reductive tricarboxylic acid cycle	L-malate dehydrogenase activity//nucleotide binding	integral component of membrane	--
c37534_g1	--	--	zinc finger homeobox protein 4	Zinc finger homeobox protein 4 OS=Gallus gallus GN=ZFHX4 PE=2 SV=2	Zinc finger, C2H2 type	--	metal ion binding	--	--
c10949_g1	hypothetical protein MTR_8g106900 [Medicago truncatula]>gi|92870985|gb|ABE80146.1| Thioredoxin fold [Medicago truncatula]>gi|355525101|gb|AET05555.1| glutaredoxin (GRX) family protein [Medicago truncatula]>gi|388519077|gb|AFK47600.1| unknown [Medicago truncatula]	Medicago truncatula clone mth2-9b23, complete sequence	glutaredoxin domain-containing cysteine-rich protein 1	Uncharacterized protein At5g39865 OS=Arabidopsis thaliana GN=At5g39865 PE=2 SV=1	Glutaredoxin	electron transport//cell redox homeostasis	electron carrier activity//protein disulfide oxidoreductase activity	--	Glutaredoxin-related protein
c35319_g5	--	Pisum sativum UDP-galactose-4-epimerase (galE) mRNA, complete cds	--	--	--	--	--	--	--
c69673_g1	--	--	--	--	--	--	--	--	--
c36403_g11	--	Medicago truncatula clone mth2-1g13, complete sequence	--	--	--	--	--	--	--
c38196_g1	--	--	--	--	--	--	--	--	--
c75463_g1	hypothetical protein CHLNCDRAFT_144212 [Chlorella variabilis]>gi|307108514|gb|EFN56754.1| hypothetical protein CHLNCDRAFT_144212 [Chlorella variabilis]	--	F-box protein 21	F-box only protein 21 OS=Homo sapiens GN=FBXO21 PE=2 SV=2	Hemimethylated DNA-binding protein YccV like	--	DNA binding	--	--
c89771_g1	--	--	--	Venom acid phosphatase Acph-1 OS=Apis mellifera PE=1 SV=1	Histidine phosphatase superfamily (branch 2)	riboflavin metabolic process//hexachlorocyclohexane metabolic process	acid phosphatase activity	--	Lysosomal & prostatic acid phosphatases
c37425_g1	GATA type zinc finger transcription factor family protein [Medicago truncatula]	PREDICTED: Cicer arietinum GATA transcription factor 21-like (LOC101491168), mRNA	--	GATA transcription factor 21 OS=Arabidopsis thaliana GN=GATA21 PE=1 SV=2	--	--	--	--	--
c4219_g1	Glutaredoxin [Medicago truncatula]>gi|355500885|gb|AES82088.1| monothiol glutaredoxin-S2 protein [Medicago truncatula]	Medicago truncatula Glutaredoxin (MTR_7g108200) mRNA, complete cds	glutaredoxin 3	Glutaredoxin-C13 OS=Arabidopsis thaliana GN=GRXC13 PE=3 SV=1	Glutaredoxin	cell redox homeostasis//electron transport	electron carrier activity//protein disulfide oxidoreductase activity	--	Glutaredoxin and related proteins
c60021_g1	--	--	--	--	--	--	--	--	--
c27777_g1	--	--	cytochrome c oxidase subunit 4	Cytochrome c oxidase subunit 4 isoform 2, mitochondrial OS=Thunnus obesus PE=1 SV=2	Cytochrome c oxidase subunit IV	mitochondrial electron transport, cytochrome c to oxygen//proton transport	cytochrome-c oxidase activity	respiratory chain complex IV	Cytochrome c oxidase, subunit IV/COX5b
c37371_g2	--	--	--	--	--	--	--	--	--
c4870_g1	--	--	--	Otopetrin-2 OS=Mus musculus GN=Otop2 PE=2 SV=1	Somatomedin B domain	immune response//signal transduction	scavenger receptor activity//polysaccharide binding	--	Uncharacterized conserved protein
c28993_g1	--	--	--	--	--	--	--	--	--
c21379_g1	--	--	--	--	--	--	--	--	--
c93772_g1	--	--	--	--	--	--	--	--	--
c35729_g8	--	Medicago truncatula clone mth2-31g20, complete sequence	--	--	--	--	--	--	--
c27440_g1	PREDICTED: uncharacterized protein LOC100795502 [Glycine max]	PREDICTED: Cicer arietinum uncharacterized LOC101490445 (LOC101490445), transcript variant X1, mRNA	--	--	F-actin binding//BTK motif//Nematode insulin-related peptide beta type	signal transduction//protein phosphorylation//intracellular signal transduction	non-membrane spanning protein tyrosine kinase activity//hormone activity//ATP binding	extracellular region	--
c4919_g1	--	Medicago truncatula chromosome 7 BAC clone mte1-14f12, complete sequence	--	--	--	--	--	--	--
c7260_g1	PREDICTED: uncharacterized GPI-anchored protein At4g28100-like [Cicer arietinum]	Medicago truncatula clone mth2-9b23, complete sequence	--	--	--	--	--	--	--
c80498_g1	hypothetical protein H310_02851 [Aphanomyces invadans]>gi|574479672|gb|ETW06666.1| hypothetical protein H310_02851 [Aphanomyces invadans]	--	OTU domain-containing protein 6	OTU domain-containing protein 6B OS=Xenopus laevis GN=otud6b PE=2 SV=1	--	--	--	--	OTU (ovarian tumor)-like cysteine protease
c63512_g1	--	--	guanine nucleotide exchange factor VAV	Protein vav OS=Drosophila melanogaster GN=Vav PE=1 SV=2	--	--	--	--	Rho guanine nucleotide exchange factor VAV3
c54870_g1	uricase [Lotus japonicus]>gi|388517671|gb|AFK46897.1| unknown [Lotus japonicus]	Quercus acutissima clone Qa1C1 microsatellite sequence	urate oxidase	Uricase-2 isozyme 1 OS=Glycine max PE=1 SV=2	--	urate catabolic process//purine nucleobase metabolic process//oxidation-reduction process	urate oxidase activity	peroxisome	--
c77864_g1	--	--	--	--	--	--	--	--	--
c35740_g1	nodulin MtN21/EamA-like transporter family protein [Medicago truncatula]	PREDICTED: Cicer arietinum WAT1-related protein At3g28050-like (LOC101506171), transcript variant X3, mRNA	--	WAT1-related protein At5g40240 OS=Arabidopsis thaliana GN=At5g40240 PE=2 SV=1	EamA-like transporter family	--	--	membrane	--
c65251_g1	--	--	--	--	--	--	--	--	--
c54929_g1	--	Medicago truncatula clone mth2-124m24, complete sequence	--	--	--	--	--	--	--
c68924_g1	--	--	RB1-inducible coiled-coil protein 1	RB1-inducible coiled-coil protein 1 OS=Homo sapiens GN=RB1CC1 PE=1 SV=3	CorA-like Mg2+ transporter protein//Barwin family//Vesicle transport v-SNARE protein N-terminus//fzo-like conserved region	metal ion transport//defense response to bacterium//GTP catabolic process//intracellular protein transport//defense response to fungus//transmembrane transport//mitochondrial fusion	metal ion transmembrane transporter activity//GTPase activity	integral component of membrane//membrane//mitochondrial outer membrane	--
c56426_g1	--	--	--	--	Di-sulfide bridge nucleocytoplasmic transport domain//Poxvirus DNA-directed RNA polymerase 19 kDa subunit//Sigma-70, non-essential region	pyrimidine nucleobase metabolic process//transcription, DNA-templated//regulation of transcription, DNA-templated//nuclear envelope organization//purine nucleobase metabolic process//mRNA export from nucleus//protein export from nucleus//DNA-templated transcription, initiation	DNA-directed RNA polymerase activity//DNA binding//sigma factor activity//sequence-specific DNA binding transcription factor activity	transcription factor complex//nucleolus//nuclear membrane	--
c40428_g1	--	--	--	--	--	--	--	--	--
c47959_g1	--	--	--	--	--	--	--	--	--
c47493_g1	LRR receptor-like kinase [Medicago truncatula]	PREDICTED: Cicer arietinum probably inactive leucine-rich repeat receptor-like protein kinase At5g48380-like (LOC101499833), transcript variant X4, mRNA	--	Probably inactive leucine-rich repeat receptor-like protein kinase At5g48380 OS=Arabidopsis thaliana GN=At5g48380 PE=1 SV=1	Protein tyrosine kinase//Protein kinase domain	protein phosphorylation	ATP binding//protein kinase activity	--	--
c37419_g2	disease resistance protein (TIR-NBS-LRR class) [Medicago truncatula]	--	--	--	--	--	--	--	--
c46834_g1	--	Medicago truncatula chromosome 5 clone mth2-155g22, COMPLETE SEQUENCE	--	--	--	--	--	--	--
c15208_g1	--	--	--	--	--	--	--	--	--
c71302_g1	PREDICTED: WD repeat-containing protein 62-like [Cicer arietinum]	PREDICTED: Cicer arietinum WD repeat-containing protein 62-like (LOC101494885), mRNA	--	WD repeat-containing protein 62 OS=Mus musculus GN=Wdr62 PE=1 SV=2	WD domain, G-beta repeat//Coatomer WD associated region	intracellular protein transport//vesicle-mediated transport	structural molecule activity//protein binding	membrane coat	Transcription initiation factor TFIID, subunit TAF5 (also component of histone acetyltransferase SAGA)
c21717_g1	--	--	--	--	--	--	--	--	--
c86537_g1	--	--	--	--	--	--	--	--	--
c12337_g1	--	--	--	--	--	--	--	--	--
c18007_g1	ABC transporter E family member 2 protein [Cardamine hirsuta]	Bombyx mori mRNA, clone: MFB-22G16	ATP-binding cassette, sub-family E, member 1	ATP-binding cassette sub-family E member 1 OS=Mus musculus GN=Abce1 PE=2 SV=1	4Fe-4S dicluster domain//ABC transporter//4Fe-4S binding domain//ATPase family associated with various cellular activities (AAA)//Uncharacterised P-loop hydrolase UPF0079//AAA domain (dynein-related subfamily)//4Fe-4S binding domain//4Fe-4S binding domain//Protein of unknown function, DUF258//Miro-like protein//4Fe-4S dicluster domain//4Fe-4S dicluster domain//SRP54-type protein, GTPase domain//4…	SRP-dependent cotranslational protein targeting to membrane//threonylcarbamoyladenosine biosynthetic process//small GTPase mediated signal transduction	RNA binding//ADP binding//ATPase activity//RNA helicase activity//GTP binding//iron-sulfur cluster binding//ATP binding//GTPase activity	intracellular	RNAse L inhibitor, ABC superfamily
c34716_g5	symplekin tight junction protein carboxy-terminal protein [Medicago truncatula]	PREDICTED: Cicer arietinum symplekin-like (LOC101491573), transcript variant X2, mRNA	symplekin	Symplekin OS=Homo sapiens GN=SYMPK PE=1 SV=2	--	--	--	--	mRNA cleavage and polyadenylation factor II complex, subunit PTA1
c93906_g1	--	Medicago truncatula clone mth2-15k17, complete sequence	--	--	--	--	--	--	--
c4179_g1	--	Medicago truncatula chromosome 8 clone mth2-24j8, complete sequence	--	--	--	--	--	--	--
c35160_g4	hypothetical protein VITISV_021511 [Vitis vinifera]	Medicago truncatula clone mth2-45b22, complete sequence	--	Uncharacterized mitochondrial protein AtMg00810 OS=Arabidopsis thaliana GN=AtMg00810 PE=4 SV=1	--	--	--	--	--
c36868_g1	hypothetical protein MTR_4g033190 [Medicago truncatula]	--	--	--	--	--	--	--	--
c92969_g1	--	--	--	--	--	--	--	--	--
c64849_g1	--	--	groucho	Protein groucho OS=Drosophila melanogaster GN=gro PE=1 SV=3	WD domain, G-beta repeat	--	protein binding	--	Transducin-like enhancer of split protein (contains WD40 repeats)
c18621_g1	Vacuolar amino acid transporter [Medicago truncatula]>gi|87240664|gb|ABD32522.1| Amino acid/polyamine transporter II [Medicago truncatula]>gi|355496246|gb|AES77449.1| transmembrane amino acid transporter family protein [Medicago truncatula]	Medicago truncatula clone mth2-7f11, complete sequence	solute carrier family 32 (vesicular inhibitory amino acid transporter)	--	--	--	--	integral component of membrane	--
c71070_g1	class III acidic endochitinase, putative [Medicago truncatula]	Medicago sativa high molecular weight root vegetative storage protein precursor, mRNA, partial cds	chitinase	Concanavalin B OS=Canavalia ensiformis PE=1 SV=1	--	--	--	--	--
c39649_g1	Ubiquitin-conjugating enzyme, E2 [Medicago truncatula]>gi|657377556|gb|KEH22435.1| ubiquitin-conjugating enzyme [Medicago truncatula]>gi|657377635|gb|KEH22509.1| ubiquitin-conjugating enzyme [Medicago truncatula]	Medicago truncatula chromosome 7 clone mte1-49d11, complete sequence	ubiquitin-conjugating enzyme E2 O	Probable ubiquitin-conjugating enzyme E2 23 OS=Arabidopsis thaliana GN=UBC23 PE=1 SV=1	UEV domain//Ubiquitin-conjugating enzyme//RWD domain	cellular protein modification process//protein transport	acid-amino acid ligase activity//protein binding	--	Ubiquitin-conjugating enzyme
c18435_g1	PREDICTED: probable receptor protein kinase TMK1-like [Cicer arietinum]	PREDICTED: Cicer arietinum probable receptor protein kinase TMK1-like (LOC101505581), mRNA	--	--	--	--	--	--	--
c93396_g1	--	--	--	--	--	--	--	--	--
c55445_g1	unknown [Medicago truncatula]>gi|388508822|gb|AFK42477.1| unknown [Medicago truncatula]	Medicago truncatula clone JCVI-FLMt-16K4 unknown mRNA	--	--	--	--	--	--	--
c12074_g1	--	--	--	--	--	--	--	--	--
c57045_g1	--	--	--	--	--	--	--	--	--
c44708_g1	--	--	--	--	Zinc finger, C2H2 type//DEC-1 protein, N-terminal region	chorion-containing eggshell formation	metal ion binding//structural constituent of chorion	extracellular region//chorion	--
c6689_g1	--	--	--	--	--	--	--	--	--
c2405_g1	--	--	--	--	--	--	--	--	--
c40783_g1	--	--	--	--	--	--	--	--	--
c56978_g1	--	--	--	--	--	--	--	--	--
c87904_g1	--	--	--	--	--	--	--	--	--
c60506_g1	BEL1-like homeodomain protein [Medicago truncatula]	PREDICTED: Cicer arietinum BEL1-like homeodomain protein 11-like (LOC101491993), mRNA	--	BEL1-like homeodomain protein 11 OS=Arabidopsis thaliana GN=BLH11 PE=2 SV=1	--	--	--	--	--
c30351_g2	--	--	--	--	--	--	--	--	--
c29642_g2	BnaC02g29380D [Brassica napus]	Medicago truncatula Cyclin-dependent protein kinase-like protein (MTR_7g011800) mRNA, complete cds	--	Probable serine/threonine-protein kinase At1g09600 OS=Arabidopsis thaliana GN=At1g09600 PE=3 SV=1	Protein kinase domain	protein phosphorylation	protein kinase activity//ATP binding	--	--
c61605_g1	hypothetical protein MTR_3g031260 [Medicago truncatula]	--	--	--	--	--	--	--	--
c46000_g1	--	--	--	--	--	--	--	--	--
c58506_g1	unnamed protein product [Vitis vinifera]	--	--	Oligopeptide transporter 4 OS=Arabidopsis thaliana GN=OPT4 PE=1 SV=1	--	--	--	--	--
c61621_g1	zein-binding protein [Medicago truncatula]	PREDICTED: Cicer arietinum kinesin-related protein 8-like (LOC101508644), transcript variant X2, mRNA	--	--	--	--	--	--	--
c38421_g1	hypothetical protein CHLREDRAFT_57990 [Chlamydomonas reinhardtii]>gi|158275634|gb|EDP01410.1| predicted protein [Chlamydomonas reinhardtii]	--	guanine deaminase	Probable guanine deaminase OS=Schizosaccharomyces pombe (strain 972 / ATCC 24843) GN=SPCC1672.03c PE=3 SV=1	Amidohydrolase family	--	hydrolase activity	--	Atrazine chlorohydrolase/guanine deaminase
c30864_g3	NAC domain protein [Medicago truncatula]>gi|355513473|gb|AES95096.1| transcription factor [Medicago truncatula]>gi|388518013|gb|AFK47068.1| unknown [Medicago truncatula]	Medicago truncatula clone JCVI-FLMt-4I24 unknown mRNA	--	NAC domain-containing protein 7 OS=Arabidopsis thaliana GN=NAC007 PE=2 SV=2	Molybdopterin oxidoreductase Fe4S4 domain//No apical meristem (NAM) protein	regulation of transcription, DNA-templated//oxidation-reduction process	oxidoreductase activity//DNA binding	--	--
c44057_g1	--	--	--	--	--	--	--	--	--
c35207_g1	PREDICTED: 40S ribosomal protein S12-like isoform X2 [Cicer arietinum]	Medicago truncatula 40S ribosomal protein S12 (MTR_4g006830) mRNA, complete cds	small subunit ribosomal protein S12e	40S ribosomal protein S12 OS=Hordeum vulgare GN=RPS12 PE=1 SV=1	--	--	--	--	40S ribosomal protein S12
c26859_g1	Cytokinin dehydrogenase [Medicago truncatula]>gi|355477979|gb|AES59182.1| cytokinin oxidase/dehydrogenase-like protein [Medicago truncatula]	Medicago truncatula Cytokinin dehydrogenase (MTR_1g015410) mRNA, complete cds	cytokinin dehydrogenase	Cytokinin dehydrogenase 7 OS=Arabidopsis thaliana GN=CKX7 PE=1 SV=1	Cytokinin dehydrogenase 1, FAD and cytokinin binding//FAD binding domain	oxidation-reduction process//amino sugar metabolic process//cytokinin metabolic process	cytokinin dehydrogenase activity//oxidoreductase activity//UDP-N-acetylmuramate dehydrogenase activity//flavin adenine dinucleotide binding	--	--
c30426_g1	DNA (cytosine-5)-methyltransferase [Medicago truncatula]	PREDICTED: Cicer arietinum DNA (cytosine-5)-methyltransferase CMT2-like (LOC101502069), mRNA	DNA (cytosine-5)-methyltransferase 1	DNA (cytosine-5)-methyltransferase CMT2 OS=Arabidopsis thaliana GN=CMT2 PE=2 SV=3	BAH domain//C-5 cytosine-specific DNA methylase	DNA methylation	methyltransferase activity//DNA binding//chromatin binding	chromatin	--
c17415_g1	--	--	--	--	--	--	--	--	--
c39737_g1	cellulose synthase-like protein A1 [Medicago truncatula]	Trigonella foenum-graecum mannan synthase (ManS) mRNA, complete cds	beta-mannan synthase	Mannan synthase 1 OS=Cyamopsis tetragonoloba GN=ManS PE=1 SV=1	--	--	--	--	--
c29263_g2	--	--	--	--	--	--	--	--	--
c43155_g1	--	Drosophila erecta GG25288 (Dere\GG25288), mRNA	dachs	Unconventional myosin-Ic OS=Mus musculus GN=Myo1c PE=1 SV=2	Myosin head (motor domain)	--	ATP binding//motor activity	myosin complex	Myosin class I heavy chain
c61806_g1	--	--	--	--	--	--	--	--	--
c80493_g1	--	--	--	--	--	--	--	--	--
c85503_g1	--	--	--	--	--	--	--	--	--
c34208_g2	--	Medicago truncatula clone mth2-181l8, complete sequence	--	--	--	--	--	--	--
c32600_g3	Receptor-like kinase [Medicago truncatula]>gi|657370915|gb|KEH16955.1| LRR receptor-like kinase family protein [Medicago truncatula]	Medicago truncatula clone mth2-150l20, complete sequence	--	Receptor-like protein 2 OS=Arabidopsis thaliana GN=RLP2 PE=2 SV=1	Leucine Rich Repeat	--	protein binding	--	--
c56353_g1	--	--	ectonucleotide pyrophosphatase/phosphodiesterase family member 6	Ectonucleotide pyrophosphatase/phosphodiesterase family member 6 OS=Mus musculus GN=Enpp6 PE=2 SV=1	--	--	--	--	Type I phosphodiesterase/nucleotide pyrophosphatase
c90614_g1	--	--	--	--	--	--	--	--	--
c28170_g1	PREDICTED: UDP-glucose 6-dehydrogenase 5-like [Oryza brachyantha]	Medicago truncatula UDP-D-glucose dehydrogenase (MTR_5g043970) mRNA, complete cds	UDPglucose 6-dehydrogenase	UDP-glucose 6-dehydrogenase 1 OS=Glycine max GN=UGD1 PE=1 SV=1	Glycosyl hydrolase family 3 C-terminal domain//UDP-glucose/GDP-mannose dehydrogenase family, central domain//UDP-glucose/GDP-mannose dehydrogenase family, NAD binding domain//NAD binding domain of 6-phosphogluconate dehydrogenase//NAD-dependent glycerol-3-phosphate dehydrogenase N-terminus//UDP-glucose/GDP-mannose dehydrogenase family, UDP binding domain	carbohydrate metabolic process//pentose-phosphate shunt//oxidation-reduction process//glycerol-3-phosphate catabolic process//D-gluconate metabolic process	hydrolase activity, hydrolyzing O-glycosyl compounds//oxidoreductase activity, acting on the CH-OH group of donors, NAD or NADP as acceptor//NAD binding//phosphogluconate dehydrogenase (decarboxylating) activity	cytoplasm	--
c51309_g1	--	--	--	Docking protein 3 OS=Homo sapiens GN=DOK3 PE=1 SV=2	PTB domain (IRS-1 type)	signal transduction	insulin receptor binding	insulin receptor complex	Docking protein 1 (p62dok)
c31071_g2	Cyclin-D5-2 [Medicago truncatula]>gi|355486132|gb|AES67335.1| carboxy-terminal domain cyclin [Medicago truncatula]	Medicago truncatula Cyclin-D5-2 (MTR_2g089490) mRNA, complete cds	--	Putative cyclin-D6-1 OS=Arabidopsis thaliana GN=CYCD6-1 PE=3 SV=1	Cyclin, C-terminal domain	--	--	nucleus	G1/S-specific cyclin D
c25129_g2	--	--	--	--	--	--	--	--	--
c73399_g1	--	--	--	--	--	--	--	--	--
c28991_g1	polygalacturonase/glycoside hydrolase family protein [Medicago truncatula]>gi|657387221|gb|AES87773.2| polygalacturonase/glycoside hydrolase family protein [Medicago truncatula]	Medicago truncatula hypothetical protein (MTR_4g034020) mRNA, complete cds	polygalacturonase	Probable polygalacturonase At3g15720 OS=Arabidopsis thaliana GN=At3g15720 PE=1 SV=1	Glycosyl hydrolases family 28	sucrose metabolic process//carbohydrate metabolic process//starch metabolic process	polygalacturonase activity	extracellular region	--
c13683_g1	Ovarian tumour, otubain, related [Medicago truncatula]	--	--	--	2-keto-3-deoxygluconate permease	gluconate transport//2-keto-3-deoxygluconate transport//anion transport//carbohydrate transport//cation transport	2-keto-3-deoxygluconate:proton symporter activity	integral component of membrane	--
c41917_g1	--	--	--	--	--	--	--	--	--
c9810_g1	--	--	--	--	--	--	--	--	--
c25374_g1	hypothetical protein CICLE_v10008029mg [Citrus clementina]>gi|557554778|gb|ESR64792.1| hypothetical protein CICLE_v10008029mg [Citrus clementina]	Medicago truncatula clone JCVI-FLMt-17D4 unknown mRNA	--	Threonine synthase 1, chloroplastic OS=Arabidopsis thaliana GN=TS1 PE=1 SV=1	--	--	--	--	--
c25769_g2	--	--	--	--	--	--	--	--	--
c70953_g1	ATP-binding microtubule motor family protein, putative [Medicago truncatula]	PREDICTED: Cicer arietinum kinesin-like protein KIF22-B-like (LOC101490187), transcript variant X3, mRNA	kinesin family member 22	Kinesin-like protein KIF22 OS=Mus musculus GN=Kif22 PE=2 SV=2	Kinesin motor domain	microtubule-based process//microtubule-based movement	microtubule binding//microtubule motor activity//ATP binding	tubulin complex//microtubule	Kinesin-like protein
c90391_g1	kinesin (subfamily) [Ectocarpus siliculosus]	PREDICTED: Bombus impatiens kinesin heavy chain-like (LOC100745480), mRNA	kinesin family member 5	Kinesin heavy chain OS=Drosophila melanogaster GN=Khc PE=1 SV=2	Kinesin motor domain//PTS system sorbose subfamily IIB component	microtubule-based movement//phosphoenolpyruvate-dependent sugar phosphotransferase system//microtubule-based process//carbohydrate transport	ATP binding//protein-N(PI)-phosphohistidine-sugar phosphotransferase activity//microtubule binding//microtubule motor activity	protein-N(PI)-phosphohistidine-sugar phosphotransferase complex//cytoplasm//tubulin complex//microtubule	Kinesin (SMY1 subfamily)
c23406_g1	--	--	--	--	--	--	--	--	--
c18085_g1	--	--	--	--	--	--	--	--	--
c40634_g1	--	Medicago truncatula chromosome 6 clone mth2-46j5, complete sequence	--	--	--	--	--	--	--
c46807_g1	--	--	--	--	--	--	--	--	--
c47240_g1	--	--	--	--	--	--	--	--	--
c66021_g1	PREDICTED: probable inactive leucine-rich repeat receptor-like protein kinase At5g20690-like [Cicer arietinum]	Medicago truncatula Leucine-rich repeat receptor-like protein kinase (MTR_4g124990) mRNA, complete cds	--	Probable inactive leucine-rich repeat receptor-like protein kinase At5g20690 OS=Arabidopsis thaliana GN=At5g20690 PE=2 SV=4	Protein kinase domain//Protein tyrosine kinase	protein phosphorylation	ATP binding//protein kinase activity	--	--
c64826_g1	--	Medicago truncatula clone mth2-74f16, complete sequence	--	--	--	--	--	--	--
c92852_g1	5' nucleotidase family protein [Galdieria sulphuraria]>gi|452819286|gb|EME26349.1| 5' nucleotidase family protein [Galdieria sulphuraria]	--	5'-nucleotidase	Cytosolic purine 5'-nucleotidase OS=Xenopus tropicalis GN=nt5c2 PE=2 SV=1	--	--	--	--	--
c40825_g1	--	--	--	--	--	--	--	--	--
c46534_g1	disease resistance protein (TIR-NBS-LRR class) [Medicago truncatula]	--	--	--	Leucine Rich Repeat	--	protein binding	--	FOG: Leucine rich repeat
c9179_g1	RCC1 and BTB domain-containing protein [Medicago truncatula]>gi|355489686|gb|AES70889.1| regulator of chromosome condensation (RCC1) family protein [Medicago truncatula]	Medicago truncatula RCC1 and BTB domain-containing protein (MTR_3g064560) mRNA, complete cds	--	Protein Brevis radix-like 4 OS=Arabidopsis thaliana GN=BRXL4 PE=2 SV=1	Seryl-tRNA synthetase N-terminal domain	glycine metabolic process//threonine metabolic process//seryl-tRNA aminoacylation//L-serine metabolic process	nucleotide binding//ATP binding//phospholipid binding//metal ion binding//serine-tRNA ligase activity	cytoplasm	--
c48083_g1	RNA-directed DNA polymerase (Reverse transcriptase) [Medicago truncatula]	--	--	Uncharacterized mitochondrial protein AtMg01250 OS=Arabidopsis thaliana GN=AtMg01250 PE=4 SV=1	Reverse transcriptase (RNA-dependent DNA polymerase)	RNA-dependent DNA replication	RNA-directed DNA polymerase activity//RNA binding	--	--
c76055_g1	--	--	--	--	--	--	--	--	--
c64193_g1	--	--	--	--	--	--	--	--	--
c9302_g1	PPR containing plant-like protein [Medicago truncatula]	Medicago truncatula Pentatricopeptide repeat-containing protein (MTR_4g133610) mRNA, complete cds	--	Putative pentatricopeptide repeat-containing protein At5g37570 OS=Arabidopsis thaliana GN=PCMP-E37 PE=3 SV=1	Tetratricopeptide repeat	--	protein binding	--	--
c46721_g1	--	--	--	--	--	--	--	--	--
c35648_g1	yippee family zinc-binding protein, putative [Medicago truncatula]	M.truncatula DNA sequence from clone MTH2-34B8 on chromosome 3, complete sequence	--	Protein yippee-like OS=Solanum tuberosum PE=2 SV=1	--	--	--	--	Predicted Yippee-type zinc-binding protein
c41111_g1	--	--	--	--	--	--	--	--	--
c22078_g1	homeobox associated leucine zipper protein [Medicago truncatula]	PREDICTED: Cicer arietinum homeobox-leucine zipper protein HAT22-like (LOC101499622), mRNA	homeobox-leucine zipper protein	Homeobox-leucine zipper protein HAT22 OS=Arabidopsis thaliana GN=HAT22 PE=1 SV=1	Neural proliferation differentiation control-1 protein (NPDC1)	--	--	integral component of membrane	--
c35980_g5	hypothetical protein MTR_1g072690 [Medicago truncatula]>gi|357440849|ref|XP_003590702.1| hypothetical protein MTR_1g072730 [Medicago truncatula]>gi|355479746|gb|AES60949.1| peptidoglycan-binding domain protein [Medicago truncatula]	Medicago truncatula strain A17 clone mth2-19l5, complete sequence	--	--	--	metabolic process	heat shock protein binding//unfolded protein binding	--	--
c27699_g1	--	--	--	--	--	--	--	--	--
c40950_g1	--	--	--	--	--	--	--	--	--
c47705_g1	acetyl-CoA C-acetyltransferase, putative [Ricinus communis]>gi|223509353|gb|EEF23386.1| acetyl-CoA C-acetyltransferase, putative [Ricinus communis]	--	acetyl-CoA C-acetyltransferase	Acetyl-CoA acetyltransferase OS=Paracoccus denitrificans GN=phaA PE=3 SV=1	Thiolase, N-terminal domain	metabolic process	transferase activity, transferring acyl groups other than amino-acyl groups//transferase activity	--	Acetyl-CoA acetyltransferase
c20068_g1	--	--	--	--	HepA-related protein (HARP)	chromatin modification	helicase activity	nucleus	--
c47445_g1	--	Medicago truncatula clone mth2-16e16, complete sequence	--	--	--	--	--	--	--
c32463_g3	--	Medicago truncatula strain A17 clone mth2-13d14, complete sequence	--	--	--	--	--	--	--
c87333_g1	--	--	--	--	--	--	--	--	--
c55533_g1	Phosphoribosyltransferase [Medicago truncatula]	Medicago truncatula Phosphoribosyltransferase (MTR_4g023460) mRNA, complete cds	--	--	--	--	--	--	--
c35116_g5	BEL1-like homeodomain protein [Medicago truncatula]	PREDICTED: Cicer arietinum BEL1-like homeodomain protein 9-like (LOC101498314), mRNA	--	BEL1-like homeodomain protein 9 OS=Arabidopsis thaliana GN=BLH9 PE=1 SV=1	Phospholipase A2//Helix-turn-helix//Homeobox KN domain//Homeobox domain	regulation of transcription, DNA-templated//phospholipid catabolic process//lipid catabolic process	calcium ion binding//DNA binding//sequence-specific DNA binding//sequence-specific DNA binding transcription factor activity//phospholipase A2 activity	transcription factor complex	Transcription factor MEIS1 and related HOX domain proteins
c19739_g1	plant invertase/pectin methylesterase inhibitor [Medicago truncatula]	Medicago truncatula clone JCVI-FLMt-11G1 unknown mRNA	--	21 kDa protein OS=Daucus carota PE=2 SV=1	Plant invertase/pectin methylesterase inhibitor//Herpesvirus glycoprotein D/GG/GX domain	starch metabolic process//sucrose metabolic process	enzyme inhibitor activity//pectinesterase activity	integral component of membrane	--
c50322_g1	--	--	--	--	--	--	--	--	--
c87129_g1	--	--	--	--	--	--	--	--	--
c22345_g1	RNA-directed DNA polymerase (Reverse transcriptase) [Medicago truncatula]	Medicago truncatula clone mth2-24f16, complete sequence	--	Transposon TX1 uncharacterized 149 kDa protein OS=Xenopus laevis PE=3 SV=1	Reverse transcriptase (RNA-dependent DNA polymerase)	RNA-dependent DNA replication	RNA binding//RNA-directed DNA polymerase activity	--	FOG: Reverse transcriptase
c86345_g1	Maltase glucoamylase and related hydrolases, glycosyl hydrolase family 31 (ISS), partial [Ostreococcus tauri]	--	alpha-glucosidase	Uncharacterized family 31 glucosidase KIAA1161 OS=Mus musculus GN=Kiaa1161 PE=1 SV=2	Glycosyl hydrolases family 31	carbohydrate metabolic process	hydrolase activity, hydrolyzing O-glycosyl compounds	--	--
c6432_g1	hypothetical protein MtrDRAFT_AC148816g33v2 [Medicago truncatula]	--	DNA replication ATP-dependent helicase Dna2	--	--	--	--	--	--
c11040_g1	--	--	--	--	--	--	--	--	--
c84472_g1	--	--	--	--	--	--	--	--	--
c84296_g1	--	--	--	--	--	--	--	--	--
c35468_g2	--	--	--	--	--	--	--	--	--
c9209_g1	hypothetical protein MTR_3g032330 [Medicago truncatula]	Medicago truncatula clone mth2-84g4, complete sequence	--	--	--	--	--	--	--
c34521_g4	PREDICTED: putative phagocytic receptor 1b-like [Cicer arietinum]	PREDICTED: Cicer arietinum putative phagocytic receptor 1b-like (LOC101493658), mRNA	--	Putative phagocytic receptor 1b OS=Dictyostelium discoideum GN=phg1b PE=2 SV=1	Neuromedin U//D-arabinono-1,4-lactone oxidase//Endomembrane protein 70	oxidation-reduction process//regulation of smooth muscle contraction	D-arabinono-1,4-lactone oxidase activity	membrane//integral component of membrane	Endosomal membrane proteins, EMP70
c51123_g1	--	--	--	--	--	--	--	--	--
c2517_g1	--	--	--	--	--	--	--	--	--
c34089_g1	disease resistance protein (TIR-NBS-LRR class), putative [Medicago truncatula]	Medicago truncatula Tir-nbs-lrr resistance protein (MTR_2g099920) mRNA, complete cds	--	Probable WRKY transcription factor 19 OS=Arabidopsis thaliana GN=WRKY19 PE=2 SV=1	--	--	--	--	--
c91768_g1	--	--	--	--	--	--	--	--	--
c34211_g1	--	--	--	--	--	--	--	--	--
c69324_g1	--	--	--	--	--	--	--	--	--
c61809_g1	--	--	--	--	--	--	--	--	--
c69088_g1	--	--	--	--	--	--	--	--	--
c66189_g1	--	--	U3 small nucleolar RNA-associated protein 21	WD repeat-containing protein 36 OS=Homo sapiens GN=WDR36 PE=1 SV=1	--	--	--	--	WD repeat protein
c18650_g1	Scarecrow-like transcription factor PAT1 [Medicago truncatula]>gi|355489309|gb|AES70512.1| GRAS family transcription factor [Medicago truncatula]	M.truncatula DNA sequence from clone MTH2-80N17 on chromosome 3, complete sequence	--	Scarecrow-like protein 5 OS=Arabidopsis thaliana GN=SCL5 PE=2 SV=1	--	regulation of transcription, DNA-templated	--	--	--
c36901_g8	--	--	--	--	--	--	--	--	--
c33307_g1	hypothetical protein MTR_7g072550 [Medicago truncatula]>gi|355498585|gb|AES79788.1| WEB family plant protein [Medicago truncatula]	Medicago truncatula hypothetical protein (MTR_7g072550) mRNA, complete cds	--	WEB family protein At2g38370 OS=Arabidopsis thaliana GN=At2g38370 PE=2 SV=1	Bacterial flagellin C-terminal helical region//Exonuclease VII small subunit//Autophagy protein Apg6	cilium or flagellum-dependent cell motility//DNA catabolic process//autophagy	exodeoxyribonuclease VII activity//structural molecule activity	exodeoxyribonuclease VII complex//bacterial-type flagellum	--
c1098_g1	--	--	--	--	--	--	--	--	--
c55856_g1	--	--	--	--	--	--	--	--	--
c49795_g1	--	Medicago truncatula clone mth2-6a22, complete sequence	--	--	--	--	--	--	--
c50422_g1	--	M.truncatula DNA sequence from clone MTE1-30M4 on chromosome 3, complete sequence	--	--	--	--	--	--	--
c34725_g1	unknown [Medicago truncatula]>gi|388517455|gb|AFK46789.1| unknown [Medicago truncatula]>gi|657391128|gb|KEH32459.1| ultraviolet-B-repressible protein [Medicago truncatula]	Medicago truncatula clone mth2-71d1, complete sequence	--	Copia protein OS=Drosophila melanogaster GN=GIP PE=1 SV=3	Photosystem II reaction centre X protein (PsbX)	photosynthesis	--	membrane//photosystem II	--
c4917_g1	--	--	--	--	--	--	--	--	--
c64661_g1	--	--	--	--	--	--	--	--	--
c92866_g1	--	Medicago truncatula chromosome 8 clone mth2-69i3, complete sequence	--	--	--	--	--	--	--
c56232_g1	predicted protein [Micromonas sp. RCC299]>gi|226516959|gb|ACO62953.1| predicted protein [Micromonas sp. RCC299]	--	valyl-tRNA synthetase	Valine--tRNA ligase OS=Mus musculus GN=Vars PE=2 SV=1	Valyl tRNA synthetase tRNA binding arm//Septum formation initiator//Bacterial regulatory helix-turn-helix protein, lysR family	valyl-tRNA aminoacylation//valine biosynthetic process//cell cycle//regulation of transcription, DNA-templated//leucine biosynthetic process//isoleucine biosynthetic process	nucleotide binding//valine-tRNA ligase activity//sequence-specific DNA binding transcription factor activity//ATP binding	transcription factor complex//cytoplasm	Valyl-tRNA synthetase
c35473_g3	--	--	--	--	--	--	--	--	--
c37224_g4	salicylic acid carboxyl methyltransferase [Medicago truncatula]	Medicago truncatula chromosome 8 clone mth2-105a19, complete sequence	--	--	--	--	--	--	--
c4512_g1	--	--	--	--	--	--	--	--	--
c24056_g1	F-box/LRR-repeat protein [Medicago truncatula]>gi|355505892|gb|AES87034.1| F-box/LRR protein [Medicago truncatula]	Medicago truncatula F-box/LRR-repeat protein (MTR_4g019320) mRNA, complete cds	F-box and leucine-rich repeat protein 2/20	F-box/LRR-repeat protein 2 OS=Bos taurus GN=FBXL2 PE=2 SV=1	F-box domain	--	protein binding	--	Leucine rich repeat proteins, some proteins contain F-box
c13271_g1	--	Medicago truncatula clone mth2-25j15, complete sequence	--	--	--	--	--	--	--
c76023_g1	peptidyl-prolyl cis-trans isomerase FKBP62-like protein [Medicago truncatula]	PREDICTED: Cicer arietinum 70 kDa peptidyl-prolyl isomerase-like (LOC101500128), transcript variant X2, mRNA	FK506-binding protein 4/5	Peptidyl-prolyl cis-trans isomerase FKBP62 OS=Arabidopsis thaliana GN=FKBP62 PE=1 SV=2	Tetratricopeptide repeat//Tetratricopeptide repeat//Tetratricopeptide repeat//Tetratricopeptide repeat	--	protein binding	--	FKBP-type peptidyl-prolyl cis-trans isomerase
c81619_g1	--	Medicago truncatula clone mth2-152n14, complete sequence	--	--	--	--	--	--	--
c30948_g1	deoxyribodipyrimidine photolyase [Medicago truncatula]	PREDICTED: Cicer arietinum uncharacterized LOC101504892 (LOC101504892), transcript variant X2, mRNA	--	Pheophytinase, chloroplastic OS=Arabidopsis thaliana GN=PPH PE=1 SV=1	--	--	--	--	Predicted hydrolase/acyltransferase (alpha/beta hydrolase superfamily)
c24675_g1	--	--	--	--	--	--	--	--	--
c31081_g1	hypothetical protein SELMODRAFT_142083 [Selaginella moellendorffii]>gi|300168029|gb|EFJ34633.1| hypothetical protein SELMODRAFT_142083 [Selaginella moellendorffii]	Amborella trichopoda hypothetical protein (AMTR_s00065p00185540) mRNA, complete cds	alpha 1,3-glucosidase	Neutral alpha-glucosidase AB OS=Mus musculus GN=Ganab PE=1 SV=1	Rotavirus VP1 structural protein//Glycosyl hydrolases family 31//PetN	carbohydrate metabolic process//cytochrome complex assembly//electron transport//purine nucleobase metabolic process	hydrolase activity, hydrolyzing O-glycosyl compounds//RNA-directed RNA polymerase activity//electron transporter, transferring electrons within cytochrome b6/f complex of photosystem II activity	RNA-directed RNA polymerase complex//cytochrome b6f complex	Glucosidase II catalytic (alpha) subunit and related enzymes, glycosyl hydrolase family 31
c66065_g1	--	--	--	--	--	--	--	--	--
c69173_g1	--	--	--	Cadherin-89D OS=Drosophila melanogaster GN=Cad89D PE=2 SV=3	Cadherin domain	homophilic cell adhesion	calcium ion binding	membrane	--
c46736_g1	--	--	--	--	--	--	--	--	--
c82238_g1	--	--	--	--	--	--	--	--	--
c7258_g1	--	--	--	--	--	--	--	--	--
c48207_g1	Lanosterol synthase [Medicago truncatula]>gi|355495660|gb|AES76863.1| cycloartenol synthase [Medicago truncatula]	Medicago truncatula Lanosterol synthase (MTR_6g088140) mRNA, complete cds	cycloartenol synthase	Cycloartenol synthase OS=Luffa aegyptiaca GN=CAS1 PE=1 SV=1	Prenyltransferase and squalene oxidase repeat	metabolic process	intramolecular transferase activity//catalytic activity	--	Oxidosqualene-lanosterol cyclase and related proteins
c7696_g1	--	Medicago truncatula chromosome 5 clone mte1-25j21, COMPLETE SEQUENCE	--	--	--	--	--	--	--
c81547_g1	AP2/EREBP transcription factor AINTEGUMENTA-like, partial [Medicago truncatula]	Medicago truncatula AP2-like ethylene-responsive transcription factor BBM (MTR_5g031880) mRNA, complete cds	AP2-like factor, ANT lineage	AP2-like ethylene-responsive transcription factor AIL7 OS=Arabidopsis thaliana GN=AIL7 PE=2 SV=2	AP2 domain	regulation of transcription, DNA-templated	sequence-specific DNA binding transcription factor activity	transcription factor complex	--
c81781_g1	--	--	aryl hydrocarbon receptor nuclear translocator-like protein 1	Protein cycle OS=Drosophila melanogaster GN=cyc PE=1 SV=2	ATP-sulfurylase//PAS fold//PAS fold//PAS domain	signal transduction//purine nucleobase metabolic process//regulation of transcription, DNA-templated//sulfur compound metabolic process	protein binding//sulfate adenylyltransferase (ATP) activity//signal transducer activity	--	Circadian clock protein period
c35929_g3	--	Medicago truncatula phosphate transporter 5 gene, promoter region and complete cds	--	--	--	--	--	--	--
c79371_g1	--	Medicago truncatula chromosome 7 BAC clone mth2-75f4, complete sequence	--	--	--	--	--	--	--
c55280_g1	--	--	--	--	--	--	--	--	--
c59363_g1	--	--	--	--	--	--	--	--	--
c77803_g1	2OG-Fe(II) oxygenase family oxidoreductase [Medicago truncatula]	--	--	1-aminocyclopropane-1-carboxylate oxidase homolog 3 OS=Arabidopsis thaliana GN=At1g06650 PE=2 SV=1	2OG-Fe(II) oxygenase superfamily	oxidation-reduction process	oxidoreductase activity, acting on paired donors, with incorporation or reduction of molecular oxygen, 2-oxoglutarate as one donor, and incorporation of one atom each of oxygen into both donors//oxidoreductase activity	--	--
c55504_g1	--	--	--	--	--	--	--	--	--
c78452_g1	Anthocyanidin 3-O-glucosyltransferase [Medicago truncatula]>gi|357474313|ref|XP_003607441.1| Anthocyanidin 3-O-glucosyltransferase [Medicago truncatula]>gi|355508487|gb|AES89629.1| UDP-glucosyltransferase family protein [Medicago truncatula]	--	--	Soyasaponin III rhamnosyltransferase OS=Glycine max GN=GmSGT3 PE=1 SV=1	UDP-glucoronosyl and UDP-glucosyl transferase//Glycosyltransferase family 28 C-terminal domain	carbohydrate metabolic process//lipid glycosylation//metabolic process	transferase activity, transferring hexosyl groups//carbohydrate binding	--	UDP-glucuronosyl and UDP-glucosyl transferase
c31821_g1	receptor-like kinase [Medicago truncatula]	PREDICTED: Cicer arietinum proline-rich receptor-like protein kinase PERK8-like (LOC101491744), mRNA	--	Proline-rich receptor-like protein kinase PERK8 OS=Arabidopsis thaliana GN=PERK8 PE=1 SV=1	Translocon-associated protein beta (TRAPB)//Protein kinase domain//CHY zinc finger//Protein tyrosine kinase	protein phosphorylation	ATP binding//protein kinase activity//zinc ion binding	integral component of membrane//endoplasmic reticulum	--
c10835_g1	ubiquinone biosynthesis protein [Medicago truncatula]	PREDICTED: Cicer arietinum chaperone activity of bc1 complex-like, mitochondrial-like (LOC101512937), mRNA	aarF domain-containing kinase	AarF domain-containing protein kinase 4 OS=Danio rerio GN=adck4 PE=3 SV=2	--	--	--	--	ABC (ATP binding cassette) 1 protein
c85753_g1	--	--	--	--	--	--	--	--	--
c67919_g1	--	--	--	--	--	--	--	--	--
c93016_g1	--	--	--	--	--	--	--	--	--
c37059_g2	--	--	--	--	--	--	--	--	--
c69145_g1	hypothetical protein SPRG_00997 [Saprolegnia parasitica CBS 223.65]	--	BTB/POZ domain-containing protein 1/2	BTB/POZ domain-containing protein 2 OS=Homo sapiens GN=BTBD2 PE=1 SV=1	BTB/POZ domain	--	protein binding	--	Topoisomerase TOP1-interacting protein BTBD1
c13062_g1	--	--	--	--	--	--	--	--	--
c23569_g1	--	--	--	--	--	--	--	--	--
c31484_g1	unknown [Lotus japonicus]	Medicago truncatula clone JCVI-FLMt-2B10 unknown mRNA	DNA-directed RNA polymerase II subunit RPB4	DNA-directed RNA polymerase II subunit 4 OS=Arabidopsis thaliana GN=NRPB4 PE=1 SV=1	RNA polymerase Rpb4	pyrimidine nucleobase metabolic process//purine nucleobase metabolic process//transcription, DNA-templated	DNA-directed RNA polymerase activity	nucleolus	RNA polymerase II, fourth largest subunit
c78940_g1	--	--	--	--	--	--	--	--	--
c24324_g1	--	--	--	--	Protein of unknown function (DUF1035)	--	structural molecule activity	integral component of membrane	--
c15258_g1	Exostosin-1a [Medicago truncatula]>gi|355477662|gb|AES58865.1| nucleotide-diphospho-sugar transferase-like protein [Medicago truncatula]	Medicago truncatula Exostosin-1a (MTR_1g009180) mRNA, complete cds	--	Glycosyltransferase family protein 64 C3 OS=Arabidopsis thaliana GN=At1g80290 PE=2 SV=1	Glycosyl transferase family 64 domain	--	transferase activity, transferring hexosyl groups	intrinsic component of endoplasmic reticulum membrane	Acetylglucosaminyltransferase EXT1/exostosin 1
c51494_g1	--	--	--	--	--	--	--	--	--
c19800_g1	MYB transcription factor MYB112 [Medicago truncatula]	Medicago truncatula MYB transcription factor MYB112 mRNA, complete cds	myb proto-oncogene protein, plant	Transcription factor MYB12 OS=Arabidopsis thaliana GN=MYB12 PE=2 SV=1	Myb-like DNA-binding domain	--	chromatin binding	chromatin	Transcription factor, Myb superfamily
c19020_g1	--	--	--	--	--	--	--	--	--
c70018_g1	--	--	--	--	--	--	--	--	--
c61470_g1	PREDICTED: transducin beta-like protein 3-like [Setaria italica]	--	U3 small nucleolar RNA-associated protein 13	Transducin beta-like protein 3 OS=Rattus norvegicus GN=Tbl3 PE=2 SV=1	WD domain, G-beta repeat	--	protein binding	--	WD40-repeat-containing subunit of the 18S rRNA processing complex
c64697_g1	--	Homo sapiens chromosome 8, clone RP11-610E3, complete sequence	--	--	--	--	--	--	--
c92906_g1	hypothetical protein MTR_6g022070 [Medicago truncatula]	--	--	Protein FAR1-RELATED SEQUENCE 5 OS=Arabidopsis thaliana GN=FRS5 PE=2 SV=1	--	--	--	--	--
c82375_g1	wound-responsive family protein [Medicago truncatula]	--	--	--	--	--	--	--	--
c48379_g1	--	--	--	--	--	--	--	--	--
c56834_g1	endonuclease/exonuclease/phosphatase family protein [Medicago truncatula]	--	--	--	--	--	--	--	--
c36561_g6	--	Medicago truncatula chromosome 5 clone mth4-5i12, COMPLETE SEQUENCE	--	--	--	--	--	--	--
c32903_g1	Flavonol synthase/flavanone 3-hydroxylase [Medicago truncatula]>gi|355491283|gb|AES72486.1| flavonol synthase/flavanone 3-hydroxylase [Medicago truncatula]	Medicago truncatula Flavonol synthase/flavanone 3-hydroxylase (MTR_3g091350) mRNA, complete cds	--	Flavonol synthase/flavanone 3-hydroxylase OS=Citrus unshiu GN=FLS PE=1 SV=1	2OG-Fe(II) oxygenase superfamily	oxidation-reduction process	iron ion binding//oxidoreductase activity//oxidoreductase activity, acting on paired donors, with incorporation or reduction of molecular oxygen, 2-oxoglutarate as one donor, and incorporation of one atom each of oxygen into both donors	--	Iron/ascorbate family oxidoreductases
c35762_g1	--	Medicago truncatula chromosome 2 clone mte1-49n15, complete sequence	--	--	--	--	--	--	--
c53522_g1	--	--	--	--	--	--	--	--	--
c31445_g1	hypothetical protein MTR_5g030570 [Medicago truncatula]>gi|355514257|gb|AES95880.1| VQ motif protein [Medicago truncatula]	PREDICTED: Cicer arietinum leucine-rich repeat extensin-like protein 5-like (LOC101500298), mRNA	--	--	--	--	--	--	--
c61338_g1	--	--	--	--	--	--	--	--	--
c41330_g1	--	--	--	--	--	--	--	--	--
c55204_g1	--	--	--	--	--	--	--	--	--
c54858_g1	gag-pol polyprotein [Glycine max]	--	--	--	--	--	--	--	--
c55835_g1	PREDICTED: probable xyloglucan endotransglucosylase/hydrolase protein 23-like [Cicer arietinum]	--	--	Brassinosteroid-regulated protein BRU1 OS=Glycine max PE=2 SV=1	--	--	--	--	--
c93656_g1	--	Medicago truncatula chromosome 2 BAC clone mth2-102e17, complete sequence	--	--	--	--	--	--	--
c91794_g1	Receptor-like protein kinase [Medicago truncatula]>gi|355521102|gb|AET01556.1| LRR receptor-like kinase plant-like protein, putative [Medicago truncatula]	--	--	--	--	phosphorylation	kinase activity	--	--
c48266_g1	--	Medicago truncatula chromosome 5 clone mth2-4l22, COMPLETE SEQUENCE	--	--	--	--	--	--	--
c80293_g1	--	--	--	--	Neurotransmitter-gated ion-channel transmembrane region//Transcription factor IIA, alpha/beta subunit	ion transport//transcription initiation from RNA polymerase II promoter	--	transcription factor TFIIA complex//membrane	--
c202_g1	unknown [Medicago truncatula]>gi|388505032|gb|AFK40582.1| unknown [Medicago truncatula]>gi|657399518|gb|KEH38958.1| stress responsive A/B barrel domain protein [Medicago truncatula]	Medicago truncatula clone MTYFP_FQ_FR_FS1G-G-4 unknown mRNA	--	Uncharacterized protein At5g22580 OS=Arabidopsis thaliana GN=At5g22580 PE=1 SV=1	--	--	--	--	--
c51781_g1	--	--	--	--	--	--	--	--	--
c35593_g4	--	M.truncatula DNA sequence from clone MTH2-41N19 on chromosome 3, complete sequence	--	--	--	--	--	--	--
c34532_g3	MATE efflux family protein [Medicago truncatula]	--	--	--	--	--	--	--	--
c67182_g1	--	--	--	--	--	--	--	--	--
c72601_g1	uncharacterized protein LOC100192070 [Zea mays]>gi|194690574|gb|ACF79371.1| unknown [Zea mays]	--	--	Glyoxylate reductase/hydroxypyruvate reductase OS=Homo sapiens GN=GRHPR PE=1 SV=1	D-isomer specific 2-hydroxyacid dehydrogenase, catalytic domain	oxidation-reduction process//metabolic process	oxidoreductase activity, acting on the CH-OH group of donors, NAD or NADP as acceptor//NAD binding//binding	--	--
c26963_g1	60S ribosomal protein L18-3 [Medicago truncatula]	Medicago sativa 60S ribosomal protein mRNA, partial cds	large subunit ribosomal protein L18e	60S ribosomal protein L18-3 OS=Arabidopsis thaliana GN=RPL18C PE=2 SV=1	--	--	--	--	60s ribosomal protein L18
c51033_g1	--	--	--	--	--	--	--	--	--
c63106_g1	PREDICTED: mediator of RNA polymerase II transcription subunit 16-like [Pyrus x bretschneideri]	--	--	Mediator of RNA polymerase II transcription subunit 16 OS=Aedes aegypti GN=MED16 PE=3 SV=1	--	--	--	--	--
c19045_g1	--	Medicago truncatula clone mth2-34f15, complete sequence	--	--	--	--	--	--	--
c91817_g1	--	--	CYP302A1; ecdysteroid 22-hydroxylase	Cytochrome P450 302a1, mitochondrial OS=Drosophila melanogaster GN=dib PE=2 SV=2	Cytochrome P450	oxidation-reduction process	oxidoreductase activity, acting on paired donors, with incorporation or reduction of molecular oxygen//iron ion binding//heme binding	--	--
c2253_g1	--	--	--	--	--	--	--	--	--
c7013_g1	calcium-dependent lipid-binding (CaLB domain) family protein [Medicago truncatula]	PREDICTED: Cicer arietinum uncharacterized LOC101494825 (LOC101494825), mRNA	--	--	--	--	--	--	--
c64597_g1	--	--	--	--	--	--	--	--	--
c62681_g1	--	--	--	--	Viral Trans-Activator Protein	regulation of transcription, DNA-templated	--	--	--
c3913_g1	--	--	--	--	--	--	--	--	--
c35672_g2	DUF247 domain protein [Medicago truncatula]	Medicago truncatula hypothetical protein (MTR_7g060320) mRNA, complete cds	--	Putative UPF0481 protein At3g02645 OS=Arabidopsis thaliana GN=At3g02645 PE=3 SV=1	CD24 protein//Putative aldolase	cell adhesion	thiamine-phosphate diphosphorylase activity	--	--
c45622_g1	--	PREDICTED: Elephantulus edwardii cut-like homeobox 2 (CUX2), mRNA	homeobox protein cut-like	Homeobox protein cut OS=Drosophila melanogaster GN=ct PE=1 SV=1	CUT domain	--	DNA binding	--	--
c19511_g1	--	Medicago truncatula chromosome 5 clone mth2-64i23, COMPLETE SEQUENCE	--	--	--	--	--	--	--
c68929_g1	--	--	--	--	--	--	--	--	--
c59857_g1	--	--	--	--	--	--	--	--	--
c90313_g1	--	--	--	--	--	--	--	--	--
c3242_g1	--	Medicago truncatula chromosome 8 clone mth2-179d15, complete sequence	--	--	--	--	--	--	--
c73174_g1	--	--	--	--	--	--	--	--	--
c33735_g4	pentatricopeptide (PPR) repeat protein [Medicago truncatula]	PREDICTED: Cicer arietinum pentatricopeptide repeat-containing protein At1g11290-like (LOC101494690), mRNA	--	Pentatricopeptide repeat-containing protein At1g11290 OS=Arabidopsis thaliana GN=PCMP-H40 PE=2 SV=1	--	--	--	--	--
c18562_g1	hypothetical protein MTR_3g028600 [Medicago truncatula]	Medicago truncatula clone JCVI-FLMt-18A6 unknown mRNA	--	--	--	--	--	--	--
c26206_g1	hypothetical protein MTR_8g088840 [Medicago truncatula]>gi|355523993|gb|AET04447.1| kinetochore Nuf2-like protein [Medicago truncatula]	Medicago truncatula hypothetical protein (MTR_8g088840) mRNA, complete cds	kinetochore protein Nuf2	Probable kinetochore protein NUF2 OS=Ashbya gossypii (strain ATCC 10895 / CBS 109.51 / FGSC 9923 / NRRL Y-1056) GN=NUF2 PE=3 SV=1	Nuf2 family//bZIP transcription factor//Nucleopolyhedrovirus P10 protein	mitotic nuclear division//regulation of transcription, DNA-templated	sequence-specific DNA binding transcription factor activity//sequence-specific DNA binding	viral capsid//transcription factor complex//chromosome, centromeric region	Centromere-associated protein NUF2
c90508_g1	--	--	--	--	--	--	--	--	--
c39968_g1	--	M.truncatula DNA sequence from clone MTH2-46C7 on chromosome 3, complete sequence	--	--	--	--	--	--	--
c34177_g2	--	--	--	--	--	--	--	--	--
c26701_g1	prli-interacting factor L-like protein [Medicago truncatula]	PREDICTED: Cicer arietinum COBW domain-containing protein 1-like (LOC101501745), mRNA	--	COBW domain-containing protein 2 OS=Homo sapiens GN=CBWD2 PE=1 SV=1	Archaeal ATPase//Zeta toxin//Viral (Superfamily 1) RNA helicase//Type II/IV secretion system protein//ADP-ribosylation factor family//50S ribosome-binding GTPase//Elongation factor Tu GTP binding domain	transport	ATP binding//kinase activity//GTP binding//GTPase activity	--	Cobalamin synthesis protein
c20063_g1	--	PREDICTED: Nasonia vitripennis plexin-A2 (LOC100116811), mRNA	--	Plexin A3 OS=Danio rerio GN=plxna3 PE=2 SV=2	Plexin repeat//Sema domain	--	protein binding	membrane	Plexins (functional semaphorin receptors)
c77160_g1	RNA polymerase-associated protein RTF1-like protein [Medicago truncatula]>gi|355500443|gb|AES81646.1| RNA polymerase-associated RTF1-like protein [Medicago truncatula]	Medicago truncatula RNA polymerase-associated protein RTF1-like protein (MTR_7g099060) mRNA, complete cds	RNA polymerase-associated protein RTF1	--	Plus-3 domain	histone modification//DNA-templated transcription, initiation	DNA binding	nucleus	--
c12083_g1	--	--	--	--	--	--	--	--	--
c45078_g1	--	Gadus morhua transcription factor GATA-3 mRNA, complete cds	GATA-binding protein 4	Transcription factor GATA-4 OS=Xenopus laevis GN=gata4 PE=2 SV=1	Domain found in IF2B/IF5//GATA zinc finger	regulation of transcription, DNA-templated//regulation of translational initiation//translational initiation	translation initiation factor activity//zinc ion binding//sequence-specific DNA binding transcription factor activity//sequence-specific DNA binding	ribosome//transcription factor complex	GATA-4/5/6 transcription factors
c19213_g1	ATP-dependent DNA helicase PIF1 [Medicago truncatula]	--	--	--	PIF1-like helicase	telomere maintenance//DNA repair	DNA helicase activity	replication fork	DNA helicase PIF1/RRM3
c35214_g5	--	--	--	--	--	--	--	--	--
c60299_g1	--	Medicago truncatula clone mth2-52p10, complete sequence	--	--	--	--	--	--	--
c58897_g1	hypothetical protein H310_03615 [Aphanomyces invadans]>gi|574479001|gb|ETW05996.1| hypothetical protein H310_03615 [Aphanomyces invadans]	--	phosphatidylinositol glycan, class F	Phosphatidylinositol-glycan biosynthesis class F protein OS=Mus musculus GN=Pigf PE=1 SV=1	GPI biosynthesis protein family Pig-F	GPI anchor biosynthetic process	--	integral component of membrane//endoplasmic reticulum membrane	Ethanolamine-P-transferase GPI11/PIG-F, involved in glycosylphosphatidylinositol anchor biosynthesis
c55511_g1	--	--	--	--	--	--	--	--	--
c30310_g3	ovate transcriptional repressor [Medicago truncatula]	PREDICTED: Cicer arietinum uncharacterized LOC101510698 (LOC101510698), mRNA	--	Transcription repressor OFP13 OS=Arabidopsis thaliana GN=OFP13 PE=2 SV=1	--	--	--	--	--
c282_g1	--	--	--	--	--	--	--	--	--
c61662_g1	--	--	--	--	--	--	--	--	--
c69757_g1	--	--	--	--	--	--	--	--	--
c76013_g1	--	--	--	--	--	--	--	--	--
c54123_g1	--	--	--	--	--	--	--	--	--
c36481_g4	--	--	--	--	--	--	--	--	--
c15357_g2	PREDICTED: genome polyprotein-like [Cicer arietinum]	--	--	Genome polyprotein OS=Petunia vein clearing virus (isolate Hohn) PE=3 SV=1	--	--	--	--	FOG: Transposon-encoded proteins with TYA, reverse transcriptase, integrase domains in various combinations
c72700_g1	--	--	--	--	--	--	--	--	--
c29071_g1	predicted protein [Physcomitrella patens]>gi|162690078|gb|EDQ76447.1| predicted protein [Physcomitrella patens]	Ixodes scapularis serine/threonine kinase receptor-associated protein, putative, mRNA	translation initiation factor 3 subunit I	Eukaryotic translation initiation factor 3 subunit I OS=Bombyx mori PE=2 SV=1	WD domain, G-beta repeat	--	protein binding	--	Translation initiation factor 3, subunit i (eIF-3i)/TGF-beta receptor-interacting protein (TRIP-1)
c36602_g1	PREDICTED: protein FAR1-RELATED SEQUENCE 5-like [Glycine max]	--	--	Protein FAR1-RELATED SEQUENCE 5 OS=Arabidopsis thaliana GN=FRS5 PE=2 SV=1	Zinc knuckle//SWIM zinc finger//Transposase, Mutator family	transposition, DNA-mediated	transposase activity//nucleic acid binding//zinc ion binding//DNA binding	--	--
c68348_g1	PREDICTED: uncharacterized protein LOC102667815 [Glycine max]	--	--	--	ClpX C4-type zinc finger	--	protein dimerization activity//zinc ion binding	--	--
c29153_g1	rhodanese/cell cycle control phosphatase superfamily protein [Medicago truncatula]	Medicago truncatula hypothetical protein (MTR_3g084020) mRNA, complete cds	--	Calcium sensing receptor, chloroplastic OS=Arabidopsis thaliana GN=CAS PE=1 SV=1	Sodium / potassium ATPase beta chain	sodium ion transport//potassium ion transport	--	sodium:potassium-exchanging ATPase complex	--
c34780_g7	--	Medicago truncatula chromosome 8 clone mth2-75i8, complete sequence	--	--	Microsomal signal peptidase 12 kDa subunit (SPC12)	signal peptide processing	peptidase activity	signal peptidase complex//integral component of membrane	--
c61639_g1	Ankyrin repeat-containing protein [Medicago truncatula]	Medicago truncatula Ankyrin repeat-containing protein (MTR_016s1005) mRNA, complete cds	--	--	--	--	--	--	--
c32911_g3	Sugar transport protein [Medicago truncatula]>gi|355495582|gb|AES76785.1| sugar porter (SP) family MFS transporter [Medicago truncatula]>gi|657383470|gb|KEH27171.1| sugar porter (SP) family MFS transporter [Medicago truncatula]	Medicago truncatula Sugar transport protein (MTR_6g087040) mRNA, complete cds	--	Sugar transport protein 14 OS=Arabidopsis thaliana GN=STP14 PE=2 SV=2	Domain of unknown function (DUF3409)//Major Facilitator Superfamily//Sugar (and other) transporter	purine nucleobase metabolic process//carbohydrate transport//proteolysis//transmembrane transport	cysteine-type endopeptidase activity//nucleoside-triphosphatase activity//RNA-directed RNA polymerase activity//serine-type exopeptidase activity//serine-type endopeptidase activity//substrate-specific transmembrane transporter activity//transmembrane transporter activity//hydrolase activity, acting on acid anhydrides	integral component of membrane//RNA-directed RNA polymerase complex	Predicted transporter (major facilitator superfamily)
c26878_g1	--	--	--	--	--	--	--	--	--
c67204_g1	hypothetical protein CARUB_v10025889mg [Capsella rubella]>gi|482548719|gb|EOA12913.1| hypothetical protein CARUB_v10025889mg [Capsella rubella]	--	kinesin family member 4/7/21/27	Chromosome-associated kinesin KIF4A OS=Homo sapiens GN=KIF4A PE=1 SV=3	Kinesin motor domain	microtubule-based movement//microtubule-based process	ATP binding//microtubule motor activity//microtubule binding	microtubule//tubulin complex	Kinesin-like protein
c12970_g1	Macrophage migration inhibitory factor-like protein [Medicago truncatula]	Medicago truncatula clone mth2-8m12, complete sequence	alpha-L-fucosidase 2	Alpha-L-fucosidase 2 OS=Arabidopsis thaliana GN=FUC95A PE=1 SV=1	--	--	--	--	--
c13771_g1	pantoate-beta-alanine ligase [Medicago truncatula]	PREDICTED: Cicer arietinum pantoate--beta-alanine ligase-like (LOC101496932), mRNA	pantoate--beta-alanine ligase	Pantoate--beta-alanine ligase OS=Lotus japonicus GN=PANC PE=1 SV=3	Pantoate-beta-alanine ligase//Cytidylyltransferase	biosynthetic process//pantothenate biosynthetic process//beta-alanine metabolic process	catalytic activity//pantoate-beta-alanine ligase activity	--	Panthothenate synthetase
c22324_g1	glycerophosphoryl diester phosphodiesterase, putative [Ricinus communis]>gi|223546254|gb|EEF47756.1| glycerophosphoryl diester phosphodiesterase, putative [Ricinus communis]	Medicago truncatula clone mth2-6e18, complete sequence	glycerophosphoryl diester phosphodiesterase	Glycerophosphodiester phosphodiesterase GDPD6 OS=Arabidopsis thaliana GN=GDPD6 PE=2 SV=1	ABC transporter transmembrane region 2	transport	hydrolase activity	membrane	--
c58208_g1	--	PREDICTED: Microtus ochrogaster aphrodisin-like (LOC101985232), mRNA	--	Aphrodisin OS=Cricetus cricetus PE=1 SV=3	--	--	--	--	--
c37526_g2	hypothetical protein [Beta vulgaris subsp. vulgaris]	Medicago truncatula clone mth2-36d22, complete sequence	--	LINE-1 retrotransposable element ORF2 protein OS=Mus musculus GN=Pol PE=1 SV=2	Cwf15/Cwc15 cell cycle control protein//TSC-22/dip/bun family//Citrate lyase ligase C-terminal domain//Septum formation initiator//K-box region//Reverse transcriptase (RNA-dependent DNA polymerase)//Ezrin/radixin/moesin family//Sin-like protein conserved region//Protein of unknown function (DUF592)//Transcription elongation factor, N-terminal//Bluetongue virus non-structural protein NS2//Ribosoma…	pyrimidine nucleobase metabolic process//RNA-dependent DNA replication//regulation of DNA-templated transcription, elongation//ribosome biogenesis//cell cycle//translation//transcription, DNA-templated//protein deacetylation//nitrogen compound metabolic process//viral release from host cell//mRNA splicing, via spliceosome//purine nucleobase metabolic process//regulation of transcription, DNA-temp…	DNA-directed RNA polymerase activity//transcription factor binding//sequence-specific DNA binding//cytoskeletal protein binding//NAD-dependent histone deacetylase activity//protein homodimerization activity//structural constituent of ribosome//[citrate (pro-3S)-lyase] ligase activity//RNA binding//dynein binding//DNA binding//hydrolase activity, acting on carbon-nitrogen (but not peptide) bonds, …	host cell cytoplasm//histone deacetylase complex//nucleus//host cell nucleus//extrinsic component of membrane//ribosome//spliceosomal complex//cytoplasm//nucleolus//dynein complex//transcription factor complex//intracellular//viral capsid	FOG: Reverse transcriptase
c23439_g1	Transcription factor bHLH122 [Medicago truncatula]>gi|355486508|gb|AES67711.1| transcription factor bHLH122-like protein [Medicago truncatula]	Medicago truncatula Transcription factor bHLH122 (MTR_2g098310) mRNA, complete cds	--	Transcription factor bHLH122 OS=Arabidopsis thaliana GN=BHLH122 PE=1 SV=1	--	--	protein dimerization activity	--	--
c58732_g1	--	Medicago truncatula clone mth2-146n5, complete sequence	--	--	--	--	--	--	--
c37186_g2	multi-copper oxidase-like protein [Medicago truncatula]	PREDICTED: Cicer arietinum L-ascorbate oxidase homolog (LOC101510707), mRNA	--	L-ascorbate oxidase homolog OS=Nicotiana tabacum PE=1 SV=1	Multicopper oxidase//Multicopper oxidase	oxidation-reduction process	copper ion binding//oxidoreductase activity	--	Multicopper oxidases
c83004_g1	--	--	--	--	--	--	--	--	--
c43776_g1	TB2/DP1, HVA22 family protein [Medicago truncatula]	--	--	--	--	--	--	--	--
c79994_g1	PREDICTED: uncharacterized mitochondrial protein AtMg00810-like [Glycine max]	--	--	Uncharacterized mitochondrial protein AtMg00810 OS=Arabidopsis thaliana GN=AtMg00810 PE=4 SV=1	Reverse transcriptase (RNA-dependent DNA polymerase)	RNA-dependent DNA replication	RNA binding//RNA-directed DNA polymerase activity	--	--
c38824_g1	Glucan endo-1,3-beta-glucosidase [Medicago truncatula]>gi|355501168|gb|AES82371.1| carbohydrate-binding X8 domain protein [Medicago truncatula]	Medicago truncatula Glucan endo-1,3-beta-glucosidase (MTR_7g111600) mRNA, complete cds	--	Glucan endo-1,3-beta-glucosidase 1 OS=Arabidopsis thaliana GN=At1g11820 PE=1 SV=3	--	--	--	--	--
c35230_g1	LRR receptor-like kinase [Medicago truncatula]	PREDICTED: Cicer arietinum probable leucine-rich repeat receptor-like serine/threonine-protein kinase At3g14840-like (LOC101513977), mRNA	--	Probable leucine-rich repeat receptor-like serine/threonine-protein kinase At3g14840 OS=Arabidopsis thaliana GN=LRR-RLK PE=2 SV=1	Protein tyrosine kinase	protein phosphorylation	protein kinase activity	--	--
c70950_g1	PREDICTED: uncharacterized protein LOC101503148 isoform X2 [Cicer arietinum]	--	--	--	--	--	--	--	--
c73720_g1	GDSL esterase/lipase [Medicago truncatula]	Medicago truncatula GDSL esterase/lipase (MTR_7g116510) mRNA, complete cds	--	GDSL esterase/lipase At5g33370 OS=Arabidopsis thaliana GN=At5g33370 PE=2 SV=1	GDSL-like Lipase/Acylhydrolase	lipid metabolic process	hydrolase activity, acting on ester bonds	--	--
c35871_g1	homeobox domain protein [Medicago truncatula]	Medicago truncatula Homeobox protein Hox-C4 (MTR_2g014490) mRNA, complete cds	--	Homeobox protein LOX2 (Fragment) OS=Hirudo medicinalis GN=LOX2 PE=2 SV=1	HB1, ASXL, restriction endonuclease HTH domain//Homeobox KN domain//Homeobox domain//L6 membrane protein	transcription, DNA-templated//regulation of transcription, DNA-templated	sequence-specific DNA binding transcription factor activity//sequence-specific DNA binding//DNA binding	integral component of membrane//transcription factor complex	Transcription factor, contains HOX domain
c59318_g1	--	--	--	--	--	--	--	--	--
c42682_g1	predicted protein [Hordeum vulgare subsp. vulgare]>gi|326499806|dbj|BAJ90738.1| predicted protein [Hordeum vulgare subsp. vulgare]	--	--	Nicalin-1 OS=Danio rerio GN=ncl1 PE=2 SV=1	Peptidase family M28//Nicastrin	proteolysis//protein processing	peptidase activity	integral component of membrane	--
c49668_g1	--	--	--	--	--	--	--	--	--
c5778_g2	--	--	--	--	--	--	--	--	--
c14839_g1	plant gibberellin 2-oxidase [Medicago truncatula]	Populus trichocarpa dioxygenase family protein (POPTR_0011s09770g) mRNA, complete cds	gibberellin 2-oxidase	Gibberellin 2-beta-dioxygenase 1 OS=Pisum sativum GN=GA2OX1 PE=1 SV=1	2OG-Fe(II) oxygenase superfamily	oxidation-reduction process	oxidoreductase activity//oxidoreductase activity, acting on paired donors, with incorporation or reduction of molecular oxygen, 2-oxoglutarate as one donor, and incorporation of one atom each of oxygen into both donors	--	Iron/ascorbate family oxidoreductases
c1665_g1	--	Medicago truncatula clone mth2-174e10, complete sequence	--	--	--	--	--	--	--
c65231_g1	unnamed protein product [Vitis vinifera]>gi|296088663|emb|CBI37654.3| unnamed protein product [Vitis vinifera]	PREDICTED: Fragaria vesca subsp. vesca catalase-like (LOC101298322), mRNA	catalase	Catalase isozyme 2 OS=Gossypium hirsutum GN=CAT2 PE=2 SV=1	Catalase	peroxidase reaction//response to oxidative stress//tryptophan metabolic process//methane metabolic process//oxidation-reduction process	heme binding//catalase activity	--	Catalase
c77564_g1	Receptor-like protein kinase [Medicago truncatula]>gi|657405183|gb|AES62544.2| LRR receptor-like kinase [Medicago truncatula]	Medicago truncatula Receptor-like protein kinase (MTR_128s0010) mRNA, complete cds	--	Probable LRR receptor-like serine/threonine-protein kinase At1g74360 OS=Arabidopsis thaliana GN=At1g74360 PE=2 SV=1	Leucine Rich Repeat	phosphorylation	kinase activity//protein binding	--	--
c5989_g1	unknown [Medicago truncatula]	Medicago truncatula clone mth2-26b4, complete sequence	--	--	--	--	--	--	--
c35574_g5	Peptide transporter PTR2 [Medicago truncatula]	Medicago truncatula Peptide transporter PTR2 (MTR_4g023910) mRNA, complete cds	solute carrier family 15 (peptide/histidine transporter), member 3/4	Protein NRT1/ PTR FAMILY 7.3 OS=Arabidopsis thaliana GN=NPF7.3 PE=1 SV=2	POT family//Major Facilitator Superfamily	transport//transmembrane transport	transporter activity	integral component of membrane//membrane	H+/oligopeptide symporter
c5911_g1	--	--	--	--	Equine arteritis virus putative proteinase	proteolysis	cysteine-type peptidase activity	--	--
c36948_g1	--	--	--	--	--	--	--	--	--
c57936_g1	--	--	--	--	--	--	--	--	--
c38225_g1	--	--	--	--	--	--	--	--	--
c10858_g1	--	--	--	--	--	--	--	--	--
c59657_g1	--	Medicago truncatula clone mth2-6o22, complete sequence	--	--	--	--	--	--	--
c33949_g2	hypothetical protein M569_05047 [Genlisea aurea]	Drosophila virilis GJ24385 (Dvir\GJ24385), mRNA	glutathione S-transferase	Glutathione S-transferase 1, isoform D OS=Anopheles gambiae GN=GstD1 PE=1 SV=1	Taq polymerase, exonuclease//Glutathione S-transferase, N-terminal domain	DNA repair//DNA replication	protein binding//DNA-directed DNA polymerase activity//nucleoside binding	DNA polymerase complex	Glutathione S-transferase
c35184_g10	NB-ARC domain disease resistance protein [Medicago truncatula]	Cicer arietinum clone Ca5 CC-NBS-LRR disease resistance protein gene, complete cds	--	Disease resistance protein RGA2 OS=Solanum bulbocastanum GN=RGA2 PE=1 SV=1	NB-ARC domain	--	ADP binding	--	--
c67938_g1	--	--	--	--	--	--	--	--	--
c48594_g1	--	--	--	--	--	--	--	--	--
c90611_g1	reverse transcriptase family member [Glycine max]	Medicago truncatula clone mth2-27j21, complete sequence	--	--	--	--	--	--	--
c66955_g1	Alpha-glucosidase, partial [Medicago truncatula]	Medicago truncatula Alpha-glucosidase (MTR_2g031110) mRNA, partial cds	--	--	--	--	--	--	--
c45897_g1	--	--	--	--	--	--	--	--	--
c3337_g1	hypothetical protein SPRG_03619 [Saprolegnia parasitica CBS 223.65]	Nasonia vitripennis ribosomal protein L39 (Rpl39), mRNA	large subunit ribosomal protein L39e	60S ribosomal protein L39 OS=Spodoptera frugiperda GN=RpL39 PE=3 SV=1	Ribosomal L39 protein	translation//ribosome biogenesis	structural constituent of ribosome	intracellular//ribosome	60s ribosomal protein L39
c61647_g1	--	--	--	--	--	--	--	--	--
c4533_g1	--	--	--	--	--	--	--	--	--
c43138_g1	Malate dehydrogenase [Morus notabilis]	Corylus heterophylla malate dehydrogenase mRNA, complete cds	malate dehydrogenase	Malate dehydrogenase OS=Nicotiana tabacum GN=MD1 PE=1 SV=1	lactate/malate dehydrogenase, alpha/beta C-terminal domain	oxidation-reduction process	oxidoreductase activity, acting on the CH-OH group of donors, NAD or NADP as acceptor	--	--
c14544_g1	unknown [Medicago truncatula]>gi|657386513|gb|AES86716.2| macrophage migration inhibition factor-like protein [Medicago truncatula]	Medicago truncatula clone MTYFP_FQ_FR_FS1G-M-14 unknown mRNA	phenylpyruvate tautomerase	Macrophage migration inhibitory factor homolog OS=Trichuris trichiura PE=1 SV=2	--	--	--	--	--
c49350_g1	hypothetical protein SDRG_13923 [Saprolegnia diclina VS20]>gi|530730134|gb|EQC28376.1| hypothetical protein SDRG_13923 [Saprolegnia diclina VS20]>gi|641538286|gb|KDO32120.1| hypothetical protein SPRG_03338 [Saprolegnia parasitica CBS 223.65]	--	cytochrome c oxidase assembly protein subunit 16	Cytochrome c oxidase assembly protein COX16 homolog, mitochondrial OS=Mus musculus GN=Cox16 PE=2 SV=1	Cytochrome c oxidase assembly protein COX16	--	--	mitochondrial membrane	--
c35024_g1	IMP dehydrogenase/GMP reductase, putative [Medicago truncatula]	--	--	--	--	--	--	--	--
c40283_g1	--	--	--	--	--	--	--	--	--
c31584_g1	hypothetical protein VITISV_038204 [Vitis vinifera]	--	--	--	Integrase core domain	DNA integration	--	--	--
c67866_g1	--	--	--	--	Class II bacteriocin	defense response to bacterium	--	extracellular region	--
c75146_g1	--	--	--	--	--	--	--	--	--
c88042_g1	--	--	--	--	--	--	--	--	--
c65810_g1	--	--	--	--	--	--	--	--	--
c14277_g1	--	--	--	--	--	--	--	--	--
c31348_g1	Translocase of inner mitochondrial membrane TIM23 [Medicago truncatula]>gi|355521229|gb|AET01683.1| import inner membrane translocase subunit TIM22 [Medicago truncatula]	Medicago truncatula chromosome 8 clone mth2-10i23, complete sequence	mitochondrial import inner membrane translocase subunit TIM23	Mitochondrial import inner membrane translocase subunit TIM23-2 OS=Arabidopsis thaliana GN=TIM23-2 PE=1 SV=1	--	--	--	integral component of membrane	Mitochondrial import inner membrane translocase, subunit TIM23
c52215_g1	--	--	outer membrane protein insertion porin family	Sorting and assembly machinery component 50 homolog A OS=Danio rerio GN=samm50a PE=2 SV=1	Surface antigen	--	--	outer membrane	Predicted cell surface protein homologous to bacterial outer membrane proteins
c34773_g1	--	--	--	--	CW-type Zinc Finger	--	zinc ion binding	--	--
c74601_g1	Germin-like protein [Medicago truncatula]>gi|355521297|gb|AET01751.1| auxin-binding protein ABP19a [Medicago truncatula]>gi|388506076|gb|AFK41104.1| unknown [Medicago truncatula]	Medicago truncatula Germin-like protein (MTR_8g020610) mRNA, complete cds	--	Germin-like protein 8-14 OS=Oryza sativa subsp. japonica GN=GER5 PE=1 SV=1	--	--	nutrient reservoir activity//manganese ion binding	apoplast	--
c18469_g1	unknown [Medicago truncatula]>gi|657380492|gb|KEH24614.1| thylakoid membrane phosphoprotein 14 kDa protein [Medicago truncatula]	Medicago truncatula clone mth2-14k4, complete sequence	--	Protein CURVATURE THYLAKOID 1A, chloroplastic OS=Arabidopsis thaliana GN=CURT1A PE=1 SV=1	--	--	--	--	--
c50339_g1	--	--	--	--	--	--	--	--	--
c88508_g1	--	--	--	--	--	--	--	--	--
c90274_g1	--	--	--	--	--	--	--	--	--
c10039_g1	--	--	--	--	--	--	--	--	--
c35770_g2	Receptor-like kinase [Medicago truncatula]>gi|355505577|gb|AES86719.1| LRR receptor-like kinase family protein [Medicago truncatula]	Medicago truncatula Receptor-like kinase (MTR_4g014070) mRNA, complete cds	--	Probable leucine-rich repeat receptor-like protein kinase IMK3 OS=Arabidopsis thaliana GN=IMK3 PE=1 SV=1	--	phosphorylation	kinase activity	membrane	--
c46653_g1	--	--	--	--	--	--	--	--	--
c68558_g1	RNA-directed DNA polymerase (Reverse transcriptase); Ribonuclease H; Endonuclease/exonuclease/phosphatase [Medicago truncatula]	--	--	--	Microsomal signal peptidase 12 kDa subunit (SPC12)	signal peptide processing	peptidase activity	signal peptidase complex//integral component of membrane	--
c2609_g1	--	--	--	--	--	--	--	--	--
c61802_g1	--	Medicago truncatula chromosome 8 clone mth2-18d3, complete sequence	--	--	--	--	--	--	--
c33177_g2	--	Medicago truncatula chromosome 5 clone mth2-58c3, COMPLETE SEQUENCE	--	--	--	--	--	--	--
c33003_g5	--	--	--	--	--	--	--	--	--
c46412_g1	--	--	--	--	--	--	--	--	--
c14213_g1	--	--	--	--	--	--	--	--	--
c87069_g1	--	Medicago truncatula chromosome 7 BAC clone mth2-53m12, complete sequence	--	--	Prephenate dehydrogenase	tryptophan biosynthetic process//oxidation-reduction process//L-phenylalanine biosynthetic process//tyrosine biosynthetic process	prephenate dehydrogenase activity//prephenate dehydrogenase (NADP+) activity	--	--
c3303_g1	--	Medicago truncatula chromosome 5 clone mth2-181g12, COMPLETE SEQUENCE	--	--	--	--	--	--	--
c87520_g1	--	--	--	--	--	--	--	--	--
c44831_g1	--	--	--	--	--	--	--	--	--
c42771_g1	--	Medicago truncatula clone mth2-4a11, complete sequence	--	--	--	--	--	--	--
c93358_g1	--	--	--	--	--	--	--	--	--
c64307_g1	--	--	--	--	--	--	--	--	--
c6404_g1	--	--	--	--	--	--	--	--	--
c22126_g1	Lipid transfer protein [Medicago truncatula]	PREDICTED: Cicer arietinum uncharacterized LOC101507803 (LOC101507803), mRNA	--	--	--	--	--	--	--
c32565_g1	PREDICTED: leucine-rich repeat protein soc-2 homolog isoform X1 [Cicer arietinum]	PREDICTED: Cicer arietinum leucine-rich repeat protein soc-2 homolog (LOC101503838), transcript variant X1, mRNA	--	Plant intracellular Ras-group-related LRR protein 1 OS=Arabidopsis thaliana GN=PIRL1 PE=2 SV=1	Hr1 repeat//MutS domain III//Male sterility protein//Leucine Rich Repeat	mismatch repair//signal transduction	protein binding//ATP binding//fatty-acyl-CoA reductase (alcohol-forming) activity//mismatched DNA binding	--	FOG: Leucine rich repeat
c57578_g1	--	Medicago truncatula clone mth2-113d3, complete sequence	--	--	--	--	--	--	--
c27929_g1	50S ribosomal protein L27 [Medicago truncatula]>gi|355487815|gb|AES69018.1| 50S ribosomal protein L27 [Medicago truncatula]	Medicago truncatula 50S ribosomal protein L27 (MTR_3g020680) mRNA, complete cds	large subunit ribosomal protein L27	50S ribosomal protein L27, chloroplastic OS=Arabidopsis thaliana GN=RPL27 PE=2 SV=1	Ribosomal L27 protein//Cortexin of kidney	translation//ribosome biogenesis	structural constituent of ribosome	intrinsic component of membrane//intracellular//ribosome	Mitochondrial ribosomal protein MRP7 (L2)
c12519_g1	Multidrug and toxin extrusion protein [Medicago truncatula]>gi|355516734|gb|AES98357.1| MATE efflux family protein [Medicago truncatula]	Medicago truncatula clone mth2-19a14, complete sequence	--	MATE efflux family protein 8 OS=Arabidopsis thaliana GN=DTXL4 PE=3 SV=2	MatE	transport//transmembrane transport//drug transmembrane transport//drug transport	drug transmembrane transporter activity//antiporter activity	membrane	Uncharacterized membrane protein, predicted efflux pump
c36941_g13	--	--	--	--	--	--	--	--	--
c4214_g1	--	Medicago truncatula chromosome 2 BAC clone mth2-65m5, complete sequence	--	--	--	--	--	--	--
c64997_g1	hypothetical protein THAOC_04994 [Thalassiosira oceanica]	--	--	Retrovirus-related Pol polyprotein from transposon 297 OS=Drosophila melanogaster GN=pol PE=3 SV=1	Reverse transcriptase (RNA-dependent DNA polymerase)	RNA-dependent DNA replication	RNA-directed DNA polymerase activity//RNA binding	--	FOG: Transposon-encoded proteins with TYA, reverse transcriptase, integrase domains in various combinations
c38257_g1	--	--	--	--	--	--	--	--	--
c93925_g1	--	--	--	--	--	--	--	--	--
c70509_g1	PREDICTED: glucose-6-phosphate/phosphate translocator 2, chloroplastic-like [Glycine max]	PREDICTED: Cicer arietinum glucose-6-phosphate/phosphate translocator 2, chloroplastic-like (LOC101492580), mRNA	solute carrier family 35, member E1	Glucose-6-phosphate/phosphate translocator 2, chloroplastic OS=Arabidopsis thaliana GN=GPT2 PE=2 SV=2	UAA transporter family//EamA-like transporter family	transmembrane transport	--	membrane	Glucose-6-phosphate/phosphate and phosphoenolpyruvate/phosphate antiporter
c34811_g4	2OG-Fe(II) oxygenase family oxidoreductase [Medicago truncatula]	--	--	--	--	--	--	--	--
c93573_g1	hypothetical chloroplast RF21 [Vicia faba]	Medicago truncatula f. tricycla chloroplast, complete genome	--	Protein Ycf2 OS=Lemna minor GN=ycf2-A PE=3 SV=1	--	--	--	--	--
c79884_g1	--	M.truncatula DNA sequence from clone MTH2-6G22 on chromosome 3, complete sequence	--	--	--	--	--	--	--
c58318_g1	--	--	--	--	--	--	--	--	--
c85486_g1	predicted protein [Hordeum vulgare subsp. vulgare]	Pichia pastoris CBS 7435 chromosome 1, complete replicon sequence	heat shock 70kDa protein 4	Heat shock protein homolog SSE1 OS=Saccharomyces cerevisiae (strain ATCC 204508 / S288c) GN=SSE1 PE=1 SV=4	FGGY family of carbohydrate kinases, C-terminal domain	carbohydrate metabolic process	phosphotransferase activity, alcohol group as acceptor	--	Molecular chaperones HSP105/HSP110/SSE1, HSP70 superfamily
c46403_g1	F-box/RNI/FBD-like domain protein [Medicago truncatula]	--	--	--	--	--	--	--	--
c26359_g1	--	--	--	--	--	--	--	--	--
c65618_g1	myosin XI, putative [Ricinus communis]>gi|223539734|gb|EEF41316.1| myosin XI, putative [Ricinus communis]	--	myosin V	Myosin-10 OS=Arabidopsis thaliana GN=XI-D PE=3 SV=1	--	--	motor activity//ATP binding//actin binding	myosin complex	--
c13690_g1	--	--	--	--	--	--	--	--	--
c78445_g1	--	Medicago truncatula strain A17 clone mth2-82i6, complete sequence	--	--	--	--	--	--	--
c41640_g1	--	--	--	--	--	--	--	--	--
c38505_g1	--	--	--	--	--	--	--	--	--
c16337_g1	pre-mrna-splicing factor 38b [Nannochloropsis gaditana]	PREDICTED: Acanthisitta chloris pre-mRNA processing factor 38B (PRPF38B), partial mRNA	pre-mRNA-splicing factor 38B	Pre-mRNA-splicing factor 38B OS=Rattus norvegicus GN=Prpf38b PE=2 SV=1	--	--	--	--	Putative RNA binding protein
c28148_g1	plastid transcriptionally active protein [Medicago truncatula]	PREDICTED: Cicer arietinum protein TIC 62, chloroplastic-like (LOC101513087), mRNA	--	Protein TIC 62, chloroplastic OS=Pisum sativum GN=TIC62 PE=1 SV=2	Adenovirus E3B protein//Autophagy protein Apg6//short chain dehydrogenase//His Kinase A (phospho-acceptor) domain//Non-structural protein NS3/Small envelope protein E	phosphorelay signal transduction system//signal transduction//metabolic process//autophagy//phosphorylation	phosphorelay sensor kinase activity//oxidoreductase activity	protein histidine kinase complex//membrane	--
c59386_g1	--	--	--	Importin-4 OS=Mus musculus GN=Ipo4 PE=1 SV=1	--	--	--	--	--
c41542_g1	--	--	--	--	--	--	--	--	--
c9938_g1	--	--	--	Plakophilin-4 OS=Homo sapiens GN=PKP4 PE=1 SV=2	--	--	--	--	Neural adherens junction protein Plakophilin and related Armadillo repeat proteins
c69191_g1	--	--	--	--	--	--	--	--	--
c19519_g1	Cysteine synthase [Medicago truncatula]>gi|355480082|gb|AES61285.1| O-acetylserine (thiol) lyase [Medicago truncatula]	Medicago truncatula Cysteine synthase (MTR_1g081610) mRNA, complete cds	cysteine synthase A	Cysteine synthase OS=Citrullus lanatus PE=1 SV=1	MIZ/SP-RING zinc finger	cysteine biosynthetic process from serine	cysteine synthase activity//zinc ion binding//transferase activity	cysteine synthase complex	Cystathionine beta-synthase and related enzymes
c36404_g2	--	--	--	--	TATA box binding protein associated factor (TAF)	DNA-templated transcription, initiation	--	nucleus	--
c54108_g1	--	--	--	--	--	--	--	--	--
c33838_g1	PREDICTED: abscisate beta-glucosyltransferase-like [Cicer arietinum]>gi|533214682|gb|AGU14083.1| UDP-glycosyltransferase [Cicer arietinum]	Medicago truncatula clone mth2-11k13, complete sequence	--	Abscisate beta-glucosyltransferase OS=Phaseolus angularis GN=AOG PE=1 SV=1	GATA zinc finger//UDP-glucoronosyl and UDP-glucosyl transferase	metabolic process//regulation of transcription, DNA-templated	sequence-specific DNA binding transcription factor activity//sequence-specific DNA binding//zinc ion binding//transferase activity, transferring hexosyl groups	transcription factor complex	UDP-glucuronosyl and UDP-glucosyl transferase
c36604_g4	--	--	--	--	--	--	--	--	--
c6724_g1	--	--	--	--	--	--	--	--	--
c50692_g1	cellulose synthase-like protein [Medicago truncatula]	Medicago truncatula Cellulose synthase (MTR_1g098550) mRNA, complete cds	cellulose synthase A	Cellulose synthase A catalytic subunit 2 [UDP-forming] OS=Arabidopsis thaliana GN=CESA2 PE=1 SV=1	Cellulose synthase	starch metabolic process//cellulose biosynthetic process//UDP-glucose metabolic process//sucrose metabolic process	cellulose synthase (UDP-forming) activity	membrane	--
c25218_g1	PREDICTED: nudix hydrolase 3-like [Cicer arietinum]	PREDICTED: Cicer arietinum nudix hydrolase 3-like (LOC101496325), mRNA	--	Nudix hydrolase 3 OS=Arabidopsis thaliana GN=NUDT3 PE=1 SV=1	NUDIX domain//MYM-type Zinc finger with FCS sequence motif	--	zinc ion binding//hydrolase activity	--	--
c24838_g1	PREDICTED: uncharacterized protein LOC102662884 [Glycine max]	M.truncatula DNA sequence from clone MTH2-51B22 on chromosome 3, complete sequence	--	--	Integrase core domain	DNA integration	--	--	--
c3921_g1	potassium transporter 12 [Medicago truncatula]	PREDICTED: Glycine max potassium transporter 10-like (LOC100776628), transcript variant X1, mRNA	KUP system potassium uptake protein	Potassium transporter 11 OS=Arabidopsis thaliana GN=POT11 PE=2 SV=1	K+ potassium transporter	potassium ion transmembrane transport//potassium ion transport	potassium ion transmembrane transporter activity	membrane	--
c92867_g1	--	--	--	--	GRB2-binding adapter (GAPT)	--	--	integral component of membrane	--
c80351_g1	--	Medicago truncatula clone mth2-21b7, complete sequence	--	--	--	--	--	--	--
c36914_g1	--	--	--	--	--	--	--	--	--
c16791_g1	--	Medicago truncatula clone mth2-102d9, complete sequence	--	--	--	--	--	--	--
c25821_g1	--	Medicago truncatula clone mth2-20l8, complete sequence	--	--	Keratinocyte differentiation-associated	--	--	extracellular region	--
c73245_g1	--	Medicago truncatula clone mth2-14l3, complete sequence	--	--	--	--	--	--	--
c51710_g1	--	--	--	--	--	--	--	--	--
c49415_g1	--	PREDICTED: Cicer arietinum uncharacterized LOC101494123 (LOC101494123), mRNA	--	--	--	--	--	--	--
c31454_g1	evolutionarily carboxy-terminal region protein [Medicago truncatula]	Medicago truncatula YTH domain family protein (MTR_2g032660) mRNA, complete cds	--	YTH domain-containing family protein 2 OS=Mus musculus GN=Ythdf2 PE=2 SV=1	--	--	--	--	Uncharacterized high-glucose-regulated protein
c65883_g1	--	--	--	--	--	--	--	--	--
c47419_g1	--	--	--	--	--	--	--	--	--
c84953_g1	PREDICTED: polyadenylate-binding protein 8-like [Glycine max]	PREDICTED: Malus x domestica polyadenylate-binding protein 8-like (LOC103428218), mRNA	polyadenylate-binding protein	Polyadenylate-binding protein 8 OS=Arabidopsis thaliana GN=PAB8 PE=1 SV=1	Poly-adenylate binding protein, unique domain	--	RNA binding	--	Polyadenylate-binding protein (RRM superfamily)
c82123_g1	PREDICTED: peroxisomal membrane protein PMP34-like [Pyrus x bretschneideri]	--	solute carrier family 25 (peroxisomal adenine nucleotide transporter), member 17	Peroxisomal membrane protein PMP34 OS=Homo sapiens GN=SLC25A17 PE=1 SV=1	--	--	--	--	Predicted mitochondrial carrier protein
c24275_g1	Transcriptional factor B3 [Medicago truncatula]	Medicago truncatula B3 domain-containing protein (MTR_7g050720) mRNA, complete cds	--	B3 domain-containing transcription factor VRN1 OS=Arabidopsis thaliana GN=VRN1 PE=1 SV=1	B3 DNA binding domain//Spc97 / Spc98 family	microtubule cytoskeleton organization	DNA binding	spindle pole//microtubule organizing center	--
c83430_g1	40S ribosomal protein S17 [Capsicum annuum]	--	small subunit ribosomal protein S17e	40S ribosomal protein S17 OS=Solanum lycopersicum GN=RPS17 PE=2 SV=3	Ribosomal S17	ribosome biogenesis//translation	structural constituent of ribosome	intracellular//ribosome	40S ribosomal protein S17
c43361_g1	--	--	--	--	GPI biosynthesis protein family Pig-F	GPI anchor biosynthetic process	--	integral component of membrane//endoplasmic reticulum membrane	--
c59228_g1	clathrin heavy chain, partial [Leucaena leucocephala]	Medicago truncatula Clathrin heavy chain (MTR_3g070940) mRNA, complete cds	clathrin heavy chain	Clathrin heavy chain 1 OS=Arabidopsis thaliana GN=CHC1 PE=1 SV=1	Region in Clathrin and VPS	intracellular protein transport//vesicle-mediated transport	--	--	Vesicle coat protein clathrin, heavy chain
c60132_g1	--	--	--	--	--	--	--	--	--
c5203_g1	--	--	--	--	--	--	--	--	--
c47802_g1	--	Medicago truncatula clone mth2-16c23, complete sequence	--	--	--	--	--	--	--
c89917_g1	hypothetical protein VOLCADRAFT_64350 [Volvox carteri f. nagariensis]>gi|302855820|ref|XP_002959386.1| hypothetical protein VOLCADRAFT_70866 [Volvox carteri f. nagariensis]>gi|302856282|ref|XP_002959552.1| hypothetical protein VOLCADRAFT_71333 [Volvox carteri f. nagariensis]>gi|302856653|ref|XP_002959672.1| hypothetical protein VOLCADRAFT_71544 [Volvox carteri f. nagariensis]>gi|302857885|ref|XP_…	Lestremiinae sp. BMW-2012 28S ribosomal RNA gene, partial sequence	--	--	--	--	--	--	--
c6796_g1	--	--	--	--	--	--	--	--	--
c54934_g1	LRR/extensin 2 [Medicago truncatula]	PREDICTED: Cicer arietinum leucine-rich repeat extensin-like protein 6-like (LOC101506846), mRNA	--	Leucine-rich repeat extensin-like protein 6 OS=Arabidopsis thaliana GN=LRX6 PE=2 SV=1	Leucine Rich Repeat	--	protein binding	--	--
c35150_g4	unknown [Glycine max]	Trifolium grandiflorum plastid, complete genome	--	Protein Ycf2 OS=Phaseolus vulgaris GN=ycf2-A PE=3 SV=1	Plant protein of unknown function (DUF825)	--	ATP binding	chloroplast	--
c32935_g2	Transcription factor BPE [Medicago truncatula]	M.truncatula DNA sequence from clone MTH2-106O21 on chromosome 3, complete sequence	--	--	--	--	--	--	--
c30771_g1	pyridine nucleotide-disulfide oxidoreductase domain protein [Medicago truncatula]	PREDICTED: Cicer arietinum pyridine nucleotide-disulfide oxidoreductase domain-containing protein 2-like (LOC101491351), transcript variant X3, mRNA	--	Pyridine nucleotide-disulfide oxidoreductase domain-containing protein 2 OS=Bos taurus GN=PYROXD2 PE=2 SV=1	Flavin containing amine oxidoreductase//FAD dependent oxidoreductase//Glucose inhibited division protein A//Pyridine nucleotide-disulphide oxidoreductase//Pyridine nucleotide-disulphide oxidoreductase//Lycopene cyclase protein	carotenoid biosynthetic process//oxidation-reduction process//tRNA processing	flavin adenine dinucleotide binding//oxidoreductase activity//oxidoreductase activity, acting on paired donors, with incorporation or reduction of molecular oxygen	--	Phytoene desaturase
c885_g1	hypothetical protein MTR_7g109280 [Medicago truncatula]>gi|355500962|gb|AES82165.1| hypothetical protein MTR_7g109280 [Medicago truncatula]	Medicago truncatula hypothetical protein (MTR_7g109280) mRNA, complete cds	--	--	--	--	--	--	--
c43471_g1	--	--	--	--	Phosphate transporter family	phosphate ion transport	inorganic phosphate transmembrane transporter activity	membrane	--
c37099_g14	zein-binding protein [Medicago truncatula]	PREDICTED: Cicer arietinum uncharacterized LOC101506946 (LOC101506946), transcript variant X3, mRNA	--	--	--	--	--	--	--
c33164_g4	--	--	--	--	--	--	--	--	--
c44329_g1	--	--	--	--	--	--	--	--	--
c24554_g1	--	Medicago truncatula Glycine-rich RNA-binding protein-like protein (MTR_4g113150) mRNA, complete cds	--	--	--	--	--	--	--
c58306_g1	--	--	--	--	--	--	--	--	--
c43848_g1	--	--	--	--	--	--	--	--	--
c81687_g1	--	--	--	--	--	--	--	--	--
c14305_g3	--	Medicago truncatula clone mth2-54n18, complete sequence	--	--	Ribosomal protein S26e	translation//ribosome biogenesis	structural constituent of ribosome	ribosome//intracellular	--
c80325_g1	PREDICTED: uncharacterized protein LOC100248177 [Vitis vinifera]>gi|297734771|emb|CBI17005.3| unnamed protein product [Vitis vinifera]	PREDICTED: Fragaria vesca subsp. vesca uncharacterized LOC101311143, transcript variant 2 (LOC101311143), mRNA	--	--	--	--	--	--	--
c33706_g1	topoisomerase-like protein [Medicago truncatula]	Medicago truncatula Eukaryotic translation initiation factor 4 gamma (MTR_4g104360) mRNA, complete cds	--	Programmed cell death protein 4 OS=Homo sapiens GN=PDCD4 PE=1 SV=2	Tc3 transposase	--	DNA binding	--	Neoplastic transformation suppressor Pdcd4/MA-3, contains MA3 domain
c17799_g1	--	--	--	--	--	--	--	--	--
c48591_g1	--	--	--	--	--	--	--	--	--
c89263_g1	--	--	--	--	--	--	--	--	--
c32851_g4	hypothetical protein MTR_139s0040 [Medicago truncatula]>gi|657372878|gb|KEH18648.1| embryo defective 1703 protein, putative [Medicago truncatula]	Medicago truncatula hypothetical protein (MTR_139s0040) mRNA, complete cds	--	--	--	--	--	--	--
c93541_g1	--	--	--	--	--	--	--	--	--
c93500_g1	--	--	--	--	--	--	--	--	--
c12585_g1	--	--	--	--	--	--	--	--	--
c34983_g2	5'-adenylylsulfate reductase [Medicago truncatula]	PREDICTED: Cicer arietinum 5'-adenylylsulfate reductase 1, chloroplastic-like (LOC101505158), mRNA	adenylyl-sulfate reductase (glutathione)	5'-adenylylsulfate reductase 3, chloroplastic OS=Arabidopsis thaliana GN=APR3 PE=2 SV=2	Thioredoxin//Phosphoadenosine phosphosulfate reductase family	cell redox homeostasis//metabolic process	catalytic activity	--	Phosphoadenosine phosphosulfate reductase
c18977_g1	PREDICTED: probable ADP-ribosylation factor GTPase-activating protein AGD14-like isoform X1 [Cicer arietinum]	Medicago truncatula hypothetical protein (MTR_8g103750) mRNA, complete cds	--	Probable ADP-ribosylation factor GTPase-activating protein AGD14 OS=Arabidopsis thaliana GN=AGD14 PE=1 SV=2	Domain of unknown function (DUF3409)//B-box zinc finger//Putative GTPase activating protein for Arf	purine nucleobase metabolic process//regulation of ARF GTPase activity//proteolysis	cysteine-type endopeptidase activity//nucleoside-triphosphatase activity//ARF GTPase activator activity//zinc ion binding//RNA-directed RNA polymerase activity//serine-type exopeptidase activity//hydrolase activity, acting on acid anhydrides//serine-type endopeptidase activity	RNA-directed RNA polymerase complex//intracellular	Predicted GTPase-activating protein
c79689_g1	--	--	--	--	Herpesvirus latent membrane protein 1 (LMP1)	transformation of host cell by virus	--	integral component of membrane	--
c55656_g1	--	--	--	--	--	--	--	--	--
c17671_g1	HMG-Y-related protein A [Medicago truncatula]>gi|217071498|gb|ACJ84109.1| unknown [Medicago truncatula]>gi|355517628|gb|AES99251.1| linker histone H1 and h5 family protein [Medicago truncatula]>gi|388515525|gb|AFK45824.1| unknown [Medicago truncatula]	Medicago truncatula HMG-Y-related protein A (MTR_5g078330) mRNA, complete cds	--	HMG-Y-related protein A OS=Glycine max PE=2 SV=1	AT hook motif//linker histone H1 and H5 family	regulation of transcription, DNA-templated//nucleosome assembly	DNA binding	nucleosome//nucleus	--
c21654_g1	Transmembrane protein 56 [Medicago truncatula]>gi|355518675|gb|AET00299.1| TRAM, LAG1 and CLN8 (TLC) lipid-sensing domain protein [Medicago truncatula]	Medicago truncatula chromosome 5 clone mth2-52h19, COMPLETE SEQUENCE	--	--	TLC domain	--	--	integral component of membrane	--
c78044_g1	--	--	--	--	--	--	--	--	--
c69780_g1	hypothetical protein MTR_2g007560 [Medicago truncatula]	--	--	--	--	--	--	--	--
c18195_g1	--	--	--	--	--	--	--	--	--
c45878_g1	--	--	--	--	--	--	--	--	--
c30943_g1	--	--	--	--	--	--	--	--	--
c83870_g1	hypothetical protein EMIHUDRAFT_235496 [Emiliania huxleyi CCMP1516]>gi|485632662|gb|EOD27628.1| hypothetical protein EMIHUDRAFT_235496 [Emiliania huxleyi CCMP1516]	--	--	Sulfotransferase 1C4 OS=Homo sapiens GN=SULT1C4 PE=1 SV=2	Sulfotransferase family//Sulfotransferase domain	--	sulfotransferase activity	integral component of membrane	Sulfotransferase
c75835_g1	subtilisin-like serine protease [Medicago truncatula]	Medicago truncatula Subtilisin-like protease (MTR_7g098630) mRNA, complete cds	--	Subtilisin-like protease SDD1 OS=Arabidopsis thaliana GN=SDD1 PE=2 SV=1	--	--	--	--	--
c27448_g2	unknown [Medicago truncatula]	Medicago truncatula clone mth2-8j13, complete sequence	large subunit ribosomal protein L3e	60S ribosomal protein L3-1 OS=Arabidopsis thaliana GN=ARP1 PE=2 SV=5	Ribosomal protein L3	ribosome biogenesis//translation	structural constituent of ribosome	intracellular//ribosome	60S ribosomal protein L3 and related proteins
c10931_g1	Cell division cycle 5 isoform 1 [Theobroma cacao]>gi|590642129|ref|XP_007030428.1| Cell division cycle 5 isoform 1 [Theobroma cacao]>gi|508719032|gb|EOY10929.1| Cell division cycle 5 isoform 1 [Theobroma cacao]>gi|508719033|gb|EOY10930.1| Cell division cycle 5 isoform 1 [Theobroma cacao]	--	pre-mRNA-splicing factor CDC5/CEF1	Cell division cycle 5-like protein OS=Homo sapiens GN=CDC5L PE=1 SV=2	Fibrinogen alpha/beta chain family//Fusaric acid resistance protein family//PEP-utilising enzyme, N-terminal	carbohydrate transport//platelet activation//transport//phosphorylation//protein polymerization//signal transduction//phosphoenolpyruvate-dependent sugar phosphotransferase system	protein binding, bridging//receptor binding//phosphoenolpyruvate-protein phosphotransferase activity//sugar:proton symporter activity	fibrinogen complex//plasma membrane//cytoplasm	mRNA splicing protein CDC5 (Myb superfamily)
c36528_g1	OSIGBa0134J07.9 [Oryza sativa Indica Group]	Glycine max clone gmw2-109b11, complete sequence	KDEL-tailed cysteine endopeptidase	Retrovirus-related Pol polyprotein from transposon TNT 1-94 OS=Nicotiana tabacum PE=2 SV=1	Integrase core domain//Zinc knuckle	DNA integration	nucleic acid binding//zinc ion binding	--	FOG: Transposon-encoded proteins with TYA, reverse transcriptase, integrase domains in various combinations
c37196_g6	pentatricopeptide (PPR) repeat protein [Medicago truncatula]	Medicago truncatula Pentatricopeptide repeat-containing protein (MTR_6g065540) mRNA, complete cds	pentatricopeptide repeat domain-containing protein 1	Pentatricopeptide repeat-containing protein At1g62670, mitochondrial OS=Arabidopsis thaliana GN=At1g62670 PE=3 SV=2	--	--	--	--	Bicoid mRNA stability factor
c92961_g1	PREDICTED: eukaryotic initiation factor 4A-9-like [Musa acuminata subsp. malaccensis]	PREDICTED: Vitis vinifera eukaryotic initiation factor 4A-2-like (LOC100261822), mRNA	translation initiation factor 4A	Eukaryotic initiation factor 4A-1 OS=Oryza sativa subsp. japonica GN=Os06g0701100 PE=2 SV=2	DEAD/DEAH box helicase	--	ATP binding//ATP-dependent helicase activity//nucleic acid binding	--	Translation initiation factor 4F, helicase subunit (eIF-4A) and related helicases
c76579_g1	--	--	--	--	--	--	--	--	--
c25591_g2	Ferric reductase defective 3b [Medicago truncatula]>gi|355488198|gb|AES69401.1| MATE efflux family protein [Medicago truncatula]	Medicago truncatula Ferric reductase defective 3b (MTR_3g029510) mRNA, complete cds	--	MATE efflux family protein FRD3 OS=Arabidopsis thaliana GN=FRD3 PE=1 SV=1	Subtilase family//MatE	drug transmembrane transport//transport//proteolysis//drug transport//transmembrane transport	drug transmembrane transporter activity//antiporter activity//serine-type endopeptidase activity	membrane	--
c36395_g5	--	Medicago truncatula clone mth2-54a24, complete sequence	--	--	VEGF heparin-binding domain	--	heparin binding	--	--
c37180_g4	--	--	--	--	--	--	--	--	--
c13126_g1	--	Medicago truncatula clone mth2-103p8, complete sequence	--	--	--	--	--	--	--
c79036_g1	--	--	--	--	--	--	--	--	--
c32822_g1	hypothetical protein MTR_3g056730 [Medicago truncatula]	PREDICTED: Cicer arietinum calponin homology domain-containing protein DDB_G0272472-like (LOC101492457), mRNA	--	--	Bacteriophage lambda integrase, N-terminal domain	DNA integration	integrase activity//DNA binding	--	--
c14427_g1	--	--	--	--	BED zinc finger//Zinc finger, C2H2 type	--	metal ion binding//DNA binding	--	--
c36659_g3	--	--	--	--	--	--	--	--	--
c17104_g1	--	--	--	--	--	--	--	--	--
c9708_g1	--	--	--	--	Rad4 transglutaminase-like domain	DNA repair//nucleotide-excision repair	damaged DNA binding	nucleus	--
c4730_g1	--	--	--	--	--	--	--	--	--
c50989_g1	--	--	--	--	--	--	--	--	--
c50316_g1	--	--	--	--	--	--	--	--	--
c92924_g1	--	--	--	--	--	--	--	--	--
c35379_g1	zinc finger-like protein [Medicago truncatula]	PREDICTED: Cicer arietinum zinc finger protein 4-like (LOC101511411), transcript variant X2, mRNA	--	Zinc finger protein 4 OS=Arabidopsis thaliana GN=ZFP4 PE=2 SV=2	Zinc finger, C2H2 type	--	metal ion binding	--	--
c36753_g1	wall-associated receptor kinase-like protein, putative [Medicago truncatula]	PREDICTED: Cicer arietinum wall-associated receptor kinase 3-like (LOC101498612), mRNA	--	Wall-associated receptor kinase 5 OS=Arabidopsis thaliana GN=WAK5 PE=2 SV=1	Wall-associated receptor kinase galacturonan-binding//EGF-like domain//S-locus glycoprotein family	recognition of pollen	protein binding//polysaccharide binding	--	--
c2520_g1	--	--	--	--	--	--	--	--	--
c21331_g1	TPR repeat-containing protein [Ectocarpus siliculosus]	Aplysia californica kinesin light chain (KLC2), mRNA >gnl|BL_ORD_ID|4551431 Aplysia californica kinesin light chain (KLC2) mRNA, complete cds	kinesin light chain	Kinesin light chain OS=Drosophila melanogaster GN=Klc PE=1 SV=1	Tetratricopeptide repeat//Tetratricopeptide repeat//Tetratricopeptide repeat//Tetratricopeptide repeat	--	protein binding	--	Kinesin light chain
c20978_g1	SET domain protein [Medicago truncatula]>gi|355493831|gb|AES75034.1| rubisco methyltransferase family protein [Medicago truncatula]	Medicago truncatula SET domain protein (MTR_6g023320) mRNA, complete cds	--	Histone-lysine N-methyltransferase setd3 OS=Homo sapiens GN=SETD3 PE=1 SV=1	--	--	--	--	Uncharacterized conserved protein
c73643_g1	S-locus lectin kinase family protein [Medicago truncatula]	--	--	G-type lectin S-receptor-like serine/threonine-protein kinase At4g27290 OS=Arabidopsis thaliana GN=At4g27290 PE=3 SV=4	S-locus glycoprotein family	recognition of pollen	--	--	--
c61657_g1	3-dehydrosphinganine reductase [Galdieria sulphuraria]>gi|452824992|gb|EME31991.1| 3-dehydrosphinganine reductase [Galdieria sulphuraria]	--	3-dehydrosphinganine reductase	3-ketodihydrosphingosine reductase OS=Bos taurus GN=KDSR PE=2 SV=1	Peroxisomal biogenesis factor 11 (PEX11)//short chain dehydrogenase//Pyridine nucleotide-disulphide oxidoreductase//Ketopantoate reductase PanE/ApbA//TrkA-N domain//3-hydroxyacyl-CoA dehydrogenase, NAD binding domain//Saccharopine dehydrogenase//NAD binding domain of 6-phosphogluconate dehydrogenase	oxidation-reduction process//benzoate metabolic process//potassium ion transport//pantothenate biosynthetic process//valine catabolic process//pentose-phosphate shunt//tryptophan metabolic process//leucine catabolic process//D-gluconate metabolic process//peroxisome fission//lysine catabolic process//fatty acid biosynthetic process//isoleucine catabolic process//metabolic process//fatty acid meta…	oxidoreductase activity//2-dehydropantoate 2-reductase activity//phosphogluconate dehydrogenase (decarboxylating) activity//3-hydroxyacyl-CoA dehydrogenase activity//flavin adenine dinucleotide binding	integral component of peroxisomal membrane	Predicted 3-ketosphinganine reductase
c70104_g1	--	--	--	--	--	--	--	--	--
c70380_g1	--	--	--	--	--	--	--	--	--
c42055_g1	hypothetical protein MTR_2g094660 [Medicago truncatula]	--	--	--	DNA mismatch endonuclease Vsr	mismatch repair	endonuclease activity	--	--
c58091_g1	predicted protein [Physcomitrella patens]>gi|162690143|gb|EDQ76511.1| predicted protein [Physcomitrella patens]	--	mRNA export factor	mRNA export factor OS=Pongo abelii GN=RAE1 PE=2 SV=1	--	--	--	--	mRNA export protein (contains WD40 repeats)
c34785_g5	unknown [Medicago truncatula]>gi|657403139|gb|KEH42000.1| hypothetical protein MTR_1g059660 [Medicago truncatula]	Medicago truncatula clone JCVI-FLMt-10O8 unknown mRNA	--	--	--	--	--	--	--
c32166_g1	PRA1 family protein B4 [Medicago truncatula]>gi|355505576|gb|AES86718.1| PRA1 (prenylated RAB acceptor) family protein [Medicago truncatula]>gi|657369231|gb|KEH15772.1| PRA1 (prenylated RAB acceptor) family protein [Medicago truncatula]	Medicago truncatula clone mth2-61p21, complete sequence	--	PRA1 family protein B4 OS=Arabidopsis thaliana GN=PRA1B4 PE=1 SV=1	--	--	--	--	Prenylated rab acceptor 1
c47500_g1	actin-binding FH2 (formin 2) family protein [Medicago truncatula]	PREDICTED: Cicer arietinum formin-like protein 13-like (LOC101501499), mRNA	--	Formin-like protein 6 OS=Oryza sativa subsp. japonica GN=FH6 PE=2 SV=2	C2 domain of PTEN tumour-suppressor protein	--	protein binding	--	Clathrin coat dissociation kinase GAK/PTEN/Auxilin and related tyrosine phosphatases
c33540_g2	hypothetical protein MTR_4g115420 [Medicago truncatula]>gi|355510467|gb|AES91609.1| clathrin assembly plant-like protein, putative [Medicago truncatula]	Medicago truncatula chromosome 8 clone mth2-69k1, complete sequence	--	--	--	--	--	--	--
c33440_g4	--	Medicago truncatula clone MTYF9_FA_FB_FC1G-B-3 unknown mRNA	--	--	--	--	--	--	--
c37324_g5	PREDICTED: uncharacterized protein LOC101504816 isoform X2 [Cicer arietinum]	PREDICTED: Cicer arietinum uncharacterized LOC101504816 (LOC101504816), transcript variant X2, mRNA	--	Senescence-associated carboxylesterase 101 OS=Arabidopsis thaliana GN=SAG101 PE=1 SV=1	DEAD/H associated//TGF-beta propeptide	cell proliferation//signal transduction//growth	hydrolase activity, acting on acid anhydrides, in phosphorus-containing anhydrides//growth factor activity//ATP binding	--	--
c61259_g1	hypothetical protein MTR_7g451160 [Medicago truncatula]	Medicago truncatula clone mth2-128d9, complete sequence	--	--	--	--	--	--	--
c19628_g1	--	--	--	--	--	--	--	--	--
c57789_g1	--	--	--	--	--	--	--	--	--
c16602_g1	hypothetical protein MTR_8g022830 [Medicago truncatula]	M.truncatula DNA sequence from clone MTH2-106O21 on chromosome 3, complete sequence	--	--	--	--	--	--	--
c51524_g1	PREDICTED: uncharacterized protein LOC101298314 [Fragaria vesca subsp. vesca]	Prunus persica hypothetical protein (PRUPE_ppa002459mg) mRNA, complete cds	--	--	--	--	--	--	--
c69770_g1	IQ calmodulin-binding motif protein [Medicago truncatula]	PREDICTED: Cicer arietinum protein IQ-DOMAIN 14-like (LOC101497861), mRNA	--	--	--	--	--	--	--
c28191_g1	--	--	--	--	--	--	--	--	--
c58242_g1	--	--	--	--	--	--	--	--	--
c69531_g1	--	--	--	--	--	--	--	--	--
c79543_g1	--	--	--	--	--	--	--	--	--
c28080_g1	PREDICTED: uncharacterized protein LOC101488559 [Cicer arietinum]	PREDICTED: Cicer arietinum uncharacterized LOC101488559 (LOC101488559), mRNA	--	--	--	--	--	--	--
c1321_g1	hypothetical protein GUITHDRAFT_118434 [Guillardia theta CCMP2712]>gi|428166441|gb|EKX35417.1| hypothetical protein GUITHDRAFT_118434 [Guillardia theta CCMP2712]	--	chloride channel 3/4/5	H(+)/Cl(-) exchange transporter 3 OS=Pongo abelii GN=CLCN3 PE=2 SV=1	Voltage gated chloride channel	transmembrane transport//chloride transport	voltage-gated chloride channel activity	membrane	Cl- channel CLC-3 and related proteins (CLC superfamily)
c61428_g1	--	--	--	--	--	--	--	--	--
c21850_g1	--	--	--	--	S4 domain//No apical meristem (NAM) protein	regulation of transcription, DNA-templated	RNA binding//DNA binding	--	--
c75145_g1	--	--	--	--	--	--	--	--	--
c73069_g1	PREDICTED: uncharacterized protein LOC101506643 [Cicer arietinum]	PREDICTED: Cicer arietinum uncharacterized LOC101506643 (LOC101506643), mRNA	--	--	--	--	--	--	--
c61207_g1	--	--	--	--	--	--	--	--	--
c31380_g2	sugar transporter [Medicago truncatula]	Medicago truncatula D-xylose-proton symporter-like protein (MTR_4g064820) mRNA, complete cds	--	D-xylose-proton symporter-like 3, chloroplastic OS=Arabidopsis thaliana GN=At5g59250 PE=2 SV=2	Sugar (and other) transporter//Poxvirus virion envelope protein A14//Major Facilitator Superfamily//1-deoxy-D-xylulose-5-phosphate synthase	transmembrane transport//steroid biosynthetic process//terpenoid biosynthetic process	transmembrane transporter activity//1-deoxy-D-xylulose-5-phosphate synthase activity	viral envelope//integral component of membrane	Predicted transporter (major facilitator superfamily)
c11017_g1	--	--	--	--	--	--	--	--	--
c32957_g1	FAR1-related protein [Medicago truncatula]	Medicago truncatula chromosome 5 clone mth4-35c1, COMPLETE SEQUENCE	--	Protein FAR1-RELATED SEQUENCE 11 OS=Arabidopsis thaliana GN=FRS11 PE=2 SV=1	Transposase, Mutator family//SWIM zinc finger//TaqI restriction endonuclease	DNA catabolic process//transposition, DNA-mediated//DNA restriction-modification system	Type II site-specific deoxyribonuclease activity//zinc ion binding//transposase activity//DNA binding	Type II site-specific deoxyribonuclease complex	--
c14726_g1	hypothetical protein MTR_2g039160 [Medicago truncatula]>gi|124360795|gb|ABN08767.1| Amine oxidase [Medicago truncatula]>gi|355484213|gb|AES65416.1| amine oxidase [Medicago truncatula]	Medicago truncatula chromosome 2 clone mth2-168l8, complete sequence	spermine oxidase	Probable polyamine oxidase 5 OS=Arabidopsis thaliana GN=PAO5 PE=2 SV=1	FAD dependent oxidoreductase//Flavin containing amine oxidoreductase//Pyridine nucleotide-disulphide oxidoreductase	oxidation-reduction process	oxidoreductase activity	--	Amine oxidase
c48206_g1	--	--	--	--	--	--	--	--	--
c45977_g1	--	--	--	--	--	--	--	--	--
c18544_g1	--	--	--	--	--	--	--	--	--
c36317_g5	hypothetical protein VITISV_039290 [Vitis vinifera]	Rhizophora apiculata retrotransposon TY1/copia-like RARE-1, complete sequence	--	--	--	--	--	--	--
c11469_g1	Ankyrin repeat domain-containing protein [Medicago truncatula]	Medicago truncatula Ankyrin repeat domain-containing protein (MTR_3g050940) mRNA, complete cds	--	--	Ankyrin repeat//Ankyrin repeat	--	protein binding	--	--
c88255_g1	--	--	--	--	--	--	--	--	--
c34502_g2	PREDICTED: uncharacterized protein LOC101494110 [Cicer arietinum]	Medicago truncatula clone JCVI-FLMt-9P7 unknown mRNA	--	--	Groucho/TLE N-terminal Q-rich domain	--	protein binding	--	--
c4631_g1	--	--	--	--	--	--	--	--	--
c40761_g1	--	--	mitochondrial import receptor subunit TOM40	Mitochondrial import receptor subunit TOM40 homolog 1 OS=Drosophila melanogaster GN=Tom40 PE=2 SV=2	Eukaryotic porin	transmembrane transport	--	mitochondrial outer membrane	Translocase of outer mitochondrial membrane complex, subunit TOM40
c14917_g1	unknown [Medicago truncatula]>gi|657380833|gb|KEH24910.1| gibberellin-regulated family protein [Medicago truncatula]	Medicago truncatula clone JCVI-FLMt-15D23 unknown mRNA	--	--	--	--	--	--	--
c36753_g2	arsenical pump-driving ATPase-like protein [Medicago truncatula]	Medicago truncatula ATPase ASNA1-like protein (MTR_1g094680) mRNA, complete cds	arsenite-transporting ATPase	Putative arsenical pump-driving ATPase OS=Methanothermobacter thermautotrophicus (strain ATCC 29096 / DSM 1053 / JCM 10044 / NBRC 100330 / Delta H) GN=MTH_1511 PE=1 SV=1	Zeta toxin//IstB-like ATP binding protein//SRP54-type protein, GTPase domain//RNA polymerase II transcription mediator complex subunit 9//4Fe-4S iron sulfur cluster binding proteins, NifH/frxC family//ATPase family associated with various cellular activities (AAA)	SRP-dependent cotranslational protein targeting to membrane//regulation of transcription from RNA polymerase II promoter//oxidation-reduction process	RNA polymerase II transcription cofactor activity//oxidoreductase activity//ATP binding//GTP binding//kinase activity	mediator complex	Putative arsenite-translocating ATPase
c90759_g1	--	--	--	--	--	--	--	--	--
c81569_g1	threonine ammonia-lyase [Phytophthora parasitica INRA-310]>gi|675174773|ref|XP_008896271.1| threonine ammonia-lyase, variant [Phytophthora parasitica INRA-310]>gi|568103973|gb|ETN18630.1| threonine ammonia-lyase [Phytophthora parasitica INRA-310]>gi|568103974|gb|ETN18631.1| threonine ammonia-lyase, variant [Phytophthora parasitica INRA-310]	--	threonine dehydratase	L-threonine dehydratase biosynthetic IlvA OS=Haemophilus influenzae (strain ATCC 51907 / DSM 11121 / KW20 / Rd) GN=ilvA PE=3 SV=1	--	--	--	--	Threonine/serine dehydratases
c55164_g1	--	--	--	--	--	--	--	--	--
c29723_g1	Receptor-like protein kinase [Medicago truncatula]>gi|355515772|gb|AES97395.1| LRR Di-glucose-binding protein [Medicago truncatula]	Medicago truncatula Receptor-like protein kinase (MTR_5g053610) mRNA, complete cds	--	Probable LRR receptor-like protein kinase At1g51890 OS=Arabidopsis thaliana GN=At1g51890 PE=2 SV=2	--	phosphorylation	kinase activity	--	--
c26876_g1	Mitochondrial 2-oxoglutarate/malate carrier protein [Medicago truncatula]>gi|355523797|gb|AET04251.1| oxoglutarate/malate carrier protein, putative [Medicago truncatula]	Medicago truncatula clone mth2-117b21, complete sequence	--	Mitochondrial dicarboxylate/tricarboxylate transporter DTC OS=Arabidopsis thaliana GN=DTC PE=1 SV=1	--	--	--	--	--
c57707_g1	--	--	--	--	--	--	--	--	--
c73909_g1	--	--	--	--	--	--	--	--	--
c84482_g1	--	--	--	--	--	--	--	--	--
c34976_g1	Transcription factor [Medicago truncatula]>gi|355500585|gb|AES81788.1| AP2 domain transcription factor [Medicago truncatula]	Medicago truncatula Transcription factor (MTR_7g100590) mRNA, complete cds	AP2-like factor, euAP2 lineage	Ethylene-responsive transcription factor RAP2-7 OS=Arabidopsis thaliana GN=RAP2-7 PE=2 SV=2	--	regulation of transcription, DNA-templated	DNA binding//sequence-specific DNA binding transcription factor activity	nucleus//transcription factor complex	--
c79639_g1	--	--	--	--	--	--	--	--	--
c73663_g1	hypothetical protein THAOC_03705 [Thalassiosira oceanica]	--	triple functional domain protein	Triple functional domain protein OS=Danio rerio GN=trio PE=3 SV=1	Lipopolysaccharide kinase (Kdo/WaaP) family//Protein kinase domain//Protein tyrosine kinase	lipopolysaccharide biosynthetic process//protein phosphorylation	ATP binding//phosphotransferase activity, alcohol group as acceptor//protein kinase activity	membrane	Ca2+/calmodulin-dependent protein kinase, EF-Hand protein superfamily
c7650_g1	--	--	--	--	--	--	--	--	--
c58663_g1	cellulose synthase-like protein [Medicago truncatula]	Medicago truncatula Cellulose synthase (MTR_2g035780) mRNA, complete cds	cellulose synthase A	Cellulose synthase A catalytic subunit 4 [UDP-forming] OS=Arabidopsis thaliana GN=CESA4 PE=1 SV=1	Cellulose synthase	cellulose biosynthetic process//starch metabolic process//sucrose metabolic process//UDP-glucose metabolic process	cellulose synthase (UDP-forming) activity	membrane	--
c35769_g5	--	--	--	--	--	--	--	--	--
c13314_g1	hypothetical protein MTR_6g077950 [Medicago truncatula]>gi|355495177|gb|AES76380.1| hypothetical protein MTR_6g077950 [Medicago truncatula]	Medicago truncatula clone mth2-35d19, complete sequence	--	--	--	--	--	--	--
c31537_g1	hypothetical protein MTR_4g100570 [Medicago truncatula]>gi|355509729|gb|AES90871.1| DUF1639 family protein [Medicago truncatula]	Medicago truncatula hypothetical protein (MTR_4g100570) mRNA, complete cds	--	--	--	--	--	--	--
c28621_g1	--	Medicago truncatula chromosome 8 clone mth2-23m13, complete sequence	--	--	--	--	--	--	--
c36603_g7	UDP-glucosyltransferase family protein [Medicago truncatula]	Trifolium pratense RNA for putative glucosyltransferase, complete cds, clone: C738	--	Anthocyanidin 5,3-O-glucosyltransferase OS=Rosa hybrid cultivar GN=RhGT1 PE=2 SV=1	UDP-glucoronosyl and UDP-glucosyl transferase//Glycosyltransferase family 28 C-terminal domain	metabolic process//carbohydrate metabolic process//lipid glycosylation	carbohydrate binding//transferase activity, transferring hexosyl groups	--	UDP-glucuronosyl and UDP-glucosyl transferase
c26909_g1	hypothetical protein MTR_5g030280 [Medicago truncatula]	Medicago truncatula chromosome 5 clone mtf83-16f21, COMPLETE SEQUENCE	--	Putative gamma-glutamylcyclotransferase At3g02910 OS=Arabidopsis thaliana GN=At3g02910 PE=2 SV=2	--	--	--	--	--
c27828_g1	RHO protein GDP dissociation inhibitor [Medicago truncatula]>gi|40241237|emb|CAF02296.1| Rho GDP dissociation inhibitor 2 [Medicago truncatula]>gi|87241144|gb|ABD33002.1| RHO protein GDP dissociation inhibitor [Medicago truncatula]>gi|355483269|gb|AES64472.1| Rho GDP-dissociation inhibitor-like protein [Medicago truncatula]	Medicago truncatula RHO protein GDP dissociation inhibitor (MTR_2g025740) mRNA, complete cds	--	--	--	--	Rho GDP-dissociation inhibitor activity	cytoplasm	--
c68927_g1	--	--	--	--	--	--	--	--	--
c73401_g1	--	--	--	--	--	--	--	--	--
c29909_g2	glycerol-3-phosphate acyltransferase [Medicago truncatula]	PREDICTED: Cicer arietinum glycerol-3-phosphate 2-O-acyltransferase 6-like (LOC101506601), mRNA	glycerol-3-phosphate acyltransferase	Glycerol-3-phosphate 2-O-acyltransferase 6 OS=Arabidopsis thaliana GN=GPAT6 PE=1 SV=1	--	--	--	--	--
c12481_g1	--	--	small subunit ribosomal protein S33, mitochondrial	28S ribosomal protein S33, mitochondrial OS=Homo sapiens GN=MRPS33 PE=1 SV=1	--	--	--	--	--
c2195_g1	pectate lyase family protein [Medicago truncatula]	PREDICTED: Cicer arietinum putative pectate lyase 21-like (LOC101498497), transcript variant X2, mRNA	pectate lyase	Putative pectate lyase 21 OS=Arabidopsis thaliana GN=At5g55720 PE=3 SV=1	--	--	--	--	--
c25654_g1	unknown [Medicago truncatula]>gi|657378090|gb|KEH22883.1| kinase 1B [Medicago truncatula]	Medicago truncatula clone JCVI-FLMt-19J10 unknown mRNA	interleukin-1 receptor-associated kinase 4	Protein kinase APK1B, chloroplastic OS=Arabidopsis thaliana GN=APK1B PE=2 SV=2	Trypsin and protease inhibitor//Protein tyrosine kinase//Protein kinase domain	protein phosphorylation	endopeptidase inhibitor activity//ATP binding//protein kinase activity	--	--
c81318_g1	--	--	--	--	--	--	--	--	--
c4783_g1	--	Medicago truncatula clone mth2-85a22, complete sequence	--	--	--	--	--	--	--
c34573_g1	regulator of Vps4 activity in the MVB pathway protein [Medicago truncatula]	Medicago truncatula IST1-like protein (MTR_6g091690) mRNA, complete cds	--	IST1 homolog OS=Rattus norvegicus GN=Ist1 PE=2 SV=1	--	--	--	--	Spindle pole body protein
c16501_g1	unknown [Medicago truncatula]	Medicago truncatula clone mth2-78c9, complete sequence	tubulin beta	Tubulin beta-1 chain OS=Glycine max GN=TUBB1 PE=1 SV=1	--	--	--	--	Beta tubulin
c36490_g1	glycoside hydrolase family 1 protein [Medicago truncatula]	Medicago truncatula beta-glucosidase G2 mRNA, complete cds	beta-glucosidase	Isoflavonoid 7-O-beta-apiosyl-glucoside beta-glycosidase OS=Dalbergia nigrescens PE=1 SV=1	Pyocin activator protein PrtN//Glycosyl hydrolase family 1//RING-variant domain//Cortexin of kidney	regulation of transcription, DNA-templated//carbohydrate metabolic process	hydrolase activity, hydrolyzing O-glycosyl compounds//zinc ion binding	intrinsic component of membrane	--
c69970_g1	--	--	--	--	--	--	--	--	--
c78127_g1	--	--	--	Integrator complex subunit 4 OS=Homo sapiens GN=INTS4 PE=1 SV=2	Dihydrofolate reductase	glycine biosynthetic process//nucleotide biosynthetic process//folic acid biosynthetic process//oxidation-reduction process//dihydrofolate biosynthetic process	dihydrofolate reductase activity	--	--
c93897_g1	--	--	--	--	--	--	--	--	--
c41858_g1	--	--	--	--	--	--	--	--	--
c27247_g1	uracil-DNA glycosylase-like protein [Medicago truncatula]	PREDICTED: Cicer arietinum uracil-DNA glycosylase-like (LOC101508480), transcript variant X2, misc_RNA	uracil-DNA glycosylase	Uracil-DNA glycosylase OS=Geobacillus kaustophilus (strain HTA426) GN=ung PE=3 SV=1	--	--	--	--	Uracil DNA glycosylase
c55503_g1	--	--	--	--	--	--	--	--	--
c40737_g1	--	--	--	--	--	--	--	--	--
c64867_g1	--	Medicago truncatula clone mth2-105p11, complete sequence	--	--	Photosystem II reaction centre I protein (PSII 4.8 kDa protein)	photosynthesis	--	photosystem II reaction center//photosystem II//membrane	--
c77325_g1	--	--	--	--	--	--	--	--	--
c78394_g1	--	--	--	--	--	--	--	--	--
c37107_g3	hypothetical protein MTR_4g037095 [Medicago truncatula]	Medicago truncatula chromosome 7 clone mte1-6p16, complete sequence	--	--	--	--	--	--	--
c24922_g1	Porphobilinogen deaminase [Medicago truncatula]>gi|355508386|gb|AES89528.1| porphobilinogen deaminase [Medicago truncatula]	Medicago truncatula Porphobilinogen deaminase (MTR_4g076600) mRNA, complete cds	hydroxymethylbilane synthase	Porphobilinogen deaminase, chloroplastic OS=Pisum sativum GN=HEMC PE=1 SV=1	Porphobilinogen deaminase, C-terminal domain//Porphobilinogen deaminase, dipyromethane cofactor binding domain	chlorophyll metabolic process//peptidyl-pyrromethane cofactor linkage//tetrapyrrole biosynthetic process	hydroxymethylbilane synthase activity	--	Porphobilinogen deaminase
c35187_g1	hypothetical protein MTR_4g114160 [Medicago truncatula]>gi|357478067|ref|XP_003609319.1| hypothetical protein MTR_4g114400 [Medicago truncatula]>gi|355510353|gb|AES91495.1| FkbM family methyltransferase [Medicago truncatula]	Medicago truncatula clone MTYF9_FA_FB_FC1G-D-6 unknown mRNA	--	--	--	--	--	--	--
c70673_g1	--	--	--	--	Influenza Matrix protein (M2)	proton transport	hydrogen ion transmembrane transporter activity	host cell membrane//virion membrane	--
c16606_g1	--	--	--	--	--	--	--	--	--
c55789_g1	--	Medicago truncatula genotype F83005-5 C-repeat binding factor 2b (CBF2_b) gene, partial cds	--	--	--	--	--	--	--
c24595_g1	--	Medicago truncatula chromosome 8 clone mth2-2g22, complete sequence	--	--	--	--	--	--	--
c32518_g2	--	Medicago truncatula chromosome 5 clone mth2-60h20, COMPLETE SEQUENCE	--	--	--	--	--	--	--
c56718_g1	--	--	--	--	--	--	--	--	--
c11566_g1	--	--	--	--	--	--	--	--	--
c3967_g1	LRR receptor-like kinase family protein [Medicago truncatula]	M.truncatula DNA sequence from clone MTH2-39A22 on chromosome 3, complete sequence	--	Probable LRR receptor-like serine/threonine-protein kinase At4g26540 OS=Arabidopsis thaliana GN=At4g26540 PE=2 SV=1	Protein kinase domain//Protein tyrosine kinase//RING-variant domain	protein phosphorylation	ATP binding//zinc ion binding//protein kinase activity	--	--
c31668_g1	--	--	--	--	--	--	--	--	--
c38442_g1	--	--	--	--	--	--	--	--	--
c60365_g1	--	Medicago truncatula clone mth2-117b21, complete sequence	--	--	--	--	--	--	--
c92295_g1	--	--	--	--	--	--	--	--	--
c34993_g2	Progesterone 5-beta-reductase [Medicago truncatula]>gi|355487500|gb|AES68703.1| 3-oxo-delta(4,5)-steroid 5-beta-reductase-like protein [Medicago truncatula]	Medicago truncatula Progesterone 5-beta-reductase (MTR_061s1008) mRNA, complete cds	--	3-oxo-Delta(4,5)-steroid 5-beta-reductase OS=Arabidopsis thaliana GN=VEP1 PE=1 SV=1	NAD dependent epimerase/dehydratase family	cellular metabolic process	coenzyme binding//nucleotide binding//catalytic activity	--	--
c29314_g1	NADH dehydrogenase subunit 2 (mitochondrion) [Millettia pinnata]>gi|357197296|gb|AET62893.1| NADH dehydrogenase subunit 2 (mitochondrion) [Millettia pinnata]	Medicago truncatula clone mth2-7h6, complete sequence	NADH-ubiquinone oxidoreductase chain 2	NADH-ubiquinone oxidoreductase chain 2 OS=Oenothera berteroana GN=ND2 PE=2 SV=2	NADH-Ubiquinone/plastoquinone (complex I), various chains	ubiquinone biosynthetic process//oxidation-reduction process//proton transport//ATP synthesis coupled electron transport//mitochondrial electron transport, NADH to ubiquinone//sodium ion transport//transport	NADH dehydrogenase (ubiquinone) activity//quinone binding	integral component of membrane//plasma membrane//mitochondrion	NADH dehydrogenase subunits 2, 5, and related proteins
c38296_g1	--	--	--	--	--	--	--	--	--
c28676_g1	hypothetical protein MTR_8g041480 [Medicago truncatula]	--	--	--	--	--	--	--	--
c49578_g1	Polypyrimidine tract-binding protein-like protein [Medicago truncatula]	--	--	--	--	--	--	--	--
c79917_g1	--	Medicago truncatula chromosome 7 BAC clone mth2-75b23, complete sequence	--	--	--	--	--	--	--
c35035_g6	auxilin-like protein [Medicago truncatula]	Medicago truncatula Auxilin-like protein (MTR_8g094300) mRNA, complete cds	--	Auxilin-related protein 1 OS=Arabidopsis thaliana GN=At4g12780 PE=1 SV=2	--	--	--	--	--
c59616_g1	predicted protein [Physcomitrella patens]>gi|162678248|gb|EDQ64709.1| predicted protein [Physcomitrella patens]	--	large subunit ribosomal protein L18	39S ribosomal protein L18, mitochondrial OS=Homo sapiens GN=MRPL18 PE=1 SV=1	Ribosomal L18p/L5e family//Ribosomal protein S11	ribosome biogenesis//translation	structural constituent of ribosome	intracellular//ribosome	Mitochondrial/chloroplast ribosomal protein L18
c82917_g1	PREDICTED: transcription factor MYB1R1 [Cucumis melo]	PREDICTED: Cucumis sativus transcription factor MYB1R1-like (LOC101217469), mRNA >gnl|BL_ORD_ID|16196670 PREDICTED: Cucumis sativus transcription factor MYB1R1-like (LOC101217469), mRNA	--	Transcription factor MYB1R1 OS=Solanum tuberosum PE=2 SV=1	Myb-like DNA-binding domain	--	chromatin binding	chromatin	--
c91421_g1	--	--	--	--	--	--	--	--	--
c58887_g1	--	--	--	--	VPR/VPX protein	viral life cycle	--	host cell nucleus	--
c9427_g1	--	--	--	--	Cortexin of kidney	--	--	intrinsic component of membrane	--
c39467_g1	--	--	--	--	--	--	--	--	--
c32994_g11	Nudix hydrolase [Medicago truncatula]	Medicago truncatula chromosome 2 BAC clone mth2-33p21, complete sequence	--	--	Plant calmodulin-binding domain	--	calmodulin binding	--	--
c79247_g1	--	M.truncatula DNA sequence from clone MTH2-144H1 on chromosome 3, complete sequence	--	--	--	--	--	--	--
c7676_g1	--	--	--	Exonuclease mut-7 homolog OS=Aedes aegypti GN=AAEL005527 PE=3 SV=1	--	--	--	--	--
c57255_g1	--	--	--	--	Late nodulin protein	nodule morphogenesis	metal ion binding	--	--
c3101_g1	--	--	--	--	--	--	--	--	--
c51953_g1	--	Medicago truncatula clone mth2-8d13, complete sequence	--	--	--	--	--	--	--
c22266_g1	Bet1-like protein [Medicago truncatula]>gi|355516573|gb|AES98196.1| target SNARE coiled-coil protein [Medicago truncatula]>gi|388499136|gb|AFK37634.1| unknown [Medicago truncatula]	--	protein transport protein SFT1	Bet1-like protein At4g14600 OS=Arabidopsis thaliana GN=At4g14600 PE=2 SV=1	SNARE domain//emp24/gp25L/p24 family/GOLD	transport	protein binding	integral component of membrane	--
c2800_g1	RING-H2 zinc finger protein [Medicago truncatula]	--	--	--	--	--	--	--	--
c40194_g1	--	Medicago truncatula chromosome 7 BAC clone mth2-119c4, complete sequence	--	--	--	--	--	--	--
c42999_g1	PREDICTED: TBC1 domain family member 15 [Brassica rapa]	--	--	TBC1 domain family member 25 OS=Homo sapiens GN=TBC1D25 PE=1 SV=2	--	--	--	--	Ypt/Rab-specific GTPase-activating protein GYP7 and related proteins
c37306_g4	DNA-directed RNA polymerase I protein [Medicago truncatula]	Medicago truncatula clone mth2-68m14, complete sequence	--	DNA-directed RNA polymerase I subunit RPA1 OS=Mus musculus GN=Polr1a PE=1 SV=2	RNA polymerase Rpb1, domain 5	purine nucleobase metabolic process//pyrimidine nucleobase metabolic process//transcription, DNA-templated	DNA-directed RNA polymerase activity//DNA binding	nucleolus	RNA polymerase I, large subunit
c84573_g1	hypothetical protein CARUB_v10014563mg [Capsella rubella]>gi|482567198|gb|EOA31387.1| hypothetical protein CARUB_v10014563mg [Capsella rubella]	PREDICTED: Pyrus x bretschneideri ethylene-responsive transcription factor RAP2-3 (LOC103959375), transcript variant X2, mRNA	EREBP-like factor	Ethylene-responsive transcription factor RAP2-3 OS=Arabidopsis thaliana GN=RAP2-3 PE=1 SV=2	AP2 domain	regulation of transcription, DNA-templated	sequence-specific DNA binding transcription factor activity	transcription factor complex	--
c81556_g1	hypothetical protein AURANDRAFT_67429 [Aureococcus anophagefferens]>gi|323448234|gb|EGB04135.1| hypothetical protein AURANDRAFT_67429 [Aureococcus anophagefferens]	--	--	WD repeat-containing protein 62 OS=Homo sapiens GN=WDR62 PE=1 SV=4	WD domain, G-beta repeat	--	protein binding	--	--
c306_g1	transmembrane protein, putative [Medicago truncatula]	--	--	--	--	--	--	--	--
c44556_g1	hypothetical protein JCGZ_09279 [Jatropha curcas]	PREDICTED: Prunus mume ATP synthase subunit beta, mitochondrial-like (LOC103341553), mRNA	F-type H+-transporting ATPase subunit beta	ATP synthase subunit beta, mitochondrial OS=Oryza sativa subsp. japonica GN=ATPB PE=1 SV=2	ATP synthase alpha/beta family, beta-barrel domain	ATP metabolic process//proton transport	--	--	F0F1-type ATP synthase, beta subunit
c55137_g1	--	--	--	--	Bacterial cellulose synthase subunit	UDP-glucose metabolic process	--	membrane	--
c41871_g1	--	Medicago truncatula clone mth2-6i7, complete sequence	--	--	--	--	--	--	--
c49782_g1	--	--	--	--	--	--	--	--	--
c91665_g1	Zinc finger-homeodomain protein [Medicago truncatula]>gi|355516565|gb|AES98188.1| homeobox domain, ZF-HD class protein [Medicago truncatula]	Medicago truncatula chromosome 5 clone mth4-58a13, COMPLETE SEQUENCE	--	Zinc-finger homeodomain protein 2 OS=Arabidopsis thaliana GN=ZHD1 PE=1 SV=1	--	--	DNA binding	--	--
c64328_g1	hypothetical protein MTR_0177s0050 [Medicago truncatula]	--	--	--	Sodium:alanine symporter family	alanine transport//polyamine transport//neutral amino acid transport//sodium ion transport	alanine:sodium symporter activity	membrane	--
c2811_g1	--	--	small subunit ribosomal protein S18	28S ribosomal protein S18a, mitochondrial OS=Bos taurus GN=MRPS18A PE=1 SV=3	Phage integrase, N-terminal SAM-like domain//Ribosomal protein S18	ribosome biogenesis//DNA integration//translation	structural constituent of ribosome//DNA binding	intracellular//ribosome	Mitochondrial/chloroplast ribosomal protein S18
c38733_g1	--	--	--	--	--	--	--	--	--
c17031_g1	--	Medicago truncatula chromosome 7 clone mth2-139m18, complete sequence	--	--	--	--	--	--	--
c81102_g1	--	--	--	--	NADH-ubiquinone oxidoreductase B15 subunit (NDUFB4)//CDR ABC transporter	ubiquinone biosynthetic process//proton transport//mitochondrial electron transport, NADH to ubiquinone//sodium ion transport//transport	NADH dehydrogenase (ubiquinone) activity//ATPase activity, coupled to transmembrane movement of substances//ATP binding	integral component of membrane//mitochondrion	--
c18930_g1	LRR receptor-like kinase [Medicago truncatula]	Medicago truncatula chromosome 5 clone mth2-35p15, COMPLETE SEQUENCE	--	Probable inactive receptor kinase At5g58300 OS=Arabidopsis thaliana GN=At5g58300 PE=2 SV=1	Protein kinase domain//Protein tyrosine kinase	protein phosphorylation	protein kinase activity//ATP binding	--	--
c24163_g1	FolD bifunctional protein [Medicago truncatula]>gi|355487168|gb|AES68371.1| methylenetetrahydrofolate dehydrogenase [Medicago truncatula]	Medicago truncatula FolD bifunctional protein (MTR_3g007490) mRNA, complete cds	--	Bifunctional protein FolD 1, mitochondrial OS=Arabidopsis thaliana GN=FOLD1 PE=2 SV=1	Late nodulin protein//Tetrahydrofolate dehydrogenase/cyclohydrolase, NAD(P)-binding domain//Tetrahydrofolate dehydrogenase/cyclohydrolase, catalytic domain	folic acid-containing compound biosynthetic process//oxidation-reduction process//nodule morphogenesis//glyoxylate metabolic process	catalytic activity//nucleotide binding//methylenetetrahydrofolate dehydrogenase (NADP+) activity//metal ion binding	--	Methylenetetrahydrofolate dehydrogenase/methylenetetrahydrofolate cyclohydrolase
c24413_g1	--	--	--	--	--	--	--	--	--
c36721_g1	transmembrane protein, putative [Medicago truncatula]	PREDICTED: Cicer arietinum uncharacterized LOC101508401 (LOC101508401), mRNA	--	--	--	--	--	--	--
c15459_g1	membrane-bound O-acyltransferase family MBOAT protein [Medicago truncatula]	Medicago truncatula chromosome 2 clone mth2-76a9, complete sequence	--	Acyl-CoA--sterol O-acyltransferase 1 OS=Arabidopsis thaliana GN=ASAT1 PE=1 SV=1	--	--	--	--	--
c32970_g1	Kinase interacting protein [Medicago truncatula]>gi|355514380|gb|AES96003.1| kinase interacting (KIP1-like) family protein [Medicago truncatula]	Medicago truncatula chromosome 5 clone mth2-46a17, COMPLETE SEQUENCE	--	--	--	phosphorylation	kinase activity	--	--
c36268_g4	Auxin-induced protein-like protein [Medicago truncatula]>gi|355490717|gb|AES71920.1| SAUR-like auxin-responsive family protein [Medicago truncatula]	M.truncatula DNA sequence from clone MTH2-62F5 on chromosome 3, complete sequence	SAUR family protein	Indole-3-acetic acid-induced protein ARG7 OS=Vigna radiata var. radiata GN=ARG7 PE=2 SV=1	--	--	--	--	--
c33449_g1	hypothetical protein L915_19388 [Phytophthora parasitica]>gi|567976614|gb|ETL27135.1| hypothetical protein L916_19281 [Phytophthora parasitica]>gi|570937960|gb|ETP03217.1| hypothetical protein F441_19789 [Phytophthora parasitica CJ01A1]	--	splicing factor, arginine/serine-rich 2	Serine/arginine-rich splicing factor 2 OS=Pan troglodytes GN=SRSF2 PE=2 SV=3	RNA recognition motif. (a.k.a. RRM, RBD, or RNP domain)	--	nucleic acid binding	--	Predicted splicing factor, SR protein superfamily
c36133_g1	hypothetical protein MTR_8g019110 [Medicago truncatula]>gi|358345404|ref|XP_003636769.1| hypothetical protein MTR_057s0006 [Medicago truncatula]>gi|355521256|gb|AET01710.1| ankyrin repeat protein [Medicago truncatula]>gi|657372590|gb|KEH18425.1| ankyrin repeat protein [Medicago truncatula]	Medicago truncatula hypothetical protein (MTR_057s0006) mRNA, complete cds	--	--	--	--	--	--	--
c90707_g1	--	Medicago truncatula chromosome 7 BAC clone mth2-7n16, complete sequence	--	--	--	--	--	--	--
c75549_g1	alpha-glucosidase [Medicago truncatula]	--	lysosomal alpha-glucosidase	Lysosomal alpha-glucosidase OS=Rattus norvegicus GN=Gaa PE=2 SV=1	--	--	--	--	Maltase glucoamylase and related hydrolases, glycosyl hydrolase family 31
c91731_g1	--	--	zinc finger RNA-binding protein	Zinc finger RNA-binding protein OS=Rattus norvegicus GN=Zfr PE=1 SV=2	Nidogen-like	cell-matrix adhesion	--	--	--
c4881_g1	--	--	--	--	APOBEC-like N-terminal domain	nitrogen compound metabolic process	hydrolase activity, acting on carbon-nitrogen (but not peptide) bonds, in cyclic amidines//zinc ion binding	--	--
c68889_g1	--	--	--	--	--	--	--	--	--
c26523_g2	--	--	--	--	--	--	--	--	--
c2271_g1	--	--	--	--	--	--	--	--	--
c36579_g11	Ubiquitin carboxyl-terminal hydrolase [Medicago truncatula]>gi|355490993|gb|AES72196.1| ubiquitin carboxyl-terminal hydrolase [Medicago truncatula]	Medicago truncatula Ubiquitin carboxyl-terminal hydrolase (MTR_3g087140) mRNA, complete cds	ubiquitin carboxyl-terminal hydrolase 12/46	Ubiquitin carboxyl-terminal hydrolase 4 OS=Arabidopsis thaliana GN=UBP4 PE=1 SV=2	PWI domain//Prepro-orexin//Ubiquitin carboxyl-terminal hydrolase//Ubiquitin carboxyl-terminal hydrolase	neuropeptide signaling pathway//feeding behavior//mRNA processing//protein deubiquitination//ubiquitin-dependent protein catabolic process//proteolysis	cysteine-type peptidase activity//ubiquitin thiolesterase activity	--	Ubiquitin-specific protease
c12094_g1	--	--	--	--	--	--	--	--	--
c30090_g1	cyclin-like protein [Medicago truncatula]	PREDICTED: Cicer arietinum uncharacterized LOC101496023 (LOC101496023), transcript variant X2, mRNA	--	Protein EFR3 homolog OS=Caenorhabditis briggsae GN=CBG02625 PE=3 SV=1	Queuosine biosynthesis protein	queuosine biosynthetic process	isomerase activity//transferase activity	--	Putative transmembrane protein cmp44E
c71122_g1	--	Medicago truncatula chromosome 2 clone mth2-193p1, complete sequence	--	--	--	--	--	--	--
c45837_g1	--	--	--	--	--	--	--	--	--
c83819_g1	--	--	--	--	--	--	--	--	--
c77239_g1	--	--	--	--	--	--	--	--	--
c79608_g1	--	--	--	--	--	--	--	--	--
c71927_g1	--	--	--	--	--	--	--	--	--
c36813_g1	disease resistance protein (TIR-NBS-LRR class) [Medicago truncatula]	Medicago truncatula clone mth2-26n7, complete sequence	sucrose synthase	--	Sucrose synthase//Consortin C-terminus	sucrose metabolic process//positive regulation of Golgi to plasma membrane protein transport	connexin binding	trans-Golgi network	--
c35541_g5	ABC transporter G family member [Medicago truncatula]>gi|355480902|gb|AES62105.1| white-brown-complex ABC transporter family protein [Medicago truncatula]	Medicago truncatula ABC transporter G family member (MTR_1g093990) mRNA, complete cds	--	ABC transporter G family member 21 OS=Arabidopsis thaliana GN=ABCG21 PE=2 SV=2	ABC transporter//Archaeal ATPase//IstB-like ATP binding protein//Protein of unknown function, DUF258//NTPase//ATPase family associated with various cellular activities (AAA)//ABC-2 type transporter//AAA domain (dynein-related subfamily)	ATP catabolic process	nucleotide phosphatase activity, acting on free nucleotides//ATP binding//ATPase activity//GTP binding//GTPase activity	membrane	Transporter, ABC superfamily (Breast cancer resistance protein)
c59300_g1	--	Medicago truncatula clone mth2-4a8, complete sequence	--	--	--	--	--	--	--
c30977_g1	hypothetical protein MTR_2g068680 [Medicago truncatula]	--	--	--	B3 DNA binding domain	--	DNA binding	--	--
c57266_g1	--	--	--	--	--	--	--	--	--
c58199_g1	--	--	--	--	--	--	--	--	--
c38345_g1	hypothetical protein MTR_3g094820 [Medicago truncatula]	Medicago truncatula clone mth2-45n18, complete sequence	--	--	--	--	--	--	--
c36881_g3	FAR1 DNA-binding domain protein [Medicago truncatula]	--	--	Putative protein FAR1-RELATED SEQUENCE 10 OS=Arabidopsis thaliana GN=FRS10 PE=2 SV=2	--	--	--	--	--
c82859_g1	--	--	--	--	--	--	--	--	--
c20871_g1	PREDICTED: anaphase-promoting complex subunit 5-like [Glycine max]	PREDICTED: Cicer arietinum anaphase-promoting complex subunit 5-like (LOC101503464), mRNA	--	Anaphase-promoting complex subunit 5 OS=Arabidopsis thaliana GN=APC5 PE=1 SV=1	Tetratricopeptide repeat//Tetratricopeptide repeat//Tetratricopeptide repeat	--	protein binding	--	--
c9163_g1	--	--	--	--	--	--	--	--	--
c22475_g2	GRAS family transcription factor [Medicago truncatula]>gi|355483311|gb|AES64514.1| GRAS family transcription factor [Medicago truncatula]	Medicago truncatula clone mth2-53k6, complete sequence	--	Scarecrow-like protein 13 OS=Arabidopsis thaliana GN=SCL13 PE=2 SV=2	--	transcription, DNA-templated	--	--	--
c52835_g1	--	--	--	--	--	--	--	--	--
c26892_g1	Pre-mRNA splicing factor ATP-dependent RNA helicase-like protein [Medicago truncatula]>gi|355490965|gb|AES72168.1| helicase, IBR and zinc finger protein [Medicago truncatula]	PREDICTED: Cicer arietinum putative uncharacterized protein At4g01020, chloroplastic-like (LOC101513809), mRNA	ATP-dependent RNA helicase DHX8/PRP22	Putative uncharacterized protein At4g01020, chloroplastic OS=Arabidopsis thaliana GN=At4g01020 PE=3 SV=1	DEAD/DEAH box helicase//IBR domain//Zinc finger, C3HC4 type (RING finger)//ABC transporter//Helicase associated domain (HA2)//Helicase conserved C-terminal domain//Protein of unknown function, DUF258//Archaeal ATPase//Type III restriction enzyme, res subunit	--	metal ion binding//nucleic acid binding//GTPase activity//zinc ion binding//ATP-dependent helicase activity//hydrolase activity//helicase activity//ATP binding//GTP binding//DNA binding//ATPase activity	intracellular	DEAH-box RNA helicase
c7485_g1	--	--	--	--	--	--	--	--	--
c89073_g1	--	M.truncatula DNA sequence from clone MTH2-45F3 on chromosome 3, complete sequence	--	--	--	--	--	--	--
c49853_g1	PREDICTED: disease resistance protein RGA2-like [Glycine max]	--	--	--	Leucine Rich Repeat	--	protein binding	--	--
c68361_g1	transcription termination factor family protein [Medicago truncatula]	Medicago truncatula hypothetical protein (MTR_2g019840) mRNA, complete cds	--	--	Glycosyltransferase family 25 (LPS biosynthesis protein)	lipopolysaccharide biosynthetic process	--	--	--
c6622_g1	PREDICTED: nodal modulator 1 [Malus domestica]	--	--	Nodal modulator 2 OS=Homo sapiens GN=NOMO2 PE=1 SV=1	--	--	--	--	Metalloproteinase-related collagenase pM5
c60895_g1	dead box ATP-dependent RNA helicase, putative [Ricinus communis]>gi|223550005|gb|EEF51492.1| dead box ATP-dependent RNA helicase, putative [Ricinus communis]	--	ATP-dependent RNA helicase DDX21	DEAD-box ATP-dependent RNA helicase 7 OS=Spinacia oleracea GN=RH7 PE=2 SV=1	GUCT (NUC152) domain	--	helicase activity//ATP-dependent helicase activity//ATP binding//RNA binding	nucleus	--
c48201_g1	--	Medicago truncatula chromosome 8 clone mth2-5j2, complete sequence	--	--	--	--	--	--	--
c1963_g1	--	--	--	--	--	--	--	--	--
c17010_g1	Expansin [Medicago truncatula]>gi|355517747|gb|AES99370.1| expansin A10 [Medicago truncatula]	Medicago truncatula Expansin (MTR_5g079950) mRNA, complete cds	--	Expansin-A4 OS=Arabidopsis thaliana GN=EXPA4 PE=1 SV=1	--	plant-type cell wall organization	--	membrane//extracellular region	--
c48046_g1	--	--	--	--	--	--	--	--	--
c12081_g1	--	--	--	--	--	--	--	--	--
c51792_g1	--	--	--	--	--	--	--	--	--
c20386_g1	--	--	--	--	MAP7 (E-MAP-115) family	microtubule cytoskeleton organization	--	microtubule	--
c51751_g1	PREDICTED: probable serine/threonine-protein kinase ndrB-like [Cicer arietinum]	PREDICTED: Cicer arietinum probable serine/threonine-protein kinase ndrB-like (LOC101510777), mRNA	--	Probable serine/threonine-protein kinase ndrB OS=Dictyostelium discoideum GN=ndrB PE=3 SV=1	Protein kinase C terminal domain	serine family amino acid metabolic process//protein phosphorylation//phosphorylation	ATP binding//protein serine/threonine kinase activity	--	--
c35202_g3	--	--	--	--	--	--	--	--	--
c35642_g6	--	Medicago truncatula clone mth2-57b3, complete sequence	--	--	--	--	--	--	--
c88969_g1	envelope-like protein [Glycine max]	--	--	--	--	--	--	--	--
c76159_g1	--	--	--	--	CENP-B N-terminal DNA-binding domain	--	DNA binding	--	--
c74798_g1	--	--	--	--	--	--	--	--	--
c45516_g1	--	--	--	--	--	--	--	--	--
c65982_g1	hypothetical protein GUITHDRAFT_148230 [Guillardia theta CCMP2712]>gi|428163938|gb|EKX32984.1| hypothetical protein GUITHDRAFT_148230 [Guillardia theta CCMP2712]	--	ubiquitin-protein ligase E3 A	Ubiquitin-protein ligase E3A OS=Homo sapiens GN=UBE3A PE=1 SV=4	HECT-domain (ubiquitin-transferase)	protein ubiquitination	ubiquitin-protein transferase activity	--	E3 ubiquitin protein ligase
c54210_g1	unnamed protein product [Albugo candida]	--	sjoegren syndrome nuclear autoantigen 1	Sjoegren syndrome nuclear autoantigen 1 OS=Homo sapiens GN=SSNA1 PE=1 SV=2	Autophagy protein Apg6//Syntaxin	autophagy	--	membrane	--
c74064_g1	--	--	--	--	--	--	--	--	--
c32646_g1	beta-amylase [Medicago truncatula]	PREDICTED: Cicer arietinum beta-amylase 3, chloroplastic-like (LOC101504547), mRNA	beta-amylase	Beta-amylase 3, chloroplastic OS=Arabidopsis thaliana GN=BAM3 PE=1 SV=3	Glycosyl hydrolase family 14	starch metabolic process//polysaccharide catabolic process//sucrose metabolic process	beta-amylase activity	--	--
c69399_g1	--	--	--	--	--	--	--	--	--
c55950_g1	--	Medicago truncatula chromosome 5 clone mth4-11a3, COMPLETE SEQUENCE	--	--	--	--	--	--	--
c19031_g2	--	--	--	--	--	--	--	--	--
c52544_g1	--	--	--	Proteasomal ATPase-associated factor 1 OS=Gallus gallus GN=PAAF1 PE=2 SV=1	--	--	--	--	--
c51738_g1	--	--	--	--	--	--	--	--	--
c77154_g1	unnamed protein product [Chondrus crispus]>gi|507115556|emb|CDF39015.1| unnamed protein product [Chondrus crispus]	Ixodes scapularis zinc finger protein, putative, mRNA	transcription factor Sp8	Transcription factor Sp8 OS=Danio rerio GN=sp8b PE=2 SV=1	Zinc finger, C2H2 type	--	metal ion binding	--	FOG: Zn-finger
c70050_g1	--	--	--	--	--	--	--	--	--
c91537_g1	--	--	--	--	--	--	--	--	--
c23745_g1	rRNA-processing protein UTP23-like protein [Medicago truncatula]>gi|87241272|gb|ABD33130.1| Protein of unknown function DUF652 [Medicago truncatula]>gi|355486439|gb|AES67642.1| rRNA-processing protein PIN domain protein [Medicago truncatula]	Medicago truncatula rRNA-processing protein UTP23-like protein (MTR_5g071380) mRNA, complete cds	U3 small nucleolar RNA-associated protein 23	rRNA-processing protein UTP23 homolog OS=Homo sapiens GN=UTP23 PE=1 SV=2	Domain of unknown function (DUF1939)//Fcf1	carbohydrate metabolic process	hydrolase activity, hydrolyzing O-glycosyl compounds	small-subunit processome	Uncharacterized proteins of PilT N-term./Vapc superfamily
c20694_g2	--	--	--	--	--	--	--	--	--
c21788_g1	--	--	--	--	--	--	--	--	--
c64151_g1	--	--	--	--	--	--	--	--	--
c2742_g1	Polyphosphoinositide binding protein Ssh1p [Medicago truncatula]>gi|355511604|gb|AES92746.1| SEC14 cytosolic factor-like protein [Medicago truncatula]>gi|657391491|gb|KEH32698.1| SEC14 cytosolic factor-like protein [Medicago truncatula]	PREDICTED: Glycine max polyphosphoinositide binding protein Ssh1p (SSH1), transcript variant X2, mRNA	--	--	NADH-ubiquinone oxidoreductase B18 subunit (NDUFB7)	mitochondrial electron transport, NADH to ubiquinone//sodium ion transport//proton transport//electron transport//ubiquinone biosynthetic process	NADH dehydrogenase (ubiquinone) activity//NADH dehydrogenase activity	mitochondrion	--
c8858_g1	--	--	--	--	--	--	--	--	--
c22057_g1	Copper transporter [Medicago truncatula]>gi|355492280|gb|AES73483.1| Ctr family copper transporter [Medicago truncatula]>gi|388514357|gb|AFK45240.1| unknown [Medicago truncatula]	Medicago truncatula clone mth2-33g10, complete sequence	solute carrier family 31 (copper transporter), member 1	Copper transporter 5 OS=Arabidopsis thaliana GN=COPT5 PE=1 SV=1	Ctr copper transporter family//PetM family of cytochrome b6f complex subunit 7	copper ion transport//copper ion transmembrane transport	copper ion transmembrane transporter activity	integral component of membrane//cytochrome b6f complex	Copper transporter
c45919_g1	--	--	--	--	--	--	--	--	--
c33544_g1	lipoyl synthase [Medicago truncatula]	PREDICTED: Cicer arietinum lipoyl synthase 2, chloroplastic-like (LOC101494143), mRNA	lipoic acid synthetase	Lipoyl synthase, chloroplastic OS=Ricinus communis GN=LIP1P PE=3 SV=1	Radical SAM superfamily	--	iron-sulfur cluster binding//catalytic activity	--	Lipoate synthase
c36745_g6	--	M.truncatula DNA sequence from clone MTH2-94B15 on chromosome 3, complete sequence	--	--	--	--	--	--	--
c3126_g2	CBL-interacting kinase [Medicago truncatula]	PREDICTED: Cicer arietinum CBL-interacting serine/threonine-protein kinase 11-like (LOC101499591), mRNA	--	CBL-interacting serine/threonine-protein kinase 11 OS=Arabidopsis thaliana GN=CIPK11 PE=1 SV=1	Lipopolysaccharide kinase (Kdo/WaaP) family//Protein kinase domain//NAF domain//Protein tyrosine kinase	protein phosphorylation//lipopolysaccharide biosynthetic process//signal transduction	ATP binding//protein kinase activity//phosphotransferase activity, alcohol group as acceptor	membrane	Serine/threonine protein kinase
c23128_g1	metal-dependent phosphohydrolase [Medicago truncatula]	PREDICTED: Cicer arietinum protein SAMHD1 homolog (LOC101503673), transcript variant X2, mRNA	--	Deoxynucleoside triphosphate triphosphohydrolase SAMHD1 homolog OS=Dictyostelium discoideum GN=DDB_G0272484 PE=3 SV=1	HD domain//Male sterility protein	--	fatty-acyl-CoA reductase (alcohol-forming) activity//metal ion binding//phosphoric diester hydrolase activity	--	--
c68474_g1	--	Medicago truncatula chromosome 7 clone mte1-1i2, complete sequence	--	--	--	--	--	--	--
c23590_g1	PREDICTED: pyruvate kinase, cytosolic isozyme-like [Cicer arietinum]	Medicago truncatula clone mth2-13m8, complete sequence	pyruvate kinase	Pyruvate kinase, cytosolic isozyme OS=Nicotiana tabacum PE=2 SV=1	Pyruvate kinase, barrel domain	glycolytic process//gluconeogenesis//carbon utilization//purine nucleobase metabolic process	potassium ion binding//pyruvate kinase activity//magnesium ion binding	--	Pyruvate kinase
c9244_g1	--	--	--	Anamorsin homolog OS=Branchiostoma floridae GN=BRAFLDRAFT_58504 PE=3 SV=1	Methyltransferase domain//Glycosyl hydrolases family 15//Putative S-adenosyl-L-methionine-dependent methyltransferase	metabolic process//polysaccharide metabolic process//carbohydrate metabolic process	hydrolase activity, hydrolyzing O-glycosyl compounds//methyltransferase activity	--	--
c85563_g1	--	--	--	--	--	--	--	--	--
c55358_g1	--	--	--	--	--	--	--	--	--
c61138_g1	--	--	--	--	--	--	--	--	--
c20854_g1	Ataxin-2 [Medicago truncatula]>gi|355486597|gb|AES67800.1| CTC-interacting domain protein, putative [Medicago truncatula]	Medicago truncatula Ataxin-2 (MTR_2g099480) mRNA, complete cds	--	Polyadenylate-binding protein-interacting protein 3 OS=Arabidopsis thaliana GN=CID3 PE=2 SV=1	--	--	--	--	--
c34219_g1	hemerythrin HHE cation-binding domain protein [Medicago truncatula]	PREDICTED: Cicer arietinum uncharacterized LOC101492069 (LOC101492069), mRNA	--	--	--	--	--	--	--
c67851_g1	50S ribosomal protein L17 [Medicago truncatula]	Medicago truncatula clone mth2-27k21, complete sequence	--	--	--	--	--	--	--
c74766_g1	--	--	--	--	--	--	--	--	--
c75717_g1	--	--	--	--	MNLL subunit//Zinc finger, C2H2 type	electron transport	metal ion binding//NADH dehydrogenase activity	mitochondrion	--
c37253_g3	NBS resistance protein [Medicago truncatula]	Medicago truncatula Tir-nbs-lrr resistance protein (MTR_8g076910) mRNA, complete cds	--	--	--	--	--	--	--
c49104_g1	--	--	--	--	--	--	--	--	--
c80810_g1	--	--	--	--	--	--	--	--	--
c50115_g1	--	Medicago truncatula clone mth2-95e13, complete sequence	--	--	--	--	--	--	--
c31063_g1	Two-component response regulator ARR8 [Medicago truncatula]>gi|92885116|gb|ABE87636.1| Response regulator receiver [Medicago truncatula]>gi|355521836|gb|AET02290.1| two-component response regulator ARR3-like protein [Medicago truncatula]>gi|388516389|gb|AFK46256.1| unknown [Medicago truncatula]	Medicago truncatula clone JCVI-FLMt-1O6 unknown mRNA	two-component response regulator ARR-A family	Two-component response regulator ARR9 OS=Arabidopsis thaliana GN=ARR9 PE=1 SV=1	Response regulator receiver domain	regulation of transcription, DNA-templated//phosphorelay signal transduction system//intracellular signal transduction	phosphorelay response regulator activity	intracellular	--
c82916_g1	PREDICTED: uncharacterized protein LOC101504269 [Cicer arietinum]	--	--	--	--	--	--	--	--
c36574_g3	unknown [Medicago truncatula]	M.truncatula DNA sequence from clone MTH2-17E17 on chromosome 3, complete sequence	--	--	--	--	--	--	--
c36507_g5	ribose-phosphate pyrophosphokinase [Medicago truncatula]	PREDICTED: Cicer arietinum ribose-phosphate pyrophosphokinase 5, chloroplastic-like (LOC101488477), mRNA	ribose-phosphate pyrophosphokinase	Ribose-phosphate pyrophosphokinase 1 OS=Spinacia oleracea GN=PRS1 PE=1 SV=1	Phosphoribosyl transferase domain//Phosphoribosyl synthetase-associated domain	nucleotide biosynthetic process//nucleoside metabolic process//purine nucleobase metabolic process//pentose-phosphate shunt	ribose phosphate diphosphokinase activity//magnesium ion binding	--	Ribose-phosphate pyrophosphokinase
c37316_g1	--	--	--	--	--	--	--	--	--
c60759_g1	--	--	--	--	--	--	--	--	--
c73376_g1	--	--	--	--	--	--	--	--	--
c93860_g1	--	--	--	--	--	--	--	--	--
c23509_g1	--	--	--	--	--	--	--	--	--
c55665_g1	hypothetical protein PRUPE_ppa025425mg, partial [Prunus persica]>gi|462421998|gb|EMJ26261.1| hypothetical protein PRUPE_ppa025425mg, partial [Prunus persica]	--	--	--	--	--	--	--	--
c46404_g1	--	Medicago truncatula clone mth2-15h11, complete sequence	--	--	--	--	--	--	--
c34207_g1	PREDICTED: polypyrimidine tract-binding protein homolog 2-like isoform X2 [Pyrus x bretschneideri]	M.truncatula DNA sequence from clone MTH2-64N20 on chromosome 3, complete sequence	polypyrimidine tract-binding protein 2	Polypyrimidine tract-binding protein homolog 2 OS=Arabidopsis thaliana GN=At5g53180 PE=1 SV=1	Microsomal signal peptidase 25 kDa subunit (SPC25)//RNA recognition motif. (a.k.a. RRM, RBD, or RNP domain)	signal peptide processing	peptidase activity//nucleic acid binding	integral component of membrane//signal peptidase complex	Polypyrimidine tract-binding protein
c53825_g1	--	--	--	--	--	--	--	--	--
c6697_g1	disease resistance protein (TIR-NBS-LRR class), putative [Medicago truncatula]	--	--	--	--	--	--	--	--
c75268_g1	--	--	--	--	--	--	--	--	--
c14383_g1	Receptor-like protein kinase [Medicago truncatula]>gi|355488359|gb|AES69562.1| Serine/Threonine kinase, plant-type protein [Medicago truncatula]	Medicago truncatula Receptor-like protein kinase (MTR_3g031480) mRNA, complete cds	--	Putative receptor protein kinase ZmPK1 OS=Zea mays GN=PK1 PE=2 SV=2	S-locus glycoprotein family	serine family amino acid metabolic process//protein phosphorylation//recognition of pollen//phosphorylation	protein serine/threonine kinase activity//ATP binding	--	--
c71898_g1	--	Medicago truncatula clone mth2-21i11, complete sequence	--	--	--	--	--	--	--
c22988_g1	--	--	--	--	--	--	--	--	--
c52291_g1	hypothetical protein PHYSODRAFT_472581 [Phytophthora sojae]>gi|348690055|gb|EGZ29869.1| hypothetical protein PHYSODRAFT_472581 [Phytophthora sojae]	--	ribonuclease Z	Zinc phosphodiesterase ELAC protein 1 OS=Homo sapiens GN=ELAC1 PE=1 SV=2	--	--	--	--	Predicted metal-dependent hydrolase (beta-lactamase superfamily)
c15621_g2	aspartic proteinase nepenthesin-like protein [Medicago truncatula]	Medicago truncatula clone JCVI-FLMt-21L15 unknown mRNA	--	Aspartic proteinase nepenthesin-1 OS=Nepenthes gracilis GN=nep1 PE=1 SV=1	Eukaryotic aspartyl protease	proteolysis	aspartic-type endopeptidase activity	--	--
c32034_g1	protoporphyrin IX magnesium chelatase subunit ChlD [Medicago truncatula]	Medicago truncatula Magnesium-chelatase subunit chlD (MTR_5g009070) mRNA, complete cds	magnesium chelatase subunit D	Magnesium-chelatase subunit ChlD, chloroplastic OS=Pisum sativum GN=CHLD PE=2 SV=1	60s Acidic ribosomal protein//Sigma-54 interaction domain//MCM2/3/5 family//Magnesium chelatase, subunit ChlI//AAA domain (Cdc48 subfamily)//AAA domain (dynein-related subfamily)//Adenylate cyclase associated (CAP) N terminal//Transcription initiation factor IIF, alpha subunit (TFIIF-alpha)	cytoskeleton organization//positive regulation of transcription, DNA-templated//photosynthesis//DNA replication//chlorophyll metabolic process//regulation of transcription, DNA-templated//chlorophyll biosynthetic process//translational elongation//ribosome biogenesis	magnesium chelatase activity//transcription factor binding//structural constituent of ribosome//ATPase activity//actin binding//ATP binding//DNA binding	nucleus//magnesium chelatase complex//ribosome//transcription factor complex//intracellular	--
c32254_g2	hypothetical protein MTR_4g101050 [Medicago truncatula]>gi|355509779|gb|AES90921.1| plant/MNJ7-17 protein, putative [Medicago truncatula]	Medicago truncatula chromosome 8 clone mth2-22p8, complete sequence	--	--	Kinetochore component, CENP-R	regulation of transcription, DNA-templated//centromere-specific nucleosome assembly	--	--	--
c39803_g1	hypothetical protein MTR_1g082560 [Medicago truncatula]>gi|355480122|gb|AES61325.1| transmembrane protein, putative [Medicago truncatula]	--	--	--	--	--	--	--	--
c55650_g1	--	--	--	--	--	--	--	--	--
c10529_g1	--	--	--	--	--	--	--	--	--
c33049_g1	conserved hypothetical protein [Medicago truncatula]	PREDICTED: Glycine max uncharacterized LOC100800977 (LOC100800977), transcript variant X4, mRNA	--	--	--	--	--	--	--
c35972_g3	--	--	--	--	--	--	--	--	--
c68405_g1	--	--	--	--	--	--	--	--	--
c91134_g1	Oligopeptide transporter OPT family [Medicago truncatula]>gi|355500187|gb|AES81390.1| oligopeptide transporter OPT family protein [Medicago truncatula]	Medicago truncatula Oligopeptide transporter OPT family (MTR_7g092240) mRNA, complete cds	--	Oligopeptide transporter 1 OS=Arabidopsis thaliana GN=OPT1 PE=2 SV=1	OPT oligopeptide transporter protein	transmembrane transport	--	--	--
c50577_g1	--	--	--	--	--	--	--	--	--
c49521_g1	--	Medicago truncatula chromosome 7 BAC clone mth2-66o11, complete sequence	--	--	--	--	--	--	--
c88783_g1	--	--	--	--	Tetratricopeptide repeat//Domain of unknown function (DUF1705)	--	protein binding	integral component of membrane	--
c82666_g1	--	--	--	--	--	--	--	--	--
c87125_g1	--	--	--	--	--	--	--	--	--
c35618_g2	alpha/beta hydrolase family protein [Medicago truncatula]	PREDICTED: Cicer arietinum HBS1-like protein-like (LOC101512873), mRNA	--	Uncharacterized protein YqkD OS=Bacillus subtilis (strain 168) GN=yqkD PE=4 SV=1	X-Pro dipeptidyl-peptidase (S15 family)//Prolyl oligopeptidase family	proteolysis	aminopeptidase activity//serine-type peptidase activity	--	--
c73467_g1	--	--	--	--	--	--	--	--	--
c27706_g1	FAR-RED ELONGATED HYPOCOTYL [Medicago truncatula]	Medicago truncatula FAR-RED ELONGATED HYPOCOTYL (MTR_3g010690) mRNA, complete cds	--	Protein FAR-RED ELONGATED HYPOCOTYL 3 OS=Arabidopsis thaliana GN=FHY3 PE=1 SV=1	WRKY DNA -binding domain//Transposase, Mutator family//SWIM zinc finger	regulation of transcription, DNA-templated//transposition, DNA-mediated	DNA binding//transposase activity//zinc ion binding//sequence-specific DNA binding//sequence-specific DNA binding transcription factor activity	transcription factor complex	--
c34615_g7	--	--	--	--	--	--	--	--	--
c74897_g1	--	--	--	--	--	--	--	--	--
c74808_g1	--	--	--	--	--	--	--	--	--
c44173_g1	--	--	--	--	--	--	--	--	--
c33853_g1	Resistance protein [Medicago truncatula]>gi|355523313|gb|AET03767.1| disease resistance protein (TIR-NBS-LRR class) [Medicago truncatula]	Medicago truncatula Resistance protein (MTR_8g075440) mRNA, complete cds	--	TMV resistance protein N OS=Nicotiana glutinosa GN=N PE=1 SV=1	Type II/IV secretion system protein//TIR domain//Archaeal ATPase//TIR domain//NB-ARC domain	signal transduction//transport//defense response	ATP binding//protein binding//nucleoside-triphosphatase activity//ADP binding	intracellular	--
c33813_g3	adenylate kinase [Medicago truncatula]	--	adenylate kinase	Adenylate kinase 5, chloroplastic OS=Arabidopsis thaliana GN=At5g35170 PE=1 SV=1	--	--	--	--	--
c61728_g1	--	--	--	--	PsbJ	photosynthesis	--	photosystem II//photosystem II reaction center//membrane	--
c32607_g2	--	Medicago truncatula clone mth2-3j15, complete sequence	--	--	--	--	--	--	--
c66661_g1	--	--	--	--	--	--	--	--	--
c17678_g1	auxin response factor [Medicago truncatula]	Medicago truncatula Auxin-responsive protein IAA5 (MTR_5g067350) mRNA, complete cds	auxin-responsive protein IAA	Auxin-responsive protein IAA27 OS=Arabidopsis thaliana GN=IAA27 PE=1 SV=1	AUX/IAA family	regulation of transcription, DNA-templated	--	nucleus	--
c18563_g1	annexin [Medicago sativa]	M.sativa mRNA for annexin	annexin A7/11	Annexin D2 OS=Arabidopsis thaliana GN=ANN2 PE=1 SV=1	Annexin	--	calcium ion binding//calcium-dependent phospholipid binding	--	Annexin
c34915_g1	uridine 5-monophosphate synthase-like protein [Medicago truncatula]	Medicago truncatula Uridine 5'-monophosphate synthase (MTR_3g017580) mRNA, complete cds	uridine monophosphate synthetase	Uridine 5'-monophosphate synthase (Fragment) OS=Nicotiana tabacum GN=PYR5-6 PE=2 SV=1	Phosphoribosyl transferase domain//Orotidine 5'-phosphate decarboxylase / HUMPS family	'de novo' pyrimidine nucleobase biosynthetic process//pyrimidine nucleobase metabolic process//nucleoside metabolic process	orotidine-5'-phosphate decarboxylase activity	--	Uridine 5'- monophosphate synthase/orotate phosphoribosyltransferase
c3383_g1	hypothetical protein Gasu_54800 [Galdieria sulphuraria]>gi|452819857|gb|EME26908.1| hypothetical protein Gasu_54800 [Galdieria sulphuraria]	--	--	FAS-associated factor 2 OS=Homo sapiens GN=FAF2 PE=1 SV=2	--	--	--	--	Predicted regulator of the ubiquitin pathway (contains UAS and UBX domains)
c54844_g1	--	--	--	Ankyrin repeat and fibronectin type-III domain-containing protein 1 OS=Homo sapiens GN=ANKFN1 PE=2 SV=2	--	--	--	--	Uncharacterized conserved protein, contains ankyrin and FN3 repeats
c8337_g1	transmembrane protein, putative [Medicago truncatula]	PREDICTED: Cicer arietinum uncharacterized LOC101512645 (LOC101512645), mRNA	--	--	--	--	--	--	--
c84737_g1	Zinc finger CCCH domain-containing protein [Medicago truncatula]	Medicago truncatula Zinc finger CCCH domain-containing protein (MTR_4g059550) mRNA, complete cds	tRNA (uracil-5-)-methyltransferase	Zinc finger CCCH domain-containing protein 24 OS=Arabidopsis thaliana GN=At2g28450 PE=1 SV=1	AcrB/AcrD/AcrF family//Conserved hypothetical protein 95//Protein-L-isoaspartate(D-aspartate) O-methyltransferase (PCMT)//RNA recognition motif. (a.k.a. RRM, RBD, or RNP domain)//Methyltransferase small domain//Ribosomal protein L11 methyltransferase (PrmA)//RNA cap guanine-N2 methyltransferase//Methyltransferase domain//Zinc finger C-x8-C-x5-C-x3-H type (and similar)//Putative methyltransferase/…	cellular protein modification process//RNA methylation//7-methylguanosine RNA capping//tRNA processing//transport//metabolic process//RNA processing//protein methylation//RNA modification//tRNA modification//rRNA methylation//S-adenosylmethionine metabolic process	transporter activity//tRNA (guanine-N7-)-methyltransferase activity//nucleic acid binding//protein-L-isoaspartate (D-aspartate) O-methyltransferase activity//RNA methyltransferase activity//methyltransferase activity//metal ion binding//protein methyltransferase activity	membrane//cytoplasm	tRNA uracil-5-methyltransferase and related tRNA-modifying enzymes
c39850_g1	--	--	--	--	U1 zinc finger	--	zinc ion binding	--	--
c36766_g6	ABC transporter C family member, partial [Medicago truncatula]	Medicago truncatula ABC transporter C family member (MTR_138s0047) mRNA, partial cds	--	ABC transporter C family member 8 OS=Arabidopsis thaliana GN=ABCC8 PE=2 SV=3	ABC transporter transmembrane region	transmembrane transport//transport	ATPase activity, coupled to transmembrane movement of substances//ATP binding	integral component of membrane	Multidrug resistance-associated protein/mitoxantrone resistance protein, ABC superfamily
c14354_g1	E3 ubiquitin-protein ligase RGLG2-like protein [Medicago truncatula]	Medicago truncatula E3 ubiquitin-protein ligase mib1 (MTR_3g096520) mRNA, complete cds	E3 ubiquitin-protein ligase RGLG	E3 ubiquitin-protein ligase RGLG1 OS=Arabidopsis thaliana GN=RGLG1 PE=1 SV=1	--	--	--	--	Copine
c36729_g2	nucleoporin autopeptidase [Medicago truncatula]	PREDICTED: Cicer arietinum nuclear pore complex protein Nup98-Nup96-like (LOC101495532), transcript variant X8, mRNA	nuclear pore complex protein Nup98-Nup96	--	--	--	--	--	--
c25592_g1	Serine/threonine protein phosphatase 2A 57 kDa regulatory subunit B' iota isoform [Medicago truncatula]>gi|355477730|gb|AES58933.1| protein phosphatase 2A regulatory B subunit family protein [Medicago truncatula]	Medicago truncatula Serine/threonine protein phosphatase 2A 57 kDa regulatory subunit B' iota isoform (MTR_1g011460) mRNA, complete cds	serine/threonine-protein phosphatase 2A regulatory subunit B'	Serine/threonine protein phosphatase 2A 57 kDa regulatory subunit B' iota isoform OS=Arabidopsis thaliana GN=B'IOTA PE=2 SV=1	Meiotic cell cortex C-terminal pleckstrin homology//Protein phosphatase 2A regulatory B subunit (B56 family)	signal transduction//cortical protein anchoring	protein binding//phospholipid binding//protein phosphatase type 2A regulator activity	cell cortex//protein phosphatase type 2A complex	Serine/threonine protein phosphatase 2A, regulatory subunit
c68172_g1	--	--	--	--	--	--	--	--	--
c63355_g1	hypothetical protein PHAVU_002G065000g [Phaseolus vulgaris]>gi|593788678|ref|XP_007157378.1| hypothetical protein PHAVU_002G065200g [Phaseolus vulgaris]>gi|561030790|gb|ESW29369.1| hypothetical protein PHAVU_002G065000g [Phaseolus vulgaris]>gi|561030793|gb|ESW29372.1| hypothetical protein PHAVU_002G065200g [Phaseolus vulgaris]	Capsella rubella hypothetical protein (CARUB_v10012327mg) mRNA, complete cds	small subunit ribosomal protein S27Ae	Ubiquitin-40S ribosomal protein S27a OS=Solanum tuberosum GN=UBI3 PE=2 SV=2	Ribosomal protein S27a	ribosome biogenesis//translation	structural constituent of ribosome	ribosome//intracellular	Ubiquitin/40S ribosomal protein S27a fusion
c35386_g4	--	M.truncatula DNA sequence from clone MTH2-59E13 on chromosome 3, complete sequence	--	--	--	--	--	--	--
c31880_g3	granule bound starch synthase I, putative [Medicago truncatula]	PREDICTED: Cicer arietinum granule-bound starch synthase 1, chloroplastic/amyloplastic-like (LOC101494573), mRNA	granule-bound starch synthase	Granule-bound starch synthase 1, chloroplastic/amyloplastic OS=Pisum sativum PE=1 SV=1	Glycosyl transferases group 1	biosynthetic process	--	--	--
c72966_g1	--	--	--	--	--	--	--	--	--
c69397_g1	--	--	beta-adrenergic-receptor kinase	G protein-coupled receptor kinase 1 OS=Drosophila melanogaster GN=Gprk1 PE=2 SV=2	--	--	--	--	--
c58217_g1	R2R3-MYB transcription factor [Medicago truncatula]>gi|355483849|gb|AES65052.1| myb transcription factor [Medicago truncatula]	Medicago truncatula R2R3-MYB transcription factor (MTR_2g034790) mRNA, complete cds	myb proto-oncogene protein, plant	--	--	--	chromatin binding//DNA binding	chromatin	--
c52392_g1	--	--	--	--	--	--	--	--	--
c53298_g1	--	--	--	--	--	--	--	--	--
c90496_g1	--	--	--	--	--	--	--	--	--
c39783_g1	--	Medicago truncatula clone mth2-31l21, complete sequence	--	--	--	--	--	--	--
c36180_g5	Protein transport protein Sec23 [Medicago truncatula]>gi|355490772|gb|AES71975.1| protein transporter Sec23-like protein [Medicago truncatula]	Medicago truncatula Protein transport protein Sec23 (MTR_3g084740) mRNA, complete cds	protein transport protein SEC23	Protein transport protein SEC23 OS=Ustilago maydis (strain 521 / FGSC 9021) GN=SEC23 PE=3 SV=1	S4 domain//Sec23/Sec24 zinc finger//Sec23/Sec24 helical domain//Sec23/Sec24 trunk domain	intracellular protein transport//ER to Golgi vesicle-mediated transport	zinc ion binding//RNA binding	COPII vesicle coat	Vesicle coat complex COPII, subunit SEC23
c66629_g1	--	--	--	--	Domain of unknown function (DUF1908)	protein phosphorylation//serine family amino acid metabolic process//phosphorylation	magnesium ion binding//protein serine/threonine kinase activity//ATP binding	--	--
c46343_g1	--	--	--	--	--	--	--	--	--
c40094_g1	--	--	--	--	--	--	--	--	--
c33625_g3	expansin A10 [Medicago truncatula]	Medicago truncatula clone MTYF9_FA_FB_FC1G-M-6 unknown mRNA	--	Expansin-A2 OS=Oryza sativa subsp. japonica GN=EXPA2 PE=2 SV=2	--	--	--	--	--
c32306_g3	AP2 domain class transcription factor [Medicago truncatula]	PREDICTED: Cicer arietinum ethylene-responsive transcription factor ERF023-like (LOC101513675), mRNA	EREBP-like factor	Ethylene-responsive transcription factor ERF023 OS=Arabidopsis thaliana GN=ERF023 PE=2 SV=1	AP2 domain	regulation of transcription, DNA-templated	sequence-specific DNA binding transcription factor activity	transcription factor complex	--
c53388_g1	--	--	--	--	--	--	--	--	--
c53181_g1	PREDICTED: putative pre-mRNA-splicing factor ATP-dependent RNA helicase DHX16-like [Cicer arietinum]	Medicago truncatula ATP-dependent RNA helicase dhx8 (MTR_6g061840) mRNA, complete cds	pre-mRNA-splicing factor ATP-dependent RNA helicase DHX16	Putative pre-mRNA-splicing factor ATP-dependent RNA helicase DHX16 OS=Dictyostelium discoideum GN=dhx16 PE=3 SV=1	Helicase associated domain (HA2)//Helicase conserved C-terminal domain//Molybdopterin oxidoreductase	oxidation-reduction process	nucleic acid binding//oxidoreductase activity//helicase activity//ATP binding	--	mRNA splicing factor ATP-dependent RNA helicase
c64174_g1	--	Medicago truncatula chromosome 2 BAC clone mth2-45c5, complete sequence	--	--	Kappa casein	--	--	extracellular region	--
c62248_g1	--	--	--	Cytoplasmic dynein 2 heavy chain 1 OS=Tripneustes gratilla GN=DYH1B PE=2 SV=2	--	--	--	--	--
c77259_g1	--	--	--	--	Zinc finger, C2H2 type//Selenoprotein P, C terminal region	--	metal ion binding//selenium binding	--	--
c90432_g1	hypothetical protein MTR_5g070290 [Medicago truncatula]	--	--	--	Sp100 domain	--	--	nucleus	--
c78735_g1	--	--	--	--	--	--	--	--	--
c46148_g1	--	--	--	--	--	--	--	--	--
c61369_g1	Nbs-lrr resistance protein [Medicago truncatula]>gi|355496467|gb|AES77670.1| NBS-LRR type disease resistance protein [Medicago truncatula]	--	--	--	Influenza non-structural protein (NS2)//Leucine Rich Repeat	RNA export from nucleus	protein binding	host cell nucleus	--
c3778_g1	Serine carboxypeptidase-like protein [Medicago truncatula]	Medicago truncatula Serine carboxypeptidase-like protein (MTR_7g051420) mRNA, complete cds	serine carboxypeptidase-like clade I	Serine carboxypeptidase 1 OS=Hordeum vulgare GN=CBP1 PE=1 SV=4	Serine carboxypeptidase	proteolysis	serine-type carboxypeptidase activity	--	Serine carboxypeptidases (lysosomal cathepsin A)
c53605_g1	--	--	--	--	--	--	--	--	--
c83126_g1	--	--	--	--	--	--	--	--	--
c72746_g1	--	--	--	--	--	--	--	--	--
c41661_g1	Polyphosphoinositide binding protein Ssh1p [Medicago truncatula]>gi|355511604|gb|AES92746.1| SEC14 cytosolic factor-like protein [Medicago truncatula]>gi|657391491|gb|KEH32698.1| SEC14 cytosolic factor-like protein [Medicago truncatula]	Medicago truncatula clone JCVI-FLMt-16A5 unknown mRNA	--	Protein real-time OS=Drosophila melanogaster GN=retm PE=1 SV=2	--	--	--	--	--
c52573_g1	asparagine synthetase [glutamine-hydrolyzing] protein [Medicago truncatula]	Medicago sativa asparagine synthetase mRNA, complete cds	asparagine synthase (glutamine-hydrolysing)	Asparagine synthetase, nodule [glutamine-hydrolyzing] OS=Pisum sativum GN=AS1 PE=2 SV=3	Glutamine amidotransferases class-II//Glutamine amidotransferase domain//ARP2/3 complex 20 kDa subunit (ARPC4)	Arp2/3 complex-mediated actin nucleation//metabolic process//actin filament polymerization	--	Arp2/3 protein complex//cytoskeleton	Asparagine synthase (glutamine-hydrolyzing)
c1138_g1	--	--	--	--	--	--	--	--	--
c64015_g1	--	--	--	--	--	--	--	--	--
c227_g1	Serine/Threonine kinase family protein [Medicago truncatula]	Medicago truncatula Serine/threonine protein kinase PBS1 (MTR_2g084120) mRNA, complete cds	interleukin-1 receptor-associated kinase 4	Serine/threonine-protein kinase At3g07070 OS=Arabidopsis thaliana GN=At3g07070 PE=2 SV=1	Protein tyrosine kinase//Protein kinase domain	protein phosphorylation	ATP binding//protein kinase activity	--	--
c89791_g1	--	--	--	--	--	--	--	--	--
c23068_g2	--	--	--	--	--	--	--	--	--
c76918_g1	--	--	--	--	--	--	--	--	--
c57361_g1	--	--	--	--	Eclosion hormone	ecdysis, chitin-based cuticle//neuropeptide signaling pathway	ecdysis-triggering hormone activity	--	--
c44707_g1	--	--	--	--	--	--	--	--	--
c86359_g1	--	--	--	--	--	--	--	--	--
c51480_g1	--	--	--	--	--	--	--	--	--
c23672_g1	Solute carrier family 35 member F1 [Medicago truncatula]>gi|355496031|gb|AES77234.1| solute carrier family 35 protein [Medicago truncatula]	Medicago truncatula Solute carrier family 35 member F1 (MTR_7g006080) mRNA, complete cds	solute carrier family 35, member F1/2	Solute carrier family 35 member F2 OS=Homo sapiens GN=SLC35F2 PE=1 SV=1	EamA-like transporter family//Magnesium transporter NIPA//UAA transporter family//Eukaryotic protein of unknown function (DUF914)	transport//magnesium ion transport//transmembrane transport	magnesium ion transmembrane transporter activity	integral component of membrane//membrane	Predicted membrane protein
c36617_g6	cyanogenic beta-glucosidase, putative [Medicago truncatula]	Medicago truncatula beta-glucosidase G3 mRNA, complete cds	beta-glucosidase	Cyanogenic beta-glucosidase (Fragment) OS=Trifolium repens GN=LI PE=1 SV=1	Glycosyl hydrolase family 1	carbohydrate metabolic process	hydrolase activity, hydrolyzing O-glycosyl compounds	--	--
c14406_g1	F-box protein PP2-B10 [Medicago truncatula]>gi|355508931|gb|AES90073.1| phloem protein [Medicago truncatula]>gi|388501714|gb|AFK38923.1| unknown [Medicago truncatula]	Medicago truncatula clone JCVI-FLMt-15F11 unknown mRNA	--	Protein PHLOEM PROTEIN 2-LIKE A1 OS=Arabidopsis thaliana GN=PP2A1 PE=2 SV=1	BAF1 / ABF1 chromatin reorganising factor	chromatin remodeling	DNA binding	nucleus	--
c14660_g1	--	PREDICTED: Cynoglossus semilaevis laminin, alpha 5 (lama5), mRNA	laminin, alpha 3/5	Laminin subunit alpha OS=Drosophila melanogaster GN=LanA PE=1 SV=2	--	--	--	--	Extracellular matrix glycoprotein Laminin subunits alpha and gamma
c79648_g1	--	Medicago truncatula clone mth2-171o3, complete sequence	--	--	--	--	--	--	--
c85991_g1	--	--	--	--	--	--	--	--	--
c62211_g1	PREDICTED: CBS domain-containing protein CBSX5-like [Malus domestica]	Populus trichocarpa hypothetical protein (POPTR_0011s05010g) mRNA, complete cds	--	CBS domain-containing protein CBSX5 OS=Arabidopsis thaliana GN=CBSX5 PE=2 SV=2	--	--	--	--	--
c17343_g1	HMG-Y-related protein A [Medicago truncatula]>gi|92870991|gb|ABE80152.1| High mobility group proteins HMG-I and HMG-Y; Linker histone, N-terminal [Medicago truncatula]>gi|355525109|gb|AET05563.1| linker histone H1 and h5 family protein [Medicago truncatula]	Medicago truncatula HMG-Y-related protein A (MTR_8g106980) mRNA, complete cds	--	Histone H1 OS=Triticum aestivum PE=2 SV=2	linker histone H1 and H5 family//AT hook motif	nucleosome assembly	DNA binding	chromosome//nucleus//nucleosome	--
c65661_g1	--	--	--	--	--	--	--	--	--
c33537_g4	--	--	--	--	Dynactin p62 family	--	--	dynactin complex	--
c7731_g1	--	--	ATP synthase mitochondrial F1 complex assembly factor 1	ATP synthase mitochondrial F1 complex assembly factor 1 OS=Danio rerio GN=atpaf1 PE=2 SV=2	ATP11 protein	protein complex assembly	--	mitochondrion	--
c7108_g1	predicted protein [Hordeum vulgare subsp. vulgare]	PREDICTED: Poecilia formosa ribosomal protein S8 (rps8), mRNA	small subunit ribosomal protein S8e	40S ribosomal protein S8 OS=Apis mellifera GN=RpS8 PE=2 SV=2	--	--	--	--	40S ribosomal protein S8
c17223_g1	Mitochondrial ATP synthase subunit [Medicago truncatula]>gi|355507668|gb|AES88810.1| ATP synthase 6 kDa subunit [Medicago truncatula]>gi|388518417|gb|AFK47270.1| unknown [Medicago truncatula]	Medicago truncatula Mitochondrial ATP synthase subunit (MTR_4g063080) mRNA, complete cds	--	--	--	--	--	--	--
c66602_g1	--	--	--	--	--	--	--	--	--
c60045_g1	--	--	--	--	--	--	--	--	--
c72466_g1	hypothetical protein SPRG_18103 [Saprolegnia parasitica CBS 223.65]	--	delta	Delta-like protein B OS=Danio rerio GN=dlb PE=1 SV=1	EGF-like domain//Rab geranylgeranyl transferase alpha-subunit, insert domain	--	Rab geranylgeranyltransferase activity//zinc ion binding//protein binding	Rab-protein geranylgeranyltransferase complex	Fibrillins and related proteins containing Ca2+-binding EGF-like domains
c85409_g1	--	--	--	--	--	--	--	--	--
c36760_g1	DNA repair protein complementing xp-C cells-like protein [Medicago truncatula]	Medicago truncatula DNA repair protein complementing XP-C cells-like protein (MTR_5g078360) mRNA, complete cds	xeroderma pigmentosum group C-complementing protein	DNA repair protein complementing XP-C cells homolog OS=Mus musculus GN=Xpc PE=1 SV=2	Rad4 beta-hairpin domain 3//Rad4 transglutaminase-like domain//Rad4 beta-hairpin domain 2	DNA repair//nucleotide-excision repair	damaged DNA binding//DNA binding	nucleus	Nucleotide excision repair complex XPC-HR23B, subunit XPC/DPB11
c27109_g1	--	--	--	--	--	--	--	--	--
c52793_g1	--	--	--	--	Phosphatidylinositolglycan class N (PIG-N)	GPI anchor biosynthetic process	transferase activity	endoplasmic reticulum membrane	--
c73455_g1	--	--	--	--	--	--	--	--	--
c43891_g1	--	--	--	--	--	--	--	--	--
c35704_g6	lipid phosphate phosphatase-like protein [Medicago truncatula]	PREDICTED: Cicer arietinum lipid phosphate phosphatase 2-like (LOC101508448), transcript variant X2, mRNA	--	Lipid phosphate phosphatase 2 OS=Arabidopsis thaliana GN=LPP2 PE=2 SV=1	--	--	--	--	--
c52093_g1	--	--	--	--	--	--	--	--	--
c65354_g1	hypothetical protein MTR_2g025130 [Medicago truncatula]>gi|87240788|gb|ABD32646.1| Octicosapeptide/Phox/Bem1p [Medicago truncatula]>gi|355483211|gb|AES64414.1| heat shock protein 70 (HSP70)-interacting protein, putative [Medicago truncatula]	Medicago truncatula hypothetical protein (MTR_2g025130) mRNA, complete cds	--	--	--	--	--	--	--
c30392_g2	hypothetical protein MTR_6g039060 [Medicago truncatula]	--	--	--	--	--	--	--	--
c81564_g1	--	--	--	--	--	--	--	--	--
c66290_g1	hypothetical protein MTR_6g044600 [Medicago truncatula]	Medicago truncatula PHD-finger family protein expressed (MTR_6g044600) mRNA, complete cds	--	--	--	--	--	--	--
c67900_g1	--	--	--	--	--	--	--	--	--
c27972_g1	--	--	--	--	--	--	--	--	--
c55679_g1	--	--	--	--	--	--	--	--	--
c19090_g1	predicted protein [Hordeum vulgare subsp. vulgare]	--	translation initiation factor 3 subunit C	Eukaryotic translation initiation factor 3 subunit C OS=Culex quinquefasciatus GN=eIF3-S8 PE=3 SV=1	Eukaryotic translation initiation factor 3 subunit 8 N-terminus	regulation of translational initiation//translational initiation	translation initiation factor activity//translation initiation factor binding	eukaryotic translation initiation factor 3 complex//ribosome	Translation initiation factor 3, subunit c (eIF-3c)
c15554_g1	--	--	--	--	--	--	--	--	--
c79690_g1	--	--	--	--	--	--	--	--	--
c1556_g1	--	Medicago truncatula chromosome 7 BAC clone mth2-54m23, complete sequence	--	--	--	--	--	--	--
c35726_g2	--	--	--	--	Phytochrome region	regulation of transcription, DNA-templated//detection of visible light//protein-chromophore linkage	--	--	--
c35204_g3	--	--	--	--	--	--	--	--	--
c17613_g1	--	--	--	--	--	--	--	--	--
c37704_g1	--	--	--	--	Hemimethylated DNA-binding protein YccV like	--	DNA binding	--	--
c35922_g5	--	--	--	--	--	--	--	--	--
c58810_g1	--	--	--	--	--	--	--	--	--
c67477_g1	--	Medicago truncatula chromosome 7 BAC clone mth4-42i13, complete sequence	--	--	--	--	--	--	--
c23605_g1	--	Medicago truncatula chromosome 8 clone mth2-36b12, complete sequence	--	--	--	--	--	--	--
c12131_g1	predicted protein [Hordeum vulgare subsp. vulgare]	--	nuclear receptor subfamily 5 group A member 3	Nuclear hormone receptor FTZ-F1 beta OS=Drosophila melanogaster GN=Hr39 PE=1 SV=3	Ring finger domain//Zinc finger, C4 type (two domains)	regulation of transcription, DNA-templated	protein binding//sequence-specific DNA binding transcription factor activity//sequence-specific DNA binding//zinc ion binding	nucleus//transcription factor complex	FOG: Hormone receptors
c18980_g1	60S acidic ribosomal protein P0 [Medicago truncatula]>gi|355496765|gb|AES77968.1| ribosomal protein L10 family protein [Medicago truncatula]	Medicago truncatula chromosome 7 BAC clone mth2-75l24, complete sequence	large subunit ribosomal protein LP0	60S acidic ribosomal protein P0 OS=Glycine max PE=1 SV=1	Ribosomal protein L10	ribosome biogenesis	--	intracellular//ribosome	60S acidic ribosomal protein P0
c37291_g1	--	--	--	--	--	--	--	--	--
c92913_g1	--	Medicago truncatula clone mth2-161b15, complete sequence	--	--	--	--	--	--	--
c48590_g1	--	--	--	--	--	--	--	--	--
c35630_g2	wound-responsive family protein [Medicago truncatula]	Medicago truncatula clone JCVI-FLMt-6L2 unknown mRNA	--	--	Late embryogenesis abundant protein	response to stress	--	--	--
c10172_g1	--	--	--	--	PMP-22/EMP/MP20/Claudin tight junction//PMP-22/EMP/MP20/Claudin family	--	--	integral component of membrane	--
c33477_g1	LRR receptor-like kinase [Medicago truncatula]	Medicago truncatula LRR receptor-like serine/threonine-protein kinase FEI (MTR_4g107620) mRNA, complete cds	--	LRR receptor-like serine/threonine-protein kinase FEI 1 OS=Arabidopsis thaliana GN=FEI1 PE=1 SV=1	CW-type Zinc Finger//Protein kinase domain//Protein tyrosine kinase//Leucine Rich Repeat	protein phosphorylation	protein binding//ATP binding//zinc ion binding//protein kinase activity	--	--
c90879_g1	--	--	--	--	--	--	--	--	--
c3987_g1	--	--	--	EF-hand domain-containing protein D2 homolog OS=Drosophila melanogaster GN=Swip-1 PE=2 SV=1	EF hand//EF hand//EF-hand domain pair//EF-hand domain//Secreted protein acidic and rich in cysteine Ca binding region	signal transduction	calcium ion binding	proteinaceous extracellular matrix	Predicted Ca2+-binding protein, EF-Hand protein superfamily
c54098_g1	predicted protein [Physcomitrella patens]>gi|162694454|gb|EDQ80802.1| predicted protein [Physcomitrella patens]	Pediculus humanus corporis serine/threonine-protein kinase OSR1, putative, mRNA	serine/threonine-protein kinase OSR1/STK39	STE20/SPS1-related proline-alanine-rich protein kinase OS=Mus musculus GN=Stk39 PE=1 SV=1	Protein kinase domain//Protein tyrosine kinase	protein phosphorylation	ATP binding//protein kinase activity	--	Ste20-like serine/threonine protein kinase
c74782_g1	--	Anopheles gambiae str. PEST AGAP002725-PA (AgaP_AGAP002725) mRNA, complete cds	--	--	--	--	--	--	--
c44494_g1	--	--	--	--	--	--	--	--	--
c25952_g1	hypothetical protein MTR_7g024880 [Medicago truncatula]>gi|355496920|gb|AES78123.1| calcium-binding EF-hand protein [Medicago truncatula]	Medicago truncatula hypothetical protein (MTR_7g024880) mRNA, complete cds	--	--	EF-hand domain pair//Secreted protein acidic and rich in cysteine Ca binding region//EF-hand domain//EF hand//EF hand	signal transduction	calcium ion binding	proteinaceous extracellular matrix	--
c13547_g1	--	--	--	--	--	--	--	--	--
c55420_g1	--	Medicago truncatula chromosome 5 clone mth2-15i14, COMPLETE SEQUENCE	--	--	--	--	--	--	--
c44392_g1	--	--	--	--	TOBE domain	transport	hydrolase activity, acting on acid anhydrides, catalyzing transmembrane movement of substances//ATP binding//transporter activity	ATP-binding cassette (ABC) transporter complex	--
c69414_g1	hypothetical protein MTR_5g087510 [Medicago truncatula]>gi|355518397|gb|AET00021.1| hypothetical protein MTR_5g087510 [Medicago truncatula]	Medicago truncatula hypothetical protein (MTR_5g087510) mRNA, complete cds	--	--	--	--	--	--	--
c44062_g1	--	Medicago truncatula clone mth2-12e5, complete sequence	--	--	--	--	--	--	--
c71022_g1	hypothetical protein MtrDRAFT_AC148816g33v2 [Medicago truncatula]	--	--	--	Orexigenic neuropeptide Qrfp/P518	--	orexigenic neuropeptide QRFP receptor binding	--	--
c3098_g1	--	--	--	--	--	--	--	--	--
c87268_g1	--	Medicago truncatula clone mth2-36m14, complete sequence	--	--	--	--	--	--	--
c69831_g1	--	--	--	--	--	--	--	--	--
c46779_g1	--	Medicago truncatula chromosome 5 clone mth4-5l6, COMPLETE SEQUENCE	--	--	--	--	--	--	--
c82512_g1	--	--	--	--	--	--	--	--	--
c39492_g1	--	--	--	--	--	--	--	--	--
c92694_g1	--	Medicago truncatula strain A17 clone WTSI_1018-14e10, complete sequence	--	--	--	--	--	--	--
c48651_g1	TIR-NBS-LRR type disease resistance protein [Arachis hypogaea]	--	--	--	--	--	--	--	--
c39290_g1	Serine/Threonine kinase family protein [Medicago truncatula]	PREDICTED: Cicer arietinum probable serine/threonine-protein kinase Cx32, chloroplastic-like (LOC101511443), transcript variant X4, mRNA	interleukin-1 receptor-associated kinase 4	Probable serine/threonine-protein kinase Cx32, chloroplastic OS=Arabidopsis thaliana GN=At4g35600 PE=1 SV=2	Protein tyrosine kinase//Protein kinase domain	protein phosphorylation	protein kinase activity//ATP binding	--	--
c41538_g1	--	--	--	--	--	--	--	--	--
c73810_g1	--	--	--	--	--	--	--	--	--
c54772_g1	--	--	--	--	--	--	--	--	--
c88496_g1	--	Medicago truncatula clone mth2-187a11, complete sequence	--	--	--	--	--	--	--
c52397_g1	--	Medicago truncatula chromosome 8 clone mth2-23o16, complete sequence	--	--	--	--	--	--	--
c29326_g1	hypothetical protein MTR_2g088060 [Medicago truncatula]>gi|124360513|gb|ABN08523.1| Prefoldin [Medicago truncatula]>gi|355486004|gb|AES67207.1| B-cell receptor-associated-like protein [Medicago truncatula]	Medicago truncatula chromosome 2 clone mte1-33n12, complete sequence	B-cell receptor-associated protein 31	--	B-cell receptor-associated protein 31-like	intracellular protein transport	--	integral component of membrane//endoplasmic reticulum	--
c10698_g1	Transcription factor RF2b [Medicago truncatula]>gi|358347215|ref|XP_003637655.1| Transcription factor RF2b [Medicago truncatula]>gi|355508605|gb|AES89747.1| bZIP family transcription factor [Medicago truncatula]	Medicago truncatula Transcription factor RF2b (MTR_096s0022) mRNA, complete cds	--	Basic leucine zipper 61 OS=Arabidopsis thaliana GN=BZIP61 PE=1 SV=1	bZIP transcription factor//RNA polymerase Rpb1, domain 5//Basic region leucine zipper//bZIP Maf transcription factor//Prominin	purine nucleobase metabolic process//transcription, DNA-templated//regulation of transcription, DNA-templated//pyrimidine nucleobase metabolic process	sequence-specific DNA binding transcription factor activity//sequence-specific DNA binding//DNA binding//DNA-directed RNA polymerase activity	nucleus//integral component of membrane//nucleolus//transcription factor complex	--
c66118_g1	--	--	--	--	--	--	--	--	--
c89044_g1	transcription elongation factor SPT6 [Physcomitrella patens]>gi|162692170|gb|EDQ78528.1| transcription elongation factor SPT6 [Physcomitrella patens]	--	transcription elongation factor SPT6	Transcription elongation factor SPT6 OS=Drosophila melanogaster GN=Spt6 PE=1 SV=1	SH2 domain//S1 RNA binding domain	--	protein binding//RNA binding	--	Transcription elongation factor SPT6
c86163_g1	--	--	--	--	--	--	--	--	--
c3518_g1	hypothetical protein CARUB_v10019652mg [Capsella rubella]>gi|482569354|gb|EOA33542.1| hypothetical protein CARUB_v10019652mg [Capsella rubella]	--	transcription elongation factor SPT6	Transcription elongation factor SPT6 OS=Danio rerio GN=supt6h PE=1 SV=1	SH2 domain//Amino acid permease//SH2 domain	transport//transmembrane transport	protein binding	membrane	Transcription elongation factor SPT6
c40422_g1	--	Medicago truncatula clone mth2-23j1, complete sequence	--	--	--	--	--	--	--
c86170_g1	--	--	--	--	--	--	--	--	--
c66137_g1	--	--	--	--	--	--	--	--	--
c26488_g1	Myocyte-specific enhancer factor 2B [Medicago truncatula]>gi|355509482|gb|AES90624.1| MADS-box transcription factor [Medicago truncatula]	Medicago truncatula Myocyte-specific enhancer factor 2B (MTR_4g093970) mRNA, complete cds	--	MADS-box protein JOINTLESS OS=Solanum lycopersicum GN=J PE=1 SV=1	Phosphoglycerate kinase//K-box region//Septum formation initiator//SRF-type transcription factor (DNA-binding and dimerisation domain)	cell cycle//carbon utilization//phosphorylation//regulation of transcription, DNA-templated//gluconeogenesis//glycolytic process	phosphoglycerate kinase activity//DNA binding//sequence-specific DNA binding transcription factor activity//protein dimerization activity	transcription factor complex//nucleus	MADS box transcription factor
c35922_g1	--	--	--	--	--	--	--	--	--
c22830_g1	mini-chromosome maintenance protein MCM3, partial [Tamarix androssowii]	--	DNA replication licensing factor MCM3	DNA replication licensing factor Mcm3 OS=Drosophila melanogaster GN=Mcm3 PE=1 SV=1	MCM2/3/5 family	DNA replication	ATP binding//DNA binding	--	DNA replication licensing factor, MCM3 component
c35809_g1	valacyclovir hydrolase, putative [Medicago truncatula]	PREDICTED: Cicer arietinum uncharacterized LOC101494407 (LOC101494407), transcript variant X1, mRNA	--	--	Dienelactone hydrolase family//Prolyl oligopeptidase family	proteolysis	hydrolase activity//serine-type peptidase activity	--	--
c36711_g1	linoleate 13S-lipoxygenase 2-1, related protein [Medicago truncatula]	PREDICTED: Cicer arietinum linoleate 13S-lipoxygenase 2-1, chloroplastic-like (LOC101499921), mRNA	lipoxygenase	Linoleate 13S-lipoxygenase 2-1, chloroplastic OS=Solanum tuberosum GN=LOX2.1 PE=1 SV=1	Lipoxygenase//PLAT/LH2 domain	oxidation-reduction process	protein binding//oxidoreductase activity, acting on single donors with incorporation of molecular oxygen, incorporation of two atoms of oxygen//metal ion binding	--	--
c29185_g2	mscS family protein, putative [Medicago truncatula]>gi|355481725|gb|AES62928.1| mechanosensitive ion channel family protein [Medicago truncatula]	Medicago truncatula clone mth2-45h2, complete sequence	--	Mechanosensitive ion channel protein 6 OS=Arabidopsis thaliana GN=MSL6 PE=1 SV=1	--	dihydrofolate biosynthetic process//oxidation-reduction process//transmembrane transport//folic acid biosynthetic process	dihydrofolate reductase activity	membrane	--
c91745_g1	--	Medicago truncatula chromosome 5 clone mth2-17e22, COMPLETE SEQUENCE	--	--	--	--	--	--	--
c8947_g1	--	Medicago truncatula clone mth2-64j6, complete sequence	--	--	--	--	--	--	--
c46012_g1	--	--	--	--	--	--	--	--	--
c25540_g3	--	--	--	--	--	--	--	--	--
c9276_g1	F-box/kelch-repeat protein [Medicago truncatula]	--	--	--	F-box domain	--	protein binding	--	--
c4019_g1	--	Phakopsora pachyrhizi clone JGIAFNA-5A9, complete sequence	--	--	--	--	--	--	--
c52352_g1	--	--	--	PHD finger protein 3 OS=Homo sapiens GN=PHF3 PE=1 SV=3	--	--	--	--	--
c83837_g1	--	--	--	--	--	--	--	--	--
c82267_g1	--	--	--	--	Nuclear envelope localisation domain	--	actin binding	integral component of membrane	--
c36737_g5	--	Medicago truncatula clone mth2-10p9, complete sequence	--	--	--	--	--	--	--
c53296_g1	--	--	--	--	--	--	--	--	--
c10130_g1	BI1-like protein [Medicago truncatula]>gi|355479633|gb|AES60836.1| inhibitor of apoptosis-promoting Bax1 protein [Medicago truncatula]	PREDICTED: Cicer arietinum BI1-like protein-like (LOC101495859), mRNA	--	BI1-like protein OS=Arabidopsis thaliana GN=At4g15470 PE=2 SV=1	--	--	--	integral component of membrane	N-methyl-D-aspartate receptor glutamate-binding subunit
c55135_g1	--	--	--	--	--	--	--	--	--
c73480_g1	--	--	--	--	--	--	--	--	--
c35745_g6	--	--	--	--	--	--	--	--	--
c23938_g2	PREDICTED: uncharacterized mitochondrial protein AtMg00810-like [Fragaria vesca subsp. vesca]	Medicago truncatula clone mth2-180n9, complete sequence	--	--	--	--	--	--	--
c29222_g1	--	Medicago truncatula clone mth2-14o4, complete sequence	--	--	--	--	--	--	--
c76084_g1	--	--	--	--	--	--	--	--	--
c58492_g1	--	--	--	--	--	--	--	--	--
c2184_g1	--	--	--	--	Autophagy protein Apg5	autophagy	--	cytoplasm	--
c84794_g1	--	--	--	--	--	--	--	--	--
c84059_g1	--	Medicago truncatula clone mth2-103a3, complete sequence	--	--	--	--	--	--	--
c34129_g2	chromosome condensation regulator RCC1 repeat protein [Medicago truncatula]	PREDICTED: Cicer arietinum ultraviolet-B receptor UVR8-like (LOC101512943), transcript variant X3, mRNA	--	Ultraviolet-B receptor UVR8 OS=Arabidopsis thaliana GN=UVR8 PE=1 SV=1	Apoptosis-antagonizing transcription factor, C-terminal//Mammalian taste receptor protein (TAS2R)	G-protein coupled receptor signaling pathway//sensory perception of taste	G-protein coupled receptor activity	integral component of membrane//nucleus	FOG: RCC1 domain
c50387_g1	--	--	--	--	--	--	--	--	--
c32196_g1	PREDICTED: FAD-linked sulfhydryl oxidase ERV1-like [Cicer arietinum]	PREDICTED: Cicer arietinum FAD-linked sulfhydryl oxidase ERV1-like (LOC101492389), mRNA	mitochondrial FAD-linked sulfhydryl oxidase	FAD-linked sulfhydryl oxidase ERV1 OS=Arabidopsis thaliana GN=ERV1 PE=1 SV=1	E10-like protein conserved region//ClpX C4-type zinc finger//Erv1 / Alr family	oxidation-reduction process	thiol oxidase activity//protein dimerization activity//zinc ion binding	--	Mitochondrial sulfhydryl oxidase involved in the biogenesis of cytosolic Fe/S proteins
c6802_g1	--	--	--	--	--	--	--	--	--
c35247_g5	NB-ARC domain disease resistance protein [Medicago truncatula]	Medicago truncatula clone mth2-18d12, complete sequence	--	Putative disease resistance protein RGA4 OS=Solanum bulbocastanum GN=RGA4 PE=2 SV=1	Leucine Rich Repeat	--	protein binding	--	FOG: Leucine rich repeat
c30856_g1	hypothetical protein GUITHDRAFT_76400 [Guillardia theta CCMP2712]>gi|428170532|gb|EKX39456.1| hypothetical protein GUITHDRAFT_76400 [Guillardia theta CCMP2712]	--	translocon-associated protein subunit alpha	Translocon-associated protein subunit alpha OS=Mus musculus GN=Ssr1 PE=1 SV=1	Integrase Zinc binding domain//Translocon-associated protein (TRAP), alpha subunit	--	zinc ion binding	endoplasmic reticulum	Translocon-associated complex TRAP, alpha subunit
c2116_g1	--	--	--	--	--	--	--	--	--
c83787_g1	--	--	--	--	--	--	--	--	--
c89086_g1	--	--	--	--	--	--	--	--	--
c55295_g1	2OG-Fe(II) oxygenase family oxidoreductase [Medicago truncatula]	PREDICTED: Glycine max protein SRG1-like (LOC100781130), transcript variant X2, mRNA	--	Protein SRG1 OS=Arabidopsis thaliana GN=SRG1 PE=2 SV=1	--	--	--	--	--
c3872_g1	--	--	--	--	--	--	--	--	--
c91615_g1	--	--	--	--	Methylpurine-DNA glycosylase (MPG)	base-excision repair	alkylbase DNA N-glycosylase activity//DNA binding	--	--
c54039_g1	hypothetical protein MTR_2g027700 [Medicago truncatula]>gi|124360885|gb|ABN08857.1| hypothetical protein MtrDRAFT_AC161399g18v2 [Medicago truncatula]>gi|355483405|gb|AES64608.1| hypothetical protein MTR_2g027700 [Medicago truncatula]	Medicago truncatula chromosome 2 clone mte1-30k4, complete sequence	--	--	Geminivirus putative movement protein	transport of virus in host, cell to cell	--	integral component of membrane	--
c26485_g2	EEIG1/EHBP1 protein amino-terminal domain protein [Medicago truncatula]	PREDICTED: Glycine max uncharacterized LOC100815106 (LOC100815106), mRNA	--	--	LysM domain	cell wall macromolecule catabolic process	--	--	--
c16093_g1	--	--	E3 ubiquitin-protein ligase HUWE1	E3 ubiquitin-protein ligase HUWE1 OS=Homo sapiens GN=HUWE1 PE=1 SV=3	--	--	--	--	--
c23952_g3	UDP rhamnose anthocyanidin-3-glucoside rhamnosyltransferase [Medicago truncatula]	Medicago truncatula UDP rhamnose anthocyanidin-3-glucoside rhamnosyltransferase (MTR_4g059380) mRNA, complete cds	--	Anthocyanidin 3-O-glucosyltransferase OS=Petunia hybrida GN=RT PE=2 SV=1	Endothelin family	regulation of vasoconstriction	--	extracellular region	--
c14369_g1	--	Medicago truncatula strain A17 clone mth2-70o15, complete sequence	--	--	--	--	--	--	--
c63358_g1	--	Medicago truncatula clone mth2-179n10, complete sequence	--	--	--	--	--	--	--
c34181_g2	UDP-glucosyltransferase family protein [Medicago truncatula]	--	hydroquinone glucosyltransferase	Hydroquinone glucosyltransferase OS=Rauvolfia serpentina GN=AS PE=1 SV=1	--	--	--	--	--
c71360_g1	Zinc finger protein [Medicago truncatula]	Medicago truncatula Zinc finger protein (MTR_5g035800) mRNA, complete cds	--	Zinc finger protein 5 OS=Arabidopsis thaliana GN=ZFP5 PE=2 SV=1	Influenza Matrix protein (M2)//Zinc finger, C2H2 type	proton transport	metal ion binding//hydrogen ion transmembrane transporter activity	host cell membrane//virion membrane	--
c40500_g1	--	--	--	--	MutS domain II	mismatch repair	ATP binding//mismatched DNA binding	--	--
c37018_g1	delta(24)-sterol reductase-like protein [Medicago truncatula]	Pisum sativum brassinosteroid biosynthetic protein LKB (LKB) mRNA, complete cds	delta24-sterol reductase	Delta(24)-sterol reductase OS=Pisum sativum GN=DIM PE=1 SV=1	Plant ATP synthase F0//FAD binding domain	ATP synthesis coupled proton transport//proton transport//oxidation-reduction process//amino sugar metabolic process	hydrogen ion transmembrane transporter activity//oxidoreductase activity//flavin adenine dinucleotide binding//UDP-N-acetylmuramate dehydrogenase activity	mitochondrial proton-transporting ATP synthase complex, coupling factor F(o)	FAD-binding protein DIMINUTO
c76914_g1	--	--	--	--	--	--	--	--	--
c36909_g4	--	--	--	--	--	--	--	--	--
c33929_g3	unknown [Medicago truncatula]>gi|657398511|gb|KEH38100.1| hypothetical protein MTR_2g461270 [Medicago truncatula]	Medicago truncatula clone JCVI-FLMt-7J22 unknown mRNA	--	--	--	--	--	--	--
c60648_g1	--	--	--	--	--	--	--	--	--
c13670_g2	--	--	--	--	--	--	--	--	--
c52936_g1	--	--	--	--	--	--	--	--	--
c25299_g1	--	--	--	--	--	--	--	--	--
c66207_g1	PREDICTED: cohesin subunit SA-1-like [Cicer arietinum]	--	cohesin complex subunit SA-1/2	Cohesin subunit SA-1 OS=Homo sapiens GN=STAG1 PE=1 SV=3	--	--	--	--	Sister chromatid cohesion complex Cohesin, subunit STAG/IRR1/SCC3
c18162_g1	--	--	--	--	--	--	--	--	--
c5906_g1	MATE efflux family protein [Theobroma cacao]>gi|508775834|gb|EOY23090.1| MATE efflux family protein [Theobroma cacao]	--	multidrug resistance protein, MATE family	--	--	--	--	--	--
c76523_g1	--	--	--	--	--	--	--	--	--
c33527_g2	haloacid dehalogenase-like hydrolase [Medicago truncatula]	Medicago truncatula clone JCVI-FLMt-12E2 unknown mRNA	putative hydrolase of the HAD superfamily	--	--	--	--	--	--
c65759_g1	--	--	--	--	--	--	--	--	--
c76718_g1	--	--	--	--	--	--	--	--	--
c36077_g1	hypothetical protein MTR_8g027525 [Medicago truncatula]	PREDICTED: Cicer arietinum uncharacterized LOC101494013 (LOC101494013), transcript variant X1, mRNA	--	--	F-box domain	--	protein binding	--	--
c43164_g1	hypothetical protein GUITHDRAFT_76267 [Guillardia theta CCMP2712]>gi|428170714|gb|EKX39637.1| hypothetical protein GUITHDRAFT_76267 [Guillardia theta CCMP2712]	--	aurora kinase A	Aurora kinase A OS=Homo sapiens GN=AURKA PE=1 SV=2	Protein kinase domain//Protein tyrosine kinase	protein phosphorylation	ATP binding//protein kinase activity	--	Serine/threonine protein kinase
c34576_g3	--	--	--	--	--	--	--	--	--
c23620_g1	Pentatricopeptide repeat-containing protein [Medicago truncatula]>gi|355495903|gb|AES77106.1| PPR containing plant-like protein [Medicago truncatula]	Medicago truncatula clone mth2-27i5, complete sequence	--	Pentatricopeptide repeat-containing protein At2g15690 OS=Arabidopsis thaliana GN=PCMP-H66 PE=2 SV=2	--	--	--	--	--
c29090_g1	unknown [Medicago truncatula]>gi|388521229|gb|AFK48676.1| unknown [Medicago truncatula]	Medicago truncatula clone JCVI-FLMt-10F22 unknown mRNA	--	--	Cyanobacterial and plant NDH-1 subunit O	electron transport//oxidation-reduction process	oxidoreductase activity, acting on NAD(P)H, quinone or similar compound as acceptor	plasma membrane	--
c51853_g1	--	--	--	--	--	--	--	--	--
c26348_g1	hypothetical protein VITISV_017108 [Vitis vinifera]	Medicago truncatula clone mth2-16j2, complete sequence	--	Retrovirus-related Pol polyprotein from transposon TNT 1-94 OS=Nicotiana tabacum PE=2 SV=1	--	--	--	--	--
c84232_g1	--	--	mediator of RNA polymerase II transcription subunit 12	Mediator of RNA polymerase II transcription subunit 12-like protein OS=Homo sapiens GN=MED12L PE=1 SV=2	--	--	--	--	--
c63254_g1	--	--	--	--	--	--	--	--	--
c67926_g1	--	--	--	--	--	--	--	--	--
c3133_g1	--	M.truncatula DNA sequence from clone MTH2-10C20 on chromosome 3, complete sequence	--	--	--	--	--	--	--
c38880_g1	P-loop nucleoside triphosphate hydrolase superfamily protein [Medicago truncatula]	Medicago truncatula Kinesin-4 (MTR_1g087880) mRNA, complete cds	kinesin family member C2/C3	Kinesin-4 OS=Arabidopsis thaliana GN=ATK4 PE=1 SV=2	--	--	--	--	--
c85267_g1	early responsive to dehydration [Fagus sylvatica]	Fagus sylvatica partial erd gene for early responsive to dehydration, exons 1-2	--	Protein EARLY RESPONSIVE TO DEHYDRATION 15 OS=Arabidopsis thaliana GN=ERD15 PE=1 SV=1	--	--	--	--	--
c19808_g2	--	--	--	--	--	--	--	--	--
c45800_g1	--	Medicago truncatula clone mth2-101c17, complete sequence	--	--	--	--	--	--	--
c52774_g1	unnamed protein product [Vitis vinifera]	PREDICTED: Malus x domestica uncharacterized LOC103444196 (LOC103444196), mRNA	COX assembly mitochondrial protein 1	--	--	--	--	--	--
c71908_g1	--	M.truncatula DNA sequence from clone MTH2-188G9 on chromosome 3, complete sequence	--	--	--	--	--	--	--
c53314_g1	--	--	--	--	--	--	--	--	--
c28707_g2	hypothetical protein CISIN_1g0130381mg, partial [Citrus sinensis]	Medicago truncatula clone mth2-21o10, complete sequence	histone deacetylase 1/2	Histone deacetylase 9 OS=Arabidopsis thaliana GN=HDA9 PE=2 SV=1	Plant ATP synthase F0//Bcl-2-modifying factor, apoptosis	apoptotic process//proton transport//ATP synthesis coupled proton transport	hydrogen ion transmembrane transporter activity	mitochondrial proton-transporting ATP synthase complex, coupling factor F(o)	Histone deacetylase complex, catalytic component RPD3
c23352_g1	Sterol 24-C methyltransferase 2-1 [Medicago truncatula]>gi|355492886|gb|AES74089.1| 24-methylenesterol C-methyltransferase [Medicago truncatula]	M.truncatula DNA sequence from clone MTH2-176B17 on chromosome 3, complete sequence	24-methylenesterol C-methyltransferase	24-methylenesterol C-methyltransferase 2 OS=Arabidopsis thaliana GN=SMT2 PE=1 SV=2	Protein-L-isoaspartate(D-aspartate) O-methyltransferase (PCMT)//Histone methylation protein DOT1//Ribosomal protein L11 methyltransferase (PrmA)//RNA cap guanine-N2 methyltransferase//Methyltransferase small domain//Methyltransferase domain//Ribosomal RNA adenine dimethylase//Mycolic acid cyclopropane synthetase//ubiE/COQ5 methyltransferase family//Sterol methyltransferase C-terminal	lysine catabolic process//cellular protein modification process//lipid biosynthetic process//RNA methylation//7-methylguanosine RNA capping//metabolic process//RNA processing//protein methylation//methylation//rRNA modification//steroid biosynthetic process//S-adenosylmethionine metabolic process	histone-lysine N-methyltransferase activity//protein-L-isoaspartate (D-aspartate) O-methyltransferase activity//rRNA (adenine-N6,N6-)-dimethyltransferase activity//methyltransferase activity//rRNA methyltransferase activity//protein methyltransferase activity	cytoplasm	SAM-dependent methyltransferases
c71046_g1	--	--	--	DENN domain-containing protein 5A OS=Mus musculus GN=Dennd5a PE=1 SV=1	PLAT/LH2 domain	--	protein binding	--	--
c67893_g1	--	--	--	--	--	--	--	--	--
c5740_g1	--	--	--	--	--	--	--	--	--
c28779_g2	LRR receptor-like kinase [Medicago truncatula]	PREDICTED: Cicer arietinum probable leucine-rich repeat receptor-like protein kinase At1g68400-like (LOC101494569), mRNA	--	Probable leucine-rich repeat receptor-like protein kinase At1g68400 OS=Arabidopsis thaliana GN=At1g68400 PE=2 SV=1	Alphaherpesvirus glycoprotein E//Leucine Rich Repeat//Protein kinase domain//Protein tyrosine kinase	protein phosphorylation	ATP binding//protein binding//protein kinase activity	membrane	--
c56657_g1	--	--	--	--	--	--	--	--	--
c37409_g3	multidrug resistance protein ABC transporter family protein [Medicago truncatula]	Medicago truncatula Multidrug resistance protein ABC transporter family (MTR_8g061970) mRNA, complete cds	--	ABC transporter C family member 14 OS=Arabidopsis thaliana GN=ABCC14 PE=1 SV=1	Type II/IV secretion system protein//50S ribosome-binding GTPase//Biofilm development protein YmgB/AriR//Miro-like protein//NB-ARC domain//FtsK/SpoIIIE family//N-glycosylation protein//Conserved hypothetical ATP binding protein//ABC transporter//Dynamin family//ABC transporter transmembrane region//Protein of unknown function, DUF258//NTPase	cell cycle//cellular response to oxidative stress//chromosome segregation//small GTPase mediated signal transduction//cell division//biofilm formation//cellular response to acid//transmembrane transport//transport	DNA binding//nucleotide phosphatase activity, acting on free nucleotides//ADP binding//GTPase activity//ATP binding//ATPase activity, coupled to transmembrane movement of substances//GTP binding//ATPase activity//nucleotide binding	endoplasmic reticulum membrane//intracellular//integral component of membrane	Multidrug resistance-associated protein/mitoxantrone resistance protein, ABC superfamily
c20878_g1	--	--	--	--	--	--	--	--	--
c45657_g1	--	--	--	--	--	--	--	--	--
c45250_g1	--	--	--	--	--	--	--	--	--
c21341_g1	Acyl-coenzyme A thioesterase [Medicago truncatula]>gi|355491750|gb|AES72953.1| acyl-CoA thioesterase, putative [Medicago truncatula]>gi|388512685|gb|AFK44404.1| unknown [Medicago truncatula]	Medicago truncatula clone JCVI-FLMt-1A21 unknown mRNA	acyl-coenzyme A thioesterase 13	Acyl-coenzyme A thioesterase 13 OS=Pongo abelii GN=ACOT13 PE=2 SV=1	--	--	--	--	HGG motif-containing thioesterase
c81707_g1	--	--	--	--	--	--	--	--	--
c91446_g1	--	--	--	--	--	--	--	--	--
c33679_g3	PREDICTED: F-box/LRR-repeat protein 4-like [Cicer arietinum]	PREDICTED: Cicer arietinum activator of 90 kDa heat shock protein ATPase homolog (LOC101513023), mRNA	--	--	--	--	--	--	--
c64864_g1	--	--	--	--	--	--	--	--	--
c59003_g1	P-loop nucleoside triphosphate hydrolase superfamily protein [Medicago truncatula]	PREDICTED: Cicer arietinum ribosome biogenesis ATPase RIX7-like (LOC101512789), transcript variant X2, mRNA	--	--	--	--	--	--	--
c58150_g1	--	--	--	--	--	--	--	--	--
c29269_g1	--	--	--	--	--	--	--	--	--
c47829_g1	transmembrane amino acid transporter family protein [Medicago truncatula]	PREDICTED: Cicer arietinum vacuolar amino acid transporter 1-like (LOC101510783), mRNA	solute carrier family 32 (vesicular inhibitory amino acid transporter)	Vacuolar amino acid transporter 1 OS=Saccharomyces cerevisiae (strain ATCC 204508 / S288c) GN=AVT1 PE=1 SV=1	Cobalamin biosynthesis protein CobT//Nop14-like family	cobalamin biosynthetic process	--	small-subunit processome	Amino acid transporters
c49148_g1	--	--	--	--	--	--	--	--	--
c35992_g5	hypothetical protein MTR_1g063100 [Medicago truncatula]	Medicago truncatula clone JCVI-FLMt-14M21 unknown mRNA	--	--	--	--	--	--	--
c49214_g1	--	Medicago truncatula chromosome 5 clone mth2-67g10, COMPLETE SEQUENCE	--	--	--	--	--	--	--
c84011_g1	--	--	--	--	--	--	--	--	--
c48434_g1	--	--	--	--	--	--	--	--	--
c35245_g3	--	--	--	--	--	--	--	--	--
c44234_g1	--	--	--	--	--	--	--	--	--
c28171_g3	choline dehydrogenase [Phytophthora parasitica INRA-310]>gi|568110290|gb|ETN24897.1| choline dehydrogenase [Phytophthora parasitica INRA-310]	Pichia pastoris CBS 7435 chromosome 4, complete replicon sequence	--	Alcohol oxidase 1 OS=Komagataella pastoris (strain GS115 / ATCC 20864) GN=AOX1 PE=1 SV=2	Lycopene cyclase protein//FAD dependent oxidoreductase//Lentiviral Tat protein//GMC oxidoreductase	oxidation-reduction process//positive regulation of transcription, DNA-templated//carotenoid biosynthetic process	oxidoreductase activity, acting on paired donors, with incorporation or reduction of molecular oxygen//flavin adenine dinucleotide binding//oxidoreductase activity, acting on CH-OH group of donors//oxidoreductase activity	--	--
c6406_g1	--	--	--	--	--	--	--	--	--
c9165_g1	--	--	--	--	--	--	--	--	--
c34136_g1	S-adenosyl-L-methionine-dependent methyltransferase, putative [Medicago truncatula]	Medicago truncatula MidA-like protein (MTR_2g031240) mRNA, complete cds	--	--	--	--	--	--	--
c37210_g9	contains similarity to reverse trancriptase , related [Medicago truncatula]	--	--	Uncharacterized mitochondrial protein AtMg00310 OS=Arabidopsis thaliana GN=AtMg00310 PE=4 SV=1	--	--	--	--	--
c90923_g1	conserved unknown protein [Ectocarpus siliculosus]	--	--	--	Major Facilitator Superfamily	transmembrane transport	--	integral component of membrane	--
c21411_g2	--	Medicago truncatula chromosome 7 BAC clone mth2-144f20, complete sequence	--	--	--	--	--	--	--
c18081_g1	--	--	--	--	--	--	--	--	--
c20377_g1	6-phosphogluconate dehydrogenase NAD-binding domain-containing protein [Medicago truncatula]>gi|355523999|gb|AET04453.1| 6-phosphogluconate dehydrogenase-like protein [Medicago truncatula]	Medicago truncatula clone mth2-28i16, complete sequence	--	Probable 3-hydroxyisobutyrate dehydrogenase-like 3, mitochondrial OS=Arabidopsis thaliana GN=At1g71180 PE=2 SV=1	Oestrogen receptor//PX domain//3-hydroxyacyl-CoA dehydrogenase, NAD binding domain//D-isomer specific 2-hydroxyacid dehydrogenase, NAD binding domain//Ketopantoate reductase PanE/ApbA//NAD binding domain of 6-phosphogluconate dehydrogenase	steroid hormone mediated signaling pathway//tryptophan metabolic process//D-gluconate metabolic process//leucine catabolic process//lysine catabolic process//fatty acid biosynthetic process//isoleucine catabolic process//fatty acid metabolic process//oxidation-reduction process//signal transduction//benzoate metabolic process//regulation of transcription, DNA-templated//valine catabolic process//…	estrogen receptor activity//coenzyme binding//cofactor binding//phosphogluconate dehydrogenase (decarboxylating) activity//steroid binding//3-hydroxyacyl-CoA dehydrogenase activity//nucleotide binding//oxidoreductase activity, acting on the CH-OH group of donors, NAD or NADP as acceptor//oxidoreductase activity//DNA binding//2-dehydropantoate 2-reductase activity//phosphatidylinositol binding	nucleus	Predicted dehydrogenase
c19501_g1	malectin/receptor-like kinase family protein [Medicago truncatula]	PREDICTED: Cicer arietinum receptor-like protein kinase ANXUR2-like (LOC101495769), mRNA	--	Receptor-like protein kinase ANXUR1 OS=Arabidopsis thaliana GN=ANX1 PE=2 SV=1	--	--	--	--	--
c36494_g1	threonine synthase-like protein [Medicago truncatula]	Medicago truncatula clone mth2-71d1, complete sequence	threonine synthase	Threonine synthase 1, chloroplastic OS=Arabidopsis thaliana GN=TS1 PE=1 SV=1	Orn/Lys/Arg decarboxylase, N-terminal domain	--	carboxy-lyase activity	--	--
c17855_g1	hypothetical protein MTR_7g050540 [Medicago truncatula]>gi|355497676|gb|AES78879.1| Cox19-like CHCH family protein [Medicago truncatula]	Medicago truncatula clone JCVI-FLMt-2O5 unknown mRNA	--	--	Neurotoxin B-IV-like protein//Cytochrome oxidase c subunit VIb	mitochondrial electron transport, cytochrome c to oxygen//proton transport//transport//pathogenesis	sodium channel inhibitor activity//cytochrome-c oxidase activity	respiratory chain complex IV//extracellular region//mitochondrion	--
c31455_g1	--	--	--	--	--	--	--	--	--
c36936_g3	--	--	--	--	--	--	--	--	--
c29274_g2	equilibrative nucleoside transporter 6 [Medicago truncatula]	PREDICTED: Cicer arietinum equilibrative nucleotide transporter 3-like (LOC101511474), mRNA	solute carrier family 29 (equilibrative nucleoside transporter), member 1/2/3	Equilibrative nucleotide transporter 3 OS=Arabidopsis thaliana GN=ENT3 PE=1 SV=1	Nucleoside transporter	transport//nucleoside transport	nucleoside transmembrane transporter activity	integral component of membrane	Nucleoside transporter
c28411_g2	kinase interacting (KIP1-like) family protein [Medicago truncatula]	PREDICTED: Cicer arietinum sporulation-specific protein 15-like (LOC101507498), transcript variant X3, mRNA	--	--	Growth-arrest specific micro-tubule binding	cell motility	--	motile cilium	--
c79731_g1	--	Medicago truncatula chromosome 8 clone mth2-13h21, complete sequence	--	--	--	--	--	--	--
c43124_g1	--	--	--	--	--	--	--	--	--
c58882_g1	--	Medicago truncatula chromosome 8 clone mth2-28b18, complete sequence	--	--	--	--	--	--	--
c83475_g1	--	--	--	--	--	--	--	--	--
c87742_g1	--	--	--	--	--	--	--	--	--
c62689_g1	--	--	--	--	--	--	--	--	--
c85353_g1	nucleobase-ascorbate transporter-like protein [Medicago truncatula]	PREDICTED: Cicer arietinum nucleobase-ascorbate transporter 4-like (LOC101488412), mRNA	--	Nucleobase-ascorbate transporter 4 OS=Arabidopsis thaliana GN=NAT4 PE=2 SV=2	Permease family	transport//transmembrane transport	transporter activity	membrane	Xanthine/uracil transporters
c43591_g1	TMV resistance protein N [Medicago truncatula]	Medicago truncatula TMV resistance protein N (MTR_3g022930) mRNA, complete cds	--	Putative disease resistance protein At4g11170 OS=Arabidopsis thaliana GN=At4g11170 PE=2 SV=1	ABC transporter//ATPase family associated with various cellular activities (AAA)//Archaeal ATPase//NB-ARC domain	--	ATP binding//ATPase activity//ADP binding	--	--
c49511_g1	--	--	--	--	--	--	--	--	--
c26839_g1	Adenosine deaminase-like protein [Medicago truncatula]>gi|355511458|gb|AES92600.1| adenosine/AMP deaminase [Medicago truncatula]>gi|388499194|gb|AFK37663.1| unknown [Medicago truncatula]	Medicago truncatula Adenosine deaminase-like protein (MTR_4g131840) mRNA, complete cds	adenosine deaminase	Adenosine deaminase-like protein OS=Bos taurus GN=ADAL PE=2 SV=1	Adenosine/AMP deaminase	purine ribonucleoside monophosphate biosynthetic process	deaminase activity	--	Adenine deaminase/adenosine deaminase
c69537_g1	F-box and associated interaction domain protein [Medicago truncatula]	Medicago truncatula F-box/kelch-repeat protein (MTR_7g077970) mRNA, complete cds	--	--	--	--	--	--	--
c82246_g1	--	--	--	--	--	--	--	--	--
c40868_g1	--	--	--	--	--	--	--	--	--
c70769_g1	hypothetical protein MTR_6g089860 [Medicago truncatula]>gi|357501027|ref|XP_003620802.1| hypothetical protein MTR_6g090630 [Medicago truncatula]	--	--	--	--	--	--	--	--
c29073_g2	DEAD-box ATP-dependent RNA helicase-like protein [Medicago truncatula]	Medicago truncatula ATP-dependent RNA helicase DBP4 (MTR_5g092560) mRNA, complete cds	ATP-dependent RNA helicase DDX10/DBP4	DEAD-box ATP-dependent RNA helicase 32 OS=Arabidopsis thaliana GN=RH32 PE=2 SV=1	Helicase conserved C-terminal domain//DEAD/DEAH box helicase//Baculovirus major capsid protein VP39//Glypican//Type III restriction enzyme, res subunit	--	structural molecule activity//DNA binding//heparan sulfate proteoglycan binding//helicase activity//hydrolase activity//ATP-dependent helicase activity//ATP binding//nucleic acid binding	membrane//proteinaceous extracellular matrix//viral capsid	RNA Helicase
c62274_g1	--	--	chordin	Dorsal-ventral patterning protein Sog OS=Drosophila melanogaster GN=sog PE=1 SV=1	von Willebrand factor type C domain//DHHA1 domain	--	nucleic acid binding//protein binding	--	--
c32005_g1	unknown [Medicago truncatula]>gi|388511585|gb|AFK43854.1| unknown [Medicago truncatula]>gi|657393284|gb|AES70687.2| RNA-binding pno1-like protein [Medicago truncatula]	Medicago truncatula clone mth2-34f1, complete sequence	RNA-binding protein PNO1	RNA-binding protein pno1 OS=Drosophila melanogaster GN=l(1)G0004 PE=2 SV=1	KH domain	--	RNA binding	--	Predicted RNA-binding protein Pno1p interacting with Nob1p and involved in 26S proteasome assembly
c20784_g2	hypothetical protein MTR_4g118780 [Medicago truncatula]>gi|355510635|gb|AES91777.1| cyclin-dependent kinase [Medicago truncatula]	Medicago truncatula hypothetical protein (MTR_4g118780) mRNA, complete cds	cyclin-dependent kinase 12/13	Probable serine/threonine-protein kinase At1g54610 OS=Arabidopsis thaliana GN=At1g54610 PE=1 SV=1	Protein kinase domain//Protein tyrosine kinase	serine family amino acid metabolic process//protein phosphorylation//phosphorylation	protein serine/threonine kinase activity//ATP binding//protein kinase activity	--	Cdc2-related protein kinase
c35682_g2	structural maintenance of chromosomes protein [Medicago truncatula]	PREDICTED: Cicer arietinum structural maintenance of chromosomes protein 3-like (LOC101502088), mRNA	structural maintenance of chromosome 3 (chondroitin sulfate proteoglycan 6)	Structural maintenance of chromosomes protein 3 OS=Arabidopsis thaliana GN=SMC3 PE=2 SV=1	--	--	--	--	Structural maintenance of chromosome protein 3 (sister chromatid cohesion complex Cohesin, subunit SMC3)
c1847_g1	--	--	AT-rich interactive domain-containing protein 1	Trithorax group protein osa OS=Drosophila melanogaster GN=osa PE=1 SV=1	ARID/BRIGHT DNA binding domain	--	DNA binding	intracellular	SWI-SNF chromatin-remodeling complex protein
c2824_g1	--	--	--	--	--	--	--	--	--
c24183_g1	PREDICTED: membrane-anchored ubiquitin-fold protein 3-like isoform X1 [Cicer arietinum]	Medicago truncatula clone JCVI-FLMt-4G10 unknown mRNA	--	Membrane-anchored ubiquitin-fold protein 3 OS=Arabidopsis thaliana GN=MUB3 PE=1 SV=1	Ubiquitin family//Platelet-activating factor acetylhydrolase, isoform II	glycerolipid metabolic process//lipid catabolic process	protein binding//1-alkyl-2-acetylglycerophosphocholine esterase activity	1-alkyl-2-acetylglycerophosphocholine esterase complex	--
c19483_g1	Hexokinase I [Medicago truncatula]>gi|355478526|gb|AES59729.1| hexokinase [Medicago truncatula]	Medicago truncatula Hexokinase I (MTR_1g025140) mRNA, complete cds	hexokinase	Hexokinase-2, chloroplastic OS=Nicotiana tabacum GN=HXK2 PE=2 SV=1	Hexokinase//Hexokinase	sucrose metabolic process//carbohydrate metabolic process//phosphorylation//amino sugar metabolic process//glycolytic process//streptomycin biosynthetic process//starch metabolic process//galactose metabolic process//mannose metabolic process//gluconeogenesis//fructose metabolic process	phosphotransferase activity, alcohol group as acceptor//hexokinase activity//ATP binding	--	Hexokinase
c93340_g1	--	Medicago truncatula clone mth2-41m18, complete sequence	--	--	--	--	--	--	--
c24725_g1	--	Medicago truncatula strain A17 clone mth2-67m8, complete sequence	--	--	--	--	--	--	--
c7432_g1	unknown [Medicago truncatula]	Medicago truncatula clone JCVI-FLMt-6D15 unknown mRNA	calcium-binding protein CML	Probable calcium-binding protein CML44 OS=Arabidopsis thaliana GN=CML44 PE=2 SV=2	EF-hand domain//RNA 2'-phosphotransferase, Tpt1 / KptA family//Secreted protein acidic and rich in cysteine Ca binding region//EF-hand domain pair//EF hand//EF hand//PBP/GOBP family//Dockerin type I repeat	carbohydrate metabolic process//tRNA splicing, via endonucleolytic cleavage and ligation//signal transduction	calcium ion binding//odorant binding//hydrolase activity, hydrolyzing O-glycosyl compounds//transferase activity, transferring phosphorus-containing groups	proteinaceous extracellular matrix	Calmodulin and related proteins (EF-Hand superfamily)
c1405_g1	--	--	--	--	--	--	--	--	--
c40202_g1	--	--	--	--	--	--	--	--	--
c37293_g1	--	--	--	--	--	--	--	--	--
c42286_g1	--	Medicago truncatula clone mth2-81h2, complete sequence	--	--	--	--	--	--	--
c86056_g1	hypothetical protein VITISV_041073 [Vitis vinifera]	--	--	Retrovirus-related Pol polyprotein from transposon TNT 1-94 OS=Nicotiana tabacum PE=2 SV=1	--	--	--	--	--
c30915_g4	hypothetical protein CISIN_1g027696mg [Citrus sinensis]	Medicago truncatula 60S ribosomal protein L10 (MTR_3g062600) mRNA, complete cds	large subunit ribosomal protein L10e	60S ribosomal protein L10 OS=Euphorbia esula GN=RPL10 PE=2 SV=1	Ribosomal protein L16p/L10e	ribosome biogenesis//translation	structural constituent of ribosome	ribosome	60s ribosomal protein L10
c91326_g1	Regulation of nuclear pre-mRNA domain-containing protein 1B [Medicago truncatula]	--	--	--	--	--	--	--	--
c72851_g1	--	--	--	--	--	--	--	--	--
c56579_g1	--	--	--	--	--	--	--	--	--
c35432_g5	--	Medicago truncatula clone mth2-6c9, complete sequence	--	--	--	--	--	--	--
c36926_g2	--	Medicago truncatula chromosome 5 clone mte1-70c15, COMPLETE SEQUENCE	--	--	--	--	--	--	--
c62882_g1	--	--	--	--	--	--	--	--	--
c91331_g1	--	--	--	--	--	--	--	--	--
c8129_g1	--	--	--	--	--	--	--	--	--
c7622_g1	--	--	--	--	--	--	--	--	--
c35688_g5	60 kDa inner membrane protein [Medicago truncatula]	Pisum sativum mRNA for PPF-1 protein	YidC/Oxa1 family membrane protein insertase	Inner membrane protein PPF-1, chloroplastic OS=Pisum sativum GN=PPF-1 PE=2 SV=2	Fatty acid desaturase//60Kd inner membrane protein//Ctr copper transporter family	protein insertion into membrane//copper ion transport//lipid metabolic process//copper ion transmembrane transport	copper ion transmembrane transporter activity	integral component of membrane	Inner membrane protein translocase involved in respiratory chain assembly
c6000_g1	Dof domain zinc finger protein [Medicago truncatula]	PREDICTED: Cicer arietinum uncharacterized LOC101491979 (LOC101491979), mRNA	--	--	Dof domain, zinc finger	regulation of transcription, DNA-templated	DNA binding	--	--
c16151_g1	--	--	E3 ubiquitin-protein ligase HUWE1	E3 ubiquitin-protein ligase HUWE1 OS=Mus musculus GN=Huwe1 PE=1 SV=5	--	--	--	--	E3 ubiquitin-protein ligase/Putative upstream regulatory element binding protein
c24191_g1	BTB/POZ/MATH-domain protein [Medicago truncatula]	Medicago truncatula chromosome 5 clone mth2-117e18, COMPLETE SEQUENCE	speckle-type POZ protein	BTB/POZ and MATH domain-containing protein 6 OS=Arabidopsis thaliana GN=BPM6 PE=1 SV=1	--	--	--	--	--
c31315_g1	--	Medicago truncatula chromosome 2 BAC clone mth2-65m5, complete sequence	--	--	--	--	--	--	--
c39529_g1	--	--	--	--	--	--	--	--	--
c42850_g1	--	--	--	--	--	--	--	--	--
c64606_g1	--	--	--	--	--	--	--	--	--
c35695_g3	UDP-sugar transporter sqv-7 [Medicago truncatula]>gi|355492605|gb|AES73808.1| GDP-mannose transporter GONST3 [Medicago truncatula]>gi|388500346|gb|AFK38239.1| unknown [Medicago truncatula]	Medicago truncatula UDP-sugar transporter sqv-7 (MTR_3g109070) mRNA, complete cds	solute carrier family 35	Putative UDP-sugar transporter DDB_G0278631 OS=Dictyostelium discoideum GN=DDB_G0278631 PE=3 SV=2	UAA transporter family	transmembrane transport//carbohydrate transport	--	integral component of membrane	Nucleotide-sugar transporter VRG4/SQV-7
c93491_g1	putative tumor protein p53 [Zea mays]	--	tumor protein p63	Cellular tumor antigen p53 OS=Gallus gallus GN=TP53 PE=2 SV=1	P53 DNA-binding domain	--	transcription regulatory region DNA binding	--	--
c34562_g2	Auxin response factor [Medicago truncatula]>gi|355489642|gb|AES70845.1| auxin response factor 2 [Medicago truncatula]	Medicago truncatula Auxin response factor (MTR_3g064050) mRNA, complete cds	--	Auxin response factor 8 OS=Arabidopsis thaliana GN=ARF8 PE=2 SV=2	B3 DNA binding domain//AUX/IAA family//Auxin response factor	auxin-activated signaling pathway//response to hormone//regulation of transcription, DNA-templated	protein dimerization activity//DNA binding	nucleus	--
c73973_g1	--	--	--	--	--	--	--	--	--
c61151_g1	--	--	--	--	--	--	--	--	--
c62301_g1	hypothetical protein MTR_1g109340 [Medicago truncatula]	--	--	--	--	--	--	--	--
c14305_g1	--	Medicago truncatula chromosome 4 clone mth2-96o5, complete sequence	--	--	--	--	--	--	--
c74139_g1	--	--	coiled-coil domain-containing protein 6	Coiled-coil domain-containing protein 6 OS=Mus musculus GN=Ccdc6 PE=1 SV=1	Septum formation initiator//Basic region leucine zipper//bZIP transcription factor//TPR/MLP1/MLP2-like protein//Protein of unknown function (DUF904)//TSC-22/dip/bun family	protein import into nucleus//regulation of transcription, DNA-templated//cell cycle//cytokinesis by binary fission//barrier septum assembly	sequence-specific DNA binding//sequence-specific DNA binding transcription factor activity	cytoplasm//nuclear pore//transcription factor complex	--
c15136_g1	--	--	--	--	DIX domain	multicellular organismal development//signal transduction	signal transducer activity	intracellular	--
c55930_g1	--	--	--	--	--	--	--	--	--
c92850_g1	--	--	--	--	--	--	--	--	--
c91920_g1	--	--	--	--	--	--	--	--	--
c36501_g1	formin-like 2 domain protein [Medicago truncatula]	Medicago truncatula Formin-like protein (MTR_078s1005) mRNA, partial cds	--	Formin-like protein 1 OS=Arabidopsis thaliana GN=FH1 PE=1 SV=1	--	--	--	--	Rho GTPase effector BNI1 and related formins
c27965_g1	RING finger protein [Medicago truncatula]>gi|357514547|ref|XP_003627562.1| RING finger protein [Medicago truncatula]>gi|355521584|gb|AET02038.1| anaphase-promoting complex subunit 11 RING-H2 finger protein [Medicago truncatula]>gi|388504160|gb|AFK40146.1| unknown [Medicago truncatula]	Medicago truncatula RING finger protein (MTR_7g038450) mRNA, complete cds	--	E3 ubiquitin-protein ligase At3g02290 OS=Arabidopsis thaliana GN=At3g02290 PE=2 SV=1	Ring finger domain//P-11 zinc finger//Anaphase-promoting complex subunit 11 RING-H2 finger//RING-H2 zinc finger//zinc-RING finger domain//Zinc finger, C3HC4 type (RING finger)	protein ubiquitination	ubiquitin-protein transferase activity//RNA binding//protein binding//zinc ion binding//metal ion binding	anaphase-promoting complex	FOG: Predicted E3 ubiquitin ligase
c58872_g1	PREDICTED: cellulose synthase-like protein D4-like [Cucumis sativus]	Medicago truncatula Cellulose synthase D-like protein (MTR_1g039480) mRNA, complete cds	--	Cellulose synthase-like protein D1 OS=Oryza sativa subsp. japonica GN=CSLD1 PE=2 SV=1	Cellulose synthase	UDP-glucose metabolic process//sucrose metabolic process//cellulose biosynthetic process//starch metabolic process	cellulose synthase (UDP-forming) activity	membrane	--
c58605_g1	--	--	--	--	--	--	--	--	--
c23589_g1	F-box protein [Medicago truncatula]	Medicago truncatula hypothetical protein (MTR_1g012330) mRNA, complete cds	--	--	--	--	--	--	--
c35179_g1	--	--	--	--	--	--	--	--	--
c38379_g1	--	--	--	--	--	--	--	--	--
c47077_g1	--	--	--	--	--	--	--	--	--
c763_g1	beta-glucosidase-like protein [Phaseolus vulgaris]	--	lactase-phlorizin hydrolase	Lactase-phlorizin hydrolase OS=Homo sapiens GN=LCT PE=1 SV=3	Glycosyl hydrolase family 1//Conotoxin TVIIA/GS family	carbohydrate metabolic process//transport//pathogenesis	sodium channel inhibitor activity//hydrolase activity, hydrolyzing O-glycosyl compounds	extracellular region	--
c44055_g1	unknown [Picea sitchensis]	--	--	Protein MEMO1 OS=Bos taurus GN=MEMO1 PE=2 SV=1	--	--	--	--	Predicted dioxygenase
c61822_g1	Glutathione peroxidase [Medicago truncatula]>gi|355488101|gb|AES69304.1| calcium-dependent lipid-binding (CaLB domain) family protein [Medicago truncatula]	Medicago truncatula Glutathione peroxidase (MTR_3g027150) mRNA, complete cds	--	C2 and GRAM domain-containing protein At1g03370 OS=Arabidopsis thaliana GN=At1g03370 PE=2 SV=4	C2 domain//Histidine kinase-, DNA gyrase B-, and HSP90-like ATPase	response to oxidative stress//peroxidase reaction	peroxidase activity//ATP binding//protein binding	--	Predicted Ca2+-dependent phospholipid-binding protein
c90545_g1	Resistance-gene protein [Medicago truncatula]	Medicago truncatula clone mth2-159e4, complete sequence	--	TMV resistance protein N OS=Nicotiana glutinosa GN=N PE=1 SV=1	ABC transporter//Magnesium chelatase, subunit ChlI//Archaeal ATPase//4Fe-4S iron sulfur cluster binding proteins, NifH/frxC family//Type II/IV secretion system protein//ATPase family associated with various cellular activities (AAA)//NB-ARC domain//RNA helicase	oxidation-reduction process//photosynthesis//transport//chlorophyll biosynthetic process//chlorophyll metabolic process	oxidoreductase activity//ATP binding//magnesium chelatase activity//RNA binding//ADP binding//ATPase activity//RNA helicase activity	magnesium chelatase complex	--
c63603_g1	cellulose synthase-like protein [Medicago truncatula]	Medicago truncatula Cellulose synthase (MTR_8g086600) mRNA, complete cds	cellulose synthase A	Cellulose synthase A catalytic subunit 4 [UDP-forming] OS=Oryza sativa subsp. japonica GN=CESA4 PE=2 SV=1	Cellulose synthase	sucrose metabolic process//UDP-glucose metabolic process//starch metabolic process//cellulose biosynthetic process	cellulose synthase (UDP-forming) activity	membrane	--
c28988_g3	Chaperone protein dnaJ [Medicago truncatula]>gi|355491962|gb|AES73165.1| chaperone DnaJ-domain protein [Medicago truncatula]	Medicago truncatula Chaperone protein dnaJ (MTR_3g100330) mRNA, complete cds	--	Chaperone protein DnaJ OS=Leifsonia xyli subsp. xyli (strain CTCB07) GN=dnaJ PE=3 SV=1	--	protein folding	unfolded protein binding//heat shock protein binding	--	Molecular chaperone (DnaJ superfamily)
c7019_g1	--	--	--	--	--	--	--	--	--
c68851_g1	--	Medicago truncatula strain A17 clone mth2-139c1, complete sequence	--	--	--	--	--	--	--
c85288_g1	--	Medicago truncatula Ribosome biogenesis protein bop1 (MTR_2g006020) mRNA, complete cds	--	--	--	--	--	--	--
c34156_g3	unknown [Zea mays]	Medicago truncatula chromosome 7 BAC clone mth2-151b17, complete sequence	tubulin beta	Tubulin beta chain (Fragment) OS=Lymnaea stagnalis PE=2 SV=1	--	--	--	--	Beta tubulin
c81759_g1	--	--	--	--	--	--	--	--	--
c46154_g1	--	--	--	--	--	--	--	--	--
c64452_g1	--	Medicago truncatula chromosome 5 clone mth2-69e15, COMPLETE SEQUENCE	--	--	--	--	--	--	--
c33919_g7	--	Medicago truncatula chromosome 6 clone mth2-56h19, complete sequence	--	--	--	--	--	--	--
c87783_g1	--	--	--	--	--	--	--	--	--
c41005_g1	--	--	--	--	--	--	--	--	--
c22578_g1	--	Medicago truncatula chromosome 5 clone mth4-41d3, COMPLETE SEQUENCE	--	--	--	--	--	--	--
c15361_g1	Arogenate dehydratase/prephenate dehydratase [Medicago truncatula]>gi|355507312|gb|AES88454.1| arogenate/prephenate dehydratase [Medicago truncatula]	Medicago truncatula clone mth2-9n1, complete sequence	arogenate/prephenate dehydratase	Arogenate dehydratase 5, chloroplastic OS=Arabidopsis thaliana GN=ADT5 PE=1 SV=1	--	tryptophan biosynthetic process//tyrosine biosynthetic process//L-phenylalanine biosynthetic process	prephenate dehydratase activity	--	--
c31487_g1	transcription factor bHLH122-like protein [Medicago truncatula]	Lotus japonicus genomic DNA, chromosome 3, clone: LjT46L11, TM0365, complete sequence	--	Transcription factor bHLH130 OS=Arabidopsis thaliana GN=BHLH130 PE=1 SV=1	Helix-loop-helix DNA-binding domain	--	protein dimerization activity	--	--
c81163_g1	PREDICTED: flavoprotein WrbA-like [Fragaria vesca subsp. vesca]	PREDICTED: Prunus mume minor allergen Alt a 7 (LOC103320645), transcript variant X1, mRNA	Trp repressor binding protein	NAD(P)H dehydrogenase (quinone) OS=Thiomicrospira crunogena (strain XCL-2) GN=Tcr_1010 PE=3 SV=1	Flavodoxin	--	FMN binding//oxidoreductase activity	--	--
c18071_g1	--	--	--	--	--	--	--	--	--
c37196_g1	--	Medicago truncatula chromosome 6 clone mth2-20n15, complete sequence	--	--	--	--	--	--	--
c64153_g1	PREDICTED: ubiquitin-conjugating enzyme E2 11-like [Pyrus x bretschneideri]	--	ubiquitin-conjugating enzyme E2 D/E	Ubiquitin-conjugating enzyme E2 D2B OS=Rattus norvegicus GN=Ube2d2b PE=1 SV=1	Ubiquitin-conjugating enzyme	--	acid-amino acid ligase activity	--	Ubiquitin-protein ligase
c83443_g1	EC protein III, putative [Ricinus communis]>gi|223539893|gb|EEF41472.1| EC protein III, putative [Ricinus communis]	--	--	EC protein homolog 1 OS=Arabidopsis thaliana GN=At2g42000 PE=2 SV=2	Plant PEC family metallothionein	--	zinc ion binding	--	--
c28781_g1	trans-cinnamic acid hydroxylase [Pisum sativum]	Medicago truncatula Trans-cinnamate 4-monooxygenase (MTR_5g075450) mRNA, complete cds	trans-cinnamate 4-monooxygenase	Trans-cinnamate 4-monooxygenase OS=Pisum sativum GN=CYP73A9 PE=2 SV=2	Cytochrome P450	oxidation-reduction process	oxidoreductase activity, acting on paired donors, with incorporation or reduction of molecular oxygen//iron ion binding//heme binding	--	Cytochrome P450 CYP2 subfamily
c58569_g1	--	--	--	--	--	--	--	--	--
c67140_g1	--	--	--	--	--	--	--	--	--
c16266_g1	ferrochelatase putative [Albugo laibachii Nc14]>gi|325192910|emb|CCA27299.1| ferrochelatase putative [Albugo laibachii Nc14]	--	ferrochelatase	Ferrochelatase, mitochondrial OS=Drosophila melanogaster GN=FeCh PE=2 SV=1	Ferrochelatase	chlorophyll metabolic process//heme biosynthetic process	ferrochelatase activity	--	Protoheme ferro-lyase (ferrochelatase)
c62445_g1	--	Medicago truncatula clone mth2-24h22, complete sequence	--	--	--	--	--	--	--
c41504_g1	WD40 repeat-like protein [Coccomyxa subellipsoidea C-169]>gi|384251822|gb|EIE25299.1| WD40 repeat-like protein [Coccomyxa subellipsoidea C-169]	--	--	Angio-associated migratory cell protein OS=Canis familiaris GN=AAMP PE=3 SV=1	WD domain, G-beta repeat	--	protein binding	--	Angio-associated migratory cell protein (contains WD40 repeats)
c87682_g1	molecular chaperone [Volvox carteri f. nagariensis]>gi|300259821|gb|EFJ44045.1| molecular chaperone [Volvox carteri f. nagariensis]	--	DnaJ homolog subfamily C member 11	DnaJ homolog subfamily C member 11 OS=Homo sapiens GN=DNAJC11 PE=1 SV=2	Carboxypeptidase activation peptide	proteolysis	carboxypeptidase activity	--	Molecular chaperone (DnaJ superfamily)
c36489_g4	PREDICTED: probable inositol transporter 2 [Glycine max]	Phaseolus vulgaris hypothetical protein (PHAVU_002G180200g) mRNA, complete cds	MFS transporter, SP family, solute carrier family 2 (myo-inositol transporter), member 13	Probable inositol transporter 2 OS=Arabidopsis thaliana GN=INT2 PE=1 SV=1	Sugar (and other) transporter//Major Facilitator Superfamily	transmembrane transport	transmembrane transporter activity	integral component of membrane	Predicted transporter (major facilitator superfamily)
c30201_g1	--	--	--	--	--	--	--	--	--
c55639_g1	--	--	--	--	--	--	--	--	--
c80573_g1	--	Medicago truncatula clone mth2-34f1, complete sequence	--	--	--	--	--	--	--
c30560_g1	hypothetical protein MTR_4g061110 [Medicago truncatula]	PREDICTED: Cicer arietinum serine-rich adhesin for platelets-like (LOC101489857), mRNA	--	--	--	--	--	--	--
c20763_g1	rac-like GTP-binding protein RAC1-like [Cicer arietinum]>gi|4586584|dbj|BAA76424.1| rac-type small GTP-binding protein [Cicer arietinum]	Medicago truncatula clone mth2-25m19, complete sequence	Ras-related C3 botulinum toxin substrate 1	Rac-like GTP-binding protein RAC1 OS=Lotus japonicus GN=RAC1 PE=2 SV=1	Miro-like protein//Ras family	small GTPase mediated signal transduction	GTP binding	membrane//intracellular	Ras-related small GTPase, Rho type
c45577_g1	PREDICTED: tuftelin-interacting protein 11-like isoform X1 [Glycine max]>gi|571528691|ref|XP_006599440.1| PREDICTED: tuftelin-interacting protein 11-like isoform X2 [Glycine max]	PREDICTED: Nicotiana tomentosiformis septin and tuftelin-interacting protein 1 homolog 1-like (LOC104098550), transcript variant X3, misc_RNA	tuftelin-interacting protein 11	Septin and tuftelin-interacting protein 1 homolog 1 OS=Arabidopsis thaliana GN=STIPL1 PE=2 SV=1	--	--	--	--	--
c93933_g1	unnamed protein product [Albugo candida]	--	ATP-binding cassette, subfamily C (CFTR/MRP), member 1	Multidrug resistance-associated protein 1 OS=Homo sapiens GN=ABCC1 PE=1 SV=3	ABC transporter transmembrane region	transmembrane transport//transport	ATPase activity, coupled to transmembrane movement of substances//ATP binding	integral component of membrane	Multidrug resistance-associated protein/mitoxantrone resistance protein, ABC superfamily
c69911_g1	Dual specificity protein phosphatase [Medicago truncatula]	Medicago truncatula Dual specificity protein phosphatase (MTR_8g100000) mRNA, complete cds	serine carboxypeptidase-like clade II	Dual specificity protein phosphatase PHS1 OS=Arabidopsis thaliana GN=PHS1 PE=1 SV=1	Dual specificity phosphatase, catalytic domain	protein dephosphorylation	protein tyrosine/serine/threonine phosphatase activity	--	--
c67792_g1	--	--	--	--	--	--	--	--	--
c85092_g1	PREDICTED: uncharacterized protein LOC102624694 isoform X1 [Citrus sinensis]>gi|568852764|ref|XP_006480041.1| PREDICTED: uncharacterized protein LOC102624694 isoform X2 [Citrus sinensis]>gi|568852766|ref|XP_006480042.1| PREDICTED: uncharacterized protein LOC102624694 isoform X3 [Citrus sinensis]	Medicago truncatula chromosome 5 clone mte1-1e23, COMPLETE SEQUENCE	--	--	--	--	--	--	--
c1342_g1	unknown [Medicago truncatula]>gi|657387743|gb|KEH29818.1| short-chain dehydrogenase/reductase [Medicago truncatula]	Medicago truncatula clone JCVI-FLMt-9I20 unknown mRNA	--	Secoisolariciresinol dehydrogenase (Fragment) OS=Forsythia intermedia PE=1 SV=1	3-hydroxyacyl-CoA dehydrogenase, NAD binding domain//short chain dehydrogenase//Saccharopine dehydrogenase	isoleucine catabolic process//benzoate metabolic process//valine catabolic process//fatty acid metabolic process//metabolic process//tryptophan metabolic process//oxidation-reduction process//leucine catabolic process//lysine catabolic process//fatty acid biosynthetic process	3-hydroxyacyl-CoA dehydrogenase activity//oxidoreductase activity	--	Reductases with broad range of substrate specificities
c66013_g1	--	--	--	--	--	--	--	--	--
c40232_g1	unknown [Lotus japonicus]	M.truncatula DNA sequence from clone MTH2-97H11 on chromosome 3, complete sequence	--	Probable inactive receptor kinase At5g58300 OS=Arabidopsis thaliana GN=At5g58300 PE=2 SV=1	7tm Odorant receptor	sensory perception of smell//G-protein coupled receptor signaling pathway, coupled to cyclic nucleotide second messenger	odorant binding//olfactory receptor activity	membrane	--
c5965_g1	--	--	--	--	Proline dehydrogenase	oxidation-reduction process//proline catabolic process//proline biosynthetic process//arginine metabolic process//glutamate biosynthetic process	proline dehydrogenase activity	--	--
c89256_g1	ABI3-interacting protein [Medicago truncatula]>gi|355489305|gb|AES70508.1| frigida-LIKE protein [Medicago truncatula]	Medicago truncatula ABI3-interacting protein (MTR_3g056070) mRNA, complete cds	--	Truncated FRIGIDA-like protein 1 OS=Arabidopsis thaliana GN=FRL1 PE=3 SV=1	--	--	--	--	--
c23020_g1	--	--	--	--	--	--	--	--	--
c15724_g1	--	PREDICTED: Cicer arietinum WAT1-related protein At5g07050-like (LOC101503274), transcript variant X3, mRNA	--	--	--	--	--	--	--
c17198_g1	--	Medicago truncatula strain A17 clone mth2-13d14, complete sequence	--	--	Early E3 14.5 kDa protein	regulation of signal transduction	--	integral component of membrane	--
c92044_g1	--	--	--	--	--	--	--	--	--
c7893_g1	--	Culex quinquefasciatus conserved hypothetical protein, mRNA	--	--	--	--	--	--	--
c42386_g1	--	--	--	--	--	--	--	--	--
c24484_g1	F-box protein [Medicago truncatula]	PREDICTED: Citrus sinensis SKP1-interacting partner 15-like (LOC102629268), mRNA	--	SKP1-interacting partner 15 OS=Arabidopsis thaliana GN=SKIP15 PE=1 SV=1	Kelch motif//F-box domain	--	protein binding	--	--
c26807_g1	--	--	--	--	--	--	--	--	--
c45450_g1	--	--	--	--	--	--	--	--	--
c37297_g5	--	--	--	--	--	--	--	--	--
c69595_g1	disease resistance protein (CC-NBS-LRR class) family protein [Medicago truncatula]	Medicago truncatula strain A17 clone mth2-70o15, complete sequence	--	Probable disease resistance protein At4g27220 OS=Arabidopsis thaliana GN=At4g27220 PE=2 SV=1	Leucine Rich Repeat	--	protein binding	--	--
c32370_g1	unknown [Medicago truncatula]	Medicago truncatula clone JCVI-FLMt-4F6 unknown mRNA	--	--	Viral small hydrophobic protein//APOBEC-like C-terminal domain	nitrogen compound metabolic process	hydrolase activity, acting on carbon-nitrogen (but not peptide) bonds, in cyclic amidines//zinc ion binding	membrane	--
c70833_g1	--	--	--	--	--	--	--	--	--
c7484_g1	Expansin [Medicago truncatula]>gi|355517510|gb|AES99133.1| expansin A1 [Medicago truncatula]	Medicago truncatula Expansin (MTR_5g076950) mRNA, complete cds	--	Expansin-A13 OS=Arabidopsis thaliana GN=EXPA13 PE=2 SV=2	--	plant-type cell wall organization	--	membrane//extracellular region	--
c36293_g1	hypothetical protein MTR_1g050510 [Medicago truncatula]	Medicago truncatula hypothetical protein (MTR_1g050810) mRNA, complete cds	--	--	Myosin N-terminal SH3-like domain	--	ATP binding//motor activity	myosin complex	--
c36041_g3	TMV resistance protein N [Medicago truncatula]>gi|355520952|gb|AET01406.1| disease resistance protein (TIR-NBS-LRR class) [Medicago truncatula]	Medicago truncatula TMV resistance protein N (MTR_8g012200) mRNA, complete cds	--	TMV resistance protein N OS=Nicotiana glutinosa GN=N PE=1 SV=1	Archaeal ATPase//Firmicute plasmid replication protein (RepL)//ABC transporter//Sigma-54 interaction domain//NB-ARC domain//ATPase family associated with various cellular activities (AAA)//Type II/IV secretion system protein//TIR domain	regulation of transcription, DNA-templated//plasmid maintenance//defense response//transport//signal transduction//DNA replication	transcription factor binding//ATPase activity//ADP binding//ATP binding//protein binding	intracellular//transcription factor complex	--
c51144_g1	--	--	--	--	--	--	--	--	--
c38842_g1	--	Medicago truncatula chromosome 7 clone mth2-156l8, complete sequence	--	--	--	--	--	--	--
c18357_g1	--	Medicago truncatula CCR4-NOT transcription complex subunit (MTR_7g085350) mRNA, complete cds	--	--	--	--	--	--	--
c5329_g1	--	--	--	--	--	--	--	--	--
c32495_g1	cysteine-rich receptor-kinase-like protein [Medicago truncatula]	Phaseolus vulgaris hypothetical protein (PHAVU_008G156400g) mRNA, complete cds	--	Cysteine-rich receptor-like protein kinase 42 OS=Arabidopsis thaliana GN=CRK42 PE=2 SV=1	Protein kinase domain//Protein tyrosine kinase//Formiminotransferase domain, N-terminal subdomain	metabolic process//protein phosphorylation	protein kinase activity//ATP binding//folic acid binding//transferase activity	--	--
c76640_g1	--	Medicago truncatula chromosome 5 clone mth2-56k10, COMPLETE SEQUENCE	--	--	--	--	--	--	--
c66421_g1	--	--	--	--	--	--	--	--	--
c35513_g7	--	Medicago truncatula clone mth2-24n16, complete sequence	--	--	--	--	--	--	--
c29073_g1	hypothetical protein PHAVU_008G267500g [Phaseolus vulgaris]>gi|561015416|gb|ESW14277.1| hypothetical protein PHAVU_008G267500g [Phaseolus vulgaris]	Medicago truncatula chromosome 5 clone mte1-38e12, COMPLETE SEQUENCE	ATP-dependent RNA helicase DDX10/DBP4	--	--	--	--	--	--
c30369_g1	octicosapeptide/phox/Bem1p domain protein [Medicago truncatula]	PREDICTED: Cicer arietinum uncharacterized LOC101499892 (LOC101499892), mRNA	--	TPR repeat-containing thioredoxin TTL4 OS=Arabidopsis thaliana GN=TTL4 PE=2 SV=1	Tetratricopeptide repeat//Tetratricopeptide repeat//PB1 domain//Tetratricopeptide repeat	--	protein binding	--	Myosin assembly protein/sexual cycle protein and related proteins
c54803_g1	--	Medicago truncatula strain A17 clone mth2-166f23, complete sequence	--	--	--	--	--	--	--
c58388_g1	--	--	--	--	--	--	--	--	--
c80559_g1	--	--	--	--	Alphaherpesvirus tegument protein US9	--	--	viral tegument	--
c50847_g1	--	--	--	--	--	--	--	--	--
c93316_g1	--	--	--	--	--	--	--	--	--
c86421_g1	--	--	--	--	--	--	--	--	--
c84613_g1	hypothetical protein PRUPE_ppa002325mg [Prunus persica]>gi|462409469|gb|EMJ14803.1| hypothetical protein PRUPE_ppa002325mg [Prunus persica]	--	solute carrier family 12 (potassium/chloride transporter), member 4/5/6	Solute carrier family 12 member 4 OS=Oryctolagus cuniculus GN=SLC12A4 PE=1 SV=1	Amino acid permease	transmembrane transport//transport	--	membrane	K+/Cl- cotransporter KCC1 and related transporters
c36290_g8	--	--	--	--	--	--	--	--	--
c41906_g1	hypothetical protein MTR_5g018540 [Medicago truncatula]>gi|355513183|gb|AES94806.1| hypothetical protein MTR_5g018540 [Medicago truncatula]	Medicago truncatula chromosome 5 clone mth2-4l22, COMPLETE SEQUENCE	--	--	--	--	--	--	--
c32636_g1	--	--	--	--	--	--	--	--	--
c35245_g1	PREDICTED: cytochrome P450 93A3-like [Cicer arietinum]	PREDICTED: Cicer arietinum cytochrome P450 93A3-like (LOC101488523), mRNA	--	3,9-dihydroxypterocarpan 6A-monooxygenase OS=Glycine max GN=CYP93A1 PE=1 SV=1	Cytochrome P450	oxidation-reduction process	iron ion binding//heme binding//oxidoreductase activity, acting on paired donors, with incorporation or reduction of molecular oxygen	--	Cytochrome P450 CYP2 subfamily
c79540_g1	--	--	--	--	--	--	--	--	--
c87663_g1	--	--	--	--	Transcription factor IIA, alpha/beta subunit	transcription initiation from RNA polymerase II promoter	--	transcription factor TFIIA complex	--
c78631_g1	--	--	--	--	--	--	--	--	--
c62208_g1	Ethylene-responsive transcription factor ERF110 [Medicago truncatula]>gi|355481123|gb|AES62326.1| AP2 domain class transcription factor [Medicago truncatula]	Medicago truncatula Ethylene-responsive transcription factor ERF110 (MTR_1g098460) mRNA, complete cds	--	--	Transglycosylase-like domain//RWD domain	regulation of transcription, DNA-templated	DNA binding//sequence-specific DNA binding transcription factor activity//protein binding	transcription factor complex//nucleus//extracellular region	--
c74142_g1	--	--	--	--	--	--	--	--	--
c28787_g1	hypothetical protein MTR_7g074290 [Medicago truncatula]>gi|355498685|gb|AES79888.1| mediator of RNA polymerase II transcription subunit 33A [Medicago truncatula]	Medicago truncatula hypothetical protein (MTR_7g074290) mRNA, complete cds	--	Mediator of RNA polymerase II transcription subunit 33A OS=Arabidopsis thaliana GN=MED33A PE=1 SV=1	--	--	--	--	--
c47962_g1	Ulp1 protease family, carboxy-terminal domain protein [Medicago truncatula]	--	--	--	--	--	--	--	--
c88078_g1	--	--	--	--	--	--	--	--	--
c49560_g1	--	--	--	--	--	--	--	--	--
c87171_g1	--	--	--	--	--	--	--	--	--
c34378_g1	--	--	--	--	--	--	--	--	--
c36777_g2	double-stranded RNA-binding motif protein [Medicago truncatula]	Medicago truncatula DsRNA-binding protein (MTR_3g100120) mRNA, complete cds	--	Double-stranded RNA-binding protein 1 OS=Arabidopsis thaliana GN=DRB1 PE=1 SV=1	--	--	--	--	--
c61141_g1	--	Medicago truncatula strain A17 clone mth2-64k18, complete sequence	--	--	--	--	--	--	--
c30253_g2	F-box family-9 [Medicago truncatula]>gi|355518439|gb|AET00063.1| cytochrome C biogenesis protein ccsA [Medicago truncatula]	Medicago truncatula F-box family-9 (MTR_5g087940) mRNA, complete cds	--	Putative F-box/LRR-repeat protein At3g49150 OS=Arabidopsis thaliana GN=At3g49150 PE=4 SV=2	F-box domain//SH2 domain	--	protein binding	--	--
c84788_g1	--	--	--	--	Ribosome biogenesis protein SLX9	maturation of SSU-rRNA from tricistronic rRNA transcript (SSU-rRNA, 5.8S rRNA, LSU-rRNA)	--	90S preribosome//nucleolus//preribosome, small subunit precursor	--
c88136_g1	--	--	--	--	--	--	--	--	--
c35615_g11	Homeobox leucine-zipper protein [Medicago truncatula]>gi|355486300|gb|AES67503.1| class III homeodomain leucine zipper protein [Medicago truncatula]	Medicago truncatula Homeobox leucine-zipper protein (MTR_2g094520) mRNA, complete cds	homeobox-leucine zipper protein	Homeobox-leucine zipper protein REVOLUTA OS=Arabidopsis thaliana GN=REV PE=1 SV=2	PAS domain	signal transduction//regulation of transcription, DNA-templated	sequence-specific DNA binding//sequence-specific DNA binding transcription factor activity//signal transducer activity	transcription factor complex//nucleus	--
c2359_g1	--	--	--	--	--	--	--	--	--
c30070_g1	PPR containing plant-like protein [Medicago truncatula]	PREDICTED: Cicer arietinum pentatricopeptide repeat-containing protein At4g18975, chloroplastic-like (LOC101510808), transcript variant X5, mRNA	--	Pentatricopeptide repeat-containing protein At4g18975, chloroplastic OS=Arabidopsis thaliana GN=At4g18975 PE=2 SV=2	DHH family	--	hydrolase activity//manganese ion binding	--	--
c29160_g1	MACPF domain protein [Medicago truncatula]	Medicago truncatula clone mth2-76b9, complete sequence	--	MACPF domain-containing protein At1g14780 OS=Arabidopsis thaliana GN=At1g14780 PE=2 SV=1	--	--	--	--	--
c4744_g1	inorganic pyrophosphatase fused with fructose-1,6-bisphosphatase [Cyanidioschyzon merolae strain 10D]>gi|449019729|dbj|BAM83131.1| inorganic pyrophosphatase fused with fructose-1,6-bisphosphatase [Cyanidioschyzon merolae strain 10D]	PREDICTED: Apis dorsata inorganic pyrophosphatase-like (LOC102672333), mRNA	nucleosome-remodeling factor 38 kDa subunit	Inorganic pyrophosphatase OS=Drosophila melanogaster GN=Nurf-38 PE=1 SV=3	Inorganic pyrophosphatase	phosphate-containing compound metabolic process//oxidative phosphorylation	magnesium ion binding//inorganic diphosphatase activity	cytoplasm	Inorganic pyrophosphatase/Nucleosome remodeling factor, subunit NURF38
c60464_g1	--	--	--	--	--	--	--	--	--
c85297_g1	Annotation was added to scaffolds in November 2011~Long-chain-fatty-acid CoA ligase [Medicago truncatula]	Medicago truncatula clone mth2-68o3, complete sequence	--	--	--	--	--	--	--
c41763_g1	--	Medicago truncatula chromosome 8 clone mth2-170k6, complete sequence	--	--	--	--	--	--	--
c33829_g4	seryl-tRNA synthetase/serine-tRNA ligase [Medicago truncatula]	Medicago truncatula Seryl-tRNA synthetase (MTR_3g099470) mRNA, complete cds	seryl-tRNA synthetase	Serine--tRNA ligase OS=Treponema denticola (strain ATCC 35405 / CIP 103919 / DSM 14222) GN=serS PE=3 SV=1	tRNA synthetase class II core domain (G, H, P, S and T)//Seryl-tRNA synthetase N-terminal domain	tRNA aminoacylation for protein translation//L-serine metabolic process//glycine metabolic process//threonine metabolic process//seryl-tRNA aminoacylation	ATP binding//aminoacyl-tRNA ligase activity//serine-tRNA ligase activity//nucleotide binding	cytoplasm	Seryl-tRNA synthetase
c40132_g1	--	Medicago truncatula chromosome 5 clone mte1-1f10, COMPLETE SEQUENCE	--	--	--	--	--	--	--
c52478_g1	PREDICTED: protein GAMETE EXPRESSED 2-like [Cicer arietinum]	PREDICTED: Cicer arietinum protein GAMETE EXPRESSED 2-like (LOC101491029), mRNA	--	Protein GAMETE EXPRESSED 2 OS=Arabidopsis thaliana GN=GEX2 PE=2 SV=1	--	--	--	--	--
c2686_g1	DNA (cytosine-5)-methyltransferase 3B [Medicago truncatula]	--	DNA (cytosine-5)-methyltransferase 3A	--	--	--	--	--	--
c16594_g1	--	--	--	--	--	--	--	--	--
c16837_g1	--	--	anaphase-promoting complex subunit 3	Cell division cycle protein 27 homolog OS=Rattus norvegicus GN=Cdc27 PE=2 SV=1	--	--	--	--	--
c32278_g3	--	--	--	--	--	--	--	--	--
c43055_g1	--	--	--	--	--	--	--	--	--
c48228_g1	hypothetical protein MTR_6g089560 [Medicago truncatula]	--	--	--	--	--	--	--	--
c39839_g1	PREDICTED: probable WRKY transcription factor 69-like [Cicer arietinum]	--	--	--	--	--	--	--	--
c65616_g1	Zinc finger, TAZ-type [Ectocarpus siliculosus]	--	E1A/CREB-binding protein	Protein cbp-1 OS=Caenorhabditis elegans GN=cbp-1 PE=3 SV=6	--	--	--	--	CREB binding protein/P300 and related TAZ Zn-finger proteins
c10342_g1	--	--	--	--	--	--	--	--	--
c13866_g1	PPR containing plant protein [Medicago truncatula]	PREDICTED: Cicer arietinum pentatricopeptide repeat-containing protein At3g02490, mitochondrial-like (LOC101490236), mRNA	--	Pentatricopeptide repeat-containing protein At5g15980, mitochondrial OS=Arabidopsis thaliana GN=At5g15980 PE=2 SV=1	Regulator of G protein signaling domain//Eukaryotic initiation factor 4E	regulation of translational initiation//termination of G-protein coupled receptor signaling pathway//translational initiation	translation initiation factor activity//RNA binding	ribosome//cytoplasm	--
c22934_g1	--	Medicago truncatula chromosome 5 clone mth2-49e21, COMPLETE SEQUENCE	--	--	--	--	--	--	--
c71175_g1	--	--	--	--	--	--	--	--	--
c11161_g1	--	--	DNA ligase 4	DNA ligase 4 OS=Gallus gallus GN=LIG4 PE=2 SV=2	mRNA capping enzyme, catalytic domain//ATP dependent DNA ligase domain	7-methylguanosine mRNA capping//DNA repair//mRNA processing//DNA replication//DNA recombination	mRNA guanylyltransferase activity//ATP binding//DNA ligase (ATP) activity	--	ATP-dependent DNA ligase IV
c39619_g1	--	--	--	--	--	--	--	--	--
c87049_g1	--	--	--	--	--	--	--	--	--
c36873_g7	--	--	--	--	--	--	--	--	--
c15366_g1	PREDICTED: WAT1-related protein At5g40240-like isoform X2 [Cicer arietinum]	PREDICTED: Cicer arietinum WAT1-related protein At5g40240-like (LOC101506522), transcript variant X2, mRNA	--	WAT1-related protein At5g40230 OS=Arabidopsis thaliana GN=At5g40230 PE=3 SV=1	--	--	--	--	--
c70579_g1	--	--	--	--	--	--	--	--	--
c87831_g1	Coiled-coil domain-containing protein 109A [Medicago truncatula]>gi|355513249|gb|AES94872.1| PPR containing plant-like protein [Medicago truncatula]	Medicago truncatula chromosome 5 clone mth2-62a22, COMPLETE SEQUENCE	--	Calcium uniporter protein, mitochondrial OS=Mus musculus GN=Mcu PE=1 SV=2	--	--	--	--	Uncharacterized conserved protein
c4587_g1	--	--	--	--	--	--	--	--	--
c77897_g1	--	--	--	--	--	--	--	--	--
c63010_g1	--	Medicago truncatula chromosome 7 clone mte1-11e4, complete sequence	--	--	--	--	--	--	--
c5509_g1	--	--	--	--	--	--	--	--	--
c79873_g1	--	Medicago truncatula chromosome 5 clone mth2-75o19, COMPLETE SEQUENCE	--	--	--	--	--	--	--
c63383_g1	predicted protein [Hordeum vulgare subsp. vulgare]	Pichia pastoris CBS 7435 chromosome 2, complete replicon sequence	long-chain acyl-CoA synthetase	Long-chain-fatty-acid--CoA ligase 1 OS=Saccharomyces cerevisiae (strain ATCC 204508 / S288c) GN=FAA1 PE=1 SV=1	--	--	--	--	Acyl-CoA synthetase
c29818_g2	Ribonuclease H [Medicago truncatula]	Medicago truncatula TMV resistance protein N (MTR_7g090660) mRNA, complete cds	--	--	Leucine Rich Repeat//Toxin SpoIISA, type II toxin-antitoxin system	pathogenesis	protein binding	integral component of membrane	--
c10205_g1	Cellulose synthase-like protein D5 [Medicago truncatula]	Medicago truncatula Cellulose synthase-like protein D5 (MTR_7g109200) mRNA, complete cds	1,4-beta-D-xylan synthase	Cellulose synthase-like protein D5 OS=Arabidopsis thaliana GN=CSLD5 PE=2 SV=1	Cellulose synthase//Glycosyl transferase family 21	cellulose biosynthetic process//starch metabolic process//UDP-glucose metabolic process//sucrose metabolic process	cellulose synthase (UDP-forming) activity//transferase activity, transferring glycosyl groups	membrane	--
c57972_g1	SAUR family protein [Medicago truncatula]>gi|355521401|gb|AET01855.1| SAUR-like auxin-responsive family protein [Medicago truncatula]	Medicago truncatula SAUR family protein (MTR_8g022340) mRNA, complete cds	--	--	--	--	--	--	--
c24899_g1	--	--	--	--	--	--	--	--	--
c37384_g6	--	--	--	--	--	--	--	--	--
c30496_g2	unknown [Medicago truncatula]	Medicago truncatula Calpain-B (MTR_2g086560) mRNA, complete cds	calcium-binding protein CML	Probable calcium-binding protein CML48 OS=Arabidopsis thaliana GN=CML48 PE=2 SV=2	--	--	--	--	--
c81462_g1	--	--	--	--	--	--	--	--	--
c53589_g1	hypothetical protein PRUPE_ppa012476mg [Prunus persica]>gi|462398204|gb|EMJ03872.1| hypothetical protein PRUPE_ppa012476mg [Prunus persica]	--	--	18 kDa seed maturation protein OS=Glycine max GN=GMPM1 PE=2 SV=1	Late embryogenesis abundant (LEA) group 1//Phage capsid scaffolding protein (GPO) serine peptidase//DDHD domain//TMPIT-like protein//Ezrin/radixin/moesin family//Neurotransmitter-gated ion-channel transmembrane region	embryo development//viral capsid assembly//ion transport	metal ion binding//cytoskeletal protein binding	integral component of membrane//extrinsic component of membrane//cytoplasm//membrane	--
c15232_g1	unknown [Medicago truncatula]	--	--	--	F-box domain	--	protein binding	--	--
c36843_g2	hypothetical protein MTR_5g043940 [Medicago truncatula]	Medicago truncatula hypothetical protein (MTR_5g043940) mRNA, complete cds	--	--	--	--	--	--	--
c35719_g1	60S ribosomal L4-like protein [Medicago truncatula]	Medicago truncatula clone JCVI-FLMt-18H6 unknown mRNA	large subunit ribosomal protein L4e	60S ribosomal protein L4-1 OS=Arabidopsis thaliana GN=RPL4A PE=2 SV=1	Ribosomal protein L4/L1 family	ribosome biogenesis//translation	structural constituent of ribosome	ribosome	Ribosomal protein RPL1/RPL2/RL4L4
c31862_g1	disease resistance protein (TIR-NBS-LRR class) [Medicago truncatula]	--	--	--	Colicin immunity protein	immune response//bacteriocin immunity	toxic substance binding	immunoglobulin complex	--
c88112_g1	PREDICTED: 60S ribosomal protein L34-like [Glycine max]	PREDICTED: Pyrus x bretschneideri 60S ribosomal protein L34-like (LOC103933078), mRNA	large subunit ribosomal protein L34e	60S ribosomal protein L34 OS=Nicotiana tabacum GN=RPL34 PE=2 SV=1	Ribosomal protein L34e	translation//ribosome biogenesis	structural constituent of ribosome	ribosome//intracellular	60s ribosomal protein L34
c6148_g1	--	--	--	--	--	--	--	--	--
c7617_g1	--	--	--	--	--	--	--	--	--
c72796_g1	--	--	--	--	--	--	--	--	--
c72866_g1	--	--	--	--	--	--	--	--	--
c35664_g4	two-component response regulator ARR12-like protein [Medicago truncatula]	Lotus japonicus cDNA, clone: LjFL3-049-DC12, HTC	two-component response regulator ARR-B family	Two-component response regulator ARR12 OS=Arabidopsis thaliana GN=ARR12 PE=2 SV=2	Myb-like DNA-binding domain//DHHC palmitoyltransferase	--	zinc ion binding//chromatin binding	chromatin	--
c6461_g1	--	--	--	--	--	--	--	--	--
c21111_g2	unknown [Medicago truncatula]	Medicago truncatula clone JCVI-FLMt-15G3 unknown mRNA	--	--	--	--	--	--	--
c20411_g1	--	--	--	--	--	--	--	--	--
c34442_g1	--	--	--	--	--	--	--	--	--
c24958_g1	--	TPA_inf: Medicago truncatula SINE FabaS-II_Mt3	--	--	--	--	--	--	--
c90140_g1	--	--	--	--	--	--	--	--	--
c15492_g1	50S ribosomal protein L13 [Medicago truncatula]>gi|657394644|gb|AES71786.2| 50S ribosomal protein L13 [Medicago truncatula]	Medicago truncatula 50S ribosomal protein L13 (MTR_4g027170) mRNA, complete cds	large subunit ribosomal protein L13	50S ribosomal protein L13 OS=Chloroflexus aggregans (strain MD-66 / DSM 9485) GN=rplM PE=3 SV=1	Ribosomal protein L13	translation//ribosome biogenesis	structural constituent of ribosome//DNA binding	ribosome	Mitochondrial/chloroplast ribosomal protein L13
c31955_g1	mediator of RNA polymerase II transcription subunit 33A [Medicago truncatula]	Medicago truncatula hypothetical protein (MTR_2g021400) mRNA, complete cds	--	Mediator of RNA polymerase II transcription subunit 33A OS=Arabidopsis thaliana GN=MED33A PE=1 SV=1	Scorpion calcine family	transport//pathogenesis	calcium channel inhibitor activity	extracellular region	--
c37050_g6	Lysine-specific demethylase 5D [Medicago truncatula]>gi|657383845|gb|KEH27434.1| transcription factor jumonji (JmjC) domain protein [Medicago truncatula]	Medicago truncatula Lysine-specific demethylase 5D (MTR_5g010300) mRNA, complete cds	histone demethylase JARID1	Lysine-specific demethylase 5D OS=Canis familiaris GN=KDM5D PE=2 SV=1	C5HC2 zinc finger//PHD-finger//JmjC domain, hydroxylase//PLU-1-like protein//ARID/BRIGHT DNA binding domain	oxidation-reduction process	protein binding//DNA binding//oxidoreductase activity, acting on paired donors, with incorporation or reduction of molecular oxygen, 2-oxoglutarate as one donor, and incorporation of one atom each of oxygen into both donors	nucleus//intracellular	DNA-binding protein jumonji/RBP2/SMCY, contains JmjC domain
c60455_g1	Laccase [Medicago truncatula]	Medicago truncatula Laccase (MTR_5g081810) mRNA, complete cds	--	Laccase-22 OS=Oryza sativa subsp. japonica GN=LAC22 PE=2 SV=2	Multicopper oxidase	--	copper ion binding	--	Multicopper oxidases
c92968_g1	--	--	--	--	--	--	--	--	--
c70363_g1	--	--	--	--	--	--	--	--	--
c31061_g1	--	--	--	--	Pyruvate ferredoxin/flavodoxin oxidoreductase//Srg family chemoreceptor//Zinc-binding dehydrogenase	signal transduction//sensory perception of chemical stimulus//oxidation-reduction process	oxidoreductase activity, acting on the aldehyde or oxo group of donors//oxidoreductase activity//zinc ion binding//transmembrane signaling receptor activity	membrane	--
c33822_g1	two-component response regulator-like APRR7 protein [Medicago truncatula]	PREDICTED: Glycine max two-component response regulator-like APRR7-like (LOC100806454), transcript variant X3, mRNA	pseudo-response regulator 7	Two-component response regulator-like APRR7 OS=Arabidopsis thaliana GN=APRR7 PE=1 SV=1	Response regulator receiver domain//CCT motif	regulation of transcription, DNA-templated//phosphorelay signal transduction system	protein binding//phosphorelay response regulator activity	--	--
c837_g1	--	Medicago truncatula chromosome 5 clone mth2-29e9, COMPLETE SEQUENCE	--	--	--	--	--	--	--
c46210_g1	--	--	--	--	--	--	--	--	--
c64615_g1	--	--	condensin complex subunit 1	Condensin complex subunit 1 OS=Xenopus laevis GN=ncapd2 PE=1 SV=1	--	--	--	--	--
c24877_g1	condensin complex subunit 1 [Medicago truncatula]	PREDICTED: Cicer arietinum condensin complex subunit 1-like (LOC101495429), mRNA	condensin complex subunit 1	Condensin complex subunit 1 OS=Mus musculus GN=Ncapd2 PE=1 SV=2	HEAT repeat//CS1 type fimbrial major subunit//Adaptin N terminal region	vesicle-mediated transport//intracellular protein transport	protein binding	pilus//membrane coat	Chromosome condensation complex Condensin, subunit D2
c59148_g1	--	Medicago truncatula chromosome 8 clone mth2-36b12, complete sequence	--	--	--	--	--	--	--
c53956_g1	--	--	--	--	--	--	--	--	--
c25432_g1	protein PHLOEM PROTEIN 2-LIKE A9-like [Cicer arietinum]>gi|6850934|emb|CAB71030.1| lectin-like protein [Cicer arietinum]	Medicago truncatula clone JCVI-FLMt-10I14 unknown mRNA	--	Protein PHLOEM PROTEIN 2-LIKE A9 OS=Arabidopsis thaliana GN=PP2A9 PE=2 SV=1	--	--	--	--	--
c94065_g1	--	--	--	--	--	--	--	--	--
c333_g1	--	--	plexin A	Plexin-A2 OS=Homo sapiens GN=PLXNA2 PE=1 SV=4	--	--	--	--	Plexins (functional semaphorin receptors)
c86738_g1	--	Castanea crenata mRNA, microsatellite: PEB23, complete sequence	--	--	Inheritance of peroxisomes protein 1//ZIP Zinc transporter//Mediator of RNA pol II transcription subunit 19//CDC45-like protein//Cytochrome c oxidase assembly protein COX16//Translocation protein Sec62	protein transport//DNA replication initiation//peroxisome inheritance//regulation of transcription from RNA polymerase II promoter//transmembrane transport//metal ion transport	RNA polymerase II transcription cofactor activity//protein transporter activity//metal ion transmembrane transporter activity	mediator complex//extrinsic component of intraperoxisomal membrane//membrane//integral component of membrane//mitochondrial membrane	--
c77024_g1	--	--	U3 small nucleolar RNA-associated protein 12	--	--	--	--	--	--
c58365_g1	--	--	--	--	--	--	--	--	--
c48963_g1	--	--	--	--	--	--	--	--	--
c50857_g1	PREDICTED: putative DNA-binding protein ESCAROLA-like [Cicer arietinum]	--	--	Putative DNA-binding protein ESCAROLA OS=Arabidopsis thaliana GN=ESC PE=2 SV=1	--	--	--	--	--
c470_g1	--	--	--	--	--	--	--	--	--
c35285_g1	ACT-like tyrosine kinase family protein [Medicago truncatula]	Medicago truncatula Protein kinase like protein (MTR_1g026160) mRNA, complete cds	--	Serine/threonine-protein kinase HT1 OS=Arabidopsis thaliana GN=HT1 PE=1 SV=1	Protein kinase domain//Protein tyrosine kinase//Lipopolysaccharide kinase (Kdo/WaaP) family	lipopolysaccharide biosynthetic process//protein phosphorylation	ATP binding//protein kinase activity//phosphotransferase activity, alcohol group as acceptor	membrane	Tyrosine kinase specific for activated (GTP-bound) p21cdc42Hs
c7879_g1	--	--	--	Patched domain-containing protein 3 OS=Homo sapiens GN=PTCHD3 PE=1 SV=3	Patched family	signal transduction	hedgehog receptor activity	membrane	--
c75483_g1	--	Medicago truncatula chromosome 5 clone mth2-124f10, COMPLETE SEQUENCE	--	--	--	--	--	--	--
c33160_g3	--	--	--	--	--	--	--	--	--
c4732_g1	--	--	--	--	--	--	--	--	--
c36678_g1	--	--	--	--	--	--	--	--	--
c72912_g1	PREDICTED: protein RER1A-like isoform 1 [Cucumis sativus]>gi|449507341|ref|XP_004163004.1| PREDICTED: protein RER1A-like isoform 1 [Cucumis sativus]	--	--	Protein RER1B OS=Arabidopsis thaliana GN=RER1B PE=1 SV=2	Rer1 family	--	--	integral component of membrane	Golgi proteins involved in ER retention (RER)
c73260_g1	--	--	--	--	--	--	--	--	--
c47084_g1	--	--	--	--	--	--	--	--	--
c77608_g1	--	--	--	--	DNA/RNA non-specific endonuclease	--	metal ion binding//nucleic acid binding//hydrolase activity	--	--
c28158_g1	unknown [Medicago truncatula]	Medicago truncatula Glutathione S-transferase N-terminal domain containing protein (MTR_1g090060) mRNA, complete cds	glutathione S-transferase	Probable glutathione S-transferase OS=Nicotiana tabacum PE=2 SV=1	Glutathione S-transferase, N-terminal domain//Glutathione S-transferase, N-terminal domain//Glutathione S-transferase, N-terminal domain	--	protein binding	--	Glutathione S-transferase
c90396_g1	--	--	--	--	--	--	--	--	--
c25339_g1	Golgin candidate [Medicago truncatula]>gi|355499109|gb|AES80312.1| coiled-coil vesicle tethering-like protein, putative [Medicago truncatula]	Medicago truncatula Golgin candidate (MTR_7g079200) mRNA, complete cds	--	Golgin candidate 4 OS=Arabidopsis thaliana GN=GC4 PE=2 SV=1	Autophagy protein Apg6//Protein of unknown function (DUF3166)//Ets-domain//Ephrin	regulation of autophagy//autophagy//regulation of transcription, DNA-templated	sequence-specific DNA binding//sequence-specific DNA binding transcription factor activity	transcription factor complex//membrane//extracellular space	--
c49281_g1	--	--	--	--	--	--	--	--	--
c92302_g1	--	--	--	Uncharacterized protein C19orf47 OS=Homo sapiens GN=C19orf47 PE=1 SV=1	--	--	--	--	--
c36736_g1	unknown [Medicago truncatula]>gi|657377234|gb|KEH22139.1| sucrase/ferredoxin family protein [Medicago truncatula]	--	--	--	Potassium-transporting ATPase A subunit	potassium ion transport	potassium-transporting ATPase activity	plasma membrane	--
c19794_g1	--	--	--	--	--	--	--	--	--
c69572_g1	--	--	--	--	--	--	--	--	--
c53305_g1	--	--	--	--	--	--	--	--	--
c53110_g1	Aldehyde dehydrogenase family 3 member H1 [Medicago truncatula]	Medicago truncatula Aldehyde dehydrogenase family 3 member H1 (MTR_3g088150) mRNA, complete cds	aldehyde dehydrogenase (NAD+)	Aldehyde dehydrogenase family 3 member H1 OS=Arabidopsis thaliana GN=ALDH3H1 PE=1 SV=2	Aldehyde dehydrogenase family	metabolic process//oxidation-reduction process	oxidoreductase activity	--	Aldehyde dehydrogenase
c74659_g1	--	--	--	--	--	--	--	--	--
c40374_g1	--	--	--	--	--	--	--	--	--
c26335_g1	PREDICTED: uncharacterized protein LOC101494165 isoform X2 [Cicer arietinum]	PREDICTED: Cicer arietinum uncharacterized LOC101494165 (LOC101494165), transcript variant X4, misc_RNA	--	--	ACT domain	metabolic process	amino acid binding	--	--
c84506_g1	--	--	--	--	--	--	--	--	--
c87552_g1	--	--	--	--	--	--	--	--	--
c66320_g1	PREDICTED: polypyrimidine tract-binding protein homolog 1-like isoform X2 [Cicer arietinum]	--	polypyrimidine tract-binding protein 2	Polypyrimidine tract-binding protein homolog 1 OS=Arabidopsis thaliana GN=PTB PE=1 SV=1	RNA recognition motif. (a.k.a. RRM, RBD, or RNP domain)	--	nucleic acid binding	--	Polypyrimidine tract-binding protein
c79242_g1	B3 DNA-binding domain protein [Medicago truncatula]	--	--	--	--	--	--	--	--
[truncated: 63,536 more rows]
