# Supplementary material for: Transcriptomic profiling of Melilotus albus near-isogenic lines contrasting for coumarin content
Source: Sci Rep. 2017 Jul 4;7:4577. doi: 10.1038/s41598-017-04111-y (PMC5496894; doi:10.1038/s41598-017-04111-y)
Supplement: Supplementary file 3 — Supplementary Table S3 [file 41598_2017_4111_MOESM3_ESM.xls]

## Sheet: Table S3
Table S3 NR annotation of common expressed unigenes in five M. albus genotypes.
Gene ID	NR description
c10000_g2	global transcription factor group protein [Medicago truncatula]
c10001_g1	Nuclear receptor corepressor [Medicago truncatula]>gi|657404946|gb|AES62202.2| Myb DNA-binding domain protein [Medicago truncatula]
c10011_g1	S-adenosylmethionine-dependent methyltransferase [Medicago truncatula]
c10029_g1	Mo25 family protein [Medicago truncatula]
c10031_g1	alpha/beta fold hydrolase [Medicago truncatula]
c10052_g1	Phosphatidate phosphatase LPIN3 [Medicago truncatula]>gi|355500564|gb|AES81767.1| phosphatidate phosphatase LPIN3-like protein [Medicago truncatula]
c10055_g1	Peroxidase [Medicago truncatula]
c10069_g1	hypothetical protein MTR_7g075640 [Medicago truncatula]>gi|355498799|gb|AES80002.1| hypothetical protein MTR_7g075640 [Medicago truncatula]
c10070_g1	transmembrane protein, putative [Medicago truncatula]
c10076_g1	subtilisin-like serine protease [Medicago truncatula]
c10081_g1	hypothetical protein MTR_7g087490 [Medicago truncatula]>gi|355499805|gb|AES81008.1| transmembrane protein, putative [Medicago truncatula]
c10090_g1	Zinc finger CCCH domain-containing protein [Medicago truncatula]>gi|355483004|gb|AES64207.1| zinc finger C-x8-C-x5-C-x3-H type protein [Medicago truncatula]
c101_g1	hypothetical protein MTR_3g077017 [Medicago truncatula]
c10109_g1	trichome birefringence-like protein [Medicago truncatula]
c1012_g1	RING finger family protein [Medicago truncatula]>gi|355480121|gb|AES61324.1| zinc finger, C3HC4 type (RING finger) protein, putative [Medicago truncatula]>gi|388512099|gb|AFK44111.1| unknown [Medicago truncatula]
c10130_g1	BI1-like protein [Medicago truncatula]>gi|355479633|gb|AES60836.1| inhibitor of apoptosis-promoting Bax1 protein [Medicago truncatula]
c10131_g1	hypothetical protein MTR_082s0033 [Medicago truncatula]>gi|657368846|gb|KEH15592.1| RNase P Rpr2/Rpp21 subunit domain protein [Medicago truncatula]
c10146_g1	substrate carrier family protein [Medicago truncatula]
c1015_g1	PREDICTED: pentatricopeptide repeat-containing protein At2g21090-like [Cicer arietinum]
c10151_g1	Curved DNA-binding protein [Medicago truncatula]>gi|357469925|ref|XP_003605247.1| Curved DNA-binding protein [Medicago truncatula]>gi|355490588|gb|AES71791.1| DnaJ heat shock amino-terminal domain protein [Medicago truncatula]
c10158_g1	hypothetical protein MTR_3g118020 [Medicago truncatula]
c1016_g1	Ribonuclease P protein subunit p25 [Medicago truncatula]>gi|355497993|gb|AES79196.1| DNA-binding protein alba protein [Medicago truncatula]
c10161_g1	hypothetical protein MTR_1g116760, partial [Medicago truncatula]
c10163_g1	Monothiol glutaredoxin-S17 [Medicago truncatula]>gi|657389366|gb|KEH31082.1| monothiol glutaredoxin-S17 protein [Medicago truncatula]
c10168_g1	hypothetical protein MTR_7g109220 [Medicago truncatula]>gi|355500956|gb|AES82159.1| nucleolar protein, putative [Medicago truncatula]
c10169_g1	Phosphate/phosphoenolpyruvate translocator [Medicago truncatula]>gi|355493195|gb|AES74398.1| plastid phosphate translocator [Medicago truncatula]
c10173_g1	Acid phosphatase-like protein [Medicago truncatula]>gi|355495772|gb|AES76975.1| plant acid phosphatase [Medicago truncatula]
c10183_g1	proton-dependent oligopeptide transport family protein [Medicago truncatula]
c10198_g1	hypothetical protein MTR_6g077430 [Medicago truncatula]
c10200_g1	Squamosa promoter binding-like protein [Medicago truncatula]>gi|355482665|gb|AES63868.1| squamosa promoter-binding-like protein [Medicago truncatula]>gi|388516139|gb|AFK46131.1| unknown [Medicago truncatula]>gi|388520663|gb|AFK48393.1| unknown [Medicago truncatula]
c10204_g1	ethylene response factor [Medicago truncatula]
c10208_g1	lipid phosphate phosphatase-like protein [Medicago truncatula]
c10223_g1	hypothetical protein JCGZ_20500 [Jatropha curcas]
c10234_g1	PREDICTED: uncharacterized protein LOC101497664 isoform X1 [Cicer arietinum]
c10247_g1	ARF GTPase activator [Medicago truncatula]
c10247_g2	ARF GTPase activator [Medicago truncatula]
c10253_g1	hypothetical protein MTR_1g014250 [Medicago truncatula]>gi|355477926|gb|AES59129.1| folate/biopterin transporter [Medicago truncatula]
c10259_g1	cullin 3B [Medicago truncatula]
c10277_g1	ribosomal protein S11 [Medicago truncatula]
c10280_g1	importin subunit alpha-like protein [Medicago truncatula]
c10290_g1	Thioredoxin-like protein [Medicago truncatula]>gi|355508758|gb|AES89900.1| thioredoxin [Medicago truncatula]
c10296_g1	hypothetical protein MTR_2g039160 [Medicago truncatula]>gi|124360795|gb|ABN08767.1| Amine oxidase [Medicago truncatula]>gi|355484213|gb|AES65416.1| amine oxidase [Medicago truncatula]
c10332_g1	hypothetical protein PHAVU_006G179400g [Phaseolus vulgaris]>gi|561021307|gb|ESW20078.1| hypothetical protein PHAVU_006G179400g [Phaseolus vulgaris]
c10339_g1	CRS1/YhbY (CRM) domain protein [Medicago truncatula]
c10340_g1	PREDICTED: scarecrow-like protein 14-like [Cicer arietinum]
c10348_g2	hypothetical protein MTR_7g068190 [Medicago truncatula]>gi|355498300|gb|AES79503.1| receptor-like kinase [Medicago truncatula]
c10370_g1	hypothetical protein MTR_1g015275 [Medicago truncatula]
c10371_g1	CLIP-associating protein [Medicago truncatula]
c10385_g1	Two-component response regulator ARR1 [Medicago truncatula]>gi|355492360|gb|AES73563.1| two-component response regulator ARR12-like protein [Medicago truncatula]
c10394_g2	PREDICTED: ethylene-responsive transcription factor ERF098-like [Cicer arietinum]
c10401_g1	auxin canalization protein [Medicago truncatula]
c10406_g1	hypothetical protein MTR_6g028130 [Medicago truncatula]
c10418_g1	transmembrane protein, putative [Medicago truncatula]
c10433_g2	PREDICTED: protein STRUBBELIG-RECEPTOR FAMILY 3-like isoform X1 [Cicer arietinum]>gi|502082927|ref|XP_004487314.1| PREDICTED: protein STRUBBELIG-RECEPTOR FAMILY 3-like isoform X2 [Cicer arietinum]>gi|502082930|ref|XP_004487315.1| PREDICTED: protein STRUBBELIG-RECEPTOR FAMILY 3-like isoform X3 [Cicer arietinum]>gi|502082933|ref|XP_004487316.1| PREDICTED: protein STRUBBELIG-RECEPTOR FAMILY 3-like i…
c10439_g1	hypothetical protein MTR_2g069770 [Medicago truncatula]
c10449_g1	Polyadenylate-binding protein 2-A [Medicago truncatula]>gi|355488171|gb|AES69374.1| RNA-binding (RRM/RBD/RNP motif) family protein [Medicago truncatula]
c10451_g1	Glucosamine 6-phosphate N-acetyltransferase [Medicago truncatula]>gi|355500837|gb|AES82040.1| glucosamine 6-phosphate N-acetyltransferase [Medicago truncatula]
c1046_g2	hypothetical protein MTR_2g010540 [Medicago truncatula]>gi|355482401|gb|AES63604.1| transmembrane protein, putative [Medicago truncatula]
c10460_g1	unknown [Medicago truncatula]
c10468_g1	hypothetical protein MTR_7g020870 [Medicago truncatula]>gi|355496638|gb|AES77841.1| myb/SANT-like DNA-binding domain protein [Medicago truncatula]
c10481_g1	Somatic embryogenesis receptor kinase [Medicago truncatula]>gi|358344697|ref|XP_003636424.1| Somatic embryogenesis receptor kinase [Medicago truncatula]>gi|355486673|gb|AES67876.1| adenine nucleotide alpha hydrolase-like domain kinase [Medicago truncatula]
c10483_g1	Kinesin-like calmodulin binding protein [Medicago truncatula]
c10485_g1	hypothetical protein MTR_8g091590 [Medicago truncatula]>gi|355524109|gb|AET04563.1| hypothetical protein MTR_8g091590 [Medicago truncatula]
c10492_g1	Tripeptidyl-peptidase [Medicago truncatula]
c10504_g1	Serine/Threonine kinase family protein [Medicago truncatula]
c10506_g1	haloacid dehalogenase-like hydrolase [Medicago truncatula]
c10507_g1	Ribosome biogenesis protein BMS1-like protein [Medicago truncatula]
c10513_g1	hypothetical protein MTR_6g086485 [Medicago truncatula]
c10517_g1	30S ribosomal S17-like protein [Medicago truncatula]
c10521_g1	TMV resistance protein N [Medicago truncatula]
c10522_g1	hypothetical protein MTR_2g435650 [Medicago truncatula]
c10538_g1	class III homeodomain leucine zipper protein [Medicago truncatula]
c10549_g1	PREDICTED: 5'-3' exoribonuclease 4-like isoform X1 [Glycine max]
c10561_g1	U-box domain-containing protein [Medicago truncatula]>gi|355513367|gb|AES94990.1| ubiquitin-protein ligase [Medicago truncatula]
c10574_g1	MAP kinase kinase kinase-like protein [Medicago truncatula]
c10575_g1	hypothetical protein MTR_8g075110 [Medicago truncatula]>gi|355523280|gb|AET03734.1| universal stress family protein [Medicago truncatula]>gi|388493244|gb|AFK34688.1| unknown [Medicago truncatula]
c10581_g1	unknown [Medicago truncatula]>gi|657394415|gb|KEH35056.1| NHL domain protein [Medicago truncatula]
c10587_g1	Myb/SANT-like DNA-binding domain protein [Medicago truncatula]
c1059_g1	Transcription factor bHLH130 [Medicago truncatula]>gi|657388302|gb|KEH30252.1| transcription factor bHLH122-like protein [Medicago truncatula]
c10600_g1	Chaperone protein dnaJ [Medicago truncatula]>gi|217071884|gb|ACJ84302.1| unknown [Medicago truncatula]>gi|355508568|gb|AES89710.1| DnaJ heat shock family protein [Medicago truncatula]
c1062_g1	hypothetical protein MTR_2g008850 [Medicago truncatula]>gi|355482248|gb|AES63451.1| phosphatase 2C family protein [Medicago truncatula]
c10621_g1	Glutaredoxin [Medicago truncatula]>gi|355478019|gb|AES59222.1| glutaredoxin-like protein, putative [Medicago truncatula]
c10628_g1	hypothetical protein MTR_7g035200 [Medicago truncatula]>gi|657404087|gb|KEH42859.1| plant/F12B17-70 protein [Medicago truncatula]
c10632_g1	PREDICTED: leucine-rich repeat extensin-like protein 3-like [Cicer arietinum]
c10673_g1	Taxadien-5-alpha-ol O-acetyltransferase [Medicago truncatula]>gi|355507299|gb|AES88441.1| HXXXD-type acyl-transferase family protein [Medicago truncatula]
c10678_g1	PREDICTED: uncharacterized protein LOC101506806 [Cicer arietinum]
c10683_g1	PREDICTED: uncharacterized protein LOC101499024 [Cicer arietinum]
c10685_g1	phosphatidylethanolamine-binding protein [Medicago truncatula]
c10690_g1	kinesin motor catalytic domain protein [Medicago truncatula]
c10694_g1	Microtubule-associated protein TORTIFOLIA1 [Medicago truncatula]>gi|355489030|gb|AES70233.1| microtubule-associated TORTIFOLIA-like protein [Medicago truncatula]
c10695_g1	unknown [Medicago truncatula]
c10698_g1	Transcription factor RF2b [Medicago truncatula]>gi|358347215|ref|XP_003637655.1| Transcription factor RF2b [Medicago truncatula]>gi|355508605|gb|AES89747.1| bZIP family transcription factor [Medicago truncatula]
c1070_g1	RING finger protein [Medicago truncatula]
c10710_g1	zinc finger CCCH domain protein [Medicago truncatula]
c10713_g1	hypothetical protein MTR_5g096290 [Medicago truncatula]>gi|355519197|gb|AET00821.1| DUF1296 family protein [Medicago truncatula]
c10722_g1	Transferase transferring glycosyl groups [Medicago truncatula]>gi|355500955|gb|AES82158.1| CAZy family GT8 glycosyltransferase [Medicago truncatula]
c10743_g1	nodulin ENOD40, early - garden pea>gi|1345566|emb|CAA56950.1| early noduline 40 [Pisum sativum]
c10745_g1	unknown [Medicago truncatula]>gi|400540407|gb|AFP87383.1| unknown [Medicago sativa]>gi|657389138|gb|KEH30890.1| plastid movement impaired protein [Medicago truncatula]
c10755_g1	hypothetical protein MTR_5g035070 [Medicago truncatula]>gi|355514638|gb|AES96261.1| Pmr5/Cas1p GDSL/SGNH-like acyl-esterase family protein [Medicago truncatula]
c10760_g1	unknown [Medicago truncatula]
c10763_g1	structure-specific endonuclease subunit SLX1-like protein [Medicago truncatula]
c10794_g1	unknown [Medicago truncatula]>gi|657384021|gb|AES94571.2| 39S ribosomal protein L47 [Medicago truncatula]
c10801_g1	50S ribosomal protein L23 [Medicago truncatula]
c10824_g1	hypothetical protein MtrDRAFT_AC148340g12v2 [Medicago truncatula]>gi|217071550|gb|ACJ84135.1| unknown [Medicago truncatula]>gi|217075450|gb|ACJ86085.1| unknown [Medicago truncatula]>gi|388522251|gb|AFK49187.1| unknown [Medicago truncatula]>gi|657400382|gb|AES68113.2| hypothetical protein MTR_2g103380 [Medicago truncatula]
c10835_g1	ubiquinone biosynthesis protein [Medicago truncatula]
c10844_g1	acylphosphatase [Medicago truncatula]
c1086_g1	PREDICTED: F-box/FBD/LRR-repeat protein At1g16930-like isoform X1 [Cicer arietinum]>gi|502171190|ref|XP_004515009.1| PREDICTED: F-box/FBD/LRR-repeat protein At1g16930-like isoform X2 [Cicer arietinum]>gi|502171196|ref|XP_004515010.1| PREDICTED: F-box/FBD/LRR-repeat protein At1g16930-like isoform X3 [Cicer arietinum]
c10862_g1	ARM repeat CCCH-type zinc finger protein [Medicago truncatula]
c10866_g1	Mitochondrial acidic protein MAM33 [Medicago truncatula]>gi|355518900|gb|AET00524.1| glycoprotein family protein [Medicago truncatula]
c10871_g1	Glycogenin-1 [Medicago truncatula]>gi|355480037|gb|AES61240.1| glucuronosyltransferase PGSIP8 [Medicago truncatula]
c10882_g1	transferring glycosyl group transferase [Medicago truncatula]
c10892_g1	unknown [Medicago truncatula]
c10902_g1	expansin-A1-like protein [Medicago truncatula]
c10911_g1	(RAP Annotation release2) Glycosyl transferase [Medicago truncatula]>gi|355512641|gb|AES94264.1| glucuronosyltransferase PGSIP8 [Medicago truncatula]
c10929_g1	Lachrymatory-factor synthase [Medicago truncatula]>gi|355492686|gb|AES73889.1| polyketide cyclase/dehydrase and lipid transporter [Medicago truncatula]
c10935_g1	hypothetical protein MTR_2g010200 [Medicago truncatula]>gi|124359221|gb|ABN05732.1| hypothetical protein MtrDRAFT_AC148396g23v2 [Medicago truncatula]>gi|355482370|gb|AES63573.1| hypothetical protein MTR_2g010200 [Medicago truncatula]
c10969_g1	Secretory carrier-associated membrane protein [Medicago truncatula]>gi|355482524|gb|AES63727.1| secretory carrier-associated membrane protein [Medicago truncatula]
c10987_g1	DUF1639 family protein [Medicago truncatula]
c1099_g1	protein phosphatase 2C family protein [Medicago truncatula]
c10990_g1	vegetative incompatibility HET-E-like protein [Medicago truncatula]
c10993_g1	PWWP domain protein [Medicago truncatula]
c110_g1	FKBP-type peptidyl-prolyl cis-trans isomerase [Medicago truncatula]
c11020_g1	unknown [Medicago truncatula]
c11022_g1	hypothetical protein MTR_1g007905 [Medicago truncatula]
c11038_g1	Transmembrane 9 superfamily protein member, partial [Medicago truncatula]
c11047_g1	PREDICTED: thaumatin-like protein-like [Cicer arietinum]
c11099_g1	PREDICTED: probable DNA replication complex GINS protein PSF1-like [Cicer arietinum]
c111_g1	hypothetical protein MTR_1g106890 [Medicago truncatula]>gi|388522085|gb|AFK49104.1| unknown [Medicago truncatula]>gi|657382110|gb|KEH26050.1| holocarboxylase synthetase [Medicago truncatula]
c11103_g1	B3 DNA-binding domain protein [Medicago truncatula]
c11121_g1	unknown [Medicago truncatula]>gi|388506672|gb|AFK41402.1| unknown [Medicago truncatula]
c11134_g1	pentatricopeptide (PPR) repeat protein [Medicago truncatula]
c11180_g1	VAC14-like protein [Medicago truncatula]
c11181_g1	glucose-6-phosphate dehydrogenase [Pisum sativum]
c11196_g1	RNA-binding ASCH domain protein [Medicago truncatula]
c112_g1	light-harvesting complex I chlorophyll A/B-binding protein [Medicago truncatula]
c11213_g1	cytochrome C oxidase biogenesis Cmc1-like protein [Medicago truncatula]
c11216_g1	receptor-like kinase plant [Medicago truncatula]
c11223_g1	unknown [Medicago truncatula]>gi|388493820|gb|AFK34976.1| unknown [Medicago truncatula]>gi|657394837|gb|AES72322.2| two-component response regulator ARR3-like protein [Medicago truncatula]
c11246_g1	unknown [Medicago truncatula]
c11289_g1	Scarecrow-like transcription factor PAT1 [Medicago truncatula]>gi|355519032|gb|AET00656.1| GRAS family transcription factor [Medicago truncatula]
c11292_g1	NOL1/NOP2/Sun domain family member 5B [Medicago truncatula]>gi|355492229|gb|AES73432.1| NOL1/NOP2/sun family RNA methylase, putative [Medicago truncatula]
c113_g1	melanoma-associated antigen G1-like protein [Medicago truncatula]
c11358_g1	unknown [Medicago truncatula]
c11362_g1	PREDICTED: uncharacterized protein LOC101503545 [Cicer arietinum]
c11370_g1	unknown [Medicago truncatula]>gi|657392099|gb|KEH33130.1| asterix-like protein [Medicago truncatula]>gi|657392100|gb|KEH33131.1| asterix-like protein [Medicago truncatula]
c11393_g1	Importin subunit alpha [Medicago truncatula]
c114_g1	NADH cytochrome b5 reductase [Medicago truncatula]>gi|357462095|ref|XP_003601329.1| NADH cytochrome b5 reductase [Medicago truncatula]>gi|355490377|gb|AES71580.1| NADH-cytochrome b5 reductase family protein [Medicago truncatula]>gi|657394484|gb|KEH35120.1| NADH-cytochrome b5 reductase family protein [Medicago truncatula]
c11402_g1	pentatricopeptide (PPR) repeat protein [Medicago truncatula]
c11408_g1	PREDICTED: ras GTPase-activating protein-binding protein 1-like [Cicer arietinum]
c1148_g1	Transporter, putative [Medicago truncatula]>gi|355481597|gb|AES62800.1| auxin efflux carrier family protein [Medicago truncatula]
c11516_g1	unknown [Medicago truncatula]
c11528_g1	IQ calmodulin-binding motif protein [Medicago truncatula]
c11602_g1	Poly(A) polymerase [Medicago truncatula]>gi|355495380|gb|AES76583.1| poly(A) polymerase-like protein [Medicago truncatula]
c11606_g1	F-box and associated interaction domain protein [Medicago truncatula]
c1164_g1	PREDICTED: uncharacterized protein At3g03773-like [Cicer arietinum]
c11641_g1	GDSL esterase/lipase [Medicago truncatula]>gi|355478576|gb|AES59779.1| GDSL-like lipase/acylhydrolase [Medicago truncatula]
c1166_g1	unknown [Medicago truncatula]
c11668_g1	unknown [Medicago truncatula]
c11683_g1	NAC transcription factor-like protein [Medicago truncatula]
c11683_g2	hypothetical protein MTR_5g014310 [Medicago truncatula]>gi|355512806|gb|AES94429.1| aluminum activated malate transporter family protein [Medicago truncatula]
c11696_g1	Auxin-responsive protein IAA18 [Medicago truncatula]>gi|355486717|gb|AES67920.1| auxin-responsive AUX/IAA family protein [Medicago truncatula]
c11697_g1	unknown [Medicago truncatula]
c11701_g1	PREDICTED: zinc finger CCCH domain-containing protein 14-like [Cicer arietinum]
c11743_g1	armadillo repeat kinesin-like protein [Medicago truncatula]
c11744_g1	LRR receptor-like kinase [Medicago truncatula]
c11753_g1	GASA5-like protein [Medicago truncatula]
c11757_g1	GCN5-like protein 1 (GCN5L1) protein [Medicago truncatula]
c11758_g1	hypothetical protein MTR_2g037760 [Medicago truncatula]>gi|87162842|gb|ABD28637.1| hypothetical protein MtrDRAFT_AC149130g31v2 [Medicago truncatula]>gi|217071098|gb|ACJ83909.1| unknown [Medicago truncatula]>gi|355484093|gb|AES65296.1| DUF4228 domain protein [Medicago truncatula]>gi|388496482|gb|AFK36307.1| unknown [Medicago truncatula]
c1177_g1	GT-2 factor [Medicago truncatula]>gi|657381901|gb|KEH25861.1| myb/SANT-like DNA-binding domain protein [Medicago truncatula]
c11778_g1	hypothetical protein MTR_1g086000 [Medicago truncatula]>gi|355480351|gb|AES61554.1| plastid transcriptionally active protein [Medicago truncatula]>gi|388521457|gb|AFK48790.1| unknown [Medicago truncatula]
c11791_g1	hypothetical protein MTR_1g484930 [Medicago truncatula]
c11802_g1	dimethylallyl, adenosine tRNA methylthiotransferase [Medicago truncatula]
c11812_g1	catalytic/protein phosphatase type 2C [Medicago truncatula]
c1182_g1	unknown [Lotus japonicus]
c11823_g1	unknown [Medicago truncatula]
c11826_g1	Cytochrome b6 [Medicago truncatula]
c11830_g1	unknown [Medicago truncatula]
c11841_g1	hypothetical protein MTR_7g093640 [Medicago truncatula]>gi|355500314|gb|AES81517.1| hypothetical protein MTR_7g093640 [Medicago truncatula]
c11842_g1	LRR and NB-ARC domain disease resistance protein [Medicago truncatula]
c1185_g1	unknown [Medicago truncatula]
c1186_g1	Auxin-induced protein 5NG4 [Medicago truncatula]>gi|355514620|gb|AES96243.1| nodulin MtN21/EamA-like transporter family protein [Medicago truncatula]
c11884_g1	ubiquitin-conjugating enzyme [Medicago truncatula]
c119_g1	uncharacterized protein LOC100783724 [Glycine max]>gi|255634666|gb|ACU17695.1| unknown [Glycine max]
c11904_g1	plastid movement impaired protein [Medicago truncatula]
c11925_g1	Histidine-containing phosphotransfer protein [Medicago truncatula]>gi|124360162|gb|ABN08178.1| Hpt [Medicago truncatula]>gi|355501352|gb|AES82555.1| histidine phosphotransfer protein [Medicago truncatula]
c11932_g1	hypothetical protein MTR_3g091680 [Medicago truncatula]>gi|355491316|gb|AES72519.1| hypothetical protein MTR_3g091680 [Medicago truncatula]
c11937_g1	Methyl binding domain protein [Medicago truncatula]
c11942_g1	PREDICTED: protein notum homolog isoform X1 [Cicer arietinum]>gi|502161983|ref|XP_004512350.1| PREDICTED: protein notum homolog isoform X2 [Cicer arietinum]
c11943_g1	F-box protein interaction domain protein [Medicago truncatula]
c11980_g1	PREDICTED: fasciclin-like arabinogalactan protein 15-like [Cicer arietinum]
c11987_g1	nudix hydrolase-like protein [Medicago truncatula]
c11999_g1	MAP kinase kinase kinase-like protein [Medicago truncatula]
c1201_g1	PREDICTED: uncharacterized protein LOC101503983 [Cicer arietinum]
c12054_g1	unknown [Medicago truncatula]>gi|657392625|gb|KEH33553.1| 60S ribosomal protein L18a-3 [Medicago truncatula]
c12064_g1	PREDICTED: probable GMP synthase [glutamine-hydrolyzing]-like [Cicer arietinum]
c12085_g1	TCP family transcription factor containing protein [Medicago truncatula]
c12097_g1	heavy metal P-type ATPase [Medicago truncatula]
c12133_g1	PREDICTED: protein notum homolog isoform X1 [Cicer arietinum]>gi|502117521|ref|XP_004495850.1| PREDICTED: protein notum homolog isoform X2 [Cicer arietinum]
c12149_g1	calmodulin-domain kinase CDPK protein [Medicago truncatula]
c12177_g1	fructose-6-phosphate-2-kinase/fructose-2, 6-bisphosphatase [Medicago truncatula]
c12182_g1	PREDICTED: acyl-coenzyme A thioesterase 13-like [Cicer arietinum]
c12188_g1	agglutinin isoform [Castanea crenata]
c12191_g1	MAP kinase kinase kinase-like protein [Medicago truncatula]
c12195_g1	cytochrome P450 family protein [Medicago truncatula]
c12213_g1	Nuclear transcription factor Y subunit A-7 [Medicago truncatula]>gi|355483570|gb|AES64773.1| CCAAT-binding transcription factor [Medicago truncatula]>gi|388515513|gb|AFK45818.1| unknown [Medicago truncatula]>gi|388523191|gb|AFK49648.1| nuclear transcription factor Y subunit A6 [Medicago truncatula]
c12226_g1	Auxin-induced protein 6B [Medicago truncatula]>gi|355524647|gb|AET05101.1| SAUR-like auxin-responsive family protein [Medicago truncatula]
c12244_g1	Glucan endo-1,3-beta-glucosidase [Medicago truncatula]>gi|355510418|gb|AES91560.1| glycoside hydrolase family 17 protein [Medicago truncatula]
c12263_g1	type II-like restriction endonuclease, putative [Medicago truncatula]
c12338_g1	Glutamyl-tRNA reductase [Medicago truncatula]>gi|355492739|gb|AES73942.1| glutamyl-tRNA reductase family protein [Medicago truncatula]
c12353_g1	PREDICTED: serine/threonine-protein kinase ATR-like isoform X4 [Cicer arietinum]
c12390_g1	Isochorismatase family protein pncA, putative [Medicago truncatula]>gi|217073560|gb|ACJ85140.1| unknown [Medicago truncatula]>gi|355509447|gb|AES90589.1| isochorismatase hydrolase family protein [Medicago truncatula]
c12415_g1	hypothetical protein MTR_1g090340 [Medicago truncatula]>gi|358346069|ref|XP_003637095.1| hypothetical protein MTR_070s0022 [Medicago truncatula]
c12418_g1	PREDICTED: kaempferol 3-O-beta-D-galactosyltransferase-like [Cicer arietinum]>gi|533214640|gb|AGU14062.1| UDP-glycosyltransferase [Cicer arietinum]
c12438_g1	unknown [Medicago truncatula]
c12447_g1	Citrate binding protein [Medicago truncatula]>gi|355491574|gb|AES72777.1| alginate lyase [Medicago truncatula]>gi|388512379|gb|AFK44251.1| unknown [Medicago truncatula]
c12471_g1	histone-lysine N-methyltransferase ASHH2, putative [Medicago truncatula]
c1251_g1	transcription factor bHLH122-like protein [Medicago truncatula]
c12510_g1	hypothetical protein MTR_3g115210 [Medicago truncatula]
c12519_g1	Multidrug and toxin extrusion protein [Medicago truncatula]>gi|355516734|gb|AES98357.1| MATE efflux family protein [Medicago truncatula]
c12531_g1	hypothetical protein MTR_4g094240 [Medicago truncatula]>gi|355509505|gb|AES90647.1| phosphate-responsive 1 family protein [Medicago truncatula]>gi|388501282|gb|AFK38707.1| unknown [Medicago truncatula]
c1257_g1	unknown [Medicago truncatula]>gi|657376517|gb|KEH21595.1| methyltransferase family protein [Medicago truncatula]
c12580_g1	linker histone H1 and h5 family protein [Medicago truncatula]
c12623_g1	Protein ssh4 [Medicago truncatula]>gi|355492128|gb|AES73331.1| SPla/RYanodine receptor (SPRY) domain protein [Medicago truncatula]
c12633_g1	zinc finger (Ran-binding) family protein [Medicago truncatula]
c12640_g1	unknown [Medicago truncatula]>gi|388499398|gb|AFK37765.1| unknown [Medicago truncatula]>gi|388511913|gb|AFK44018.1| unknown [Medicago truncatula]>gi|657386711|gb|KEH28980.1| glutathione S-transferase, amino-terminal domain protein [Medicago truncatula]
c12682_g1	PREDICTED: uncharacterized protein LOC101491125 [Cicer arietinum]
c12688_g1	PREDICTED: protein FAR1-RELATED SEQUENCE 7-like isoform X1 [Glycine max]
c12719_g1	Rhomboid protease gluP [Medicago truncatula]>gi|355485530|gb|AES66733.1| S54 family peptidase [Medicago truncatula]
c12732_g1	Probably inactive leucine-rich repeat receptor-like protein kinase [Medicago truncatula]>gi|124360122|gb|ABN08138.1| Protein kinase [Medicago truncatula]>gi|355500204|gb|AES81407.1| LRR receptor-like kinase family protein [Medicago truncatula]
c12742_g1	Histone-lysine N-methyltransferase ATX5 [Medicago truncatula]
c12749_g1	unknown [Medicago truncatula]
c1276_g1	ABI3-interacting protein [Medicago truncatula]>gi|355489305|gb|AES70508.1| frigida-LIKE protein [Medicago truncatula]
c12772_g1	Bloom syndrome protein-like protein [Medicago truncatula]>gi|355480249|gb|AES61452.1| RecQ family ATP-dependent DNA helicase [Medicago truncatula]
c12776_g1	F-box/kelch-repeat protein [Medicago truncatula]>gi|355524735|gb|AET05189.1| F-box protein interaction domain protein [Medicago truncatula]
c12787_g1	nodulin MtN21/EamA-like transporter family protein [Medicago truncatula]
c12789_g1	21 kDa protein [Medicago truncatula]
c12792_g1	unknown [Medicago truncatula]>gi|657393246|gb|AES70641.2| SEC14 cytosolic factor-like protein [Medicago truncatula]
c12802_g1	unknown [Medicago truncatula]
c12818_g1	hypothetical protein MTR_104s0004 [Medicago truncatula]>gi|657383444|gb|KEH27155.1| hypothetical protein MTR_6g488220 [Medicago truncatula]
c12826_g1	Pectinesterase [Medicago truncatula]>gi|355477569|gb|AES58772.1| pectinesterase/pectinesterase inhibitor [Medicago truncatula]
c12839_g1	Exosome complex exonuclease RRP40 [Medicago truncatula]>gi|217074508|gb|ACJ85614.1| unknown [Medicago truncatula]>gi|355515294|gb|AES96917.1| exosome complex exonuclease RRP40 [Medicago truncatula]>gi|388510130|gb|AFK43131.1| unknown [Medicago truncatula]
c12847_g1	receptor-like Serine/Threonine-kinase plant [Medicago truncatula]
c12853_g1	Pleckstrin homology domain-containing protein [Medicago truncatula]>gi|355517956|gb|AES99579.1| pleckstrin-like (PH) domain protein [Medicago truncatula]>gi|388509562|gb|AFK42847.1| unknown [Medicago truncatula]
c12876_g1	pentatricopeptide (PPR) repeat protein [Medicago truncatula]
c12891_g1	galactoside 2-alpha-L-fucosyltransferase-like protein [Medicago truncatula]
c12892_g1	Sorbitol Dehydrogenase family protein [Populus trichocarpa]>gi|222858920|gb|EEE96467.1| Sorbitol Dehydrogenase family protein [Populus trichocarpa]
c129_g1	hypothetical protein MTR_7g083080 [Medicago truncatula]>gi|355499441|gb|AES80644.1| plant-specific domain TIGR01615 family protein [Medicago truncatula]
c12908_g1	WNK kinase [Medicago truncatula]
c12913_g1	Dimethylaniline monooxygenase [Medicago truncatula]>gi|355492650|gb|AES73853.1| indole-3-pyruvate monooxygenase YUCCA8 [Medicago truncatula]
c12919_g1	RNA-directed DNA polymerase (Reverse transcriptase) [Medicago truncatula]
c12943_g1	hypothetical protein MTR_6g078300 [Medicago truncatula]>gi|217069986|gb|ACJ83353.1| unknown [Medicago truncatula]>gi|355495204|gb|AES76407.1| ribosomal protein L37 [Medicago truncatula]>gi|388518995|gb|AFK47559.1| unknown [Medicago truncatula]
c12966_g1	strictosidine synthase family protein [Medicago truncatula]
c12968_g1	Peroxidase [Medicago truncatula]>gi|355523279|gb|AET03733.1| peroxidase family protein [Medicago truncatula]
c12994_g1	hypothetical protein VITISV_031322 [Vitis vinifera]
c130_g1	RNI superfamily protein [Medicago truncatula]
c13024_g1	hypothetical protein MTR_7g087510 [Medicago truncatula]>gi|355499807|gb|AES81010.1| kinase family protein [Medicago truncatula]
c13054_g1	hypothetical protein MTR_7g087490 [Medicago truncatula]>gi|355499804|gb|AES81007.1| transmembrane protein, putative [Medicago truncatula]
c13073_g1	GEM-like protein [Medicago truncatula]>gi|355485408|gb|AES66611.1| PH-GRAM-GEM domain protein [Medicago truncatula]>gi|388521459|gb|AFK48791.1| unknown [Medicago truncatula]
c13075_g1	glyoxysomal fatty acid beta-oxidation MFP-A protein [Medicago truncatula]
c13096_g1	ATP-dependent Clp protease proteolytic subunit [Medicago truncatula]>gi|217072528|gb|ACJ84624.1| unknown [Medicago truncatula]>gi|355508309|gb|AES89451.1| ATP-dependent Clp protease proteolytic protein [Medicago truncatula]
c13106_g1	Syntaxin-61 [Medicago truncatula]>gi|355489159|gb|AES70362.1| syntaxin protein [Medicago truncatula]
c13121_g1	hypothetical protein MTR_4g068700 [Medicago truncatula]
c13139_g1	CDGSH iron-sulfur domain protein [Medicago truncatula]
c13155_g1	temperature-sensitive omega-3 fatty acid desaturase [Medicago truncatula]
c13179_g1	hypothetical protein MTR_7g100230 [Medicago truncatula]
c13209_g1	hypothetical protein MTR_4g086170 [Medicago truncatula]>gi|355509033|gb|AES90175.1| hypothetical protein MTR_4g086170 [Medicago truncatula]
c13213_g1	Receptor-like protein kinase [Medicago truncatula]>gi|355500999|gb|AES82202.1| receptor-like Serine/Threonine-kinase ALE2-like protein [Medicago truncatula]
c13275_g1	Mannitol transporter [Medicago truncatula]>gi|355493314|gb|AES74517.1| polyol/monosaccharide transporter 1 [Medicago truncatula]>gi|657377508|gb|KEH22401.1| polyol/monosaccharide transporter 1 [Medicago truncatula]
c13297_g1	hypothetical protein MTR_7g058970 [Medicago truncatula]
c13301_g1	hypothetical protein MTR_6g472100 [Medicago truncatula]
c1331_g1	DNA-directed RNA polymerases I, II, and III subunit RPABC1 [Medicago truncatula]>gi|124359979|gb|ABN07995.1| RNA polymerase subunit, RPB5; RNA polymerase Rpb5, N-terminal [Medicago truncatula]>gi|355500048|gb|AES81251.1| DNA-directed RNA polymerase II [Medicago truncatula]
c13323_g1	Glycosyltransferase [Medicago truncatula]>gi|355500143|gb|AES81346.1| glycosyltransferase family 61 protein [Medicago truncatula]
c13327_g1	NAC transcription factor-like protein [Medicago truncatula]
c13334_g1	agglutinin isoform [Castanea crenata]
c13337_g1	PREDICTED: pentatricopeptide repeat-containing protein At4g16390, chloroplastic-like [Glycine max]
c13340_g1	NADH ubiquinone oxidoreductase 13 kDa-like subunit [Medicago truncatula]
c13346_g1	zinc finger, C3HC4 type (RING finger) protein [Medicago truncatula]
c1335_g1	MAP kinase-like protein [Medicago truncatula]
c13385_g1	PREDICTED: uncharacterized protein LOC101500558 [Cicer arietinum]
c13388_g1	Subtilisin-like protease [Medicago truncatula]
c13469_g1	Zinc finger CCCH domain-containing protein [Medicago truncatula]>gi|355512291|gb|AES93914.1| zinc finger CCCH domain protein [Medicago truncatula]
c13487_g1	unknown [Petunia integrifolia subsp. inflata]
c13496_g1	Centromere protein [Medicago truncatula]>gi|355479643|gb|AES60846.1| kinase interacting (KIP1-like) family protein [Medicago truncatula]
c13497_g1	hypothetical protein MTR_3g111460 [Medicago truncatula]>gi|355492762|gb|AES73965.1| hypothetical protein MTR_3g111460 [Medicago truncatula]
c1351_g1	PREDICTED: heat shock 70 kDa protein, mitochondrial-like [Glycine max]
c13518_g1	Cytochrome b reductase [Medicago truncatula]>gi|217072462|gb|ACJ84591.1| unknown [Medicago truncatula]
c13521_g1	Ethylene responsive transcription factor 2b [Medicago truncatula]>gi|355480522|gb|AES61725.1| ethylene response factor [Medicago truncatula]
c13539_g1	unknown [Medicago truncatula]
c13549_g1	PREDICTED: stress response protein NST1-like [Cicer arietinum]
c13550_g1	hypothetical protein VITISV_004502 [Vitis vinifera]
c13552_g1	PREDICTED: F-box/kelch-repeat protein At3g23880-like [Cicer arietinum]
c13555_g1	maternal effect embryo arrest protein [Medicago truncatula]
c13564_g2	hypothetical protein MTR_1g083690 [Medicago truncatula]>gi|87162555|gb|ABD28350.1| Protein phosphatase 2C-like [Medicago truncatula]>gi|355480233|gb|AES61436.1| catalytic/protein phosphatase type 2C [Medicago truncatula]
c13566_g2	Zinc finger protein [Medicago truncatula]>gi|355517585|gb|AES99208.1| zinc ion-binding protein [Medicago truncatula]
c13576_g1	Syntaxin-121 [Medicago truncatula]>gi|217072078|gb|ACJ84399.1| unknown [Medicago truncatula]>gi|355479376|gb|AES60579.1| syntaxin of plants 122 protein [Medicago truncatula]
c13587_g1	two-component response regulator ARR2-like protein [Medicago truncatula]
c13587_g2	two-component response regulator ARR2-like protein [Medicago truncatula]
c13590_g1	beta-3-glucuronyltransferase [Medicago truncatula]
c13591_g1	hypothetical protein MTR_3g108890 [Medicago truncatula]>gi|355492588|gb|AES73791.1| hypothetical protein MTR_3g108890 [Medicago truncatula]
c13600_g1	hypothetical protein MTR_3g073240 [Medicago truncatula]>gi|355490166|gb|AES71369.1| DUF1644 family protein [Medicago truncatula]
c13614_g1	SNARE associated family protein [Medicago truncatula]
c13615_g1	transmembrane protein, putative [Medicago truncatula]
c13631_g2	Eukaryotic translation initiation factor 3 subunit G [Medicago truncatula]>gi|355517060|gb|AES98683.1| RNA-binding (RRM/RBD/RNP motif) family protein [Medicago truncatula]
c13633_g1	Regulation of nuclear pre-mRNA domain-containing protein 1B [Medicago truncatula]>gi|355491060|gb|AES72263.1| ENTH/VHS family protein [Medicago truncatula]
c1365_g1	Zinc finger protein CONSTANS-like protein [Medicago truncatula]>gi|357438157|ref|XP_003589354.1| Zinc finger protein CONSTANS-like protein [Medicago truncatula]>gi|217072400|gb|ACJ84560.1| unknown [Medicago truncatula]>gi|355478399|gb|AES59602.1| salt tolerance-like protein [Medicago truncatula]>gi|388509628|gb|AFK42880.1| unknown [Medicago truncatula]
c13651_g1	WW domain containing protein expressed [Medicago truncatula]>gi|355516435|gb|AES98058.1| hypothetical protein MTR_5g063720 [Medicago truncatula]
c13654_g1	Dof zinc finger protein [Medicago truncatula]>gi|355493522|gb|AES74725.1| DOF-type zinc finger DNA-binding family protein [Medicago truncatula]
c13654_g2	Dof zinc finger protein [Medicago truncatula]>gi|355493522|gb|AES74725.1| DOF-type zinc finger DNA-binding family protein [Medicago truncatula]
c13657_g1	Taxadien-5-alpha-ol O-acetyltransferase [Medicago truncatula]>gi|355489994|gb|AES71197.1| HXXXD-type acyl-transferase family protein [Medicago truncatula]
c13664_g1	Protein RUPTURED POLLEN GRAIN [Medicago truncatula]>gi|355491826|gb|AES73029.1| sugar efflux transporter for intercellular exchange protein [Medicago truncatula]
c13665_g1	ubiquinol-cytochrome C reductase complex 6.7 kDa protein, putative [Medicago truncatula]
c13668_g1	Dehydrodolichyl diphosphate synthase [Medicago truncatula]>gi|355516959|gb|AES98582.1| undecaprenyl pyrophosphate synthase [Medicago truncatula]
c13669_g1	hypothetical protein CISIN_1g032762mg [Citrus sinensis]
c13670_g1	PREDICTED: UDP-glucuronic acid decarboxylase 1-like [Cicer arietinum]
c13680_g1	major intrinsic protein (MIP) family transporter [Medicago truncatula]
c13682_g1	Mitochondrial fission 1 protein [Medicago truncatula]>gi|124359978|gb|ABN07994.1| Protein kinase [Medicago truncatula]>gi|355500046|gb|AES81249.1| fission 1 protein [Medicago truncatula]
c13687_g1	zinc finger C-x8-C-x5-C-x3-H type protein [Medicago truncatula]
c13688_g1	unknown [Medicago truncatula]>gi|657394919|gb|KEH35391.1| F-box SKP2A-like protein [Medicago truncatula]
c13691_g1	RS2-interacting KH protein, putative [Medicago truncatula]
c13693_g1	BnaA05g33020D [Brassica napus]>gi|674911945|emb|CDY21127.1| BnaA01g33580D [Brassica napus]>gi|674946909|emb|CDX86631.1| BnaC08g00720D [Brassica napus]
c13697_g1	octicosapeptide/phox/Bem1p (PB1) domain protein [Medicago truncatula]
c13712_g1	Cytokinin-O-glucosyltransferase [Medicago truncatula]>gi|355509504|gb|AES90646.1| UDP-glucosyltransferase family protein [Medicago truncatula]
c13713_g1	RNA polymerase II transcriptional coactivator KIWI [Medicago truncatula]>gi|358348306|ref|XP_003638188.1| RNA polymerase II transcriptional coactivator KIWI [Medicago truncatula]>gi|355491705|gb|AES72908.1| RNA polymerase II transcriptional coactivator [Medicago truncatula]
c13722_g1	PREDICTED: serine-rich adhesin for platelets-like isoform X1 [Cicer arietinum]
c13725_g1	PREDICTED: folate-biopterin transporter 1, chloroplastic-like isoform X2 [Cicer arietinum]
c13732_g1	hypothetical protein MTR_5g094710 [Medicago truncatula]
c13736_g1	Flavoprotein wrbA [Medicago truncatula]>gi|355513278|gb|AES94901.1| NAD(P)H:quinone oxidoreductase, type IV protein [Medicago truncatula]
c13742_g1	DNA-damage-repair/toleration protein DRT100 [Medicago truncatula]>gi|355486502|gb|AES67705.1| LRR receptor-like kinase family protein [Medicago truncatula]
c13744_g1	COP9 signalosome complex subunit [Medicago truncatula]>gi|355482151|gb|AES63354.1| COP9 signalosome complex subunit 8 [Medicago truncatula]>gi|388496418|gb|AFK36275.1| unknown [Medicago truncatula]>gi|388500090|gb|AFK38111.1| unknown [Medicago truncatula]
c13747_g1	wall-associated receptor kinase galacturonan-binding protein [Medicago truncatula]
c13748_g1	hypothetical protein PHAVU_003G228500g [Phaseolus vulgaris]>gi|561029103|gb|ESW27743.1| hypothetical protein PHAVU_003G228500g [Phaseolus vulgaris]
c13752_g1	ADP-ribosylation factor [Medicago truncatula]>gi|355513004|gb|AES94627.1| ADP-ribosylation factor-like protein A1D [Medicago truncatula]>gi|388506068|gb|AFK41100.1| unknown [Medicago truncatula]
c13756_g1	GATA type zinc finger transcription factor family protein [Medicago truncatula]
c13759_g1	cell division cycle-like protein [Medicago truncatula]
c13763_g1	PREDICTED: small nuclear ribonucleoprotein Sm D3-like [Cicer arietinum]
c13771_g1	pantoate-beta-alanine ligase [Medicago truncatula]
c13783_g1	hypothetical protein MTR_4g027070 [Medicago truncatula]>gi|355506297|gb|AES87439.1| transmembrane protein, putative [Medicago truncatula]
c13787_g1	cytochrome P450 monooxygenase CYP98A37 [Medicago truncatula]
c13788_g2	cinnamyl alcohol dehydrogenase [Medicago truncatula]
c13794_g1	hypothetical protein MTR_6g078390 [Medicago truncatula]
c13799_g1	Agenet domain containing protein expressed [Medicago truncatula]>gi|355512657|gb|AES94280.1| agenet domain protein [Medicago truncatula]
c138_g1	7SK snRNA methylphosphate capping enzyme [Medicago truncatula]>gi|355524776|gb|AET05230.1| RNA methyltransferase plant, putative [Medicago truncatula]
c13803_g2	NBS-LRR type disease resistance protein [Medicago truncatula]
c13805_g1	PREDICTED: beta-glucosidase 11-like [Cicer arietinum]
c13806_g1	hypothetical protein MTR_5g084980 [Medicago truncatula]>gi|355518191|gb|AES99814.1| triacylglycerol lipase-like protein, putative [Medicago truncatula]
c13811_g1	LysM domain-containing GPI-anchored protein [Medicago truncatula]>gi|355490092|gb|AES71295.1| LysM domain GPI-anchored protein [Medicago truncatula]
c13817_g1	hypothetical protein MTR_2g044940 [Medicago truncatula]>gi|124360325|gb|ABN08338.1| hypothetical protein MtrDRAFT_AC155891g7v1 [Medicago truncatula]>gi|355484442|gb|AES65645.1| hypothetical protein MTR_2g044940 [Medicago truncatula]
c13818_g1	PREDICTED: kinesin-related protein 11-like isoform X2 [Cicer arietinum]
c13822_g1	Leucine-rich repeat receptor-like protein kinase [Medicago truncatula]>gi|355515894|gb|AES97517.1| LRR receptor-like kinase [Medicago truncatula]
c13824_g1	unknown [Medicago truncatula]
c13840_g1	senescence regulator [Medicago truncatula]
c13842_g1	40S ribosomal protein S20 [Medicago truncatula]>gi|355485793|gb|AES66996.1| 40S ribosomal protein S20-2 [Medicago truncatula]>gi|388500198|gb|AFK38165.1| unknown [Medicago truncatula]>gi|657404772|gb|KEH43395.1| 40S ribosomal protein S20-2 [Medicago truncatula]
c13846_g1	GDP-fucose O-fucosyltransferase-like protein [Medicago truncatula]
c13846_g2	Activating molecule in BECN1-regulated autophagy protein [Medicago truncatula]>gi|355500459|gb|AES81662.1| transducin/WD-like repeat-protein [Medicago truncatula]
c13848_g1	Pentatricopeptide repeat-containing protein [Medicago truncatula]>gi|355524759|gb|AET05213.1| PPR containing plant-like protein [Medicago truncatula]
c13852_g1	PREDICTED: chromatin modification-related protein EAF7-like [Cicer arietinum]
c13853_g1	calcium ATPase [Trifolium repens]
c13857_g1	Clavata3/ESR (CLE) gene family member MtCLE03 [Medicago truncatula]
c13859_g1	1-aminocyclopropane-1-carboxylate oxidase [Trifolium repens]
c13860_g1	Chlorophyllase-1 [Medicago truncatula]>gi|355495423|gb|AES76626.1| chlorophyllase enzyme [Medicago truncatula]
c13866_g1	PPR containing plant protein [Medicago truncatula]
c13869_g1	MADS-box transcription factor TM6 [Medicago sativa]
c13871_g1	hypothetical protein MTR_5g084810 [Medicago truncatula]>gi|355518173|gb|AES99796.1| transcription termination factor family protein [Medicago truncatula]
c13897_g1	import inner membrane translocase subunit TIM21, putative [Medicago truncatula]
c13899_g1	bZIP transcription factor [Medicago truncatula]
c13906_g1	Kinase R-like protein [Medicago truncatula]>gi|355508237|gb|AES89379.1| receptor-like kinase [Medicago truncatula]
c13907_g1	unknown [Medicago truncatula]
c13911_g1	Pentatricopeptide repeat-containing protein [Medicago truncatula]>gi|124360204|gb|ABN08217.1| Tetratricopeptide-like helical [Medicago truncatula]>gi|355500175|gb|AES81378.1| RNAediting factor 1 [Medicago truncatula]
c13922_g1	GTP-binding protein EngB, putative [Medicago truncatula]
c13923_g1	1-deoxy-D-xylulose 5-phosphate synthase [Medicago truncatula]>gi|355483081|gb|AES64284.1| 1-deoxy-D-xylulose-5-phosphate synthase [Medicago truncatula]
c13923_g2	1-deoxy-D-xylulose 5-phosphate synthase [Medicago truncatula]>gi|355483081|gb|AES64284.1| 1-deoxy-D-xylulose-5-phosphate synthase [Medicago truncatula]
c13933_g1	Hormone-sensitive lipase [Medicago truncatula]>gi|355509065|gb|AES90207.1| CXE carboxylesterase [Medicago truncatula]
c13935_g1	P-loop nucleoside triphosphate hydrolase superfamily protein [Medicago truncatula]
c13936_g1	Protein of unknown function DUF537 [Medicago truncatula]>gi|657380210|gb|AES82259.2| endonuclease or glycosyl hydrolase, putative [Medicago truncatula]
c13938_g1	Zinc finger protein [Medicago truncatula]
c13940_g1	PREDICTED: laccase-17-like [Cicer arietinum]
c13941_g1	hypothetical protein MTR_5g043830 [Medicago truncatula]>gi|355515357|gb|AES96980.1| Clavata3/ESR (CLE) gene family member MtCLE16 [Medicago truncatula]
c13942_g1	hypothetical protein MTR_7g079870 [Medicago truncatula]>gi|87162578|gb|ABD28373.1| Wiscott-Aldrich syndrome, C-terminal [Medicago truncatula]>gi|355499175|gb|AES80378.1| ROP-interactive CRIB motif protein [Medicago truncatula]
c13943_g1	protein phosphatase 2C family protein [Medicago truncatula]
c13954_g1	plant/K8E10-2 protein [Medicago truncatula]
c13958_g1	DUF789 family protein [Medicago truncatula]
c13960_g1	Purine permease [Medicago truncatula]>gi|355516539|gb|AES98162.1| purine permease [Medicago truncatula]
c13965_g1	PPR containing plant-like protein [Medicago truncatula]
c13968_g1	PREDICTED: vacuolar protein sorting-associated protein 27-like [Cicer arietinum]
c13976_g1	PREDICTED: uncharacterized protein LOC101497973 [Cicer arietinum]
c13979_g1	PREDICTED: membrane steroid-binding protein 1-like [Cicer arietinum]
c13980_g1	transmembrane protein, putative [Medicago truncatula]
c13986_g1	U2 small nuclear ribonucleoprotein A [Medicago truncatula]
c13989_g2	hypothetical protein MTR_3g085280 [Medicago truncatula]>gi|355490825|gb|AES72028.1| DUF493 family protein [Medicago truncatula]>gi|388510352|gb|AFK43242.1| unknown [Medicago truncatula]
c13993_g1	tyrosine kinase family protein [Medicago truncatula]
c13995_g1	PREDICTED: protein HIRA-like isoform X1 [Cicer arietinum]>gi|502145735|ref|XP_004506156.1| PREDICTED: protein HIRA-like isoform X2 [Cicer arietinum]
c14005_g1	adenylosuccinate lyase [Medicago truncatula]
c14006_g1	heat shock protein 70, partial [Ziziphus jujuba]
c14016_g1	hypothetical protein MTR_2g007830 [Medicago truncatula]>gi|355482150|gb|AES63353.1| late embryogenesis abundant protein [Medicago truncatula]
c14026_g1	hypothetical protein MTR_1g083820 [Medicago truncatula]
c14033_g1	CASP-like protein [Medicago truncatula]
c14040_g1	microsomal signal peptidase 12 kDa protein [Medicago truncatula]
c14053_g1	hypothetical protein MTR_8g091420 [Medicago truncatula]>gi|355524093|gb|AET04547.1| heavy metal transport/detoxification superfamily protein [Medicago truncatula]
c14061_g1	hypothetical protein MTR_5g095660 [Medicago truncatula]>gi|355519140|gb|AET00764.1| transmembrane protein, putative [Medicago truncatula]>gi|388493738|gb|AFK34935.1| unknown [Medicago truncatula]
c14067_g1	phenylalanine ammonia-lyase [Arachis hypogaea]
c14069_g1	Clavata3/ESR (CLE) gene family member MtCLE10 [Medicago truncatula]
c14071_g1	PPR containing plant-like protein [Medicago truncatula]
c14072_g1	disease resistance protein (TIR-NBS-LRR class) [Medicago truncatula]
c14075_g1	hypothetical protein MTR_7g111090 [Medicago truncatula]>gi|87240989|gb|ABD32847.1| hypothetical protein MtrDRAFT_AC149038g10v2 [Medicago truncatula]>gi|355501120|gb|AES82323.1| bonsai protein [Medicago truncatula]>gi|388518681|gb|AFK47402.1| unknown [Medicago truncatula]
c14081_g1	Ribulose-1 5-bisphosphate carboxylase/oxygenase activase [Medicago truncatula]>gi|355517785|gb|AES99408.1| ribulose bisphosphate carboxylase/oxygenase activase [Medicago truncatula]
c14086_g1	hypothetical protein MTR_5g096260 [Medicago truncatula]>gi|355519192|gb|AET00816.1| ER membrane protein complex subunit-like protein [Medicago truncatula]>gi|388491086|gb|AFK33609.1| unknown [Medicago truncatula]
c14093_g1	crossover junction endodeoxyribonuclease, putative [Medicago truncatula]
c14098_g1	PREDICTED: uncharacterized protein LOC101496111 [Cicer arietinum]
c14107_g1	PPR containing plant-like protein [Medicago truncatula]
c14112_g1	ARM repeat CCCH-type zinc finger protein [Medicago truncatula]
c14118_g1	CBL-interacting protein kinase [Medicago truncatula]>gi|355517339|gb|AES98962.1| CBL-interacting kinase [Medicago truncatula]
c14131_g1	hypothetical protein MTR_2g075480 [Medicago truncatula]>gi|355485330|gb|AES66533.1| hypothetical protein MTR_2g075480 [Medicago truncatula]
c14134_g1	chromatin remodeling factor, putative [Medicago truncatula]
c14136_g2	Sodium-dependent transporter, putative [Medicago truncatula]>gi|355497843|gb|AES79046.1| Na+-bile acid cotransporter [Medicago truncatula]
c14140_g1	Mannan endo-1,4-beta-mannosidase [Medicago truncatula]
c14148_g2	papain family cysteine protease [Medicago truncatula]
c14150_g1	growth inhibition and differentiation-like protein, putative [Medicago truncatula]
c14163_g2	Transmembrane protein [Medicago truncatula]>gi|355477867|gb|AES59070.1| ER membrane protein complex subunit-like protein [Medicago truncatula]
c14171_g1	Bax inhibitor [Medicago truncatula]>gi|355512716|gb|AES94339.1| inhibitor of apoptosis-promoting Bax1 protein [Medicago truncatula]>gi|388520901|gb|AFK48512.1| unknown [Medicago truncatula]
c14178_g1	calmodulin-domain kinase CDPK protein [Medicago truncatula]
c14182_g1	glycerol-3-phosphate transporter [Medicago truncatula]
c14183_g1	hypothetical protein MTR_1g038730 [Medicago truncatula]>gi|355478791|gb|AES59994.1| hypothetical protein MTR_1g038730 [Medicago truncatula]
c1419_g1	abscisic acid receptor [Medicago truncatula]
c14190_g1	Serine/threonine protein kinase-like protein CCR4 [Medicago truncatula]>gi|355489960|gb|AES71163.1| Serine/Threonine-kinase CCR4-like protein [Medicago truncatula]
c14195_g1	Photosystem II 22 kDa protein [Medicago truncatula]>gi|355491079|gb|AES72282.1| light-harvesting complex I chlorophyll A/B-binding protein [Medicago truncatula]>gi|388508062|gb|AFK42097.1| unknown [Medicago truncatula]
c14197_g1	expansin A10 [Medicago truncatula]
c14198_g1	ABC transporter B family member [Medicago truncatula]
c1420_g1	RNA recognition motif [Medicago truncatula]
c14200_g1	Protein kinase 2B [Medicago truncatula]
c14207_g1	Indole-3-acetic acid-amido synthetase GH3.3 [Medicago truncatula]>gi|355512988|gb|AES94611.1| indole-3-acetic acid-amido synthetase [Medicago truncatula]
c14217_g1	DEM2 [Medicago truncatula]>gi|355492087|gb|AES73290.1| vacuolar import/degradation, VID27-like protein [Medicago truncatula]
c14223_g1	exocyst complex component 84B [Medicago truncatula]
c14226_g1	nucleotide-binding protein [Medicago truncatula]
c14227_g1	VMA21-like domain protein [Medicago truncatula]
c14231_g1	Cinnamyl alcohol dehydrogenase [Medicago truncatula]>gi|355510456|gb|AES91598.1| cinnamyl alcohol dehydrogenase-like protein [Medicago truncatula]
c14235_g1	PREDICTED: probable CCR4-associated factor 1 homolog 9-like isoform X1 [Cicer arietinum]>gi|502122305|ref|XP_004497680.1| PREDICTED: probable CCR4-associated factor 1 homolog 9-like isoform X2 [Cicer arietinum]
c14237_g1	Partner of Y14 and mago A [Medicago truncatula]>gi|124360428|gb|ABN08438.1| ENSANGP00000004563 , related [Medicago truncatula]>gi|355482143|gb|AES63346.1| partner of Y14-mago protein, putative [Medicago truncatula]
c14239_g1	Pre-mRNA-splicing factor cwc25 [Medicago truncatula]>gi|355483448|gb|AES64651.1| pre-mRNA splicing factor [Medicago truncatula]
c14243_g2	eukaryotic aspartyl protease family protein [Medicago truncatula]
c14249_g1	P-loop nucleoside triphosphate hydrolase superfamily protein [Medicago truncatula]
c14253_g1	Sec-independent protein translocase protein tatA/E-like protein [Medicago truncatula]>gi|355481267|gb|AES62470.1| sec-independent protein translocase [Medicago truncatula]
c14256_g1	Beta-catenin-like protein [Medicago truncatula]>gi|355489653|gb|AES70856.1| beta-catenin-like protein [Medicago truncatula]
c14258_g1	lysine-specific demethylase ELF6-like protein, putative [Medicago truncatula]
c14268_g1	GDP-mannose transporter [Medicago truncatula]>gi|355491668|gb|AES72871.1| GDP-mannose transporter GONST1 [Medicago truncatula]
c14275_g1	receptor-like kinase plant [Medicago truncatula]
c14284_g1	methyltransferase PMT16, putative [Medicago truncatula]
c14286_g1	unknown [Medicago truncatula]>gi|657380779|gb|KEH24856.1| EF hand calcium-binding family protein [Medicago truncatula]
c14296_g1	hypothetical protein MTR_1g088580 [Medicago truncatula]>gi|355480578|gb|AES61781.1| hypothetical protein MTR_1g088580 [Medicago truncatula]
c14298_g1	glycosyltransferase family protein [Medicago truncatula]
c14300_g1	lipid transfer protein precursor [Gossypium hirsutum]>gi|208427039|gb|ACI26701.1| lipid transfer protein [Gossypium hirsutum]>gi|403391431|gb|AFR43273.1| lipid transfer protein precursor [Gossypium raimondii]>gi|403391433|gb|AFR43274.1| lipid transfer protein precursor [Gossypium hirsutum]>gi|403391435|gb|AFR43275.1| lipid transfer protein precursor [Gossypium barbadense]
c14307_g1	DEAD-box ATP-dependent RNA helicase-like protein [Medicago truncatula]
c14310_g1	Subtilisin-like serine protease [Medicago truncatula]>gi|355521446|gb|AET01900.1| subtilisin-like serine protease [Medicago truncatula]
c14316_g1	PREDICTED: mediator-associated protein 1-like [Cicer arietinum]
c14321_g1	hypothetical protein MTR_3g100540 [Medicago truncatula]
c14324_g1	F-box protein interaction domain protein [Medicago truncatula]
c14325_g1	Zinc finger-homeodomain protein [Medicago truncatula]>gi|355491992|gb|AES73195.1| homeobox domain, ZF-HD class protein [Medicago truncatula]
c14326_g1	unknown [Medicago truncatula]>gi|388521531|gb|AFK48827.1| unknown [Medicago truncatula]>gi|657405886|gb|KEH44327.1| 20S proteasome subunit alpha [Medicago truncatula]
c14327_g1	cytochrome C biogenesis protein ccsA [Medicago truncatula]
c14331_g1	major intrinsic protein (MIP) family transporter [Medicago truncatula]
c14333_g1	CXE carboxylesterase [Medicago truncatula]
c14335_g1	Calcium-dependent protein kinase [Medicago truncatula]>gi|355481372|gb|AES62575.1| calcium-dependent kinase [Medicago truncatula]
c14339_g1	unknown [Medicago truncatula]>gi|657385401|gb|KEH28198.1| U1 small nuclear ribonucleoprotein [Medicago truncatula]
c14342_g1	DnaJ homolog subfamily C member [Medicago truncatula]>gi|355492978|gb|AES74181.1| MYB family transcription factor [Medicago truncatula]
c14344_g1	hypothetical protein MTR_4g130310 [Medicago truncatula]>gi|355511319|gb|AES92461.1| hypothetical protein MTR_4g130310 [Medicago truncatula]>gi|388497278|gb|AFK36705.1| unknown [Medicago truncatula]
c14345_g1	PREDICTED: F-box/kelch-repeat protein At3g23880-like [Cicer arietinum]
c14350_g1	hypothetical protein MTR_4g108100 [Medicago truncatula]>gi|355510084|gb|AES91226.1| hypothetical protein MTR_4g108100 [Medicago truncatula]
c14353_g1	hypothetical protein MTR_7g079830 [Medicago truncatula]>gi|87162573|gb|ABD28368.1| hypothetical protein MtrDRAFT_AC148289g12v2 [Medicago truncatula]>gi|355499170|gb|AES80373.1| putative MEG related family [Medicago truncatula]
c14354_g1	E3 ubiquitin-protein ligase RGLG2-like protein [Medicago truncatula]
c14358_g1	histidinol-phosphate aminotransferase [Medicago truncatula]
c14362_g1	signal recognition particle 72 kDa protein [Medicago truncatula]
c14365_g1	MYB family transcription factor [Medicago truncatula]
c14368_g1	PREDICTED: pectate lyase-like [Cicer arietinum]
c14377_g1	DCD (development and cell death) domain protein [Medicago truncatula]
c14379_g1	hypothetical protein MTR_5g081560 [Medicago truncatula]>gi|355517874|gb|AES99497.1| RING/FYVE/PHD zinc finger protein [Medicago truncatula]
c14381_g1	F-box protein interaction domain protein [Medicago truncatula]
c14389_g1	LIMR family protein [Medicago truncatula]
c1439_g1	MATE efflux family protein [Medicago truncatula]
c14390_g1	F-box/LRR protein [Medicago truncatula]
c14392_g1	PREDICTED: enoyl-[acyl-carrier-protein] reductase [NADH], chloroplastic-like [Cicer arietinum]
c14400_g1	unknown [Medicago truncatula]>gi|657380154|gb|KEH24413.1| 60S ribosomal protein L19 [Medicago truncatula]
c14401_g1	Receptor protein kinase-like protein [Medicago truncatula]>gi|355497229|gb|AES78432.1| inactive LRR receptor-like kinase [Medicago truncatula]
c14406_g1	F-box protein PP2-B10 [Medicago truncatula]>gi|355508931|gb|AES90073.1| phloem protein [Medicago truncatula]>gi|388501714|gb|AFK38923.1| unknown [Medicago truncatula]
c14407_g1	Endoribonuclease Dicer [Medicago truncatula]
c14410_g1	hypothetical protein MTR_026s0008 [Medicago truncatula]>gi|657375038|gb|KEH20461.1| hypothetical protein MTR_8g078850 [Medicago truncatula]
c14412_g1	PREDICTED: uncharacterized protein LOC102667936 [Glycine max]
c14416_g2	IojAP protein-like protein [Medicago truncatula]>gi|355485248|gb|AES66451.1| ribosome silencing factor [Medicago truncatula]
c14417_g1	squamosa promoter-binding-like protein [Medicago truncatula]
c14418_g1	class III homeodomain leucine zipper protein [Medicago truncatula]
c14420_g1	Protein YIPF2 [Medicago truncatula]>gi|355501314|gb|AES82517.1| integral membrane Yip1-family protein [Medicago truncatula]
c14438_g1	transmembrane protein, putative [Medicago truncatula]
c14439_g1	UDP-glucosyltransferase family protein [Medicago truncatula]
c14443_g1	Glutathione peroxidase [Medicago truncatula]>gi|388521469|gb|AFK48796.1| unknown [Medicago truncatula]
c14447_g1	RAB6-interacting protein, putative [Medicago truncatula]
c14450_g1	GDP-fucose O-fucosyltransferase-like protein [Medicago truncatula]
c14453_g1	myb-like DNA-binding domain protein [Medicago truncatula]
c14457_g1	NAD-dependent aldehyde dehydrogenase family protein [Medicago truncatula]
c14458_g1	Disease resistance protein [Medicago truncatula]>gi|355492133|gb|AES73336.1| LRR receptor-like kinase family protein [Medicago truncatula]
c14458_g2	Disease resistance protein [Medicago truncatula]>gi|355492133|gb|AES73336.1| LRR receptor-like kinase family protein [Medicago truncatula]
c14459_g1	LRR receptor-like serine/threonine-protein kinase FEI [Medicago truncatula]>gi|355493438|gb|AES74641.1| LRR receptor-like kinase [Medicago truncatula]
c14460_g1	heavy metal transport/detoxification superfamily protein, partial [Medicago truncatula]
c14474_g1	RecName: Full=RuBisCO large subunit-binding protein subunit beta, chloroplastic; AltName: Full=60 kDa chaperonin subunit beta; AltName: Full=CPN-60 beta; Flags: Precursor [Pisum sativum]>gi|806808|gb|AAA66365.1| chaperonin precursor [Pisum sativum]
c14476_g1	unknown [Lotus japonicus]>gi|388515013|gb|AFK45568.1| unknown [Lotus japonicus]
c14478_g1	PREDICTED: zinc finger protein 7-like isoform X1 [Cicer arietinum]>gi|502120292|ref|XP_004496913.1| PREDICTED: zinc finger protein 7-like isoform X2 [Cicer arietinum]
c14480_g1	Fe-S protein assembly co-chaperone HscB [Medicago truncatula]
c14481_g1	Cytosolic Fe-S cluster assembly factor nbp35 [Medicago truncatula]>gi|355478036|gb|AES59239.1| cytosolic Fe-S cluster assembly factor NUBP1-like protein [Medicago truncatula]
c14493_g1	LRR receptor-like kinase [Medicago truncatula]
c14497_g1	Avr9/Cf-9 rapidly elicited protein [Medicago truncatula]>gi|355510310|gb|AES91452.1| receptor-like kinase [Medicago truncatula]
c14500_g1	GRAS family transcription factor [Medicago truncatula]
c14503_g1	Lysyl-tRNA synthetase, class-2; Aminoacyl-transfer RNA synthetase, class II [Medicago truncatula]
c14510_g1	unknown [Medicago truncatula]>gi|657380226|gb|AES82313.2| peptidyl-prolyl cis-trans isomerase [Medicago truncatula]
c14511_g2	Galactomannan galactosyltransferase [Medicago truncatula]>gi|355512891|gb|AES94514.1| galactosyl transferase GMA12/MNN10 family protein [Medicago truncatula]
c14514_g1	hypothetical protein MTR_3g108910 [Medicago truncatula]>gi|355492590|gb|AES73793.1| hypothetical protein MTR_3g108910 [Medicago truncatula]
c14520_g1	Rho GTPase-activating protein [Medicago truncatula]>gi|87240813|gb|ABD32671.1| RhoGAP; Wiscott-Aldrich syndrome, C-terminal [Medicago truncatula]>gi|355500859|gb|AES82062.1| PAK-box/P21-Rho-binding domain Rho GTPase activating protein [Medicago truncatula]
c14523_g1	DEAD-box ATP-dependent RNA helicase [Medicago truncatula]
c14524_g1	disease resistance protein (TIR-NBS-LRR class) [Medicago truncatula]
c14540_g1	FAR1-related protein [Medicago truncatula]>gi|92893673|gb|ABE91851.1| FAR1; Zinc finger, SWIM-type [Medicago truncatula]>gi|92893917|gb|ABE91967.1| FAR1; Zinc finger, SWIM-type [Medicago truncatula]
c14541_g1	rhomboid protease YdcA-like protein, putative [Medicago truncatula]
c14542_g1	transmembrane protein, putative [Medicago truncatula]
c14543_g1	disease resistance response protein [Medicago truncatula]
c14544_g1	unknown [Medicago truncatula]>gi|657386513|gb|AES86716.2| macrophage migration inhibition factor-like protein [Medicago truncatula]
c14546_g1	Protein arginine N-methyltransferase [Medicago truncatula]>gi|355492565|gb|AES73768.1| arginine N-methyltransferase [Medicago truncatula]
c14548_g1	PREDICTED: urease accessory protein UreG-like [Cicer arietinum]
c14550_g1	zinc finger A20 and AN1 domain stress-associated protein [Medicago truncatula]
c14552_g1	reverse transcriptase - beet retrotransposon, putative [Medicago truncatula]
c14558_g1	hypothetical protein MTR_7g068220 [Medicago truncatula]
c14565_g1	Cinnamoyl CoA reductase [Medicago truncatula]>gi|355505293|gb|AES86435.1| cinnamoyl-CoA reductase-like protein [Medicago truncatula]
c14567_g1	Receptor-like protein kinase HAIKU2 [Medicago truncatula]>gi|355482394|gb|AES63597.1| LRR receptor-like kinase family protein [Medicago truncatula]
c14568_g1	porin/voltage-dependent anion-selective channel protein [Medicago truncatula]
c14569_g1	ABC transporter I family member [Medicago truncatula]>gi|355491667|gb|AES72870.1| ATP-binding ABC transporter [Medicago truncatula]>gi|657373491|gb|KEH19173.1| ATP-binding ABC transporter [Medicago truncatula]
c14570_g1	PREDICTED: phosphomannomutase-like [Cicer arietinum]
c14571_g1	unknown [Medicago truncatula]>gi|657387032|gb|KEH29220.1| hypothetical protein MTR_4g029130 [Medicago truncatula]
c14574_g1	Serine acetyltransferase [Medicago truncatula]
c14576_g1	bHLH transcription factor-like protein [Medicago truncatula]
c14582_g1	unknown [Medicago truncatula]>gi|388514703|gb|AFK45413.1| unknown [Medicago truncatula]>gi|657398176|gb|KEH37798.1| charged multivesicular body protein [Medicago truncatula]
c1459_g1	nucleotide-binding protein [Medicago truncatula]
c14591_g1	UBX domain-containing protein [Medicago truncatula]>gi|355524936|gb|AET05390.1| plant UBX domain protein [Medicago truncatula]
c14596_g1	Protein PHLOEM PROTEIN 2-LIKE A10 [Medicago truncatula]>gi|355512880|gb|AES94503.1| phloem A10-like protein [Medicago truncatula]
c14599_g1	RNA exonuclease [Medicago truncatula]>gi|358344695|ref|XP_003636423.1| RNA exonuclease [Medicago truncatula]>gi|217072104|gb|ACJ84412.1| unknown [Medicago truncatula]>gi|355486672|gb|AES67875.1| RNA exonuclease-like protein [Medicago truncatula]>gi|388504350|gb|AFK40241.1| unknown [Medicago truncatula]
c14600_g1	PREDICTED: RNA polymerase II subunit A C-terminal domain phosphatase SSU72-like [Cicer arietinum]
c14603_g1	cyclin-like protein [Medicago truncatula]
c14612_g1	glycolipid transfer protein [Medicago truncatula]
c14614_g1	glucosamine-6-phosphate isomerase/6-phosphogluconolactonase [Medicago truncatula]
c14616_g1	SAM domain family protein [Medicago truncatula]>gi|355496662|gb|AES77865.1| SAM domain protein [Medicago truncatula]
c14619_g1	zinc ion-binding protein, putative [Medicago truncatula]
c14629_g1	ankyrin repeat 13C-like protein [Medicago truncatula]
c14651_g1	Kip-related protein [Medicago truncatula]
c14662_g1	SKIP interacting protein [Medicago truncatula]
c14669_g1	hypothetical protein MTR_3g086640 [Medicago truncatula]>gi|355490952|gb|AES72155.1| hypothetical protein MTR_3g086640 [Medicago truncatula]
c1467_g1	ATP-dependent zinc metalloprotease FTSH protein [Medicago truncatula]
c14671_g1	epoxide hydrolase [Medicago truncatula]
c14672_g1	Ethylene responsive transcription factor [Medicago truncatula]>gi|355482674|gb|AES63877.1| ethylene response factor [Medicago truncatula]>gi|388497928|gb|AFK37030.1| unknown [Medicago truncatula]
c14673_g1	Puromycin-sensitive aminopeptidase [Medicago truncatula]>gi|355492224|gb|AES73427.1| puromycin-sensitive aminopeptidase-like protein [Medicago truncatula]
c14682_g1	nuclear localized protein, putative [Medicago truncatula]
c14684_g1	hypothetical protein MTR_7g065510 [Medicago truncatula]
c14685_g1	hypothetical protein MTR_7g116610 [Medicago truncatula]>gi|355501519|gb|AES82722.1| hypothetical protein MTR_7g116610 [Medicago truncatula]
c14686_g1	hypothetical protein MTR_7g090230 [Medicago truncatula]>gi|124359980|gb|ABN07996.1| Thioredoxin fold [Medicago truncatula]>gi|355500049|gb|AES81252.1| glutaredoxin family protein [Medicago truncatula]
c14687_g1	hypothetical protein MTR_2g028000 [Medicago truncatula]>gi|355483429|gb|AES64632.1| histidine phosphatase family (branch 1) protein [Medicago truncatula]>gi|388502702|gb|AFK39417.1| unknown [Medicago truncatula]
c14689_g1	FAD-binding berberine family protein [Medicago truncatula]
c14689_g2	reticuline oxidase-like protein [Medicago truncatula]
c14690_g1	PREDICTED: glutaredoxin-C6-like [Cicer arietinum]
c14691_g1	hypothetical protein MTR_8g099365 [Medicago truncatula]
c14702_g1	hypothetical protein MTR_7g071210 [Medicago truncatula]>gi|355498483|gb|AES79686.1| hypothetical protein MTR_7g071210 [Medicago truncatula]
c14703_g1	pfkB family carbohydrate kinase [Medicago truncatula]
c14703_g2	pfkB family carbohydrate kinase [Medicago truncatula]
c14710_g1	indole-3-acetic acid-amido synthetase [Medicago truncatula]
c14713_g1	anaphase-promoting complex subunit 1 [Medicago truncatula]
c14718_g1	ribonucleoside-diphosphate reductase, alpha chain [Medicago truncatula]
c14719_g1	Hsp70 nucleotide exchange factor fes1 [Medicago truncatula]>gi|217073652|gb|ACJ85186.1| unknown [Medicago truncatula]>gi|355505992|gb|AES87134.1| armadillo/beta-catenin-like repeat protein [Medicago truncatula]>gi|388522035|gb|AFK49079.1| unknown [Medicago truncatula]
c14721_g1	PREDICTED: 40S ribosomal protein S15-4-like [Cicer arietinum]
c14725_g1	recQ-mediated genome instability-like protein [Medicago truncatula]
c14726_g1	hypothetical protein MTR_2g039160 [Medicago truncatula]>gi|124360795|gb|ABN08767.1| Amine oxidase [Medicago truncatula]>gi|355484213|gb|AES65416.1| amine oxidase [Medicago truncatula]
c14734_g1	DNA-binding protein [Medicago truncatula]>gi|657404048|gb|KEH42820.1| AT hook motif DNA-binding family protein [Medicago truncatula]
c14737_g1	hypothetical protein MTR_3g032520 [Medicago truncatula]>gi|355488427|gb|AES69630.1| transmembrane protein, putative [Medicago truncatula]
c14738_g1	Ferrochelatase [Medicago truncatula]>gi|355492183|gb|AES73386.1| ferrochelatase [Medicago truncatula]
c14739_g1	Peroxidase [Medicago truncatula]>gi|657404072|gb|KEH42844.1| peroxidase family protein [Medicago truncatula]
c14742_g1	SAUR-like auxin-responsive family protein [Medicago truncatula]
c14744_g1	Mitochondrial glutamate carrier [Medicago truncatula]>gi|355481019|gb|AES62222.1| substrate carrier family protein [Medicago truncatula]
c14745_g1	ER-derived vesicles protein ERV14 [Medicago truncatula]>gi|124360135|gb|ABN08151.1| Cornichon [Medicago truncatula]>gi|355500213|gb|AES81416.1| ER-derived vesicles protein ERV14 [Medicago truncatula]>gi|388494654|gb|AFK35393.1| unknown [Medicago truncatula]
c14746_g1	IAA-amino acid hydrolase ILR1-like protein [Medicago truncatula]>gi|95106139|gb|ABF55221.1| auxin conjugate hydrolase [Medicago truncatula]>gi|355491458|gb|AES72661.1| IAA-amino acid hydrolase ILR1-like protein [Medicago truncatula]
c14748_g1	unknown [Medicago truncatula]>gi|657391049|gb|KEH32401.1| rhomboid-like protein [Medicago truncatula]
c14749_g1	GTP binding protein [Medicago truncatula]>gi|355517480|gb|AES99103.1| small GTPase family RAB protein [Medicago truncatula]
c14754_g1	hypothetical protein MTR_2g031410 [Medicago truncatula]>gi|355483652|gb|AES64855.1| zinc ion-binding protein [Medicago truncatula]
c14756_g1	Cytokinin-N-glucosyltransferase [Medicago truncatula]>gi|355489863|gb|AES71066.1| UDP-glucosyltransferase family protein [Medicago truncatula]
c14757_g1	DnaJ homolog subfamily C member [Medicago truncatula]>gi|355516913|gb|AES98536.1| MYB transcription factor MYB51 [Medicago truncatula]
c14760_g1	regulator of Vps4 activity in the MVB pathway protein [Medicago truncatula]
c14764_g1	PREDICTED: uncharacterized protein LOC101496251 [Cicer arietinum]
c14764_g2	calmodulin-binding family protein [Medicago truncatula]
c14768_g1	unknown [Medicago truncatula]>gi|657401313|gb|KEH40291.1| photosystem I reaction center subunit X psaK [Medicago truncatula]
c14768_g2	unknown [Medicago truncatula]>gi|657401313|gb|KEH40291.1| photosystem I reaction center subunit X psaK [Medicago truncatula]
c14770_g1	Vesicle transport v-SNARE [Medicago truncatula]>gi|355515247|gb|AES96870.1| vesicle transport V-SNARE protein amino-terminal protein [Medicago truncatula]
c14776_g1	Transmembrane protein [Medicago truncatula]>gi|355507508|gb|AES88650.1| cytochrome B561, amino-terminal protein [Medicago truncatula]
c14777_g2	50S ribosomal protein L4, bacterial/organelle protein [Medicago truncatula]
c14780_g1	hypothetical protein MTR_4g130250 [Medicago truncatula]>gi|355511314|gb|AES92456.1| transmembrane protein, putative [Medicago truncatula]
c14783_g1	hypothetical protein MTR_2g014860 [Medicago truncatula]>gi|355482719|gb|AES63922.1| optic atrophy 3 protein [Medicago truncatula]
c14788_g1	heavy metal transporting P-type ATPase, putative [Medicago truncatula]
c14790_g1	DNA-binding protein BIN4 [Medicago truncatula]>gi|355491483|gb|AES72686.1| hypothetical protein MTR_3g093330 [Medicago truncatula]
c14793_g1	lysine ketoglutarate reductase trans-splicing protein [Medicago truncatula]
c14798_g1	hypothetical protein MTR_5g097230 [Medicago truncatula]>gi|355519279|gb|AET00903.1| hypothetical protein MTR_5g097230 [Medicago truncatula]>gi|388516617|gb|AFK46370.1| unknown [Medicago truncatula]
c14799_g1	Ankyrin repeat-containing protein [Medicago truncatula]>gi|355500566|gb|AES81769.1| ankyrin repeat plant protein [Medicago truncatula]
c14800_g2	B3 DNA-binding domain protein [Medicago truncatula]
c14806_g1	receptor-like kinase plant-like protein, putative [Medicago truncatula]
c14808_g1	Peptidyl-tRNA hydrolase [Medicago truncatula]>gi|355508325|gb|AES89467.1| peptidyl-tRNA hydrolase II (PTH2) family protein [Medicago truncatula]
c14810_g1	hypothetical protein MTR_1g024950 [Medicago truncatula]
c14815_g1	hypothetical protein MTR_8g106520 [Medicago truncatula]>gi|355525064|gb|AET05518.1| transmembrane protein, putative [Medicago truncatula]
c14817_g1	indole-3-acetic acid-amido synthetase [Medicago truncatula]
c14818_g1	optic atrophy 3 protein [Medicago truncatula]
c14820_g1	Prefoldin subunit [Medicago truncatula]>gi|355483764|gb|AES64967.1| prefoldin protein [Medicago truncatula]>gi|388522731|gb|AFK49427.1| unknown [Medicago truncatula]
c14823_g1	CCR4-NOT transcription complex subunit [Medicago truncatula]>gi|355486188|gb|AES67391.1| RNA-binding (RRM/RBD/RNP motif) family protein [Medicago truncatula]
c14829_g1	hypothetical protein MTR_8g085870 [Medicago truncatula]>gi|355523750|gb|AET04204.1| DUF1644 family protein [Medicago truncatula]
c14834_g1	piriformospora indica-insensitive-like protein [Medicago truncatula]
c14838_g1	serine/threonine phosphatase family, 2C domain protein [Medicago truncatula]
c14841_g1	60S ribosomal protein L17 [Medicago truncatula]>gi|355490846|gb|AES72049.1| 60S ribosomal protein L17A [Medicago truncatula]>gi|388511060|gb|AFK43596.1| unknown [Medicago truncatula]>gi|388521145|gb|AFK48634.1| unknown [Medicago truncatula]
c14848_g1	transmembrane protein, putative [Medicago truncatula]
c14850_g1	Histone-lysine N-methyltransferase E(z) [Medicago truncatula]
c14851_g1	hypothetical protein MTR_4g116480 [Medicago truncatula]>gi|217075438|gb|ACJ86079.1| unknown [Medicago truncatula]>gi|355510566|gb|AES91708.1| E3 ubiquitin-protein ligase RING1-like protein, putative [Medicago truncatula]>gi|388505550|gb|AFK40841.1| unknown [Medicago truncatula]
c14861_g1	hypothetical protein MTR_3g462700 [Medicago truncatula]
c14863_g1	transcription factor [Medicago truncatula]
c14867_g1	hypothetical protein MTR_3g093400 [Medicago truncatula]>gi|355491490|gb|AES72693.1| response to low sulfur protein, putative [Medicago truncatula]>gi|388522453|gb|AFK49288.1| unknown [Medicago truncatula]
c14869_g1	hypothetical protein MTR_5g092140 [Medicago truncatula]>gi|355518824|gb|AET00448.1| plant/F10M23-360 protein [Medicago truncatula]
c14871_g1	PPR containing plant protein [Medicago truncatula]
c14873_g1	triose-phosphate transporter family protein [Medicago truncatula]
c14879_g1	Cyclin D3-1 [Medicago truncatula]>gi|355492139|gb|AES73342.1| carboxy-terminal domain cyclin [Medicago truncatula]>gi|388511523|gb|AFK43823.1| unknown [Medicago truncatula]
c14886_g1	unknown [Medicago truncatula]>gi|657380410|gb|KEH24553.1| twin arginine translocase [Medicago truncatula]
c14892_g1	Ribulose bisphosphate carboxylase/oxygenase activase [Medicago truncatula]>gi|355505956|gb|AES87098.1| ribulose bisphosphate carboxylase/oxygenase activase [Medicago truncatula]
c14898_g2	Pentatricopeptide repeat-containing protein [Medicago truncatula]>gi|355515122|gb|AES96745.1| pentatricopeptide (PPR) repeat protein [Medicago truncatula]
c14915_g1	N(2),N(2)-dimethylguanosine tRNA methyltransferase, putative [Medicago truncatula]
c14916_g1	PHD and RING finger domain-containing protein [Medicago truncatula]>gi|355501196|gb|AES82399.1| poxvirus Ag35 surface protein [Medicago truncatula]
c14922_g1	replication protein A 32 kDa subunit-like protein [Medicago truncatula]
c14926_g1	hypothetical protein MTR_7g117150 [Medicago truncatula]>gi|355501569|gb|AES82772.1| extra-large G-like protein [Medicago truncatula]
c14932_g1	hypothetical protein MTR_5g033140 [Medicago truncatula]>gi|355514465|gb|AES96088.1| transmembrane protein, putative [Medicago truncatula]
c14933_g1	unknown [Medicago truncatula]
c14938_g1	hypothetical protein M569_15379, partial [Genlisea aurea]
c14941_g1	IQ domain-containing protein [Medicago truncatula]>gi|355514943|gb|AES96566.1| IQ calmodulin-binding motif protein [Medicago truncatula]
c14942_g1	Late embryogenesis abundant protein Lea5-D [Theobroma cacao]>gi|508714656|gb|EOY06553.1| Late embryogenesis abundant protein Lea5-D [Theobroma cacao]
c14949_g1	ubiquinol oxidase 1a [Medicago truncatula]
c1495_g1	AdoMet-dependent rRNA methyltransferase spb1 [Medicago truncatula]>gi|355508546|gb|AES89688.1| adoMet-dependent rRNA methyltransferase Spb1 [Medicago truncatula]
c14950_g1	NADH dehydrogenase [Medicago sativa]
c14959_g1	Type I inositol-1,4,5-trisphosphate 5-phosphatase [Medicago truncatula]>gi|355512783|gb|AES94406.1| type I inositol-1,4,5-trisphosphate 5-phosphatase [Medicago truncatula]
c14960_g1	hypothetical protein MTR_1g075310 [Medicago truncatula]>gi|355479839|gb|AES61042.1| TPX2 (targeting protein for Xklp2) family protein [Medicago truncatula]
c14961_g1	PREDICTED: pentatricopeptide repeat-containing protein At5g48910-like [Cicer arietinum]
c14964_g1	dual specificity phosphatase domain protein [Medicago truncatula]
c14965_g1	hypothetical protein MTR_7g108440 [Medicago truncatula]
c1497_g1	disease resistance protein (TIR-NBS-LRR class) [Medicago truncatula]
c14973_g1	Ring-H2 zinc finger protein-like protein [Medicago truncatula]
c14976_g1	Transmembrane emp24 domain-containing protein [Medicago truncatula]>gi|217075442|gb|ACJ86081.1| unknown [Medicago truncatula]>gi|355490113|gb|AES71316.1| emp24/gp25L/p24 family protein [Medicago truncatula]
c14977_g1	Glucan endo-1,3-beta-glucosidase [Medicago truncatula]>gi|355483394|gb|AES64597.1| O-glycosyl hydrolase family 17 protein [Medicago truncatula]
c14980_g1	hypothetical protein MTR_4g015010 [Medicago truncatula]>gi|357472027|ref|XP_003606298.1| hypothetical protein MTR_4g055840 [Medicago truncatula]>gi|355505664|gb|AES86806.1| transmembrane protein, putative [Medicago truncatula]
c14981_g1	Abscisic acid receptor PYL8 [Medicago truncatula]>gi|355491253|gb|AES72456.1| abscisic acid receptor PYL9-like protein [Medicago truncatula]>gi|388519263|gb|AFK47693.1| unknown [Medicago truncatula]
c14986_g1	transmembrane protein, putative [Medicago truncatula]
c14987_g1	Methylosome subunit pICln [Medicago truncatula]>gi|355506621|gb|AES87763.1| chloride conductance regulatory protein ICln protein [Medicago truncatula]>gi|388519915|gb|AFK48019.1| unknown [Medicago truncatula]
c14992_g1	PREDICTED: ferredoxin-3, chloroplastic-like isoform X1 [Cicer arietinum]>gi|502145794|ref|XP_004506181.1| PREDICTED: ferredoxin-3, chloroplastic-like isoform X2 [Cicer arietinum]
c14995_g1	PREDICTED: uncharacterized protein LOC101488513 [Cicer arietinum]
c14997_g1	LEC14B-like protein [Medicago truncatula]
c14998_g1	protein phosphatase 2A regulatory B subunit family protein [Medicago truncatula]
c14999_g1	hypothetical protein MTR_7g079450 [Medicago truncatula]
c15005_g1	PREDICTED: uncharacterized protein LOC101499989 isoform X1 [Cicer arietinum]
c15010_g1	gland-specific fatty acyl-CoA reductase [Medicago truncatula]
c15011_g1	hypothetical protein MTR_2g012750 [Medicago truncatula]>gi|355482538|gb|AES63741.1| BEST plant protein match is: (TAIR:plant.1) protein, putative [Medicago truncatula]
c15017_g1	hypoxanthine-guanine phosphoribosyltransferase [Medicago truncatula]
c15021_g1	hypothetical protein MTR_2g018030 [Medicago truncatula]>gi|355482872|gb|AES64075.1| ovate transcriptional repressor [Medicago truncatula]
c15024_g1	unknown [Medicago truncatula]>gi|388510378|gb|AFK43255.1| unknown [Medicago truncatula]>gi|657396968|gb|KEH36801.1| type II peroxiredoxin [Medicago truncatula]
c15027_g1	core-2/I-branching enzyme [Medicago truncatula]
c1503_g1	cysteine proteinase superfamily protein [Medicago truncatula]
c15030_g1	hypothetical protein MTR_1g009220 [Medicago truncatula]>gi|355477666|gb|AES58869.1| Myb/SANT-like DNA-binding domain protein [Medicago truncatula]
c15031_g1	unknown [Medicago truncatula]>gi|657391364|gb|KEH32629.1| cytochrome C oxidase, subunit VIb family protein [Medicago truncatula]
c15034_g1	GAGA-binding transcriptional activator [Medicago truncatula]>gi|355478435|gb|AES59638.1| GAGA-binding transcriptional activator BBR/BPC6-like protein [Medicago truncatula]
c15038_g1	PPR containing plant-like protein [Medicago truncatula]
c15047_g1	uricase (Nod-35) [Medicago sativa]
c15050_g1	polymerase/histidinol phosphatase-like protein [Medicago truncatula]
c15058_g1	PREDICTED: uncharacterized protein LOC101503771 [Cicer arietinum]
c15060_g1	hypothetical protein MTR_7g082850 [Medicago truncatula]>gi|355499422|gb|AES80625.1| C2H2 type zf-met: zinc-finger protein [Medicago truncatula]
c15061_g1	extracellular ligand-gated ion channel protein [Medicago truncatula]
c15062_g1	NAC domain protein NAC1 [Medicago sativa]
c15062_g2	NAC domain protein [Medicago truncatula]>gi|355491086|gb|AES72289.1| NAC-like transcription factor [Medicago truncatula]
c15064_g1	PREDICTED: formate dehydrogenase 1, mitochondrial-like [Cicer arietinum]
c15066_g1	RING/FYVE/PHD zinc finger protein [Medicago truncatula]
c15067_g1	hypothetical protein MTR_2g010935 [Medicago truncatula]
c15074_g1	hypothetical protein MTR_1g016410 [Medicago truncatula]>gi|355478065|gb|AES59268.1| Myo28B1, putative [Medicago truncatula]>gi|388492878|gb|AFK34505.1| unknown [Medicago truncatula]
c15077_g1	inner membrane protein [Medicago truncatula]
c15078_g1	PREDICTED: putative disease resistance protein At3g14460-like [Cicer arietinum]
c15079_g1	Peptide transporter PTR1 [Medicago truncatula]>gi|355505670|gb|AES86812.1| proton-dependent oligopeptide transport family protein [Medicago truncatula]
c15080_g1	hypothetical protein MTR_5g096780 [Medicago truncatula]>gi|355519240|gb|AET00864.1| transmembrane protein, putative [Medicago truncatula]>gi|388513919|gb|AFK45021.1| unknown [Medicago truncatula]
c15085_g1	Chain A, Subatomic Resolution Crystal Structure Of Histidine-containing Phosphotransfer Protein Mthpt2 From Medicago Truncatula
c15087_g1	hypothetical protein MTR_3g117760 [Medicago truncatula]>gi|355493079|gb|AES74282.1| pollen Ole e I family allergen [Medicago truncatula]>gi|388492210|gb|AFK34171.1| unknown [Medicago truncatula]
c15092_g1	PREDICTED: uncharacterized protein LOC101508329 isoform X1 [Cicer arietinum]
c15094_g1	casein kinase I-like protein [Medicago truncatula]
c15097_g1	alpha/beta-hydrolase superfamily protein [Medicago truncatula]
c15100_g2	hydroxyproline rich glycoprotein PsHRGP1, partial [Pisum sativum]
c15105_g1	ankyrin repeat protein [Medicago truncatula]
c15106_g1	GDSL-like lipase/acylhydrolase [Medicago truncatula]
c15109_g1	Transcription factor bHLH148 [Medicago truncatula]>gi|355510849|gb|AES91991.1| transcription factor bHLH147 [Medicago truncatula]
c15111_g1	Myb/SANT-like DNA-binding domain protein [Medicago truncatula]
c15114_g1	Chitin-inducible gibberellin-responsive protein [Medicago truncatula]>gi|355511626|gb|AES92768.1| GRAS family transcription factor [Medicago truncatula]
c15117_g1	transmembrane protein, putative [Medicago truncatula]
c15120_g1	unknown [Medicago truncatula]>gi|388505992|gb|AFK41062.1| unknown [Medicago truncatula]>gi|657394432|gb|KEH35073.1| UVI1, putative [Medicago truncatula]
c15122_g1	UNC93-like protein C922.05c [Medicago truncatula]>gi|355491478|gb|AES72681.1| MFS transporter [Medicago truncatula]
c15129_g1	hypothetical protein MTR_5g060420 [Medicago truncatula]
c15131_g1	hypothetical protein MTR_2g025500 [Medicago truncatula]
c15134_g1	unknown [Medicago truncatula]
c15137_g1	hypothetical protein MTR_7g091450 [Medicago truncatula]>gi|355500159|gb|AES81362.1| transmembrane protein, putative [Medicago truncatula]
c15140_g1	hypothetical protein MTR_4g071200 [Medicago truncatula]>gi|355508067|gb|AES89209.1| salt tolerance-like protein [Medicago truncatula]
c15142_g1	NAC transcription factor-like protein [Medicago truncatula]
c15143_g1	U-box domain-containing protein [Medicago truncatula]>gi|355483297|gb|AES64500.1| armadillo/beta-catenin-like repeat protein [Medicago truncatula]
c15145_g1	PREDICTED: uncharacterized protein YwkD-like [Cicer arietinum]
c15149_g1	Pentatricopeptide repeat-containing protein [Medicago truncatula]
c15151_g1	plant/F18B13-26 protein [Medicago truncatula]
c15152_g2	RP/EB family microtubule-associated protein [Medicago truncatula]
c15155_g1	hypothetical protein MTR_8g005090 [Medicago truncatula]>gi|92896032|gb|ABE93038.1| N-6 Adenine-specific DNA methylase [Medicago truncatula]
c15157_g1	Amino acid permease [Medicago truncatula]>gi|355524338|gb|AET04792.1| transmembrane amino acid transporter family protein [Medicago truncatula]
c15161_g1	calmodulin-domain kinase CDPK protein [Medicago truncatula]
c15171_g1	PREDICTED: EPIDERMAL PATTERNING FACTOR-like protein 9-like [Cicer arietinum]
c15176_g1	ubiquitin-specific protease family C19 protein [Medicago truncatula]
c15185_g1	Histone H4 [Morus notabilis]
c15189_g1	Hydroxymethylglutaryl-CoA synthase [Medicago truncatula]>gi|355495746|gb|AES76949.1| 3-hydroxy-3-methylglutaryl coenzyme A synthase [Medicago truncatula]
c15190_g1	regulator of nonsense transcripts UPF3 protein [Medicago truncatula]
c15191_g1	PREDICTED: uncharacterized protein LOC101509150 isoform X2 [Cicer arietinum]
c15195_g1	GRAS family transcription factor [Medicago truncatula]
c15200_g1	S-locus lectin kinase family protein [Medicago truncatula]
c15202_g1	Ribosomal protein L9 [Medicago truncatula]>gi|355491465|gb|AES72668.1| 60S ribosomal protein L6 [Medicago truncatula]>gi|388504154|gb|AFK40143.1| unknown [Medicago truncatula]
c15205_g1	PREDICTED: uncharacterized protein LOC101491109 isoform X2 [Cicer arietinum]
c15211_g1	DNA topoisomerase [Medicago truncatula]
c15216_g1	peptide/nitrate transporter plant [Medicago truncatula]
c15217_g1	gibberellin receptor GID1, putative [Medicago truncatula]
c15218_g1	PREDICTED: extensin-like [Cicer arietinum]
c15219_g1	aminopeptidase [Medicago truncatula]
c15220_g1	30S ribosomal protein S5 [Medicago truncatula]>gi|355524291|gb|AET04745.1| 30S ribosomal protein S5 [Medicago truncatula]
c15227_g2	unnamed protein product [Vitis vinifera]
c15230_g1	hypothetical protein MTR_1g045660 [Medicago truncatula]>gi|355479230|gb|AES60433.1| transmembrane protein, putative [Medicago truncatula]>gi|388494976|gb|AFK35554.1| unknown [Medicago truncatula]
c15235_g1	PREDICTED: macrophage migration inhibitory factor homolog [Cicer arietinum]
c15235_g2	PREDICTED: macrophage migration inhibitory factor homolog [Cicer arietinum]
c15237_g1	Potyvirus VPg interacting protein [Medicago truncatula]>gi|355519291|gb|AET00915.1| potyviral VPg interacting protein [Medicago truncatula]
c15238_g1	PALMATE-LIKE PENTAFOLIATA1 [Medicago sativa]
c15240_g1	hypothetical protein MTR_4g132230 [Medicago truncatula]
c15241_g1	hypothetical protein MtrDRAFT_AC154867g38v2 [Medicago truncatula]
c15247_g1	PREDICTED: protein MEI2-like 5-like isoform X1 [Cicer arietinum]
c15249_g1	transferring glycosyl group transferase [Medicago truncatula]
c1525_g1	hypothetical protein MTR_3g088815 [Medicago truncatula]
c15253_g1	hypothetical protein MTR_1g086170 [Medicago truncatula]>gi|355480363|gb|AES61566.1| hypothetical protein MTR_1g086170 [Medicago truncatula]
c15260_g1	Electron transfer flavoprotein subunit alpha [Medicago truncatula]>gi|355508707|gb|AES89849.1| electron transfer flavoprotein subunit alpha [Medicago truncatula]
c15261_g1	hypothetical protein MTR_3g082720 [Medicago truncatula]
c15264_g1	peptide/nitrate transporter [Medicago truncatula]
c15264_g2	peptide/nitrate transporter [Medicago truncatula]
c15265_g1	Short-chain dehydrogenase/reductase [Medicago truncatula]>gi|355490910|gb|AES72113.1| enoyl-(acyl carrier) reductase [Medicago truncatula]
c15271_g1	hypothetical protein MTR_3g005140 [Medicago truncatula]>gi|355487047|gb|AES68250.1| electron transporter, putative [Medicago truncatula]
c15275_g1	F-box/LRR-repeat protein [Medicago truncatula]>gi|355507168|gb|AES88310.1| F-box/LRR plant protein [Medicago truncatula]
c15277_g1	unknown [Medicago truncatula]
c1528_g1	BEL1-related homeotic protein [Medicago truncatula]
c15284_g1	hypothetical protein MTR_1g054360 [Medicago truncatula]
c15289_g1	CST complex subunit STN1 [Medicago truncatula]>gi|355513354|gb|AES94977.1| OB-fold nucleic acid-binding domain protein [Medicago truncatula]
c15305_g1	PREDICTED: E3 ubiquitin protein ligase RIN2-like [Citrus sinensis]
c15310_g1	Pectin acetylesterase [Medicago truncatula]>gi|355480312|gb|AES61515.1| pectinacetylesterase family protein [Medicago truncatula]
c15310_g2	pectinacetylesterase family protein [Medicago truncatula]
c15312_g1	Carbonyl reductase [Medicago truncatula]>gi|355478667|gb|AES59870.1| short chain dehydrogenase/reductase [Medicago truncatula]
c15319_g1	group 3 LEA protein [Medicago sativa]
c15321_g1	PREDICTED: peptide deformylase 1B, chloroplastic-like [Cicer arietinum]
c15336_g1	THO complex subunit [Medicago truncatula]>gi|355489509|gb|AES70712.1| transducin/WD-like repeat-protein [Medicago truncatula]
c15337_g1	PIN11 [Medicago truncatula]>gi|657380928|gb|KEH24973.1| auxin efflux carrier family transporter [Medicago truncatula]
c15340_g1	Peptidyl-prolyl cis-trans isomerase-like protein [Medicago truncatula]>gi|217075436|gb|ACJ86078.1| unknown [Medicago truncatula]>gi|355514995|gb|AES96618.1| peptidyl-prolyl cis-trans isomerase [Medicago truncatula]>gi|388515327|gb|AFK45725.1| unknown [Medicago truncatula]
c1535_g1	CwfJ carboxy-terminal 1-like protein [Medicago truncatula]
c15358_g1	unknown [Medicago truncatula]>gi|657394067|gb|AES71140.2| early flowering protein [Medicago truncatula]
c15360_g1	hypothetical protein MTR_3g052520 [Medicago truncatula]>gi|355489179|gb|AES70382.1| hypothetical protein MTR_3g052520 [Medicago truncatula]
c15361_g1	Arogenate dehydratase/prephenate dehydratase [Medicago truncatula]>gi|355507312|gb|AES88454.1| arogenate/prephenate dehydratase [Medicago truncatula]
c15363_g1	unknown [Medicago truncatula]
c15368_g1	PREDICTED: 40S ribosomal protein S6-like [Pyrus x bretschneideri]
c15376_g1	hypothetical protein MTR_4g094320 [Medicago truncatula]
c15387_g1	hypothetical protein MTR_1g084990 [Medicago truncatula]>gi|355480304|gb|AES61507.1| hypothetical protein MTR_1g084990 [Medicago truncatula]
c15392_g1	lactoylglutathione lyase-like protein [Medicago truncatula]
c15397_g1	carbohydrate-binding protein of the ER protein [Medicago truncatula]
c15399_g1	Cis-zeatin O-glucosyltransferase [Medicago truncatula]>gi|355514363|gb|AES95986.1| UDP-glucosyltransferase family protein [Medicago truncatula]
c15401_g1	Ferredoxin [Medicago truncatula]>gi|355512057|gb|AES93680.1| 2Fe-2S ferredoxin superfamily protein [Medicago truncatula]
c15405_g1	Group XV phospholipase A2 [Medicago truncatula]>gi|124359659|gb|ABN06031.1| Lecithin:cholesterol acyltransferase [Medicago truncatula]>gi|355508932|gb|AES90074.1| lecithine-cholesterol acyltransferase-like protein [Medicago truncatula]
c15413_g1	Hypersensitive reaction associated Ca2+-binding protein [Medicago truncatula]>gi|355510845|gb|AES91987.1| nacl-inducible Ca2+-binding protein [Medicago truncatula]
c15416_g1	hypothetical protein MTR_1g083450 [Medicago truncatula]
c15417_g1	1-aminocyclopropane-1-carboxylate oxidase [Medicago truncatula]>gi|87240834|gb|ABD32692.1| 2OG-Fe(II) oxygenase [Medicago truncatula]>gi|355500874|gb|AES82077.1| desacetoxyvindoline 4-hydroxylase, putative [Medicago truncatula]
c15447_g1	unknown [Medicago truncatula]>gi|657371275|gb|KEH17281.1| cytosolic class I small heat shock protein [Medicago truncatula]
c15449_g1	(2R)-phospho-3-sulfolactate synthase ComA [Medicago truncatula]
c15457_g1	hypothetical protein PHAVU_005G182200g [Phaseolus vulgaris]>gi|561024070|gb|ESW22800.1| hypothetical protein PHAVU_005G182200g [Phaseolus vulgaris]
c1546_g1	2-oxoacid dehydrogenase acyltransferase family protein [Medicago truncatula]
c15484_g1	DNA (cytosine-5)-methyltransferase 3A [Medicago truncatula]>gi|124360021|gb|ABN08037.1| PWWP [Medicago truncatula]>gi|355501275|gb|AES82478.1| tudor/PWWP/MBT superfamily protein [Medicago truncatula]
c15492_g1	50S ribosomal protein L13 [Medicago truncatula]>gi|657394644|gb|AES71786.2| 50S ribosomal protein L13 [Medicago truncatula]
c15511_g1	LRR receptor-like kinase family protein [Medicago truncatula]
c15521_g2	PREDICTED: NADH dehydrogenase [ubiquinone] 1 alpha subcomplex subunit 2-like isoform X1 [Cicer arietinum]>gi|502084796|ref|XP_004487764.1| PREDICTED: NADH dehydrogenase [ubiquinone] 1 alpha subcomplex subunit 2-like isoform X2 [Cicer arietinum]
c15530_g1	unknown [Medicago truncatula]>gi|657383491|gb|KEH27192.1| 2OG-Fe(II) oxygenase family oxidoreductase [Medicago truncatula]
c15531_g1	PREDICTED: probable potassium transporter 17-like [Cicer arietinum]
c15532_g1	hypothetical protein MTR_1g098650 [Medicago truncatula]>gi|355481144|gb|AES62347.1| plant inositol phosphorylceramide synthase [Medicago truncatula]
c15533_g1	phenylcoumaran benzylic ether reductase-like protein [Medicago truncatula]
c15538_g1	phospholipid-transporting ATPase-like protein [Medicago truncatula]
c15549_g1	hypothetical protein MTR_4g129620 [Medicago truncatula]
c15553_g1	helicase MOM1 [Medicago truncatula]
c15562_g1	Cellulose synthase-like protein [Medicago truncatula]>gi|355508482|gb|AES89624.1| cellulose synthase-like protein [Medicago truncatula]
c15572_g1	Homeobox protein knotted-1-like protein [Medicago truncatula]>gi|132424657|gb|ABO33481.1| class II KNOX homeobox transcription factor [Medicago truncatula]
c15584_g1	unknown [Medicago truncatula]
c1559_g1	PREDICTED: nicalin-1-like [Glycine max]
c15596_g1	unknown [Lotus japonicus]
c15598_g1	PREDICTED: probable 1-deoxy-D-xylulose-5-phosphate synthase, chloroplastic-like [Cicer arietinum]
c15599_g1	hypothetical protein MTR_4g050590 [Medicago truncatula]>gi|355507049|gb|AES88191.1| FAF-like protein [Medicago truncatula]
c15603_g1	PREDICTED: ribonuclease H2 subunit C-like [Cicer arietinum]
c15605_g1	Protease inhibitor/seed storage/LTP family protein [Medicago truncatula]
c15608_g1	hypothetical protein MTR_3g081560 [Medicago truncatula]
c15621_g2	aspartic proteinase nepenthesin-like protein [Medicago truncatula]
c15626_g1	Membrane protein, putative [Medicago truncatula]>gi|355481104|gb|AES62307.1| nucleotide/sugar transporter family protein [Medicago truncatula]
c15631_g1	maternal effect embryo arrest protein [Medicago truncatula]
c15632_g1	hypothetical protein MTR_7g026320 [Medicago truncatula]>gi|355497044|gb|AES78247.1| hypothetical protein MTR_7g026320 [Medicago truncatula]
c15643_g1	PREDICTED: polyadenylate-binding protein 3-like isoform 1 [Glycine max]
c15646_g1	Disease resistance protein [Medicago truncatula]>gi|355518340|gb|AES99963.1| disease resistance protein (TIR-NBS-LRR class), putative [Medicago truncatula]
c15672_g1	PREDICTED: uncharacterized protein LOC101497537 [Cicer arietinum]
c15674_g1	GPI-anchor transamidase-like protein [Medicago truncatula]
c15675_g1	Zinc finger protein [Medicago truncatula]>gi|355500539|gb|AES81742.1| Cys2-His2 zinc finger transcription factor [Medicago truncatula]>gi|388518099|gb|AFK47111.1| unknown [Medicago truncatula]
c15676_g1	WRKY transcription factor WRKY109669 [Medicago truncatula]>gi|187944183|gb|ACD40318.1| WRKY transcription factor WRKY109669 [Medicago truncatula]>gi|355491243|gb|AES72446.1| WRKY family transcription factor [Medicago truncatula]
c15685_g2	chromodomain helicase DNA-binding protein, putative [Medicago truncatula]
c15685_g3	chromodomain helicase DNA-binding protein, putative [Medicago truncatula]
c15688_g1	PREDICTED: probable LRR receptor-like serine/threonine-protein kinase At5g10290 [Cucumis melo]>gi|659107715|ref|XP_008453819.1| PREDICTED: probable LRR receptor-like serine/threonine-protein kinase At5g10290 [Cucumis melo]
c15703_g1	bromodomain protein [Medicago truncatula]
c15712_g1	Protease-like protein [Medicago truncatula]>gi|355511324|gb|AES92466.1| signal peptide peptidase family protein [Medicago truncatula]
c1572_g1	50S ribosomal protein [Medicago truncatula]>gi|217071572|gb|ACJ84146.1| unknown [Medicago truncatula]>gi|355499886|gb|AES81089.1| hypothetical protein MTR_7g088520 [Medicago truncatula]>gi|388514475|gb|AFK45299.1| unknown [Medicago truncatula]
c15722_g1	transcription regulator [Medicago truncatula]
c15722_g2	transcription regulator [Medicago truncatula]
c15725_g1	unknown [Medicago truncatula]
c15727_g1	Monoglyceride lipase [Medicago truncatula]>gi|355493765|gb|AES74968.1| monoglyceride lipase [Medicago truncatula]
c15742_g1	Ras-related protein Rab7 [Medicago truncatula]>gi|355486800|gb|AES68003.1| RAB GTPase-like protein A1D [Medicago truncatula]
c15743_g1	tyrosyl-tRNA synthetase [Medicago truncatula]
c15747_g1	hypothetical protein VITISV_020559 [Vitis vinifera]
c1575_g1	Pheromone receptor-like protein [Medicago truncatula]>gi|355492051|gb|AES73254.1| pheromone receptor-like protein [Medicago truncatula]
c15755_g1	Alkaline ceramidase [Medicago truncatula]>gi|355511566|gb|AES92708.1| alkaline phytoceramidase [Medicago truncatula]
c15756_g1	hypothetical protein MTR_5g033150 [Medicago truncatula]
c15758_g1	unknown [Medicago truncatula]>gi|657401148|gb|KEH40168.1| gamma carbonic anhydrase-like protein [Medicago truncatula]
c1576_g1	Xyloglucan-specific endoglucanase inhibitor protein [Medicago truncatula]>gi|355480845|gb|AES62048.1| xyloglucanase-specific endoglucanase inhibitor protein [Medicago truncatula]
c15780_g1	PREDICTED: uncharacterized protein LOC101511122 [Cicer arietinum]
c15793_g1	pentatricopeptide (PPR) repeat protein [Medicago truncatula]
c15794_g1	LRR receptor-like kinase [Medicago truncatula]
c1580_g1	Inosine triphosphate pyrophosphatase [Medicago truncatula]>gi|217075372|gb|ACJ86046.1| unknown [Medicago truncatula]>gi|388518191|gb|AFK47157.1| unknown [Medicago truncatula]>gi|657402358|gb|KEH41256.1| inosine triphosphate pyrophosphatase [Medicago truncatula]
c15807_g1	PREDICTED: putative UDP-glucose glucosyltransferase-like [Cicer arietinum]>gi|533214734|gb|AGU14109.1| UDP-glycosyltransferase [Cicer arietinum]
c15815_g1	Annotation was added to scaffolds in November 2011~Long-chain-fatty-acid-CoA ligase [Medicago truncatula]
c15819_g1	N-terminal acetyltransferase complex ARD1 subunit-like protein [Medicago truncatula]>gi|217072890|gb|ACJ84805.1| unknown [Medicago truncatula]>gi|355488549|gb|AES69752.1| acyl-CoA N-acyltransferase (NAT) family protein [Medicago truncatula]>gi|388492364|gb|AFK34248.1| unknown [Medicago truncatula]
c1582_g1	hypothetical protein MTR_3g092960 [Medicago truncatula]
c15825_g1	small RNA degrading nuclease [Medicago truncatula]
c15828_g1	cytochrome b5-like heme/steroid-binding domain protein [Medicago truncatula]
c15830_g1	BRI1-KD interacting protein [Medicago truncatula]>gi|355478266|gb|AES59469.1| BRI1 kinase inhibitor 1, putative [Medicago truncatula]
c15830_g2	BRI1-KD interacting protein [Medicago truncatula]>gi|355478266|gb|AES59469.1| BRI1 kinase inhibitor 1, putative [Medicago truncatula]
c15843_g1	hypothetical protein MTR_2g088460 [Medicago truncatula]>gi|355486045|gb|AES67248.1| hypothetical protein MTR_2g088460 [Medicago truncatula]>gi|388498500|gb|AFK37316.1| unknown [Medicago truncatula]
c15847_g1	PREDICTED: 40S ribosomal protein S19-1-like [Cicer arietinum]
c15849_g1	glucose-1-phosphate adenylyltransferase family protein [Medicago truncatula]
c15850_g2	Natural resistance-associated macrophage protein [Medicago truncatula]>gi|355512983|gb|AES94606.1| metal transporter Nramp3 protein [Medicago truncatula]
c1586_g1	RING/U-box protein, putative [Medicago truncatula]
c15869_g1	PREDICTED: plasma membrane ATPase 4-like [Cicer arietinum]
c15880_g1	PREDICTED: chromatin-remodeling complex subunit ies6 [Malus domestica]
c15884_g1	DEAD-box ATP-dependent RNA helicase-like protein [Medicago truncatula]
c15889_g1	unknown [Medicago truncatula]>gi|388522787|gb|AFK49455.1| unknown [Medicago truncatula]
c1589_g1	hypothetical protein MTR_7g108650 [Medicago truncatula]>gi|355500926|gb|AES82129.1| TSPO/MBR family protein [Medicago truncatula]>gi|388502762|gb|AFK39447.1| unknown [Medicago truncatula]>gi|388513065|gb|AFK44594.1| unknown [Medicago truncatula]
c15894_g1	pyruvate, phosphate dikinase regulatory protein, putative [Medicago truncatula]
c15898_g1	unknown [Medicago truncatula]
c15910_g1	HAUS augmin-like complex subunit [Medicago truncatula]>gi|355490352|gb|AES71555.1| HAUS augmin-like complex subunit-like protein [Medicago truncatula]
c15922_g1	Mitogen-activated protein kinase [Medicago truncatula]>gi|355499064|gb|AES80267.1| MAP kinase [Medicago truncatula]
c15924_g1	unknown [Medicago truncatula]>gi|657400793|gb|KEH39889.1| RING-finger ubiquitin ligase [Medicago truncatula]
c15938_g1	Transketolase [Medicago truncatula]>gi|355506196|gb|AES87338.1| plastid transketolase [Medicago truncatula]
c15945_g1	DUF1767 domain protein [Medicago truncatula]
c15948_g1	PREDICTED: mitochondrial import inner membrane translocase subunit tim16-like isoform X1 [Glycine max]
c1595_g1	Serine/Threonine-kinase Nek7-like protein [Medicago truncatula]
c15951_g1	plant/F24K9-26 protein [Medicago truncatula]
c15967_g1	serine/threonine phosphatase family, 2C domain protein [Medicago truncatula]
c15970_g1	hypothetical protein MTR_3g093520 [Medicago truncatula]>gi|355491500|gb|AES72703.1| transducin/WD40 repeat protein [Medicago truncatula]
c15973_g1	transcription factor [Medicago truncatula]
c15974_g1	tyrosine kinase family protein [Medicago truncatula]
c1598_g1	MFS transporter [Medicago truncatula]
c1599_g1	PREDICTED: peroxidase 12-like [Cicer arietinum]
c16000_g1	Exocyst complex component EXO70 [Medicago truncatula]>gi|355480736|gb|AES61939.1| exocyst subunit exo70 family protein [Medicago truncatula]
c16005_g1	zinc ion-binding protein [Medicago truncatula]
c16006_g1	protein phosphatase 2C family protein [Medicago truncatula]
c16008_g1	Cysteine-rich receptor-like protein kinase [Medicago truncatula]>gi|355516790|gb|AES98413.1| cysteine-rich receptor-kinase-like protein [Medicago truncatula]
c16011_g1	unknown [Lotus japonicus]
c16012_g1	F-box-like protein [Medicago truncatula]
c16014_g1	hypothetical protein MTR_7g065130 [Medicago truncatula]>gi|217075624|gb|ACJ86172.1| unknown [Medicago truncatula]>gi|355498172|gb|AES79375.1| hypothetical protein MTR_7g065130 [Medicago truncatula]>gi|388500318|gb|AFK38225.1| unknown [Medicago truncatula]
c16015_g1	Receptor-like protein kinase HAIKU2 [Medicago truncatula]>gi|355482394|gb|AES63597.1| LRR receptor-like kinase family protein [Medicago truncatula]
c16021_g1	Cysteine proteinase [Medicago truncatula]>gi|355508053|gb|AES89195.1| papain family cysteine protease [Medicago truncatula]
c16022_g1	unknown [Medicago truncatula]
c16027_g1	Polypyrimidine tract-binding protein-like protein [Medicago truncatula]
c16033_g1	hypothetical protein MTR_7g073280 [Medicago truncatula]>gi|355498640|gb|AES79843.1| transmembrane protein, putative [Medicago truncatula]
c16059_g1	unknown [Medicago truncatula]
c16065_g1	NDX1 homeobox protein [Medicago truncatula]
c16068_g3	DNA gyrase subunit B [Medicago truncatula]
c16073_g1	unknown [Medicago truncatula]>gi|657388608|gb|KEH30504.1| peptidyl-prolyl cis-trans isomerase [Medicago truncatula]
c16088_g1	unknown [Glycine max]
c1609_g1	Ran GTPase-activating protein [Medicago truncatula]>gi|355481496|gb|AES62699.1| RAN GTPase activating protein [Medicago truncatula]
c16095_g1	hypothetical protein MTR_2g103690 [Medicago truncatula]>gi|87162932|gb|ABD28727.1| Longin-like [Medicago truncatula]>gi|355486939|gb|AES68142.1| clathrin adaptor complex small chain [Medicago truncatula]>gi|388503862|gb|AFK39997.1| unknown [Medicago truncatula]
c16102_g1	ABSCISIC ACID-INSENSITIVE 5-like protein [Medicago truncatula]>gi|87162867|gb|ABD28662.1| cAMP response element binding (CREB) protein [Medicago truncatula]>gi|355499847|gb|AES81050.1| bZIP transcription factor [Medicago truncatula]
c16109_g1	unknown [Medicago truncatula]
c16113_g1	chaperone DnaJ-domain protein [Medicago truncatula]
c16115_g1	transmembrane amino acid transporter family protein [Medicago truncatula]
c16119_g1	hypothetical protein MTR_7g033080 [Medicago truncatula]>gi|355497342|gb|AES78545.1| hypothetical protein MTR_7g033080 [Medicago truncatula]
c16127_g1	N-acetylornithine deacetylase-like protein [Medicago truncatula]>gi|355512817|gb|AES94440.1| M20 peptidase acetylornithine deacetylase [Medicago truncatula]
c16146_g1	PREDICTED: pentatricopeptide repeat-containing protein At1g20230-like [Cicer arietinum]
c1616_g2	hypothetical protein MTR_5g041630 [Medicago truncatula]>gi|355515178|gb|AES96801.1| transcription termination factor family protein [Medicago truncatula]
c16196_g1	PREDICTED: uncharacterized protein LOC101511072 [Cicer arietinum]
c16199_g1	Transcription factor bHLH66 [Medicago truncatula]>gi|355479724|gb|AES60927.1| helix loop helix DNA-binding domain protein [Medicago truncatula]
c16204_g1	Flap endonuclease GEN-like protein [Medicago truncatula]>gi|124360235|gb|ABN08248.1| Helix-hairpin-helix motif, class 2 [Medicago truncatula]>gi|355498862|gb|AES80065.1| flap endonuclease GEN-like protein [Medicago truncatula]
c16208_g1	NAC domain-containing protein [Medicago truncatula]>gi|355491460|gb|AES72663.1| NAC transcription factor-like protein [Medicago truncatula]
c16210_g1	Pentatricopeptide repeat-containing protein [Medicago truncatula]>gi|355481714|gb|AES62917.1| pentatricopeptide (PPR) repeat protein [Medicago truncatula]
c16215_g1	ribosomal protein S13P/S18e [Medicago truncatula]
c16228_g1	UDP-galactose/UDP-N-acetylglucosamine transporter srf-3 [Medicago truncatula]
c16229_g1	unknown [Medicago truncatula]>gi|388520999|gb|AFK48561.1| unknown [Medicago truncatula]
c16240_g1	Ypt/Rab-GAP domain of gyp1p superfamily protein [Medicago truncatula]
c16243_g1	calmodulin-binding protein [Medicago truncatula]
c16243_g2	calmodulin-binding protein [Medicago truncatula]
c16245_g1	hypothetical protein MTR_7g116830 [Medicago truncatula]
c1625_g1	hypothetical protein MTR_6g082360 [Medicago truncatula]>gi|355495411|gb|AES76614.1| hypothetical protein MTR_6g082360 [Medicago truncatula]
c16251_g1	Auxin response factor [Medicago truncatula]>gi|355511025|gb|AES92167.1| auxin response factor 2 [Medicago truncatula]
c1627_g1	hypothetical protein MTR_3g095480 [Medicago truncatula]>gi|355491589|gb|AES72792.1| transmembrane protein, putative [Medicago truncatula]
c16278_g1	Ethylene-responsive transcription factor RAP2-10 [Medicago truncatula]>gi|355513022|gb|AES94645.1| ethylene response factor [Medicago truncatula]
c16281_g1	cytochrome P450 family 94 protein [Medicago truncatula]
c16292_g1	hypothetical protein PHAVU_001G192400g [Phaseolus vulgaris]>gi|561036396|gb|ESW34926.1| hypothetical protein PHAVU_001G192400g [Phaseolus vulgaris]
c1631_g1	hypothetical protein MTR_1g110790 [Medicago truncatula]
c16312_g1	RNA polymerase II transcription mediators protein [Medicago truncatula]
c16326_g1	hypothetical protein CISIN_1g0004673mg, partial [Citrus sinensis]>gi|641854847|gb|KDO73641.1| hypothetical protein CISIN_1g0004673mg, partial [Citrus sinensis]
c16329_g1	Dihydroflavonol 4-reductase-like protein [Medicago truncatula]>gi|355517151|gb|AES98774.1| cinnamoyl-CoA reductase-like protein [Medicago truncatula]
c16334_g1	hypothetical protein MTR_3g081560 [Medicago truncatula]
c1634_g1	DAG protein [Medicago truncatula]>gi|355482015|gb|AES63218.1| plastid developmental protein DAG, putative [Medicago truncatula]
c16346_g1	PREDICTED: uncharacterized protein LOC101507951 [Cicer arietinum]
c16350_g1	carrier protein, putative [Medicago truncatula]
c16351_g1	zinc finger (C3HC4-type RING finger) family protein [Medicago truncatula]
c16379_g1	exocyst complex exo70-like protein [Medicago truncatula]
c16380_g1	hypothetical protein MTR_5g080260 [Medicago truncatula]>gi|355517770|gb|AES99393.1| rotundifolia-like protein [Medicago truncatula]
c16383_g1	unknown [Medicago truncatula]>gi|657403998|gb|AES62047.2| PRA1 family protein [Medicago truncatula]
c16391_g2	PREDICTED: uncharacterized protein LOC101513873 [Cicer arietinum]
c16400_g1	PREDICTED: AP-1 complex subunit gamma-2-like isoform X1 [Cicer arietinum]
c16401_g1	Actin related protein [Medicago truncatula]>gi|355488283|gb|AES69486.1| actin-related protein ARP4 [Medicago truncatula]
c16409_g1	hypothetical protein MTR_2g022610 [Medicago truncatula]
c16421_g1	bacterial long-chain fatty acid CoA synthetase [Medicago truncatula]
c16443_g1	hypothetical protein MTR_3g032740 [Medicago truncatula]>gi|355488446|gb|AES69649.1| hypothetical protein MTR_3g032740 [Medicago truncatula]
c16445_g1	hypothetical protein MTR_8g023650 [Medicago truncatula]
c16472_g1	hypothetical protein PRUPE_ppa004060m2g, partial [Prunus persica]>gi|462404399|gb|EMJ09956.1| hypothetical protein PRUPE_ppa004060m2g, partial [Prunus persica]
c16481_g2	MADS-box transcription factor AGAMOUSa [Medicago truncatula]>gi|657396763|gb|KEH36661.1| MADS-box transcription factor [Medicago truncatula]>gi|695189756|gb|AIT11837.1| AGAMOUSa [Medicago truncatula]
c16482_g1	GDSL-like lipase/acylhydrolase [Medicago truncatula]
c16498_g1	BnaC03g31680D [Brassica napus]
c16504_g1	PREDICTED: protein TRIGALACTOSYLDIACYLGLYCEROL 2, chloroplastic-like isoform X1 [Cicer arietinum]>gi|502098289|ref|XP_004491199.1| PREDICTED: protein TRIGALACTOSYLDIACYLGLYCEROL 2, chloroplastic-like isoform X2 [Cicer arietinum]>gi|502098293|ref|XP_004491200.1| PREDICTED: protein TRIGALACTOSYLDIACYLGLYCEROL 2, chloroplastic-like isoform X3 [Cicer arietinum]>gi|502098297|ref|XP_004491201.1| PREDIC…
c16512_g1	MAR-binding filament-like protein, putative [Medicago truncatula]
c16551_g1	U1 small nuclear ribonucleoprotein [Medicago truncatula]
c16552_g2	COBRA-like protein 2 precursor [Medicago truncatula]
c16565_g1	hypothetical protein MTR_3g092630 [Medicago truncatula]
c1657_g1	PREDICTED: phosphatidylinositol N-acetylglucosaminyltransferase gpi3 subunit-like [Cicer arietinum]
c16571_g1	PREDICTED: UPF0481 protein At3g47200-like [Glycine max]
c16572_g1	Vacuolar protein sorting-associated protein-like protein [Medicago truncatula]>gi|355509272|gb|AES90414.1| vacuolar protein sorting-associated protein VPS28, putative [Medicago truncatula]
c1658_g1	hypothetical protein MTR_5g066020 [Medicago truncatula]>gi|355516610|gb|AES98233.1| AT hook motif DNA-binding family protein [Medicago truncatula]
c16586_g1	PPR containing plant-like protein [Medicago truncatula]
c16590_g1	hypothetical protein MTR_4g009195 [Medicago truncatula]
c16615_g1	hypothetical protein MTR_7g033680 [Medicago truncatula]
c16619_g1	unknown [Medicago truncatula]>gi|388491162|gb|AFK33647.1| unknown [Medicago truncatula]>gi|657388613|gb|KEH30509.1| ribosomal protein L37 [Medicago truncatula]
c16635_g1	alpha/beta fold hydrolase [Medicago truncatula]
c1664_g1	unknown [Medicago truncatula]
c16641_g1	duplicated homeodomain protein [Medicago truncatula]
c16642_g1	phototropic-responsive NPH3 family protein [Medicago truncatula]
c16646_g1	Transmembrane 9 superfamily protein member [Medicago truncatula]
c16650_g1	Protein kinase-like protein [Medicago truncatula]
c16652_g1	Mucin-like protein [Medicago truncatula]>gi|355515014|gb|AES96637.1| mucin-like protein [Medicago truncatula]
c16659_g1	tRNA uridine 5-carboxymethylaminomethyl modification enzyme mnmG [Medicago truncatula]>gi|355524324|gb|AET04778.1| glucose-inhibited division family A protein [Medicago truncatula]
c1666_g1	PREDICTED: pentatricopeptide repeat-containing protein At1g09900-like [Cicer arietinum]
c16664_g1	unknown [Medicago truncatula]
c16673_g1	TPR repeat thioredoxin TTL1-like protein [Medicago truncatula]
c16678_g1	hypothetical protein MTR_5g037270 [Medicago truncatula]>gi|355514825|gb|AES96448.1| plant/F14N23-31 protein [Medicago truncatula]
c1669_g1	PREDICTED: 50S ribosomal protein L9-like [Cicer arietinum]
c16707_g1	ATP10 protein [Medicago truncatula]
c16721_g1	LRR receptor-like kinase plant [Medicago truncatula]
c1673_g1	PREDICTED: chromosome-associated kinesin KIF4-like isoform X1 [Cicer arietinum]
c16730_g1	splicing factor 3B subunit 2 [Medicago truncatula]
c16735_g1	hypothetical protein MTR_1g035040 [Medicago truncatula]>gi|355478733|gb|AES59936.1| transmembrane protein, putative [Medicago truncatula]
c16740_g1	Myb-like transcription factor [Medicago truncatula]>gi|355508255|gb|AES89397.1| myb transcription factor [Medicago truncatula]
c16747_g1	homeobox associated leucine zipper protein [Medicago truncatula]
c1677_g1	BZIP transcription factor bZIP82 [Medicago truncatula]
c16782_g1	phosphatidylinositol N-acetylglucosaminyltransferase [Medicago truncatula]
c1679_g1	unknown [Medicago truncatula]
c16812_g1	hypothetical protein MTR_5g027940 [Medicago truncatula]>gi|355514035|gb|AES95658.1| hypothetical protein MTR_5g027940 [Medicago truncatula]>gi|388502786|gb|AFK39459.1| unknown [Medicago truncatula]
c16826_g1	alkaline phytoceramidase (APHC) [Medicago truncatula]
c1683_g1	presenilin plant-like protein [Medicago truncatula]
c16840_g1	major intrinsic protein (MIP) family transporter [Medicago truncatula]
c16844_g1	U-box domain-containing protein [Medicago truncatula]>gi|355478089|gb|AES59292.1| E3 ubiquitin ligase PUB14 [Medicago truncatula]
c16850_g1	auxin canalization protein [Medicago truncatula]
c16864_g2	PREDICTED: cytokinin riboside 5'-monophosphate phosphoribohydrolase LOG3-like isoform X2 [Cicer arietinum]
c16868_g1	PREDICTED: elongation factor G-2, mitochondrial-like [Glycine max]
c16871_g1	unknown [Medicago truncatula]
c16878_g1	RAD23 UV excision repair family protein [Medicago truncatula]
c16879_g1	Calcineurin subunit B [Medicago truncatula]>gi|355511329|gb|AES92471.1| calcium-binding EF hand protein [Medicago truncatula]>gi|388503876|gb|AFK40004.1| unknown [Medicago truncatula]
c16888_g1	ABC transporter family protein [Medicago truncatula]>gi|355490510|gb|AES71713.1| ABC transporter F family-like protein [Medicago truncatula]
c16893_g1	F5O11.19, related [Medicago truncatula]
c16906_g1	hypothetical protein MTR_8g101600 [Medicago truncatula]>gi|355524656|gb|AET05110.1| tetraspanin family protein [Medicago truncatula]
c16908_g1	hypothetical protein MTR_2g014910 [Medicago truncatula]>gi|355482724|gb|AES63927.1| ribosomal protein L31 [Medicago truncatula]
c16909_g1	Pentatricopeptide repeat [Medicago truncatula]
c16910_g1	Ubiquitin-associated domain-containing protein [Medicago truncatula]>gi|355499984|gb|AES81187.1| ubiquitin-associated/TS-N domain protein [Medicago truncatula]
c16922_g1	hypothetical protein RCOM_0911420 [Ricinus communis]>gi|223543721|gb|EEF45249.1| hypothetical protein RCOM_0911420 [Ricinus communis]
c16928_g1	putative isoflavone synthase [Medicago truncatula]
c16931_g1	Exocyst complex component [Medicago truncatula]>gi|355517218|gb|AES98841.1| exocyst subunit exo70 family protein [Medicago truncatula]
c16932_g1	hypothetical protein MTR_3g014200 [Medicago truncatula]
c16939_g1	heat shock 22 kDa protein, putative [Medicago truncatula]
c16948_g1	Ripening-related protein grip22 [Medicago truncatula]>gi|657400014|gb|KEH39363.1| Ripening related protein family [Medicago truncatula]
c16950_g1	Neutral invertase-like protein [Medicago truncatula]>gi|355493074|gb|AES74277.1| neutral/alkaline invertase [Medicago truncatula]
c16954_g1	PPR containing plant-like protein [Medicago truncatula]
c16958_g1	hypothetical protein MTR_2g014050 [Medicago truncatula]>gi|355482651|gb|AES63854.1| late embryogenesis abundant domain protein [Medicago truncatula]
c16959_g1	Shaggy-related protein kinase [Medicago truncatula]>gi|355498837|gb|AES80040.1| shaggy-like kinase [Medicago truncatula]
c1696_g1	DNA polymerase [Medicago truncatula]>gi|355501290|gb|AES82493.1| zinc finger (Ran-binding) family protein [Medicago truncatula]
c16977_g1	signal peptide peptidase A (SppA) 36 kDa type protein [Medicago truncatula]
c16982_g2	Patellin-6 [Medicago truncatula]>gi|355498426|gb|AES79629.1| SEC14 cytosolic factor family protein [Medicago truncatula]
c16983_g1	PREDICTED: autophagy protein 5-like [Cicer arietinum]
c16987_g1	hypothetical protein MTR_1g088250 [Medicago truncatula]>gi|355480548|gb|AES61751.1| DUF538 family protein [Medicago truncatula]>gi|388515423|gb|AFK45773.1| unknown [Medicago truncatula]
c16990_g1	BnaA06g30510D [Brassica napus]
c16993_g1	hypothetical protein MTR_5g013280 [Medicago truncatula]>gi|355512709|gb|AES94332.1| transmembrane protein, putative [Medicago truncatula]
c17003_g1	unknown [Medicago truncatula]
c17005_g1	PREDICTED: probable serine/threonine-protein kinase RLCKVII-like [Cicer arietinum]
c17010_g1	Expansin [Medicago truncatula]>gi|355517747|gb|AES99370.1| expansin A10 [Medicago truncatula]
c17018_g1	arginine N-methyltransferase, putative [Medicago truncatula]
c17019_g1	Serine/Threonine kinase, plant-type protein, putative [Medicago truncatula]
c17024_g1	hypothetical protein MTR_8g005070 [Medicago truncatula]
c17033_g1	Serine/Threonine-kinase rlckvii-like protein, putative [Medicago truncatula]
c17035_g1	AN1-type zinc finger protein [Medicago truncatula]>gi|355485839|gb|AES67042.1| zinc finger A20 and AN1 domain stress-associated protein [Medicago truncatula]
c17036_g1	cysteine-rich receptor-kinase-like protein [Medicago truncatula]
c1705_g1	40S ribosomal protein S14 [Medicago truncatula]
c17052_g1	Beta-galactosidase [Medicago truncatula]
c17055_g1	PHD-finger protein [Medicago truncatula]
c17057_g1	PREDICTED: peroxisomal membrane protein PMP22-like [Cicer arietinum]
c17060_g1	hypothetical protein PHAVU_011G172200g [Phaseolus vulgaris]>gi|561006354|gb|ESW05348.1| hypothetical protein PHAVU_011G172200g [Phaseolus vulgaris]
c17089_g1	plastid division protein CDP1 [Medicago truncatula]
c17093_g1	NAC transcription factor-like protein [Medicago truncatula]
c17100_g1	Serine/threonine protein kinase ATM [Medicago truncatula]
c17103_g1	Chaperonin CPN60-2 [Medicago truncatula]>gi|92882356|gb|ABE86687.1| GroEL-like chaperone, ATPase [Medicago truncatula]>gi|355480690|gb|AES61893.1| TCP-1/cpn60 chaperonin family protein [Medicago truncatula]
c1711_g1	PREDICTED: uncharacterized protein LOC101505854 [Cicer arietinum]
c17111_g1	Cellulose synthase [Medicago truncatula]>gi|355492467|gb|AES73670.1| cellulose synthase-like protein [Medicago truncatula]
c17112_g1	hypothetical protein MTR_1g018020 [Medicago truncatula]>gi|355478113|gb|AES59316.1| hypothetical protein MTR_1g018020 [Medicago truncatula]
c1712_g1	hypothetical protein MTR_3g091650 [Medicago truncatula]>gi|355491312|gb|AES72515.1| ribonuclease P protein subunit P38, related protein, putative [Medicago truncatula]
c17120_g1	farnesyl-diphosphate farnesyltransferase [Medicago truncatula]>gi|657388547|gb|AES89237.2| squalene synthase [Medicago truncatula]
c17124_g1	Ribulose bisphosphate carboxylase small chain [Medicago truncatula]>gi|355511150|gb|AES92292.1| ribulose bisphosphate carboxylase small chain [Medicago truncatula]>gi|388491552|gb|AFK33842.1| unknown [Medicago truncatula]
c17130_g1	Enhancer of mRNA-decapping protein [Medicago truncatula]>gi|355489487|gb|AES70690.1| enhancer of mRNA-decapping-like protein [Medicago truncatula]
c17134_g1	Xylosidase [Medicago truncatula]>gi|355481560|gb|AES62763.1| beta-D-xylosidase-like protein [Medicago truncatula]
c17134_g2	Xylosidase [Medicago truncatula]>gi|355481560|gb|AES62763.1| beta-D-xylosidase-like protein [Medicago truncatula]
c17135_g1	DNA-(apurinic or apyrimidinic site) lyase [Medicago truncatula]>gi|657394324|gb|KEH34989.1| DNA-(apurinic or apyrimidinic site) lyase-like protein [Medicago truncatula]
c17137_g1	conserved hypothetical protein [Medicago truncatula]>gi|657397108|gb|AES64401.2| hypothetical protein MTR_2g024980 [Medicago truncatula]
c17145_g1	PREDICTED: uncharacterized protein LOC101500644 [Cicer arietinum]
c1715_g1	unknown [Medicago truncatula]>gi|657403589|gb|KEH42430.1| glutaredoxin C4 [Medicago truncatula]
c17150_g1	histone-lysine N-methyltransferase ATXR3 [Medicago truncatula]
c17155_g2	unknown [Medicago truncatula]
c17167_g1	PREDICTED: copper amine oxidase 1-like [Glycine max]
c17171_g1	Chaperone protein dnaJ [Medicago truncatula]>gi|355498329|gb|AES79532.1| DnaJ heat shock amino-terminal domain protein [Medicago truncatula]
c17179_g1	Trihelix transcription factor [Medicago truncatula]>gi|355480051|gb|AES61254.1| trihelix transcription factor [Medicago truncatula]
c17183_g1	GTP-binding protein [Pisum sativum]>gi|738938|prf||2001457F GTP-binding protein
c17183_g2	Ras-related protein Rab-11A [Medicago truncatula]>gi|355485754|gb|AES66957.1| RAB GTPase-like protein A1D [Medicago truncatula]
c17184_g1	PREDICTED: acetyl-coenzyme A carboxylase carboxyl transferase subunit alpha, chloroplastic-like [Cicer arietinum]
c17186_g1	unknown [Medicago truncatula]
c17187_g1	Splicing factor 3B subunit [Medicago truncatula]>gi|355489744|gb|AES70947.1| RNA-binding (RRM/RBD/RNP motif) family protein [Medicago truncatula]
c17189_g1	hypothetical protein MTR_1g082680 [Medicago truncatula]>gi|355480134|gb|AES61337.1| transmembrane protein, putative [Medicago truncatula]
c17194_g1	putative DNA-damage-repair/toleration protein DRT102 [Trifolium pratense]
c17205_g1	hypothetical protein MTR_5g019900 [Medicago truncatula]>gi|358344391|ref|XP_003636273.1| hypothetical protein MTR_036s0057 [Medicago truncatula]>gi|355513306|gb|AES94929.1| polyol transporter-like protein, putative [Medicago truncatula]>gi|388512483|gb|AFK44303.1| unknown [Medicago truncatula]
c17206_g1	unknown [Medicago truncatula]>gi|388503824|gb|AFK39978.1| unknown [Medicago truncatula]>gi|657383594|gb|AES77167.2| phospholipase A2 family protein [Medicago truncatula]
c17210_g1	RING-H2 finger protein ATL3B [Medicago truncatula]>gi|355494473|gb|AES75676.1| zinc finger, C3HC4 type (RING finger) protein [Medicago truncatula]
c17213_g1	unknown [Medicago truncatula]
c17221_g1	Lysine decarboxylase-like protein [Medicago truncatula]>gi|355478013|gb|AES59216.1| lysine decarboxylase family protein [Medicago truncatula]>gi|388514577|gb|AFK45350.1| unknown [Medicago truncatula]>gi|388516925|gb|AFK46524.1| unknown [Medicago truncatula]
c17223_g1	Mitochondrial ATP synthase subunit [Medicago truncatula]>gi|355507668|gb|AES88810.1| ATP synthase 6 kDa subunit [Medicago truncatula]>gi|388518417|gb|AFK47270.1| unknown [Medicago truncatula]
c17225_g1	basic helix loop helix protein BHLH23 [Medicago truncatula]
c17231_g2	Phosphoribosylaminoimidazole-succinocarboxamide synthase [Medicago truncatula]>gi|355516554|gb|AES98177.1| phosphoribosylaminoimidazole-succinocarboxamide synthase [Medicago truncatula]
c17233_g1	dehydration responsive element binding protein [Trifolium repens]
c1724_g1	class III homeodomain leucine zipper protein [Medicago truncatula]
c17243_g1	UBA and UBX domain-containing protein [Medicago truncatula]
c17245_g2	Serine/threonine protein kinase 38-like protein [Medicago truncatula]>gi|355479897|gb|AES61100.1| AGC kinase [Medicago truncatula]
c17247_g1	heat shock protein-binding protein [Medicago truncatula]
c17251_g1	hypothetical protein MTR_3g071650 [Medicago truncatula]>gi|355490027|gb|AES71230.1| trichome birefringence-like protein [Medicago truncatula]
c17254_g1	F-box protein ORE9 [Medicago truncatula]>gi|355508647|gb|AES89789.1| F-box protein MAX2 [Medicago truncatula]
c17259_g1	unknown [Medicago truncatula]
c17260_g1	hypothetical protein MTR_2g104010 [Medicago truncatula]>gi|355486967|gb|AES68170.1| ubiquitin system component CUE protein [Medicago truncatula]
c17261_g1	WD40 repeat-containing protein SMU1 [Medicago truncatula]>gi|355510762|gb|AES91904.1| transducin family protein/WD-40 repeat protein [Medicago truncatula]
c17266_g1	hypothetical protein MTR_3g107530 [Medicago truncatula]>gi|355492468|gb|AES73671.1| homeobox domain protein [Medicago truncatula]
c17267_g1	glutelin type-B-like protein [Medicago truncatula]
c17268_g1	unknown [Medicago truncatula]
c17269_g1	unknown [Medicago truncatula]
c17271_g1	hypothetical protein MTR_5g045310 [Medicago truncatula]
c17276_g1	Gibberellin receptor GID1 [Medicago truncatula]>gi|355492064|gb|AES73267.1| gibberellin receptor GID1 [Medicago truncatula]
c17277_g1	DEAD-box ATP-dependent RNA helicase [Medicago truncatula]>gi|355479310|gb|AES60513.1| DEAD-box helicase family protein [Medicago truncatula]
c17279_g1	Carboxy-lyase [Medicago truncatula]>gi|355492787|gb|AES73990.1| cytokinin riboside 5'-monophosphate phosphoribohydrolase [Medicago truncatula]
c17282_g1	PREDICTED: uncharacterized protein LOC101499078 isoform X2 [Cicer arietinum]
c17287_g1	NAC transcription factor-like protein [Medicago truncatula]
c1729_g2	hypothetical protein MTR_5g074470 [Medicago truncatula]>gi|355517290|gb|AES98913.1| transmembrane protein, putative [Medicago truncatula]
c17299_g1	F-box family-3 [Medicago truncatula]
c1730_g1	U-box domain-containing protein [Medicago truncatula]>gi|355491612|gb|AES72815.1| plant U-box protein [Medicago truncatula]
c17300_g1	PREDICTED: cyclin-H1-1-like [Cicer arietinum]
c17310_g1	Pentatricopeptide repeat-containing protein [Medicago truncatula]>gi|355499595|gb|AES80798.1| PPR containing plant-like protein [Medicago truncatula]
c17316_g1	class III homeodomain leucine zipper protein [Medicago truncatula]
c1732_g1	UDP-glucuronosyltransferase 1-6 [Medicago truncatula]>gi|355500737|gb|AES81940.1| UDP-glucosyltransferase family protein [Medicago truncatula]
c17320_g1	Xylem serine proteinase [Medicago truncatula]>gi|87162781|gb|ABD28576.1| Protease-associated PA; Proteinase inhibitor I9, subtilisin propeptide [Medicago truncatula]>gi|355499120|gb|AES80323.1| subtilisin-like serine protease [Medicago truncatula]
c17322_g1	putative aquaporin [Pinus strobus]
c17323_g2	myb-like transcription factor family protein [Medicago truncatula]
c17324_g1	Tyrosine specific protein phosphatase family protein [Medicago truncatula]>gi|87162589|gb|ABD28384.1| Tyrosine specific protein phosphatase and dual specificity protein phosphatase; Putative tyrosine phosphatase [Medicago truncatula]>gi|355499182|gb|AES80385.1| tyrosine phosphatase family protein [Medicago truncatula]>gi|388496710|gb|AFK36421.1| unknown [Medicago truncatula]
c17331_g1	ubiquitin carboxyl-terminal hydrolase [Medicago truncatula]
c17335_g1	Interactor of constitutive active ROPs [Medicago truncatula]>gi|355512151|gb|AES93774.1| WEB family plant protein [Medicago truncatula]
c17337_g1	Lectin-like receptor kinase [Medicago truncatula]>gi|38112431|gb|AAR11301.1| lectin-like receptor kinase 1;1 [Medicago truncatula]>gi|355477925|gb|AES59128.1| lectin receptor kinase [Medicago truncatula]
c17343_g1	HMG-Y-related protein A [Medicago truncatula]>gi|92870991|gb|ABE80152.1| High mobility group proteins HMG-I and HMG-Y; Linker histone, N-terminal [Medicago truncatula]>gi|355525109|gb|AET05563.1| linker histone H1 and h5 family protein [Medicago truncatula]
c17350_g1	NPL4-like protein [Medicago truncatula]>gi|657380071|gb|KEH24350.1| nuclear pore localization protein NPL4 [Medicago truncatula]
c17351_g1	Proline-rich protein [Medicago truncatula]>gi|355524880|gb|AET05334.1| hydroxyproline-rich glycoprotein-like protein [Medicago truncatula]>gi|388509644|gb|AFK42888.1| unknown [Medicago truncatula]
c17351_g2	hypothetical protein MTR_4g010100 [Medicago truncatula]>gi|355505424|gb|AES86566.1| ubiquitin system component CUE protein [Medicago truncatula]
c17356_g1	1-aminocyclopropane-1-carboxylate oxidase-like protein [Medicago truncatula]
c17362_g1	hypothetical protein MTR_3g114470 [Medicago truncatula]>gi|355492860|gb|AES74063.1| single hybrid motif protein [Medicago truncatula]
c17364_g1	RING/U-box protein [Medicago truncatula]
c17367_g1	DHHC-type zinc finger protein [Medicago truncatula]
c17370_g2	hypothetical protein MTR_1g082210 [Medicago truncatula]>gi|355480091|gb|AES61294.1| gibberellin receptor GID1c-like protein [Medicago truncatula]
c17374_g1	group 1 family glycosyltransferase [Medicago truncatula]
c17375_g1	RING finger protein [Medicago truncatula]>gi|355513246|gb|AES94869.1| zinc finger, C3HC4 type (RING finger) protein [Medicago truncatula]
c17379_g1	RING finger-like protein [Medicago truncatula]>gi|355511283|gb|AES92425.1| zinc finger, C3HC4 type (RING finger) protein [Medicago truncatula]>gi|657391292|gb|KEH32573.1| zinc finger, C3HC4 type (RING finger) protein [Medicago truncatula]
c17383_g1	Trafficking protein particle complex subunit [Medicago truncatula]>gi|217075398|gb|ACJ86059.1| unknown [Medicago truncatula]>gi|355489898|gb|AES71101.1| transporter particle (TRAPP) protein [Medicago truncatula]>gi|388519585|gb|AFK47854.1| unknown [Medicago truncatula]
c17387_g1	SNF1-related kinase regulatory beta protein [Medicago truncatula]
c17398_g1	U-box domain-containing protein [Medicago truncatula]>gi|355482815|gb|AES64018.1| armadillo/beta-catenin-like repeat protein, putative [Medicago truncatula]
c17405_g1	3-ketoacyl-CoA synthase [Medicago truncatula]>gi|87240844|gb|ABD32702.1| Chalcone and stilbene synthases, N-terminal; Chalcone and stilbene synthases, C-terminal; Very-long-chain 3-ketoacyl-CoA synthase [Medicago truncatula]>gi|355501616|gb|AES82819.1| 3-ketoacyl-CoA synthase-like protein [Medicago truncatula]
c17407_g1	Thioredoxin family protein [Medicago truncatula]>gi|355482887|gb|AES64090.1| thioredoxin family Trp26 protein [Medicago truncatula]>gi|388495170|gb|AFK35651.1| unknown [Medicago truncatula]
c17410_g1	unknown [Medicago truncatula]
c17411_g1	squalene/phytoene synthase [Medicago truncatula]
c17413_g1	Kinesin-like calmodulin binding protein [Medicago truncatula]
c17414_g1	actin-related protein ARP4 [Medicago truncatula]
c17417_g1	unknown [Medicago truncatula]>gi|388521871|gb|AFK48997.1| unknown [Medicago truncatula]
c17420_g1	AP-3 complex subunit delta-1 [Medicago truncatula]>gi|355524892|gb|AET05346.1| adaptin amino-terminal region protein [Medicago truncatula]
c17421_g1	evolutionarily carboxy-terminal region protein [Medicago truncatula]
c17422_g1	Ubiquitin carboxyl-terminal hydrolase [Medicago truncatula]>gi|355484783|gb|AES65986.1| ubiquitin carboxyl-terminal hydrolase [Medicago truncatula]
c17427_g1	unknown [Lotus japonicus]
c17429_g1	ribonuclease III domain protein [Medicago truncatula]
c17430_g1	Acyl carrier protein [Medicago truncatula]>gi|217074522|gb|ACJ85621.1| unknown [Medicago truncatula]>gi|355499221|gb|AES80424.1| acyl carrier protein [Medicago truncatula]>gi|388522041|gb|AFK49082.1| unknown [Medicago truncatula]
c17433_g1	methyltransferase PMT26-like protein, putative [Medicago truncatula]
c17435_g1	mitotic spindle assembly checkpoint protein, putative [Medicago truncatula]
c17437_g1	microtubule associated protein Type 2 [Medicago truncatula]>gi|355521344|gb|AET01798.1| microtubule-associated protein 70-1 [Medicago truncatula]
c17439_g1	unknown [Medicago truncatula]>gi|657396616|gb|AES63827.2| transmembrane protein, putative [Medicago truncatula]
c1744_g1	Receptor protein kinase [Medicago truncatula]
c17443_g1	unknown [Medicago truncatula]>gi|388496524|gb|AFK36328.1| unknown [Medicago truncatula]>gi|657391122|gb|KEH32453.1| mediator of RNA polymerase II transcription subunit 20b [Medicago truncatula]
c17451_g2	Guanine nucleotide-binding protein subunit beta-1 [Medicago truncatula]>gi|355492959|gb|AES74162.1| guanine nucleotide-binding protein beta subunit-like protein [Medicago truncatula]
c17455_g1	PREDICTED: pentatricopeptide repeat-containing protein At2g25580-like isoform X1 [Cicer arietinum]>gi|502088184|ref|XP_004488761.1| PREDICTED: pentatricopeptide repeat-containing protein At2g25580-like isoform X2 [Cicer arietinum]
c17456_g1	hypothetical protein MTR_4g122800 [Medicago truncatula]>gi|217075202|gb|ACJ85961.1| unknown [Medicago truncatula]>gi|355510871|gb|AES92013.1| plant invertase/pectin methylesterase inhibitor [Medicago truncatula]>gi|388516711|gb|AFK46417.1| unknown [Medicago truncatula]>gi|388520951|gb|AFK48537.1| unknown [Medicago truncatula]
c17457_g1	glycosylphosphatidylinositol anchor biosynthesis protein [Medicago truncatula]
c1746_g1	DHHC-type zinc finger protein [Medicago truncatula]
c17461_g1	Heat-shock protein [Medicago truncatula]>gi|355482847|gb|AES64050.1| heat shock 70 kDa protein [Medicago truncatula]
c17462_g1	transmembrane protein, putative [Medicago truncatula]
c17464_g1	cytochrome C oxidase subunit 5C [Medicago truncatula]
c17472_g1	PB1 domain protein [Medicago truncatula]
c17475_g1	hypothetical protein MTR_7g111690 [Medicago truncatula]>gi|355501173|gb|AES82376.1| receptor-like kinase plant [Medicago truncatula]
c17476_g1	unknown [Medicago truncatula]>gi|388517719|gb|AFK46921.1| unknown [Medicago truncatula]>gi|657398738|gb|KEH38291.1| import receptor subunit TOM7-1 [Medicago truncatula]
c17483_g1	serine carboxipeptidase [Cicer arietinum]
c17489_g1	Ribosome maturation factor rimP [Medicago truncatula]>gi|355515452|gb|AES97075.1| DUF150 family protein [Medicago truncatula]
c17495_g1	dehydrin b [Trifolium repens]
c17497_g1	gamma-soluble NSF attachment protein [Medicago truncatula]
c17503_g1	hypothetical protein MTR_1g088550 [Medicago truncatula]>gi|355480575|gb|AES61778.1| complex 1 protein, LYR family protein [Medicago truncatula]
c17507_g1	transmembrane protein, putative [Medicago truncatula]
c17520_g1	Cation transport regulator-like protein [Medicago truncatula]>gi|355478641|gb|AES59844.1| cation transporter ChaC [Medicago truncatula]>gi|388508216|gb|AFK42174.1| unknown [Medicago truncatula]
c17522_g1	RNA recognition motif [Medicago truncatula]
c17527_g1	Transmembrane protein [Medicago truncatula]>gi|355518332|gb|AES99955.1| ERD (early-responsive to dehydration stress) family protein [Medicago truncatula]
c17528_g1	glycolipid transfer protein [Medicago truncatula]
c17532_g1	hypothetical protein MTR_101s0035 [Medicago truncatula]
c17535_g1	hypothetical protein MTR_122s0066 [Medicago truncatula]>gi|657395261|gb|AES72924.2| DUF3727 family protein [Medicago truncatula]
c17540_g1	MAP kinase kinase kinase-like protein [Medicago truncatula]
c17542_g2	60S ribosomal protein L28-1 [Medicago truncatula]>gi|355486683|gb|AES67886.1| 60S ribosomal L28-like protein [Medicago truncatula]
c17547_g1	Auxin-induced protein 5NG4 [Medicago truncatula]>gi|355524201|gb|AET04655.1| nodulin MtN21/EamA-like transporter family protein, putative [Medicago truncatula]
c17552_g1	unknown [Medicago truncatula]>gi|657384005|gb|AES94544.2| 60S ribosomal protein L26-1 [Medicago truncatula]
c17553_g2	DNA-directed RNA polymerases I, II, and III subunit RPABC1 [Medicago truncatula]>gi|355494133|gb|AES75336.1| DNA-directed RNA polymerase II [Medicago truncatula]
c17557_g1	RNA-dependent RNA polymerase family protein [Medicago truncatula]
c17558_g1	F-box/LRR protein [Medicago truncatula]
c17567_g1	NBS1-like protein [Medicago truncatula]
c17571_g1	ubiquitin carboxy-terminal hydrolase [Medicago truncatula]
c17572_g1	Frataxin-like protein [Medicago truncatula]>gi|355494914|gb|AES76117.1| iron donor protein CyaY [Medicago truncatula]
c17578_g1	sugar porter (SP) family MFS transporter [Medicago truncatula]
c17582_g1	Thaumatin-like protein [Medicago truncatula]>gi|355478552|gb|AES59755.1| pathogenesis-related thaumatin family protein [Medicago truncatula]
c17583_g1	Protein kinase G11A [Medicago truncatula]>gi|355482935|gb|AES64138.1| Serine/Threonine kinase family protein [Medicago truncatula]
c17586_g1	methyl-CpG-binding domain protein [Medicago truncatula]
c17589_g1	hypothetical protein MTR_5g079770 [Medicago truncatula]>gi|355517732|gb|AES99355.1| A1 cistron-splicing factor AAR2 [Medicago truncatula]
c17590_g1	WEB family plant protein [Medicago truncatula]
c17594_g1	E3 ubiquitin-protein ligase RGLG2 [Medicago truncatula]>gi|355493784|gb|AES74987.1| E3 ubiquitin-protein ligase RGLG2-like protein [Medicago truncatula]
c17602_g1	senescence-associated protein SAG102 [Medicago truncatula]
c17608_g1	actin-related protein ARP4 [Medicago truncatula]
c17610_g1	hypothetical protein MTR_4g120050 [Medicago truncatula]>gi|355510743|gb|AES91885.1| hypothetical protein MTR_4g120050 [Medicago truncatula]
c17611_g1	Aspartate carbamoyltransferase [Medicago truncatula]>gi|355518954|gb|AET00578.1| aspartate carbamoyltransferase, catalytic chain [Medicago truncatula]
c17614_g1	PREDICTED: uncharacterized protein LOC101491311 isoform X1 [Cicer arietinum]
c17625_g1	SMP-30/gluconolaconase/LRE-like region protein [Medicago truncatula]
c17626_g1	hypothetical protein MTR_3g116260 [Medicago truncatula]>gi|355492936|gb|AES74139.1| mediator of RNA polymerase II transcription subunit 32 [Medicago truncatula]>gi|388497008|gb|AFK36570.1| unknown [Medicago truncatula]
c17627_g1	RecName: Full=Auxin transporter-like protein 5; AltName: Full=AUX1-like protein 5; AltName: Full=MtLAX5 [Medicago truncatula]>gi|21586474|gb|AAM55306.1| auxin influx carrier protein [Medicago truncatula]>gi|657388618|gb|KEH30514.1| auxin influx transporter [Medicago truncatula]
c1763_g1	PREDICTED: protein FAR-RED IMPAIRED RESPONSE 1-like isoform X1 [Cicer arietinum]
c17632_g1	unknown [Medicago truncatula]>gi|388500490|gb|AFK38311.1| unknown [Medicago truncatula]>gi|657403055|gb|KEH41916.1| late embryogenesis abundant hydroxyproline-rich glycoprotein [Medicago truncatula]
c17635_g1	WD repeat-containing protein [Medicago truncatula]>gi|355479684|gb|AES60887.1| transducin/WD40 repeat protein [Medicago truncatula]>gi|388501300|gb|AFK38716.1| unknown [Medicago truncatula]
c17638_g1	Microspherule protein [Medicago truncatula]>gi|355492771|gb|AES73974.1| forkhead-associated (FHA) domain protein [Medicago truncatula]
c17640_g1	MFS transporter [Medicago truncatula]
c17642_g1	disease resistance protein (TIR-NBS class) [Medicago truncatula]
c17645_g1	Leucine-rich-repeat protein [Medicago truncatula]>gi|355490236|gb|AES71439.1| plant intracellular ras-group-related LRR protein [Medicago truncatula]
c17650_g3	ADP/ATP carrier protein [Medicago truncatula]
c17653_g1	PREDICTED: uncharacterized protein LOC101514796 [Cicer arietinum]
c17654_g1	biotin/lipoate A/B protein ligase family protein [Medicago truncatula]
c17657_g1	MAR-binding filament-like protein 1-1 [Medicago truncatula]>gi|355507280|gb|AES88422.1| MAR-binding filament-like protein, putative [Medicago truncatula]
c17658_g1	Reticulon-like protein B12 [Medicago truncatula]>gi|355505633|gb|AES86775.1| reticulon-like protein B2 [Medicago truncatula]
c17663_g1	unknown [Medicago truncatula]>gi|388516659|gb|AFK46391.1| unknown [Medicago truncatula]
c17665_g1	PREDICTED: uncharacterized protein LOC100794639 [Glycine max]
c17665_g2	hypothetical protein MTR_074s0017 [Medicago truncatula]>gi|657381254|gb|KEH25259.1| plant/F16B3-5 protein [Medicago truncatula]
c17668_g1	peroxisomal membrane 22 kDa (Mpv17/PMP22) family protein [Medicago truncatula]
c17671_g1	HMG-Y-related protein A [Medicago truncatula]>gi|217071498|gb|ACJ84109.1| unknown [Medicago truncatula]>gi|355517628|gb|AES99251.1| linker histone H1 and h5 family protein [Medicago truncatula]>gi|388515525|gb|AFK45824.1| unknown [Medicago truncatula]
c17675_g1	hypothetical protein MTR_5g025520 [Medicago truncatula]>gi|355513819|gb|AES95442.1| SWIB/MDM2 domain protein [Medicago truncatula]
c17676_g1	BAHD acyltransferase DCR [Medicago truncatula]>gi|355517913|gb|AES99536.1| HXXXD-type acyl-transferase family protein [Medicago truncatula]
c17676_g2	BAHD acyltransferase DCR [Medicago truncatula]>gi|355517913|gb|AES99536.1| HXXXD-type acyl-transferase family protein [Medicago truncatula]
c17678_g1	auxin response factor [Medicago truncatula]
c17685_g1	myb-like transcription factor family protein [Medicago truncatula]
c17686_g1	LOB domain-containing protein [Medicago truncatula]>gi|355508916|gb|AES90058.1| LOB domain protein [Medicago truncatula]
c17689_g1	uncoupling protein [Medicago truncatula]
c1769_g1	hypothetical protein MTR_1g107165 [Medicago truncatula]
c17690_g2	RING finger and WD repeat domain-containing protein [Medicago truncatula]>gi|355500712|gb|AES81915.1| zinc finger, C3HC4 type (RING finger) protein [Medicago truncatula]
c17691_g1	transmembrane protein, putative [Medicago truncatula]
c17694_g1	B3 DNA-binding domain protein [Medicago truncatula]
c17697_g1	Calcium binding atopy-related autoantigen [Medicago truncatula]>gi|355510538|gb|AES91680.1| calcium-binding EF hand protein [Medicago truncatula]
c17712_g1	P-loop nucleoside triphosphate hydrolase superfamily protein [Medicago truncatula]
c17719_g1	co-chaperone GrpE family protein [Medicago truncatula]
c1772_g1	IQ domain-containing protein [Medicago truncatula]>gi|355518161|gb|AES99784.1| IQ-domain protein [Medicago truncatula]
c17727_g1	hypothetical protein MTR_4g109030 [Medicago truncatula]
c17729_g1	ubiquinone biosynthesis protein COQ9 [Medicago truncatula]
c17731_g1	Serine/Threonine-kinase KIPK-like protein [Medicago truncatula]
c17733_g1	hypothetical protein MTR_7g091260 [Medicago truncatula]>gi|355500141|gb|AES81344.1| Det1 complexing ubiquitin ligase [Medicago truncatula]>gi|388504876|gb|AFK40504.1| unknown [Medicago truncatula]
c17735_g1	hypothetical protein MTR_2g016640 [Medicago truncatula]
c17737_g1	lipoyl synthase [Medicago truncatula]
c17740_g1	Serine/threonine protein phosphatase 6 regulatory ankyrin repeat subunit C [Medicago truncatula]>gi|355490874|gb|AES72077.1| ankyrin repeat protein [Medicago truncatula]
c17743_g1	unknown [Medicago truncatula]>gi|657399802|gb|KEH39189.1| transmembrane protein, putative [Medicago truncatula]
c17745_g1	Response regulator [Medicago truncatula]>gi|355490897|gb|AES72100.1| two-component response regulator ARR2-like protein [Medicago truncatula]
c17746_g1	UDP-D-xylose 4-epimerase [Medicago truncatula]
c17750_g1	RING finger protein [Medicago truncatula]>gi|388513305|gb|AFK44714.1| unknown [Medicago truncatula]>gi|657405706|gb|KEH44162.1| C3HC4-type RING zinc finger protein [Medicago truncatula]
c17751_g1	Monocopper oxidase-like protein SKU5 [Medicago truncatula]
c17758_g1	ribosome-associated GTPase EngA [Medicago truncatula]
c17762_g1	PHD finger protein [Medicago truncatula]
c17762_g2	PHD finger plant-like protein [Medicago truncatula]
c17763_g2	hypothetical protein MTR_2g080990 [Medicago truncatula]>gi|355485528|gb|AES66731.1| hypothetical protein MTR_2g080990 [Medicago truncatula]>gi|388520857|gb|AFK48490.1| unknown [Medicago truncatula]
c17767_g1	ribosomal RNA processing brix domain protein [Medicago truncatula]
c17769_g1	Dof zinc finger protein [Medicago truncatula]>gi|355496907|gb|AES78110.1| Dof domain zinc finger protein [Medicago truncatula]
c17769_g2	F-box/RNI/FBD-like domain protein [Medicago truncatula]
c17773_g1	Pho1-like protein [Medicago truncatula]
c17779_g1	PREDICTED: coiled-coil domain-containing protein 94 homolog [Cicer arietinum]
c1778_g1	hypothetical protein MTR_2g023010 [Medicago truncatula]
c17782_g1	MLP-like protein [Medicago truncatula]>gi|217073650|gb|ACJ85185.1| unknown [Medicago truncatula]>gi|355514632|gb|AES96255.1| polyketide cyclase/dehydrase and lipid transporter [Medicago truncatula]>gi|388514679|gb|AFK45401.1| unknown [Medicago truncatula]
c17783_g1	RING/U-box protein [Medicago truncatula]
c17785_g1	hypothetical protein MTR_8g083150 [Medicago truncatula]>gi|217075308|gb|ACJ86014.1| unknown [Medicago truncatula]>gi|355523638|gb|AET04092.1| RALF [Medicago truncatula]>gi|388514669|gb|AFK45396.1| unknown [Medicago truncatula]
c17790_g1	30S ribosomal protein S9 [Medicago truncatula]>gi|355478359|gb|AES59562.1| 30S ribosomal protein S9P [Medicago truncatula]>gi|388500524|gb|AFK38328.1| unknown [Medicago truncatula]
c17792_g1	PREDICTED: probable ubiquitin-like-specific protease 2A-like [Cicer arietinum]
c17795_g1	RecName: Full=Phosphoenolpyruvate carboxylase; Short=PEPC; Short=PEPCase [Medicago sativa]>gi|166416|gb|AAB46618.1| phosphoenolpyruvate carboxylase [Medicago sativa]>gi|1146155|gb|AAB41903.1| phosphoenolpyruvate carboxylase [Medicago sativa]
c17796_g1	sterol C-14 reductase [Medicago truncatula]
c17802_g1	epoxide hydrolase [Medicago truncatula]
c17804_g1	Ethylene-responsive transcription factor RAP2-1 [Medicago truncatula]>gi|355492126|gb|AES73329.1| ethylene response factor [Medicago truncatula]>gi|388518515|gb|AFK47319.1| unknown [Medicago truncatula]
c17806_g1	methyl-CpG-binding domain protein [Medicago truncatula]
c17810_g1	major intrinsic protein (MIP) family transporter [Medicago truncatula]
c17812_g2	Acyltransferase-like protein [Medicago truncatula]>gi|355499446|gb|AES80649.1| esterase/lipase/thioesterase family protein [Medicago truncatula]
c17813_g1	Transcription factor bHLH25 [Medicago truncatula]>gi|355512834|gb|AES94457.1| basic helix loop helix (bHLH) DNA-binding family protein [Medicago truncatula]
c17816_g1	60S ribosomal L4-like protein [Medicago truncatula]
c17818_g1	Nucleobase-ascorbate transporter [Medicago truncatula]>gi|355478301|gb|AES59504.1| nucleobase-ascorbate transporter-like protein [Medicago truncatula]
c17824_g1	unknown [Medicago truncatula]
c17825_g2	unknown [Medicago truncatula]>gi|388519783|gb|AFK47953.1| unknown [Medicago truncatula]
c17827_g1	RING-H2 finger protein ATL1N [Medicago truncatula]>gi|355491900|gb|AES73103.1| RING-H2 zinc finger protein, putative [Medicago truncatula]>gi|388520889|gb|AFK48506.1| unknown [Medicago truncatula]
c17828_g1	ethylene insensitive-like protein 1 [Medicago truncatula]>gi|657394466|gb|KEH35106.1| ethylene insensitive transcription factor [Medicago truncatula]
c17829_g1	YTH domain family protein, partial [Medicago truncatula]
c17835_g1	unknown [Medicago truncatula]>gi|657391184|gb|KEH32515.1| DUF4408 domain protein [Medicago truncatula]
c17838_g1	hypothetical protein MTR_3g109860 [Medicago truncatula]>gi|355492684|gb|AES73887.1| DUF1677 family protein [Medicago truncatula]
c17847_g1	Anamorsin-like protein [Medicago truncatula]>gi|292630728|sp|B7FNA9.1|DRE2_MEDTR RecName: Full=Anamorsin homolog {ECO:0000255|HAMAP-Rule:MF_03115}; AltName: Full=Fe-S cluster assembly protein DRE2 homolog {ECO:0000255|HAMAP-Rule:MF_03115} [Medicago truncatula]>gi|217075765|gb|ACJ86242.1| unknown [Medicago truncatula]>gi|355508263|gb|AES89405.1| anamorsin-like protein [Medicago truncatula]>gi|3884…
c17855_g1	hypothetical protein MTR_7g050540 [Medicago truncatula]>gi|355497676|gb|AES78879.1| Cox19-like CHCH family protein [Medicago truncatula]
c1786_g1	Flavonol synthase/flavanone 3-hydroxylase [Medicago truncatula]>gi|355516115|gb|AES97738.1| flavonol synthase/flavanone 3-hydroxylase [Medicago truncatula]
c17863_g1	hypothetical protein MTR_4g114600 [Medicago truncatula]>gi|355510394|gb|AES91536.1| transmembrane protein, putative [Medicago truncatula]
c17865_g1	PREDICTED: pentatricopeptide repeat-containing protein At2g16880-like [Cicer arietinum]
c17866_g2	50S ribosomal protein L18 [Medicago truncatula]>gi|355499482|gb|AES80685.1| 50S ribosomal L18-like protein [Medicago truncatula]
c17868_g1	Pentatricopeptide repeat-containing protein [Medicago truncatula]>gi|355485682|gb|AES66885.1| PPR containing plant protein, putative [Medicago truncatula]
c17875_g1	DUF1685 family protein [Medicago truncatula]
c17876_g1	Ubiquitin carboxyl-terminal hydrolase [Medicago truncatula]>gi|355518341|gb|AES99964.1| ubiquitin carboxyl-terminal hydrolase-like protein [Medicago truncatula]
c17878_g1	HIT zinc finger protein [Medicago truncatula]
c17879_g1	heavy metal-associated domain protein [Medicago truncatula]
c17880_g1	lipid transfer protein [Castanea mollissima]
c17882_g2	LRR receptor-like serine/threonine-protein kinase FEI [Medicago truncatula]>gi|355482626|gb|AES63829.1| lectin receptor kinase [Medicago truncatula]
c17888_g1	hypothetical protein MTR_1g100140 [Medicago truncatula]
c17892_g1	TVP38/TMEM64 family membrane slr0305-like protein [Medicago truncatula]
c17897_g1	inter-alpha-trypsin inhibitor heavy chain-like protein [Medicago truncatula]
c1790_g1	hypothetical protein MTR_2g039760 [Medicago truncatula]>gi|355484261|gb|AES65464.1| transmembrane protein, putative [Medicago truncatula]
c17901_g1	Pre-mRNA-splicing factor 38A [Medicago truncatula]>gi|124359153|gb|ABN05680.1| PRP38 [Medicago truncatula]>gi|355480236|gb|AES61439.1| pre-mRNA-splicing factor [Medicago truncatula]
c17904_g1	hypothetical protein MTR_1g077190 [Medicago truncatula]
c17907_g1	unknown [Medicago truncatula]
c17910_g1	PREDICTED: secoisolariciresinol dehydrogenase [Glycine max]
c17912_g1	Glutaredoxin-C9 [Medicago truncatula]>gi|124360754|gb|ABN08731.1| Thioredoxin fold [Medicago truncatula]>gi|355482711|gb|AES63914.1| glutaredoxin-C1 protein [Medicago truncatula]
c17914_g1	unknown [Medicago truncatula]>gi|657402344|gb|KEH41242.1| 50S ribosomal L24-like protein [Medicago truncatula]
c17915_g1	transmembrane protein, putative [Medicago truncatula]
c17923_g1	hypothetical protein MTR_4g133770 [Medicago truncatula]>gi|355511637|gb|AES92779.1| transmembrane protein, putative [Medicago truncatula]>gi|388516231|gb|AFK46177.1| unknown [Medicago truncatula]
c17924_g1	NBS resistance protein [Medicago truncatula]
c17925_g1	phenylalanine ammonia-lyase 2 [Cicer arietinum]>gi|9910836|sp|Q9SMK9.1|PAL2_CICAR RecName: Full=Phenylalanine ammonia-lyase 2 [Cicer arietinum]>gi|6433808|emb|CAB60719.1| phenylalanine ammonia-lyase [Cicer arietinum]
c17926_g1	Mitochondrial inner membrane protein OXA1 [Medicago truncatula]>gi|657390336|gb|KEH31884.1| 60 kDa inner membrane protein [Medicago truncatula]
c1793_g1	Disease resistance response protein [Medicago truncatula]>gi|355510834|gb|AES91976.1| disease resistance-responsive, dirigent domain protein [Medicago truncatula]
c17930_g1	leucine carboxyl methyltransferase [Medicago truncatula]
c17933_g1	Allene oxide cyclase C4 [Medicago truncatula]>gi|657381312|gb|KEH25317.1| allene oxide cyclase [Medicago truncatula]
c17937_g1	transducin/WD40 repeat protein [Medicago truncatula]
c17942_g1	unknown [Medicago truncatula]>gi|657371409|gb|KEH17406.1| lysosomal cystine transporter family protein [Medicago truncatula]
c17954_g1	Trm112p-like protein [Medicago truncatula]
c17960_g1	hypothetical protein MTR_3g010290 [Medicago truncatula]>gi|355487370|gb|AES68573.1| VAMP-like protein [Medicago truncatula]
c17963_g1	hypothetical protein MTR_3g088030 [Medicago truncatula]>gi|355491078|gb|AES72281.1| hypothetical protein MTR_3g088030 [Medicago truncatula]
c17968_g1	transmembrane protein, putative [Medicago truncatula]
c17976_g1	chalcone-flavanone isomerase family protein [Medicago truncatula]
c17977_g1	Myb/SANT-like DNA-binding domain protein [Medicago truncatula]
c1798_g1	clathrin adaptor complexes medium subunit family protein [Medicago truncatula]
c17981_g1	Ketol-acid reductoisomerase isoform 1 [Theobroma cacao]>gi|508780765|gb|EOY28021.1| Ketol-acid reductoisomerase isoform 1 [Theobroma cacao]
c17982_g2	Uroporphyrinogen decarboxylase [Medicago truncatula]>gi|355485407|gb|AES66610.1| uroporphyrinogen decarboxylase [Medicago truncatula]
c17994_g1	caffeoyl-CoA 3-O-methyltransferase [Medicago truncatula]
c18002_g1	SnRK2 calcium sensor [Medicago truncatula]>gi|355493070|gb|AES74273.1| calcium-binding EF-hand protein [Medicago truncatula]
c18005_g1	PREDICTED: mitochondrial inner membrane protease subunit 1-like isoform X2 [Cicer arietinum]>gi|502087892|ref|XP_004488672.1| PREDICTED: mitochondrial inner membrane protease subunit 1-like isoform X3 [Cicer arietinum]
c18008_g1	substrate carrier family protein [Medicago truncatula]
c18009_g1	hypothetical protein MTR_2g034910 [Medicago truncatula]>gi|355483861|gb|AES65064.1| hypothetical protein MTR_2g034910 [Medicago truncatula]
c1801_g1	nonsense-mediated mRNA decay NMD3 family protein [Medicago truncatula]
c18014_g1	translation initiation factor eIF-2B delta subunit [Medicago truncatula]
c18016_g1	PREDICTED: GDSL esterase/lipase At3g26430-like [Cicer arietinum]
c18017_g1	hypothetical protein MTR_2g037600 [Medicago truncatula]>gi|87162826|gb|ABD28621.1| Protein of unknown function DUF266, plant [Medicago truncatula]>gi|355484080|gb|AES65283.1| core-2/I-branching enzyme [Medicago truncatula]
c18020_g1	ABC transporter family protein [Medicago truncatula]
c18025_g1	DNA mismatch repair MSH3-like protein [Medicago truncatula]
c18027_g1	triose-phosphate transporter family protein [Medicago truncatula]
c18031_g1	mTERF protein [Medicago truncatula]
c18034_g1	Coiled-coil domain-containing protein [Medicago truncatula]>gi|355480882|gb|AES62085.1| coiled-coil protein [Medicago truncatula]
c1804_g1	adenine nucleotide alpha hydrolase superfamily protein [Medicago truncatula]
c18040_g1	hypothetical protein MTR_3g085060 [Medicago truncatula]>gi|355490805|gb|AES72008.1| hypothetical protein MTR_3g085060 [Medicago truncatula]
c18050_g1	hypothetical protein MTR_1g037570 [Medicago truncatula]
c18052_g1	Glyceraldehyde 3-phosphate dehydrogenase [Medicago truncatula]>gi|355490876|gb|AES72079.1| glyceraldehyde-3-phosphate dehydrogenase [Medicago truncatula]
c18056_g1	pyridine nucleotide-disulfide oxidoreductase family protein [Medicago truncatula]
c18059_g1	3-hexulose-6-phosphate isomerase, putative [Medicago truncatula]
c18070_g1	unknown [Medicago truncatula]>gi|657395486|gb|KEH35760.1| F-box GID2-like protein [Medicago truncatula]
c18076_g1	NADP-dependent glyceraldehyde-3-phosphate dehydrogenase [Medicago truncatula]>gi|355477933|gb|AES59136.1| NADP-dependent glyceraldehyde-3-phosphate dehydrogenase [Medicago truncatula]
c18078_g1	eukaryotic aspartyl protease family protein [Medicago truncatula]
c18080_g1	PREDICTED: purple acid phosphatase 17-like isoform X1 [Cicer arietinum]>gi|502164942|ref|XP_004513339.1| PREDICTED: purple acid phosphatase 17-like isoform X2 [Cicer arietinum]
c18083_g1	hypothetical protein MTR_5g008220 [Medicago truncatula]>gi|355512229|gb|AES93852.1| transmembrane protein, putative [Medicago truncatula]
c1809_g1	START-2 domain protein [Medicago truncatula]
c1809_g2	START-2 domain protein [Medicago truncatula]
c18091_g2	Subtilisin-like protease [Medicago truncatula]>gi|355499321|gb|AES80524.1| subtilisin-like serine protease [Medicago truncatula]
c18091_g3	Subtilisin-like protease [Medicago truncatula]>gi|355499315|gb|AES80518.1| subtilisin-like serine protease [Medicago truncatula]
c18092_g1	OSBP(oxysterol-binding protein)-related protein 1C [Medicago truncatula]
c18099_g1	hypothetical protein [Trifolium pratense]
c18106_g1	Ethylene-responsive transcription factor [Medicago truncatula]>gi|355524183|gb|AET04637.1| DNA-binding domain protein [Medicago truncatula]
c18110_g1	hypothetical protein MTR_8g023060 [Medicago truncatula]>gi|355521464|gb|AET01918.1| tubby C 2 protein [Medicago truncatula]>gi|388510226|gb|AFK43179.1| unknown [Medicago truncatula]
c18112_g1	dihydrolipoyl dehydrogenase [Medicago truncatula]
c18122_g1	DUF3143 family protein [Medicago truncatula]
c18124_g1	hypothetical protein MTR_3g110250 [Medicago truncatula]
c18126_g1	zinc finger, C3HC4 type (RING finger) protein [Medicago truncatula]
c18129_g1	RAD50-interacting protein [Medicago truncatula]>gi|355498007|gb|AES79210.1| RINT-1/TIP-1 family protein [Medicago truncatula]
c1813_g1	hypothetical protein MTR_104s0004 [Medicago truncatula]>gi|657383444|gb|KEH27155.1| hypothetical protein MTR_6g488220 [Medicago truncatula]
c18142_g1	Alpha-D-xylosidase [Medicago truncatula]
c18147_g1	REVERSIBLY GLYCOSYLATED POLYPEPTIDE 3 family protein [Populus trichocarpa]>gi|222851170|gb|EEE88717.1| REVERSIBLY GLYCOSYLATED POLYPEPTIDE 3 family protein [Populus trichocarpa]
c18156_g1	allene oxide synthase [Medicago truncatula]>gi|657401052|gb|KEH40077.1| cytochrome P450 family fatty acid hydroperoxide lyase [Medicago truncatula]
c18176_g1	thioredoxin h [Medicago sativa]
c18182_g1	hypothetical protein MTR_3g101560 [Medicago truncatula]>gi|355492077|gb|AES73280.1| hypothetical protein MTR_3g101560 [Medicago truncatula]
c18183_g1	Cotton fiber expressed protein [Medicago truncatula]>gi|355482497|gb|AES63700.1| DUF4408 domain protein [Medicago truncatula]
c18187_g2	Rop-interacting receptor-like cytoplasmic kinase 1 [Medicago truncatula]
c18198_g1	myb transcription factor [Medicago truncatula]
c18199_g1	hypothetical protein MTR_4g100860 [Medicago truncatula]>gi|355509759|gb|AES90901.1| C2H2-type zinc-finger protein, putative [Medicago truncatula]
c1820_g1	NAD-dependent isocitrate dehydrogenase [Medicago truncatula]
c18204_g1	Coiled-coil domain-containing protein 109A [Medicago truncatula]>gi|355517428|gb|AES99051.1| transmembrane protein, putative [Medicago truncatula]
c18205_g1	PREDICTED: DNA-directed RNA polymerase II subunit RPB3-A-like [Cicer arietinum]
c18206_g1	PRLI-interacting factor A [Medicago truncatula]
c18210_g2	unknown [Medicago truncatula]>gi|657403992|gb|KEH42768.1| myb-related transcription factor LBM1 [Medicago truncatula]
c18213_g2	RING finger protein [Medicago truncatula]>gi|355479102|gb|AES60305.1| RING-H2 zinc finger protein [Medicago truncatula]
c1822_g1	Transmembrane protein [Medicago truncatula]
c18223_g1	Clathrin assembly small subunit protein AP19 [Medicago truncatula]>gi|355519430|gb|AET01054.1| clathrin adaptor complex small chain [Medicago truncatula]>gi|388506324|gb|AFK41228.1| unknown [Medicago truncatula]
c18230_g1	enoyl-(acyl carrier) reductase [Medicago truncatula]
c1825_g1	ECA1 gametogenesis related family [Medicago truncatula]
c18259_g1	NBS-LRR resistance-like protein 1P [Medicago truncatula]
c18264_g1	L-allo-threonine aldolase-like protein [Medicago truncatula]
c18265_g1	Cotton fiber expressed protein [Medicago truncatula]>gi|355485527|gb|AES66730.1| cotton fiber [Medicago truncatula]
c18269_g1	trichome birefringence-like protein [Medicago truncatula]
c18272_g1	unknown [Medicago truncatula]
c18289_g1	plant/F1M20-13 protein [Medicago truncatula]
c18294_g1	hypothetical protein MTR_4g087080 [Medicago truncatula]>gi|357479425|ref|XP_003609998.1| hypothetical protein MTR_4g125240 [Medicago truncatula]>gi|355509099|gb|AES90241.1| hypothetical protein MTR_4g087080 [Medicago truncatula]
c1831_g1	glycosyltransferase family 92 protein [Medicago truncatula]
c18327_g1	Protein CutA [Medicago truncatula]
c1833_g1	hypothetical protein MTR_8g041480 [Medicago truncatula]
c18331_g1	unknown [Medicago truncatula]
c18337_g1	DUF4057 family protein [Medicago truncatula]
c18339_g1	homeobox associated leucine zipper protein [Medicago truncatula]
c18348_g1	PHD-finger protein [Medicago truncatula]
c18352_g1	50S ribosomal L15-like protein [Medicago truncatula]
c18379_g1	hypothetical protein MTR_024s0018 [Medicago truncatula]
c18387_g2	hypothetical protein MTR_4g010120 [Medicago truncatula]>gi|355505426|gb|AES86568.1| phosphatidic acid phosphatase-related/PAP2 protein [Medicago truncatula]
c18389_g1	hypothetical protein MTR_5g087720 [Medicago truncatula]>gi|355518415|gb|AET00039.1| plant/T10F18-100 protein [Medicago truncatula]
c1839_g1	Putativ eribonuclease P [Medicago truncatula]>gi|355514976|gb|AES96599.1| NAD(P)-linked oxidoreductase-like protein [Medicago truncatula]
c18391_g1	V-type proton ATPase 21 kDa proteolipid subunit [Medicago truncatula]>gi|355500058|gb|AES81261.1| vacuolar proton-ATPase subunit C proteolipid protein [Medicago truncatula]>gi|388497364|gb|AFK36748.1| unknown [Medicago truncatula]
c18404_g1	Transmembrane and coiled-coil domain-containing protein [Medicago truncatula]>gi|217071096|gb|ACJ83908.1| unknown [Medicago truncatula]>gi|355499591|gb|AES80794.1| transmembrane and coiled-coil protein [Medicago truncatula]>gi|388495052|gb|AFK35592.1| unknown [Medicago truncatula]
c18420_g1	zinc finger constans-like protein [Medicago truncatula]
c18424_g1	Tim17/Tim22/Tim23/Pmp24 family protein [Medicago truncatula]
c18425_g1	Haloacid dehalogenase-like hydrolase domain-containing protein [Medicago truncatula]>gi|355483904|gb|AES65107.1| haloacid dehalogenase-like hydrolase domain protein [Medicago truncatula]>gi|388496550|gb|AFK36341.1| unknown [Medicago truncatula]
c18427_g1	succinate dehydrogenase [Medicago truncatula]
c18430_g1	DNA-binding protein, putative [Medicago truncatula]
c18431_g1	Bifunctional protein folD [Medicago truncatula]>gi|217074046|gb|ACJ85383.1| unknown [Medicago truncatula]>gi|355500919|gb|AES82122.1| cytoplasmic C-1-tetrahydrofolate synthase [Medicago truncatula]
c18434_g1	DNA-directed RNA polymerase II subunit RPB9 [Medicago truncatula]>gi|87240462|gb|ABD32320.1| DNA-directed RNA polymerase, subunit C11/M/9 [Medicago truncatula]>gi|217075262|gb|ACJ85991.1| unknown [Medicago truncatula]>gi|355483825|gb|AES65028.1| DNA-directed RNA polymerase subunit [Medicago truncatula]>gi|388497558|gb|AFK36845.1| unknown [Medicago truncatula]
c18435_g1	PREDICTED: probable receptor protein kinase TMK1-like [Cicer arietinum]
c18437_g1	Prolyl 4-hydroxylase subunit alpha-2 [Medicago truncatula]>gi|217073992|gb|ACJ85356.1| unknown [Medicago truncatula]>gi|355493445|gb|AES74648.1| prolyl 4-hydroxylase alpha-like protein [Medicago truncatula]>gi|388494436|gb|AFK35284.1| unknown [Medicago truncatula]
c18438_g1	DHHC-type zinc finger protein [Medicago truncatula]
c18441_g1	transmembrane protein [Medicago truncatula]
c18453_g1	transmembrane protein, putative [Medicago truncatula]
c18457_g2	hypothetical protein MTR_7g102930 [Medicago truncatula]
c18459_g1	putative 26S proteasome regulatory complex protein [Sandersonia aurantiaca]
c18469_g1	unknown [Medicago truncatula]>gi|657380492|gb|KEH24614.1| thylakoid membrane phosphoprotein 14 kDa protein [Medicago truncatula]
c18472_g1	XS domain protein [Medicago truncatula]
c18477_g1	mRNA-decapping enzyme-like protein [Medicago truncatula]>gi|355485914|gb|AES67117.1| mRNA-decapping enzyme-like protein [Medicago truncatula]
c18485_g1	hypothetical protein MTR_2g026500 [Medicago truncatula]>gi|355483321|gb|AES64524.1| NADH-ubiquinone oxidoreductase complex I, 21 kDa subunit [Medicago truncatula]>gi|388504652|gb|AFK40392.1| unknown [Medicago truncatula]
c18486_g1	Glycylpeptide N-tetradecanoyltransferase [Medicago truncatula]>gi|124361141|gb|ABN09113.1| Myristoyl-CoA:protein N-myristoyltransferase [Medicago truncatula]>gi|355484286|gb|AES65489.1| glycylpeptide N-tetradecanoyltransferase [Medicago truncatula]
c18488_g1	unknown [Medicago truncatula]
c18489_g1	aspartic protease in GUARD CELL-like protein [Medicago truncatula]
c18490_g1	Malic enzyme [Medicago truncatula]>gi|355521627|gb|AET02081.1| NADP-dependent malic enzyme [Medicago truncatula]
c18498_g1	Elongation factor 1-alpha [Medicago truncatula]
c18500_g1	white-brown-complex ABC transporter family protein [Medicago truncatula]
c18502_g1	reticulon-like protein B2 [Medicago truncatula]
c18503_g1	double-stranded RNA-binding motif protein [Medicago truncatula]
c18506_g1	Cysteine-rich receptor-like protein kinase [Medicago truncatula]>gi|355481484|gb|AES62687.1| cysteine-rich receptor-kinase-like protein [Medicago truncatula]
c18508_g1	DnaJ homolog subfamily C member [Medicago truncatula]>gi|355517903|gb|AES99526.1| MYB transcription factor MYB51 [Medicago truncatula]
c18511_g1	unknown [Medicago truncatula]>gi|657372843|gb|KEH18613.1| ORMDL family protein [Medicago truncatula]
c18513_g1	outer arm dynein light chain 1 [Medicago truncatula]
c18519_g1	TBC1 domain family member [Medicago truncatula]>gi|355510441|gb|AES91583.1| RabGAP/TBC domain protein [Medicago truncatula]
c18520_g1	hypothetical protein MTR_1g100900 [Medicago truncatula]
c18522_g1	Ribulose bisphosphate carboxylase/oxygenase activase [Medicago truncatula]>gi|355505956|gb|AES87098.1| ribulose bisphosphate carboxylase/oxygenase activase [Medicago truncatula]
c18525_g1	NADP-dependent malic enzyme-like protein [Medicago truncatula]
c18527_g1	Rab5 GDP/GTP exchange factor [Medicago truncatula]>gi|355490179|gb|AES71382.1| vacuolar protein sorting-associated protein VPS9 [Medicago truncatula]
c18531_g1	PREDICTED: uncharacterized protein LOC101497319 [Cicer arietinum]
c18532_g1	Fructokinase-2 [Medicago truncatula]>gi|355515449|gb|AES97072.1| pfkB family carbohydrate kinase [Medicago truncatula]
c18533_g1	hypothetical protein MTR_5g039130 [Medicago truncatula]>gi|217073640|gb|ACJ85180.1| unknown [Medicago truncatula]>gi|355514989|gb|AES96612.1| RNA recognition motif [Medicago truncatula]>gi|388516319|gb|AFK46221.1| unknown [Medicago truncatula]
c18536_g1	60S ribosomal protein L7 [Medicago truncatula]
c1854_g1	Kinase-like protein [Medicago truncatula]>gi|355513185|gb|AES94808.1| wall associated kinase-like protein [Medicago truncatula]
c18542_g1	hypothetical protein MTR_1g098000 [Medicago truncatula]
c18553_g1	hypothetical protein MTR_3g111360 [Medicago truncatula]>gi|355492754|gb|AES73957.1| hypothetical protein MTR_3g111360 [Medicago truncatula]
c18554_g1	hypothetical protein MTR_2g013640 [Medicago truncatula]
c18555_g1	Cyclin-like F-box [Medicago truncatula]
c18562_g1	hypothetical protein MTR_3g028600 [Medicago truncatula]
c18563_g1	annexin [Medicago sativa]
c18564_g1	Non-specific lipid-transfer protein-like protein [Medicago truncatula]>gi|217069950|gb|ACJ83335.1| unknown [Medicago truncatula]>gi|355490351|gb|AES71554.1| Lipid transfer protein [Medicago truncatula]>gi|388517453|gb|AFK46788.1| unknown [Medicago truncatula]
c18565_g1	Membrane protein, putative [Medicago truncatula]>gi|355513232|gb|AES94855.1| PQ-loop protein/transmembrane family protein [Medicago truncatula]
c18567_g1	BEL1-like homeodomain protein [Medicago truncatula]>gi|355513209|gb|AES94832.1| BEL1-related homeotic protein [Medicago truncatula]
c18572_g1	TLD-domain nucleolar protein [Medicago truncatula]
c18576_g1	PREDICTED: copper-transporting ATPase RAN1-like [Glycine max]
c18590_g1	class I glutamine amidotransferase superfamily protein [Medicago truncatula]
c18599_g1	Chaperone protein dnaJ [Medicago truncatula]>gi|355516593|gb|AES98216.1| chaperone DnaJ domain protein [Medicago truncatula]
c1861_g1	cytochrome P450 family protein [Medicago truncatula]
c18619_g1	Auxin-induced protein 6B [Medicago truncatula]>gi|217071626|gb|ACJ84173.1| unknown [Medicago truncatula]>gi|355523360|gb|AET03814.1| SAUR-like auxin-responsive family protein [Medicago truncatula]>gi|388505736|gb|AFK40934.1| unknown [Medicago truncatula]
c18633_g1	transcription termination factor family protein [Medicago truncatula]
c18635_g1	RecA [Medicago truncatula]>gi|355484253|gb|AES65456.1| DNA repair and recombination protein [Medicago truncatula]
c18637_g1	ras GTPase-activating binding-like protein [Medicago truncatula]
c18638_g1	unknown [Medicago truncatula]>gi|657403204|gb|KEH42065.1| 60S acidic ribosomal protein [Medicago truncatula]
c18640_g1	Zinc finger CCCH domain-containing protein [Medicago truncatula]>gi|355495797|gb|AES77000.1| zinc finger CCCH domain protein [Medicago truncatula]
c18643_g1	RING finger protein [Medicago truncatula]>gi|355487109|gb|AES68312.1| C3HC4-type RING finger protein [Medicago truncatula]
c18644_g1	PREDICTED: uncharacterized protein LOC101501315 [Cicer arietinum]
c18649_g1	unknown [Medicago truncatula]
c1865_g1	hypothetical protein POPTR_0005s248602g, partial [Populus trichocarpa]>gi|550339684|gb|ERP61504.1| hypothetical protein POPTR_0005s248602g, partial [Populus trichocarpa]
c18650_g1	Scarecrow-like transcription factor PAT1 [Medicago truncatula]>gi|355489309|gb|AES70512.1| GRAS family transcription factor [Medicago truncatula]
c18669_g1	hypothetical protein MTR_5g036420 [Medicago truncatula]>gi|355514752|gb|AES96375.1| plant/F10M23-360 protein [Medicago truncatula]
c18670_g1	Defects in morphology protein-like protein [Medicago truncatula]>gi|357472389|ref|XP_003606479.1| Defects in morphology protein-like protein [Medicago truncatula]>gi|355507532|gb|AES88674.1| defects in morphology protein 1 precursor [Medicago truncatula]
c18677_g1	PREDICTED: chloride channel protein CLC-b-like [Cicer arietinum]
c18681_g1	Auxin-induced protein X15 [Medicago truncatula]>gi|355501602|gb|AES82805.1| SAUR-like auxin-responsive family protein [Medicago truncatula]
c18683_g1	fibrillarin, putative [Ricinus communis]>gi|223547575|gb|EEF49070.1| fibrillarin, putative [Ricinus communis]
c18684_g2	hypothetical protein MTR_7g024560 [Medicago truncatula]>gi|355496899|gb|AES78102.1| hypothetical protein MTR_7g024560 [Medicago truncatula]
c18688_g1	TVP38/TMEM64 family membrane protein slr0305 [Medicago truncatula]>gi|355509839|gb|AES90981.1| SNARE associated family protein [Medicago truncatula]
c18698_g1	SET domain protein [Medicago truncatula]
c18699_g1	catalytic/protein phosphatase type 2C [Medicago truncatula]
c18703_g1	armadillo/beta-catenin repeat protein [Medicago truncatula]
c18704_g1	AP2 domain class transcription factor [Medicago truncatula]
c18709_g1	class I chitinase [Medicago sativa]>gi|1800143|gb|AAB41325.1| class I chitinase [Medicago sativa]>gi|162424770|gb|ABX90065.1| class I chitinase [Medicago sativa]
c18710_g1	PREDICTED: uncharacterized protein LOC101514605 [Cicer arietinum]
c18712_g1	hypothetical protein MTR_2g098960 [Medicago truncatula]>gi|355486572|gb|AES67775.1| hypothetical protein MTR_2g098960 [Medicago truncatula]
c18712_g2	hypothetical protein AMTR_s00092p00167540 [Amborella trichopoda]>gi|548838958|gb|ERM99293.1| hypothetical protein AMTR_s00092p00167540 [Amborella trichopoda]
c18714_g1	serine/threonine-protein phosphatase PP1 [Medicago truncatula]
c18716_g1	F-box protein [Medicago truncatula]
c18718_g1	pentatricopeptide (PPR) repeat protein [Medicago truncatula]
c18719_g1	TATA binding protein-associated factor-like protein [Medicago truncatula]>gi|355489234|gb|AES70437.1| TATA-binding protein associated factor [Medicago truncatula]
c18724_g1	Proteasome subunit beta type [Medicago truncatula]>gi|355491140|gb|AES72343.1| proteasome-alpha-type-5 protein [Medicago truncatula]
c18726_g1	hypothetical protein MTR_8g101480 [Medicago truncatula]>gi|355524644|gb|AET05098.1| hypothetical protein MTR_8g101480 [Medicago truncatula]
c18727_g1	hypothetical protein MTR_1g071100 [Medicago truncatula]>gi|355479604|gb|AES60807.1| guanine nucleotide-binding protein subunit gamma 2 [Medicago truncatula]
c18728_g1	unknown [Medicago truncatula]
c18730_g1	F-box/WD-40 repeat-containing protein [Medicago truncatula]>gi|355518411|gb|AET00035.1| F-box/WD-40 repeat plant protein [Medicago truncatula]
c18731_g1	PREDICTED: uncharacterized protein LOC101501184 [Cicer arietinum]
c18734_g1	Leukotriene-A4 hydrolase-like protein [Medicago truncatula]>gi|355481852|gb|AES63055.1| leukotriene A-4 hydrolase-like protein [Medicago truncatula]
c18735_g1	PRA1 family protein [Medicago truncatula]
c18738_g1	PPR containing plant-like protein [Medicago truncatula]
c18741_g1	PREDICTED: uncharacterized protein LOC100791221 [Glycine max]
c18747_g1	PREDICTED: protein FAR-RED IMPAIRED RESPONSE 1-like [Cicer arietinum]
c18751_g1	Cysteine protease-1 [Medicago truncatula]
c18754_g1	PPR containing plant-like protein [Medicago truncatula]
c18756_g1	60S ribosomal protein L17A [Medicago truncatula]
c18757_g1	hypothetical protein MTR_1g087710 [Medicago truncatula]>gi|355480502|gb|AES61705.1| DUF761 domain protein [Medicago truncatula]
c18765_g1	hypothetical protein MTR_3g107550 [Medicago truncatula]>gi|355492470|gb|AES73673.1| transmembrane protein, putative [Medicago truncatula]
c18767_g1	PREDICTED: myosin IB heavy chain-like [Cicer arietinum]
c18768_g1	transmembrane protein, putative [Medicago truncatula]
c18769_g1	hypothetical protein AALP_AAs67532U001700, partial [Arabis alpina]
c18773_g1	hypothetical protein MTR_2g035830 [Medicago truncatula]>gi|355483935|gb|AES65138.1| pigment defective 320 protein [Medicago truncatula]
c18775_g1	LOB domain-containing protein [Medicago truncatula]>gi|355490003|gb|AES71206.1| lateral organ boundaries (LOB) domain protein [Medicago truncatula]
c18776_g1	zinc finger, C3HC4 type (RING finger) protein [Medicago truncatula]
c18781_g1	SANT/MYB protein [Medicago truncatula]>gi|355523453|gb|AET03907.1| MYB family transcription factor [Medicago truncatula]
c18790_g1	unknown [Medicago truncatula]
c18793_g1	OTU-like cysteine protease [Medicago truncatula]
c18795_g1	unknown [Medicago truncatula]>gi|657398275|gb|KEH37883.1| S-adenosylmethionine-dependent methyltransferase [Medicago truncatula]
c18797_g1	PREDICTED: uncharacterized protein LOC101507527 [Cicer arietinum]
c18798_g1	PREDICTED: peptidylprolyl isomerase domain and WD repeat-containing protein 1-like isoform X2 [Cicer arietinum]
c18801_g1	PREDICTED: probable galacturonosyltransferase 6-like isoform X3 [Cicer arietinum]
c18806_g1	xyloglucan endotransglucosylase/hydrolase family protein [Medicago truncatula]
c18808_g1	C2H2-type zinc finger protein [Medicago truncatula]
c18809_g1	RING-H2 finger protein ATL13, putative [Medicago truncatula]
c18810_g1	DEAD-box ATP-dependent RNA helicase [Medicago truncatula]
c18811_g1	nucleotide-binding protein [Medicago truncatula]
c18813_g1	plant/F13M23-20 protein [Medicago truncatula]
c18815_g1	Katanin p60 ATPase-containing subunit A-like protein [Medicago truncatula]>gi|355509563|gb|AES90705.1| katanin p60 ATPase subunit A-like protein [Medicago truncatula]
c18817_g1	Zinc finger C3HC4 type family protein [Medicago truncatula]>gi|355491068|gb|AES72271.1| zinc finger protein [Medicago truncatula]
c18817_g2	PREDICTED: uncharacterized protein LOC101503962, partial [Cicer arietinum]
c18818_g1	phosphatase 2C family protein [Medicago truncatula]
c18831_g1	hypothetical protein MTR_5g058150 [Medicago truncatula]>gi|355516049|gb|AES97672.1| ribosomal RNA processing-like protein [Medicago truncatula]
c18832_g1	auxin response factor 2 [Medicago truncatula]
c18833_g1	hypothetical protein MTR_1g019800 [Medicago truncatula]>gi|355478271|gb|AES59474.1| hypothetical protein MTR_1g019800 [Medicago truncatula]
c18834_g1	hypothetical protein MTR_4g070660 [Medicago truncatula]>gi|355508019|gb|AES89161.1| transmembrane protein, putative [Medicago truncatula]
c18835_g1	hypothetical protein MTR_1g051245 [Medicago truncatula]
c18846_g1	hypothetical protein MTR_5g099250 [Medicago truncatula]>gi|355519462|gb|AET01086.1| hypothetical protein MTR_5g099250 [Medicago truncatula]>gi|388493640|gb|AFK34886.1| unknown [Medicago truncatula]
c18847_g1	defective in cullin neddylation protein, putative [Medicago truncatula]
c18848_g1	DNA helicase INO80-like protein [Medicago truncatula]
c18848_g2	DNA helicase INO80-like protein [Medicago truncatula]
c18848_g3	Chromatin remodeling complex subunit [Medicago truncatula]
c18850_g1	S-adenosylmethionine-dependent methyltransferase, putative [Medicago truncatula]
c18852_g1	PREDICTED: peptidyl-tRNA hydrolase 2, mitochondrial-like isoform X1 [Cicer arietinum]
c18854_g1	niemann-pick C1-like protein [Medicago truncatula]
c18863_g1	unknown [Medicago truncatula]>gi|657405895|gb|KEH44336.1| DUF615 family protein [Medicago truncatula]
c18865_g1	hypothetical protein MTR_1g086350 [Medicago truncatula]>gi|355480383|gb|AES61586.1| protein phosphatase 2C-like protein [Medicago truncatula]
c18866_g1	actin-binding calponin-like (CH) domain protein [Medicago truncatula]
c18868_g1	hypothetical protein MTR_2g090150 [Medicago truncatula]
c18872_g1	hypothetical protein MTR_2g020830 [Medicago truncatula]>gi|355483104|gb|AES64307.1| plant/F10N7-170 protein, putative [Medicago truncatula]>gi|388506246|gb|AFK41189.1| unknown [Medicago truncatula]
c18873_g1	Adenylosuccinate synthetase [Medicago truncatula]>gi|355500189|gb|AES81392.1| adenylosuccinate synthetase [Medicago truncatula]
c18878_g1	Tonoplast malate transporter/sodium dicarboxylate symporter [Medicago truncatula]>gi|355511587|gb|AES92729.1| tonoplast dicarboxylate transporter-like protein [Medicago truncatula]
c18881_g1	60S ribosomal protein L18 [Medicago truncatula]>gi|355501247|gb|AES82450.1| 60S ribosomal protein L18-3 [Medicago truncatula]
c18882_g1	plant/F3O9-12 protein [Medicago truncatula]
c18885_g1	Protein GPR107 [Medicago truncatula]>gi|355500563|gb|AES81766.1| lung seven transmembrane receptor family protein [Medicago truncatula]
c18897_g1	PREDICTED: putative receptor-like protein kinase At1g72540-like [Cicer arietinum]
c18904_g1	PREDICTED: probable aspartic protease At2g35615-like [Cucumis sativus]>gi|449470630|ref|XP_004153019.1| PREDICTED: probable aspartic protease At2g35615-like [Cucumis sativus]
c18910_g1	LRR receptor-like kinase [Medicago truncatula]
c18911_g1	Progesterone 5-beta-reductase [Medicago truncatula]>gi|657395513|gb|KEH35787.1| 3-oxo-delta(4,5)-steroid 5-beta-reductase-like protein [Medicago truncatula]
c18913_g1	2OG-Fe(II) oxygenase family oxidoreductase [Medicago truncatula]
c18916_g1	unknown [Medicago truncatula]>gi|657397694|gb|KEH37394.1| transmembrane protein, putative [Medicago truncatula]
c18921_g1	DEAD-box ATP-dependent RNA helicase [Medicago truncatula]
c18926_g1	hypothetical protein MTR_7g445370 [Medicago truncatula]
c18933_g1	hypothetical protein MTR_4g009760 [Medicago truncatula]>gi|355505395|gb|AES86537.1| SAM domain protein [Medicago truncatula]
c18934_g1	unknown [Medicago truncatula]
c18941_g1	ABC transporter C family protein [Medicago truncatula]
c18942_g1	Serine/threonine protein kinase-like protein CCR4 [Medicago truncatula]>gi|355506689|gb|AES87831.1| Serine/Threonine-kinase CCR3-like protein [Medicago truncatula]
c18944_g1	hypothetical protein MTR_4g065980 [Medicago truncatula]
c18946_g1	Dof-type zinc finger DNA-binding family protein [Medicago truncatula]
c18951_g1	hypothetical protein MTR_2g028180 [Medicago truncatula]>gi|355483446|gb|AES64649.1| hypothetical protein MTR_2g028180 [Medicago truncatula]
c18956_g1	PREDICTED: probable NOT transcription complex subunit VIP2-like isoform X4 [Glycine max]
c18961_g1	hypothetical protein MTR_5g076480 [Medicago truncatula]>gi|355517470|gb|AES99093.1| CASP POPTRDRAFT-like protein [Medicago truncatula]
c18963_g1	hypothetical protein MTR_3g088570 [Medicago truncatula]>gi|355491112|gb|AES72315.1| acyl-CoA N-acyltransferase (NAT) superfamily protein [Medicago truncatula]>gi|388499010|gb|AFK37571.1| unknown [Medicago truncatula]
c18964_g1	DNA polymerase delta subunit [Medicago truncatula]>gi|355485361|gb|AES66564.1| DNA polymerase subunit Cdc27 [Medicago truncatula]
c18969_g1	3-deoxy-manno-octulosonate cytidylyltransferase [Medicago truncatula]
c18973_g1	ornithine carbamoyltransferase [Medicago truncatula]
c18977_g1	PREDICTED: probable ADP-ribosylation factor GTPase-activating protein AGD14-like isoform X1 [Cicer arietinum]
c18978_g1	unknown [Medicago truncatula]>gi|388507168|gb|AFK41650.1| unknown [Medicago truncatula]
c18979_g1	PREDICTED: ornithine aminotransferase, mitochondrial-like [Cicer arietinum]
c18980_g1	60S acidic ribosomal protein P0 [Medicago truncatula]>gi|355496765|gb|AES77968.1| ribosomal protein L10 family protein [Medicago truncatula]
c18982_g1	U-box domain-containing protein [Medicago truncatula]>gi|355490856|gb|AES72059.1| plant U-box protein [Medicago truncatula]
c18990_g1	PREDICTED: serine hydroxymethyltransferase, mitochondrial-like [Cicer arietinum]
c18993_g2	Receptor-like protein kinase [Medicago truncatula]>gi|355499145|gb|AES80348.1| LRR receptor-like kinase [Medicago truncatula]
c18996_g1	zinc finger, C3HC4 type (RING finger) protein [Medicago truncatula]
c18997_g1	rubber elongation factor protein [Medicago truncatula]
c18998_g2	aspartate aminotransferase [Medicago truncatula]
c19006_g1	LMBR1 domain-containing protein-like protein [Medicago truncatula]>gi|355490971|gb|AES72174.1| LMBR1 integral membrane-like protein [Medicago truncatula]
c19007_g1	PREDICTED: probable polyribonucleotide nucleotidyltransferase 1, chloroplastic-like [Cicer arietinum]
c19008_g1	unknown [Medicago truncatula]
c19016_g1	histone-lysine N-methyltransferase ATXR3 [Medicago truncatula]
c19017_g1	GAF; Heavy metal sensor kinase [Medicago truncatula]
c19023_g1	Paired amphipathic helix protein Sin3 [Medicago truncatula]>gi|355487136|gb|AES68339.1| paired amphipathic helix protein [Medicago truncatula]
c19023_g2	paired amphipathic helix protein [Medicago truncatula]
c19035_g1	hypothetical protein MTR_5g018590 [Medicago truncatula]>gi|355513188|gb|AES94811.1| hypothetical protein MTR_5g018590 [Medicago truncatula]
c19039_g1	Importin subunit alpha-1 [Medicago truncatula]>gi|355480245|gb|AES61448.1| importin subunit alpha-1b [Medicago truncatula]
c19043_g1	Receptor kinase-like protein [Medicago truncatula]
c19048_g1	Pentatricopeptide repeat-containing protein [Medicago truncatula]>gi|355511634|gb|AES92776.1| pentatricopeptide (PPR) repeat protein [Medicago truncatula]
c19053_g1	Bifunctional aspartokinase/homoserine dehydrogenase [Medicago truncatula]>gi|217074916|gb|ACJ85818.1| unknown [Medicago truncatula]>gi|355490362|gb|AES71565.1| homoserine dehydrogenase [Medicago truncatula]
c19057_g1	DUF740 family protein [Medicago truncatula]
c19060_g1	PREDICTED: uncharacterized protein LOC101498579 [Cicer arietinum]
c19062_g1	unknown [Medicago truncatula]>gi|657380583|gb|KEH24696.1| lecithin retinol acyltransferase [Medicago truncatula]
c19064_g1	heterogeneous nuclear ribonucleoprotein 27C, putative [Medicago truncatula]
c19071_g1	plant organelle RNA recognition domain protein [Medicago truncatula]
c19073_g2	CXE carboxylesterase [Medicago truncatula]>gi|355509068|gb|AES90210.1| alpha/beta hydrolase fold protein [Medicago truncatula]
c19074_g1	Adenylate kinase [Medicago truncatula]>gi|355506688|gb|AES87830.1| adenylate kinase [Medicago truncatula]>gi|388493354|gb|AFK34743.1| unknown [Medicago truncatula]
c19076_g1	high mobility group (HMG)-box protein [Medicago truncatula]
c19083_g1	hypothetical protein MTR_2g007190 [Medicago truncatula]>gi|124360278|gb|ABN08291.1| hypothetical protein MtrDRAFT_AC155889g19v2 [Medicago truncatula]>gi|355482093|gb|AES63296.1| maternal effect embryo arrest protein [Medicago truncatula]>gi|388510562|gb|AFK43347.1| unknown [Medicago truncatula]
c19084_g1	hypothetical protein MTR_5g030340 [Medicago truncatula]>gi|355514237|gb|AES95860.1| transmembrane protein, putative [Medicago truncatula]
c19087_g1	clast3, related protein [Medicago truncatula]
c19093_g1	unknown [Medicago truncatula]
c19094_g1	Nodule Cysteine-Rich (NCR) secreted peptide [Medicago truncatula]
c19095_g1	PREDICTED: probable serine/threonine-protein kinase dyrk1-like [Cicer arietinum]
c19097_g1	SWIM zinc finger protein [Medicago truncatula]
c19099_g1	myb-like transcription factor family protein [Medicago truncatula]
c19106_g1	armadillo/beta-catenin-like repeat protein [Medicago truncatula]
c19108_g1	plant calmodulin-binding-like protein [Medicago truncatula]
c19110_g1	Carbonic anhydrase [Medicago truncatula]>gi|355482308|gb|AES63511.1| carbonic anhydrase family protein [Medicago truncatula]
c19118_g1	Ribosomal RNA large subunit methyltransferase N [Medicago truncatula]>gi|355511950|gb|AES93573.1| 23S rRNA m2A2503 methyltransferase [Medicago truncatula]
c19119_g1	RecName: Full=ATP synthase subunit alpha, mitochondrial (mitochondrion) [Pisum sativum]>gi|13381|emb|CAA28964.1| unnamed protein product [Pisum sativum]>gi|286140|dbj|BAA03524.1| F1 ATPase alpha subunit [Pisum sativum]>gi|442803228|gb|AGC78963.1| ATP synthase subunit alpha (mitochondrion) [Vicia faba]>gi|442803255|gb|AGC78990.1| ATP synthase subunit alpha (mitochondrion) [Vicia faba]
c19122_g1	hypothetical protein MTR_4g006200 [Medicago truncatula]>gi|355505222|gb|AES86364.1| glutamyl-tRNA reductase-binding protein [Medicago truncatula]
c19123_g1	20 kDa chaperonin [Medicago truncatula]
c19127_g1	hypothetical protein MTR_3g460760 [Medicago truncatula]
c19128_g1	Peptide transporter-like protein [Medicago truncatula]>gi|355496063|gb|AES77266.1| peptide transporter [Medicago truncatula]
c19130_g1	DNA helicase INO80-like protein [Medicago truncatula]
c19132_g1	PREDICTED: myb-related protein 330-like isoform X2 [Cicer arietinum]
c19134_g1	GATA type zinc finger transcription factor family protein [Medicago truncatula]
c19139_g1	hypothetical protein MTR_8g086550 [Medicago truncatula]>gi|355523811|gb|AET04265.1| RING/FYVE/PHD zinc finger protein [Medicago truncatula]
c19140_g1	unknown [Medicago truncatula]>gi|388518591|gb|AFK47357.1| unknown [Medicago truncatula]>gi|657386181|gb|KEH28550.1| phospholipid N-methyltransferase [Medicago truncatula]
c19141_g1	Galactosylgalactosylxylosylprotein 3-beta-glucuronosyltransferase P [Medicago truncatula]>gi|64967536|emb|CAI93174.2| beta-1,3-glucuronosyltransferase [Medicago truncatula]>gi|355492728|gb|AES73931.1| beta-1,4-xylosyltransferase, putative [Medicago truncatula]
c19144_g1	hypothetical protein MTR_4g078290 [Medicago truncatula]>gi|355508518|gb|AES89660.1| cyclin-dependent kinase [Medicago truncatula]
c19145_g1	Pentatricopeptide repeat-containing protein [Medicago truncatula]>gi|87241485|gb|ABD33343.1| Tetratricopeptide-like helical [Medicago truncatula]>gi|355496564|gb|AES77767.1| pentatricopeptide (PPR) repeat protein [Medicago truncatula]
c19145_g2	PPR containing plant-like protein [Medicago truncatula]
c19151_g1	Cytochrome P450 82A1 [Medicago truncatula]>gi|355493366|gb|AES74569.1| cytochrome P450 family 82 protein [Medicago truncatula]
c19162_g1	Mitochondrial import inner membrane translocase subunit TIM22 [Medicago truncatula]>gi|357474311|ref|XP_003607440.1| Mitochondrial import inner membrane translocase subunit TIM22 [Medicago truncatula]>gi|355508486|gb|AES89628.1| import inner membrane translocase subunit TIM22 [Medicago truncatula]
c19170_g1	hypothetical protein PHAVU_009G133600g [Phaseolus vulgaris]>gi|561010602|gb|ESW09509.1| hypothetical protein PHAVU_009G133600g [Phaseolus vulgaris]
c19171_g1	UDP-glucosyltransferase family protein [Medicago truncatula]
c19182_g1	PREDICTED: uncharacterized protein LOC101509513 [Cicer arietinum]
c19185_g1	hypothetical protein MTR_3g105780 [Medicago truncatula]>gi|355492320|gb|AES73523.1| lipid-binding protein [Medicago truncatula]>gi|388499372|gb|AFK37752.1| unknown [Medicago truncatula]
c19187_g1	Ethylene-responsive transcription factor [Medicago truncatula]>gi|355479096|gb|AES60299.1| ethylene-responsive transcription factor 1B [Medicago truncatula]
c19188_g2	C2 [Medicago truncatula]>gi|657378968|gb|AES80758.2| C2 domain protein [Medicago truncatula]
c19195_g1	Polyadenylate-binding protein-interacting protein [Medicago truncatula]>gi|355518067|gb|AES99690.1| early response-like dehydration-protein [Medicago truncatula]>gi|388494142|gb|AFK35137.1| unknown [Medicago truncatula]>gi|388506296|gb|AFK41214.1| unknown [Medicago truncatula]
c19202_g1	Prostaglandin E synthase [Medicago truncatula]>gi|355492823|gb|AES74026.1| glutathione S-transferase-related protein [Medicago truncatula]
c19204_g1	replication factor C1 [Medicago truncatula]
c19205_g1	Mitogen-activated protein kinase [Medicago truncatula]>gi|355507579|gb|AES88721.1| MAP kinase [Medicago truncatula]
c19208_g1	hypothetical protein MTR_5g005790 [Medicago truncatula]>gi|355512009|gb|AES93632.1| hypothetical protein MTR_5g005790 [Medicago truncatula]
c19210_g1	TPR domain protein [Medicago truncatula]
c19211_g2	plant/F4C21-7 protein, putative [Medicago truncatula]
c19218_g1	auxin response factor 2 [Medicago truncatula]
c19219_g1	hypothetical protein MTR_078s1003 [Medicago truncatula]
c19223_g1	caffeic acid O-methyltransferase [Medicago truncatula]
c19226_g1	Phosphatidylinositol N-acetylglucosaminyltransferase subunit C [Medicago truncatula]>gi|355490328|gb|AES71531.1| phosphatidylinositol glycan, protein [Medicago truncatula]
c19227_g1	Natural resistance-associated macrophage protein [Medicago truncatula]>gi|358348881|ref|XP_003638470.1| Natural resistance-associated macrophage protein [Medicago truncatula]>gi|657395504|gb|KEH35778.1| metal transporter Nramp3 protein [Medicago truncatula]
c19227_g2	Natural resistance-associated macrophage protein [Medicago truncatula]>gi|358348881|ref|XP_003638470.1| Natural resistance-associated macrophage protein [Medicago truncatula]>gi|657395504|gb|KEH35778.1| metal transporter Nramp3 protein [Medicago truncatula]
c19233_g1	hypothetical protein MTR_3g106240 [Medicago truncatula]>gi|355492362|gb|AES73565.1| PPPDE thiol peptidase family protein, putative [Medicago truncatula]
c19234_g1	Callose synthase [Medicago truncatula]
c19237_g1	hypothetical protein MTR_2g098420 [Medicago truncatula]
c19238_g1	unknown [Medicago truncatula]>gi|388492270|gb|AFK34201.1| unknown [Medicago truncatula]>gi|388509044|gb|AFK42588.1| unknown [Medicago truncatula]>gi|657384748|gb|AES96905.2| eukaryotic translation initiation factor 5A4 [Medicago truncatula]
c19238_g2	Eukaryotic translation initiation factor 5A [Medicago truncatula]>gi|355515284|gb|AES96907.1| eukaryotic translation initiation factor 5A4 [Medicago truncatula]
c19239_g2	PREDICTED: uncharacterized protein LOC101504896 isoform X2 [Cicer arietinum]
c19240_g1	caffeoyl-CoA-O-methyltransferase [Medicago truncatula]
c19242_g1	PREDICTED: vesicle-associated protein 2-1-like [Cicer arietinum]
c19243_g1	Phosphoglycolate phosphatase [Medicago truncatula]>gi|355500062|gb|AES81265.1| haloacid dehalogenase-like hydrolase family protein [Medicago truncatula]
c19246_g1	isoamylase-type starch debranching enzyme [Medicago truncatula]
c19247_g1	Membrane protein, putative [Medicago truncatula]>gi|355483216|gb|AES64419.1| ubiquitin-specific protease family C19 protein [Medicago truncatula]
c19248_g1	zein-binding protein [Medicago truncatula]
c19251_g1	PREDICTED: uncharacterized protein LOC101488278 [Cicer arietinum]
c19256_g1	Neutral amino acid transport protein [Medicago truncatula]>gi|355523728|gb|AET04182.1| neutral amino acid transporter [Medicago truncatula]
c19257_g1	PREDICTED: 40S ribosomal protein S14-like isoform X2 [Glycine max]
c19267_g1	Zinc finger A20 and AN1 domain-containing stress-associated protein [Medicago truncatula]>gi|355507187|gb|AES88329.1| zinc finger A20 and AN1 domain stress-associated protein [Medicago truncatula]
c19269_g1	RING finger protein [Medicago truncatula]>gi|355507760|gb|AES88902.1| zinc finger (C3HC4-type RING finger) family protein [Medicago truncatula]
c19273_g1	dual specificity phosphatase domain protein [Medicago truncatula]
c19277_g1	PLC-like phosphodiesterase superfamily protein [Medicago truncatula]
c19281_g1	Methyl binding domain protein [Medicago truncatula]>gi|355505435|gb|AES86577.1| methyl-CpG-binding domain protein [Medicago truncatula]
c19283_g1	Aldose reductase [Medicago truncatula]>gi|355505969|gb|AES87111.1| aldo/keto reductase family oxidoreductase [Medicago truncatula]
c19284_g1	hepatocellular carcinoma-associated antigen 59 [Medicago truncatula]
c19289_g1	Calcium dependent protein kinase-like protein [Medicago truncatula]>gi|355491376|gb|AES72579.1| CDPK-related kinase [Medicago truncatula]
c19290_g1	PREDICTED: uncharacterized protein LOC101496993 [Cicer arietinum]
c19300_g1	UV-stimulated scaffold A-like protein [Medicago truncatula]>gi|657380526|gb|KEH24639.1| UV-stimulated scaffold A-like protein [Medicago truncatula]
c19302_g1	hypothetical protein MTR_1g087500 [Medicago truncatula]>gi|355480490|gb|AES61693.1| hypothetical protein MTR_1g087500 [Medicago truncatula]
c19306_g1	peroxidase family protein [Medicago truncatula]
c19318_g1	RuBisCO large subunit-binding protein subunit alpha [Medicago truncatula]>gi|355508947|gb|AES90089.1| TCP-1/cpn60 chaperonin family protein [Medicago truncatula]
c1932_g1	unknown [Medicago truncatula]>gi|657379779|gb|KEH24075.1| ribosomal protein S6 family protein [Medicago truncatula]
c19320_g1	unknown [Medicago truncatula]>gi|657387355|gb|KEH29485.1| photosystem II 5 kDa protein [Medicago truncatula]
c19322_g1	Homologous-pairing protein-like protein [Medicago truncatula]>gi|355515867|gb|AES97490.1| Tat-binding protein 1(TBP-1)-interacting protein [Medicago truncatula]
c19327_g1	hypothetical protein MTR_1g100140 [Medicago truncatula]
c19334_g1	Thioredoxin-like protein [Medicago truncatula]>gi|355500698|gb|AES81901.1| thioredoxin [Medicago truncatula]
c19337_g1	malectin/receptor-like kinase family protein [Medicago truncatula]
c19343_g1	ubiquitin carboxy-terminal hydrolase [Medicago truncatula]
c19349_g1	outward rectifying potassium channel protein [Medicago truncatula]
c1935_g1	LIM domain-containing protein [Medicago truncatula]>gi|217075140|gb|ACJ85930.1| unknown [Medicago truncatula]>gi|217075428|gb|ACJ86074.1| unknown [Medicago truncatula]>gi|355489895|gb|AES71098.1| GATA type zinc finger transcription factor family protein [Medicago truncatula]>gi|388501922|gb|AFK39027.1| unknown [Medicago truncatula]>gi|388502664|gb|AFK39398.1| unknown [Medicago truncatula]
c19350_g1	Glucosyltransferase-14 [Medicago truncatula]>gi|355500738|gb|AES81941.1| UDP-glucosyltransferase family protein [Medicago truncatula]
c19353_g2	unknown [Medicago truncatula]>gi|388509700|gb|AFK42916.1| unknown [Medicago truncatula]
c19354_g1	NAD(P)-binding rossmann-fold protein [Medicago truncatula]
c19355_g1	S-adenosylmethionine-dependent methyltransferase, putative [Medicago truncatula]
c19357_g1	adenine nucleotide alpha hydrolase-like domain kinase [Medicago truncatula]
c19362_g1	hypothetical protein MTR_4g010530 [Medicago truncatula]>gi|355505463|gb|AES86605.1| transmembrane protein, putative [Medicago truncatula]
c19368_g1	Eukaryotic translation initiation factor 5B [Medicago truncatula]
c19370_g1	CrcB-like protein [Medicago truncatula]>gi|355490130|gb|AES71333.1| camphor resistance CrcB-like protein [Medicago truncatula]
c19372_g1	methyltransferase/nucleic acid-binding protein [Medicago truncatula]
c19373_g1	transcription factor jumonji (JmjC) domain protein [Medicago truncatula]
c19376_g1	Glycogenin-2 [Medicago truncatula]>gi|355509768|gb|AES90910.1| glucuronosyltransferase PGSIP8 [Medicago truncatula]
c19378_g1	zinc finger, C3HC4 type (RING finger) protein [Medicago truncatula]
c19384_g1	MFS transporter [Medicago truncatula]
c19386_g1	protein disulfide isomerase-like protein, putative [Medicago truncatula]
c19387_g1	N-acetyltransferase MAK3-like protein [Medicago truncatula]>gi|355499526|gb|AES80729.1| acyl-CoA N-acyltransferase (NAT) family protein [Medicago truncatula]
c19389_g1	BTB/POZ ankyrin repeat protein [Medicago truncatula]>gi|356650808|gb|AET34788.1| BTB/POZ ankyrin repeat protein [Medicago truncatula]
c19394_g1	U6 snRNA-associated Sm-like protein LSm1 [Medicago truncatula]>gi|355484387|gb|AES65590.1| small nuclear ribonucleoprotein [Medicago truncatula]
c19395_g1	zinc finger (C3HC4-type RING finger) family protein [Medicago truncatula]
c19396_g1	Bromodomain-containing protein [Medicago truncatula]>gi|355518907|gb|AET00531.1| DNA-binding bromodomain protein [Medicago truncatula]
c19398_g1	50S ribosome-binding GTPase [Medicago truncatula]
c19400_g1	hypothetical protein MTR_5g059030 [Medicago truncatula]>gi|355516104|gb|AES97727.1| hypothetical protein MTR_5g059030 [Medicago truncatula]>gi|657385012|gb|AES97707.2| hypothetical protein MTR_5g058660 [Medicago truncatula]
c19402_g1	DNA-binding protein PD2 [Medicago truncatula]
c19403_g1	hypothetical protein MTR_5g079600 [Medicago truncatula]>gi|355517718|gb|AES99341.1| transmembrane protein, putative [Medicago truncatula]>gi|388518851|gb|AFK47487.1| unknown [Medicago truncatula]
c19404_g1	hypothetical protein MTR_2g060910 [Medicago truncatula]>gi|355484843|gb|AES66046.1| hypothetical protein MTR_2g060910 [Medicago truncatula]
c19405_g1	Protein Mpv17 [Medicago truncatula]>gi|355477589|gb|AES58792.1| peroxisomal membrane 22 kDa (Mpv17/PMP22) family protein [Medicago truncatula]>gi|388512265|gb|AFK44194.1| unknown [Medicago truncatula]
c19408_g1	PREDICTED: transmembrane protein 87B-like [Glycine max]
c19412_g1	unknown [Medicago truncatula]>gi|657396676|gb|KEH36586.1| general regulatory factor 2 [Medicago truncatula]
c19416_g1	hypothetical protein MTR_1g093960 [Medicago truncatula]>gi|657404857|gb|KEH43458.1| hypothetical protein MTR_1g093985 [Medicago truncatula]
c19423_g1	DEAD-box ATP-dependent RNA helicase [Medicago truncatula]>gi|355479473|gb|AES60676.1| DEAD-box ATP-dependent RNA helicase-like protein [Medicago truncatula]
c19424_g1	BZIP transcription factor ATB2 [Medicago truncatula]>gi|355508035|gb|AES89177.1| BZIP transcription factor bZIP124 [Medicago truncatula]
c19425_g1	hypothetical protein MTR_1g007490 [Medicago truncatula]
c19426_g1	unknown [Medicago truncatula]>gi|657388230|gb|KEH30193.1| transcription elongation factor B [Medicago truncatula]
c19427_g1	MFP1 attachment factor [Medicago truncatula]>gi|87241428|gb|ABD33286.1| hypothetical protein MtrDRAFT_AC158501g23v2 [Medicago truncatula]>gi|355478169|gb|AES59372.1| MFP1 attachment factor-like protein [Medicago truncatula]>gi|388510166|gb|AFK43149.1| unknown [Medicago truncatula]
c19428_g1	hypothetical protein MTR_5g076930 [Medicago truncatula]>gi|355517508|gb|AES99131.1| Pmr5/Cas1p GDSL/SGNH-like acyl-esterase family protein [Medicago truncatula]
c19432_g1	wound-responsive family protein [Medicago truncatula]
c19433_g1	Fructose-1,6-bisphosphatase class [Medicago truncatula]>gi|355509449|gb|AES90591.1| fructose-1,6-bisphosphatase [Medicago truncatula]
c19441_g1	syntaxin-81 protein [Medicago truncatula]
c19446_g1	PREDICTED: cyclic pyranopterin monophosphate synthase, mitochondrial-like isoform X1 [Glycine max]
c19447_g1	PREDICTED: solute carrier family 35 member F5-like isoform X1 [Cicer arietinum]>gi|502103566|ref|XP_004492312.1| PREDICTED: solute carrier family 35 member F5-like isoform X2 [Cicer arietinum]
c19448_g1	hypothetical protein MTR_8g092340 [Medicago truncatula]>gi|355524172|gb|AET04626.1| transmembrane protein, putative [Medicago truncatula]>gi|388493744|gb|AFK34938.1| unknown [Medicago truncatula]
c19449_g1	unnamed protein product [Vitis vinifera]
c19449_g2	Peptidyl-prolyl cis-trans isomerase [Medicago truncatula]>gi|217075695|gb|ACJ86207.1| unknown [Medicago truncatula]>gi|388493248|gb|AFK34690.1| unknown [Medicago truncatula]>gi|388495260|gb|AFK35696.1| unknown [Medicago truncatula]
c19452_g1	Sialyltransferase-like protein [Medicago truncatula]>gi|355499514|gb|AES80717.1| CAZy family GT29 glycosyltransferase [Medicago truncatula]
c19453_g1	Adenosine 3'-phospho 5'-phosphosulfate transporter [Medicago truncatula]>gi|124360233|gb|ABN08246.1| Solute carrier family 35 member B3, related [Medicago truncatula]>gi|355498864|gb|AES80067.1| UDP-galactose transporter 1 [Medicago truncatula]
c19455_g1	hypothetical protein MTR_5g017620 [Medicago truncatula]>gi|355513102|gb|AES94725.1| hypothetical protein MTR_5g017620 [Medicago truncatula]
c19457_g1	PREDICTED: uncharacterized protein LOC100800996 [Glycine max]
c19467_g1	heavy metal transport/detoxification domain protein [Medicago truncatula]
c19468_g1	TVP38/TMEM64 family membrane slr0305-like protein [Medicago truncatula]
c19470_g1	hypothetical protein MTR_1g088670 [Medicago truncatula]>gi|355480593|gb|AES61796.1| ribosome biogenesis protein Nop16 [Medicago truncatula]
c19471_g1	R3H domain protein [Medicago truncatula]
c19473_g1	Photosystem II reaction center protein K [Medicago truncatula]
c1948_g1	unknown [Medicago truncatula]>gi|388517399|gb|AFK46761.1| unknown [Medicago truncatula]>gi|657386712|gb|KEH28981.1| adenine nucleotide alpha hydrolase superfamily protein [Medicago truncatula]
c19480_g1	PREDICTED: pentatricopeptide repeat-containing protein At3g60050-like isoform X1 [Cicer arietinum]>gi|502109554|ref|XP_004493672.1| PREDICTED: pentatricopeptide repeat-containing protein At3g60050-like isoform X2 [Cicer arietinum]
c19483_g1	Hexokinase I [Medicago truncatula]>gi|355478526|gb|AES59729.1| hexokinase [Medicago truncatula]
c19487_g3	1,2-dihydroxy-3-keto-5-methylthiopentene dioxygenase [Medicago truncatula]
c19490_g1	ABA-inducible bHLH-type transcription factor [Medicago truncatula]
c19492_g1	TPR 7B-like protein [Medicago truncatula]
c19494_g1	F-box/LRR-repeat protein [Medicago truncatula]>gi|355492440|gb|AES73643.1| F-box/RNI/FBD-like domain protein [Medicago truncatula]
c19495_g1	unknown [Medicago truncatula]
c19510_g1	PWWP domain protein [Medicago truncatula]
c19519_g1	Cysteine synthase [Medicago truncatula]>gi|355480082|gb|AES61285.1| O-acetylserine (thiol) lyase [Medicago truncatula]
c1952_g1	PREDICTED: classical arabinogalactan protein 1-like [Cicer arietinum]
c19522_g1	carboxy-terminal TIM barrel domain enolase [Medicago truncatula]
c19528_g1	Fumarate hydratase [Medicago truncatula]>gi|355480520|gb|AES61723.1| fumarate hydratase [Medicago truncatula]
c19529_g2	MAP kinase-like protein [Medicago truncatula]>gi|355519026|gb|AET00650.1| Serine/Threonine-kinase WNK11-like protein [Medicago truncatula]
c1953_g1	hypothetical protein MTR_2g027780 [Medicago truncatula]>gi|355483413|gb|AES64616.1| zinc finger, C3HC4 type (RING finger) protein [Medicago truncatula]
c19541_g1	hypothetical protein MTR_5g083980 [Medicago truncatula]>gi|355518095|gb|AES99718.1| WEB family plant protein [Medicago truncatula]
c19542_g1	hypothetical protein MTR_5g094960 [Medicago truncatula]>gi|355519078|gb|AET00702.1| hypothetical protein MTR_5g094960 [Medicago truncatula]
c19543_g1	auxin influx transporter [Medicago truncatula]
c19545_g1	transmembrane protein, putative [Medicago truncatula]
c19547_g1	Calcium-dependent protein kinase [Medicago truncatula]>gi|355480000|gb|AES61203.1| phosphoenolpyruvate carboxylase-related kinase [Medicago truncatula]
c19554_g1	hypothetical protein MTR_3g019320 [Medicago truncatula]>gi|355487738|gb|AES68941.1| LHCP translocation defect protein, putative [Medicago truncatula]>gi|388518635|gb|AFK47379.1| unknown [Medicago truncatula]
c19555_g1	unknown [Medicago truncatula]>gi|388494276|gb|AFK35204.1| unknown [Medicago truncatula]>gi|657396923|gb|KEH36756.1| TMS membrane protein/tumor differentially protein [Medicago truncatula]
c19562_g1	hypothetical protein MTR_2g078620 [Medicago truncatula]
c19563_g1	S-adenosylmethionine-dependent methyltransferase, putative [Medicago truncatula]
c19571_g1	Progesterone 5-beta-reductase [Medicago truncatula]>gi|657395513|gb|KEH35787.1| 3-oxo-delta(4,5)-steroid 5-beta-reductase-like protein [Medicago truncatula]
c19578_g1	FKBP-type peptidyl-prolyl cis-trans isomerase [Medicago truncatula]
c19584_g2	GPN-loop GTPase [Medicago truncatula]>gi|355481269|gb|AES62472.1| P-loop nucleoside triphosphate hydrolase superfamily protein [Medicago truncatula]
c19585_g1	AKIN beta2 [Medicago truncatula]>gi|657397178|gb|KEH36988.1| SNF1-related kinase regulatory subunit beta-2 [Medicago truncatula]
c19590_g1	Auxin-induced SAUR-like protein [Medicago truncatula]>gi|357458913|ref|XP_003599737.1| Auxin-induced SAUR-like protein [Medicago truncatula]>gi|657369637|gb|KEH16004.1| SAUR-like auxin-responsive family protein [Medicago truncatula]
c19595_g1	Transcription factor bZIP [Medicago truncatula]
c19598_g2	homeobox associated leucine zipper protein [Medicago truncatula]
c19605_g1	Signal recognition particle receptor subunit alpha [Medicago truncatula]>gi|355511364|gb|AES92506.1| signal recognition particle receptor protein, putative [Medicago truncatula]
c19608_g1	PREDICTED: serine/threonine-protein phosphatase PP2A-3 catalytic subunit-like, partial [Prunus mume]
c19609_g1	Tyrosine-protein kinase ABL2 [Medicago truncatula]>gi|355508648|gb|AES89790.1| MAP kinase kinase kinase-like protein [Medicago truncatula]
c19610_g1	Auxin-induced protein-like protein [Medicago truncatula]>gi|657400040|gb|KEH39389.1| SAUR-like auxin-responsive family protein [Medicago truncatula]
c19616_g1	hypothetical protein MTR_6g034375 [Medicago truncatula]
c19621_g1	Vesicle-associated membrane protein-associated protein A [Medicago truncatula]>gi|158516790|gb|ABW70158.1| vesicle-associated protein [Medicago truncatula]>gi|355506295|gb|AES87437.1| VAMP-associated protein [Medicago truncatula]>gi|388503014|gb|AFK39573.1| unknown [Medicago truncatula]
c19623_g1	Transmembrane 9 superfamily member [Medicago truncatula]>gi|355507169|gb|AES88311.1| endomembrane protein 70 family protein [Medicago truncatula]
c19630_g2	unknown [Medicago truncatula]>gi|657383491|gb|KEH27192.1| 2OG-Fe(II) oxygenase family oxidoreductase [Medicago truncatula]
c19632_g1	Histone-lysine N-methyltransferase, H3 lysine-9 specific SUVH1 [Medicago truncatula]>gi|355499874|gb|AES81077.1| histone-lysine N-methyltransferase [Medicago truncatula]
c19637_g1	Protein ABCI12 [Medicago truncatula]>gi|355483138|gb|AES64341.1| cobalt ion transmembrane transporters protein [Medicago truncatula]
c19639_g1	hypothetical protein MTR_2g019160 [Medicago truncatula]>gi|355482949|gb|AES64152.1| transmembrane protein, putative [Medicago truncatula]
c19640_g1	hypothetical protein 11M19.5 [Arabidopsis halleri]
c19647_g1	PREDICTED: zinc finger CCCH domain-containing protein 19-like [Cicer arietinum]
c19651_g1	bacteriochlorophyll synthase, putative [Medicago truncatula]
c19654_g1	Solute carrier family 35 member E3 [Medicago truncatula]>gi|355478632|gb|AES59835.1| nucleotide/sugar transporter family protein [Medicago truncatula]
c19662_g1	zinc finger homeodomain protein [Medicago truncatula]
c19663_g1	myb transcription factor [Medicago truncatula]
c19665_g1	PREDICTED: 50S ribosomal protein L15, chloroplastic-like [Cicer arietinum]
c19669_g1	Solute carrier family 35 member E4 [Medicago truncatula]>gi|355489890|gb|AES71093.1| triose-phosphate transporter family protein [Medicago truncatula]
c19679_g1	PPR containing plant-like protein [Medicago truncatula]
c19682_g1	receptor-like kinase feronia-like protein [Medicago truncatula]
c19691_g1	plastid transcriptionally active protein [Medicago truncatula]
c19692_g1	beta-1,4-xylosyltransferase, putative [Medicago truncatula]
c19697_g1	octicosapeptide/phox/Bem1p domain kinase superfamily protein [Medicago truncatula]
c19698_g1	DELLA domain GRAS family transcription factor GAI [Medicago truncatula]
c19704_g1	60S ribosomal protein L12 [Medicago truncatula]>gi|217071520|gb|ACJ84120.1| unknown [Medicago truncatula]>gi|217075190|gb|ACJ85955.1| unknown [Medicago truncatula]>gi|355507440|gb|AES88582.1| 60S ribosomal L12-like protein [Medicago truncatula]>gi|388514003|gb|AFK45063.1| unknown [Medicago truncatula]
c19710_g1	plant-specific import receptor subunit TOM20 [Medicago truncatula]
c19713_g1	DUF4408 domain protein [Medicago truncatula]
c19714_g1	CONSTANS-LIKE a [Pisum sativum]
c19715_g1	hypothetical protein MTR_4g091530 [Medicago truncatula]>gi|87240487|gb|ABD32345.1| Octicosapeptide/Phox/Bem1p [Medicago truncatula]>gi|355509327|gb|AES90469.1| octicosapeptide/phox/Bem1p (PB1) domain protein [Medicago truncatula]
c19716_g1	Brassinosteroid receptor [Medicago truncatula]>gi|355491552|gb|AES72755.1| LRR receptor-like kinase family protein [Medicago truncatula]
c19719_g1	hypothetical protein MTR_4g120730 [Medicago truncatula]>gi|355510761|gb|AES91903.1| polygalacturonase/glycoside hydrolase family protein [Medicago truncatula]
c19720_g1	sieve element occlusion protein [Medicago truncatula]
c19720_g2	PREDICTED: uncharacterized protein LOC101501922 [Cicer arietinum]
c19723_g1	Cysteine-rich repeat secretory protein [Medicago truncatula]>gi|355517603|gb|AES99226.1| salt stress response/antifungal domain protein [Medicago truncatula]
c19724_g1	PREDICTED: uncharacterized protein LOC101490574 [Cicer arietinum]
c19725_g1	ammonium transporter 1 protein [Medicago truncatula]
c19730_g1	hypothetical protein CISIN_1g032288mg [Citrus sinensis]
c19732_g1	arabinose 5-phosphate isomerase, putative [Medicago truncatula]
c19739_g1	plant invertase/pectin methylesterase inhibitor [Medicago truncatula]
c19742_g1	hypothetical protein MTR_4g103580 [Medicago truncatula]>gi|355509896|gb|AES91038.1| Det1 complexing ubiquitin ligase [Medicago truncatula]
c19744_g1	Bromodomain-containing protein [Medicago truncatula]>gi|140053518|gb|ABE79573.2| Bromodomain [Medicago truncatula]
c19746_g1	unknown [Medicago truncatula]>gi|657387750|gb|KEH29825.1| photosystem I subunit O [Medicago truncatula]
c19747_g1	PREDICTED: 40S ribosomal protein S11-like [Phoenix dactylifera]
c19749_g1	B12D protein [Medicago truncatula]>gi|355490877|gb|AES72080.1| NADH-ubiquinone reductase complex 1 MLRQ subunit [Medicago truncatula]>gi|388491714|gb|AFK33923.1| unknown [Medicago truncatula]
c19750_g1	Sec14 cytosolic factor [Medicago truncatula]>gi|355491790|gb|AES72993.1| polyphosphoinositide-binding protein [Medicago truncatula]>gi|388521721|gb|AFK48922.1| unknown [Medicago truncatula]
c19752_g1	50S ribosomal protein L20 [Medicago truncatula]>gi|355518385|gb|AET00009.1| 50S ribosomal protein L20 [Medicago truncatula]>gi|388499506|gb|AFK37819.1| unknown [Medicago truncatula]>gi|657371276|gb|KEH17282.1| 50S ribosomal protein L20 [Medicago truncatula]
c19753_g1	PREDICTED: 3-ketoacyl-CoA thiolase 2, peroxisomal-like [Cicer arietinum]
c19754_g1	carboxy-terminal domain cyclin [Medicago truncatula]
c19755_g1	hypothetical protein MTR_7g073720 [Medicago truncatula]
c19756_g1	gibberellin 3-beta-hydroxylase [Medicago falcata]
c19757_g1	zinc-ribbon domain protein [Medicago truncatula]
c19758_g1	malonyl CoA-acyl carrier transacylase [Medicago truncatula]
c19759_g1	zinc finger, C3HC4 type (RING finger) protein [Medicago truncatula]
c19760_g1	Magnesium-dependent phosphatase [Medicago truncatula]>gi|355509441|gb|AES90583.1| magnesium-dependent phosphatase-like protein [Medicago truncatula]
c19761_g1	hypothetical protein MTR_6g084600 [Medicago truncatula]
c19767_g1	DNA polymerase V [Medicago truncatula]>gi|355482362|gb|AES63565.1| DNA polymerase V-like protein, putative [Medicago truncatula]
c19772_g1	biotin/lipoate A/B protein ligase family protein [Medicago truncatula]
c19774_g1	PREDICTED: uncharacterized protein LOC101511689 [Cicer arietinum]
c19777_g1	U-box domain-containing protein [Medicago truncatula]>gi|355517557|gb|AES99180.1| Avr9/Cf-9 rapidly elicited protein [Medicago truncatula]
c19778_g1	hypothetical protein MTR_2g049140 [Medicago truncatula]>gi|355484596|gb|AES65799.1| MLP3.9 protein [Medicago truncatula]>gi|388517687|gb|AFK46905.1| unknown [Medicago truncatula]
c19787_g1	transmembrane protein, putative [Medicago truncatula]
c19788_g1	DUF1639 family protein [Medicago truncatula]
c19791_g1	white-brown-complex ABC transporter family protein [Medicago truncatula]
c19792_g1	BCL-2-associated athanogene protein [Medicago truncatula]
c19793_g1	hypothetical protein MTR_4g032740 [Medicago truncatula]
c19796_g1	Protein neuralized [Medicago truncatula]>gi|657404716|gb|KEH43339.1| RING/U-box protein [Medicago truncatula]
c19798_g1	receptor-like Serine/Threonine-kinase plant [Medicago truncatula]
c19800_g1	MYB transcription factor MYB112 [Medicago truncatula]
c19802_g1	PREDICTED: chalcone synthase 2-like [Glycine max]
c19803_g1	unknown [Medicago truncatula]
c19805_g2	Ribosome-recycling factor [Medicago truncatula]>gi|217072182|gb|ACJ84451.1| unknown [Medicago truncatula]>gi|217072782|gb|ACJ84751.1| unknown [Medicago truncatula]>gi|355479687|gb|AES60890.1| ribosome recycling factor [Medicago truncatula]
c19808_g1	unknown [Medicago truncatula]
c19810_g1	Ribulose-1 5-bisphosphate carboxylase/oxygenase activase [Medicago truncatula]>gi|355517785|gb|AES99408.1| ribulose bisphosphate carboxylase/oxygenase activase [Medicago truncatula]
c19811_g1	Serine/threonine protein kinase HT1 [Medicago truncatula]>gi|355517139|gb|AES98762.1| Serine/Threonine-kinase DDB-G0267514-like protein, putative [Medicago truncatula]
c19818_g1	PREDICTED: uncharacterized protein LOC102665107 [Glycine max]
c19820_g1	plant/F8L15-130 protein [Medicago truncatula]
c19822_g1	PREDICTED: uncharacterized protein LOC101491366 [Cicer arietinum]
c19825_g1	PREDICTED: uncharacterized protein LOC101499859 [Cicer arietinum]
c19827_g1	E3 ubiquitin-protein ligase RF298-like protein, putative [Medicago truncatula]
c1983_g1	F-box/RNI/FBD-like domain protein [Medicago truncatula]
c19831_g1	hypothetical protein MTR_3g080510 [Medicago truncatula]>gi|355490468|gb|AES71671.1| bromodomain associated protein [Medicago truncatula]>gi|388521311|gb|AFK48717.1| unknown [Medicago truncatula]
c19833_g1	Blue copper protein [Medicago truncatula]>gi|355481470|gb|AES62673.1| plastocyanin-like domain protein [Medicago truncatula]
c19836_g1	hypothetical protein MTR_5g095700 [Medicago truncatula]>gi|355519144|gb|AET00768.1| hypothetical protein MTR_5g095700 [Medicago truncatula]>gi|388508316|gb|AFK42224.1| unknown [Medicago truncatula]
c19837_g1	DEAD-box ATP-dependent RNA helicase [Medicago truncatula]>gi|657382070|gb|KEH26019.1| DEAD-box ATP-dependent RNA helicase [Medicago truncatula]
c19843_g1	protein phosphatase 2A regulatory B subunit family protein [Medicago truncatula]
c19845_g1	hypothetical protein MTR_5g007360 [Medicago truncatula]>gi|355512152|gb|AES93775.1| RAP annotation release 2, NERD domain protein [Medicago truncatula]
c19846_g1	alpha amino-terminal protein methyltransferase [Medicago truncatula]
c19847_g1	E3 ubiquitin-protein ligase RHF2A, putative [Medicago truncatula]
c19847_g2	E3 ubiquitin-protein ligase RHF2A, putative [Medicago truncatula]
c19849_g1	equilibrative nucleoside transporter 6 [Medicago truncatula]
c1986_g1	hypothetical protein MTR_8g101380 [Medicago truncatula]
c19861_g1	Hexose transporter [Medicago truncatula]>gi|355499365|gb|AES80568.1| sugar porter (SP) family MFS transporter [Medicago truncatula]
c19862_g1	PREDICTED: protein MOS2-like isoform X1 [Cicer arietinum]>gi|502123466|ref|XP_004498121.1| PREDICTED: protein MOS2-like isoform X2 [Cicer arietinum]
c19863_g1	alpha/beta fold hydrolase [Medicago truncatula]
c19865_g1	Beta-1,3-galactosyl-O-glycosyl-glycoprotein beta-1,6-N-acetylglucosaminyltransferase [Medicago truncatula]>gi|657370844|gb|KEH16895.1| core-2/I-branching enzyme [Medicago truncatula]
c19866_g1	hypothetical protein MTR_8g101880 [Medicago truncatula]>gi|217071558|gb|ACJ84139.1| unknown [Medicago truncatula]>gi|388516515|gb|AFK46319.1| unknown [Medicago truncatula]>gi|657376115|gb|KEH21320.1| ATP synthase G subunit family protein [Medicago truncatula]
c19867_g1	myb transcription factor [Medicago truncatula]
c19869_g1	hypothetical protein MTR_7g100260 [Medicago truncatula]>gi|355500554|gb|AES81757.1| hypothetical protein MTR_7g100260 [Medicago truncatula]
c19870_g1	Protein TIFY 3B [Medicago truncatula]>gi|355510970|gb|AES92112.1| divergent CCT motif protein [Medicago truncatula]>gi|388508596|gb|AFK42364.1| unknown [Medicago truncatula]
c19873_g1	Cytochrome P450 [Medicago truncatula]
c19875_g1	IQ domain-containing protein [Medicago truncatula]
c19877_g1	E1 subunit-like 2-oxoglutarate dehydrogenase [Medicago truncatula]
c19878_g1	ABCG5, partial [Triticum aestivum]
c19880_g1	Adenylate isopentenyltransferase [Medicago truncatula]>gi|355479725|gb|AES60928.1| adenylate isopentenyltransferase [Medicago truncatula]
c19889_g1	vacuolar protein sorting-associated protein [Medicago truncatula]
c19891_g2	dishevelled/Egl-10/leckstrin domain protein [Medicago truncatula]
c19893_g1	dual specificity phosphatase family protein [Medicago truncatula]
c19894_g1	Glucan endo-1,3-beta-glucosidase [Medicago truncatula]>gi|355511504|gb|AES92646.1| glucan endo-1,3-beta-glucosidase-like protein [Medicago truncatula]
c19894_g2	Glucan endo-1,3-beta-glucosidase [Medicago truncatula]>gi|355511504|gb|AES92646.1| glucan endo-1,3-beta-glucosidase-like protein [Medicago truncatula]
c19895_g1	hypothetical protein MTR_7g090420 [Medicago truncatula]>gi|355500067|gb|AES81270.1| hypothetical protein MTR_7g090420 [Medicago truncatula]
c19897_g1	bHLH transcription factor-like protein [Medicago truncatula]
c199_g1	H+-transporting two-sector ATPase, alpha/beta subunit, central region, related [Medicago truncatula]
c1990_g1	PREDICTED: outer envelope pore protein 16, chloroplastic [Nicotiana tomentosiformis]
c19900_g2	glycosyltransferase family 90 protein [Medicago truncatula]
c19904_g1	PREDICTED: translation initiation factor IF-2-like [Cicer arietinum]
c19905_g1	DUF506 family protein [Medicago truncatula]
c19908_g1	hypothetical protein MTR_4g116130 [Medicago truncatula]>gi|355510533|gb|AES91675.1| adenylate cyclase [Medicago truncatula]
c19909_g1	unnamed protein product [Coffea canephora]
c19910_g1	unknown [Medicago truncatula]
c19910_g2	Cysteine desulfurase [Medicago truncatula]>gi|355501160|gb|AES82363.1| isopenicillin N epimerase-like protein [Medicago truncatula]
c19912_g1	UPF0678 fatty acid-binding protein-like protein [Medicago truncatula]
c19916_g1	hypothetical protein MTR_7g104725 [Medicago truncatula]
c19918_g1	ethylene-overproduction protein [Medicago truncatula]
c19922_g1	afadin/alpha-actinin-binding protein [Medicago truncatula]
c19923_g1	RNI superfamily protein [Medicago truncatula]
c19925_g1	LRR receptor-like kinase family protein [Medicago truncatula]
c19926_g1	Serine hydroxymethyltransferase [Medicago truncatula]>gi|355482884|gb|AES64087.1| serine transhydroxymethyltransferase [Medicago truncatula]
c19929_g1	polygalacturonase inhibitor [Medicago truncatula]
c19932_g1	F-box-like protein [Medicago truncatula]
c19934_g1	unknown [Medicago truncatula]>gi|657390923|gb|AES91906.2| pathogenesis-related protein bet V I family protein [Medicago truncatula]
c19938_g1	AP-4 complex subunit mu [Medicago truncatula]>gi|355516611|gb|AES98234.1| clathrin-adaptor medium chain AP-2 [Medicago truncatula]
c19941_g1	pathogenesis-related thaumatin family protein [Medicago truncatula]
c19942_g1	unknown [Medicago truncatula]>gi|657392950|gb|KEH33829.1| perchloric acid soluble translation inhibitor-like protein [Medicago truncatula]
c19946_g1	PREDICTED: putative nuclease HARBI1-like [Glycine max]
c19947_g1	shaggy-like kinase dzeta [Medicago truncatula]
c19948_g1	Vesicle-associated membrane protein [Medicago truncatula]>gi|355497984|gb|AES79187.1| synaptobrevin-like protein [Medicago truncatula]
c19950_g1	cysteinyl-tRNA synthetase [Medicago truncatula]
c19957_g1	unknown [Medicago truncatula]>gi|657397351|gb|KEH37103.1| 50S ribosomal protein L7/L12 [Medicago truncatula]
c19958_g1	PREDICTED: putative RNA methyltransferase At5g10620-like [Cicer arietinum]
c19959_g1	hypothetical protein MTR_4g031010 [Medicago truncatula]>gi|355506462|gb|AES87604.1| carbohydrate esterase plant-like protein [Medicago truncatula]
c19959_g2	PREDICTED: probable carbohydrate esterase At4g34215-like [Cicer arietinum]
c19961_g1	UDP rhamnose anthocyanidin-3-glucoside rhamnosyltransferase [Medicago truncatula]>gi|358346083|ref|XP_003637102.1| UDP rhamnose anthocyanidin-3-glucoside rhamnosyltransferase [Medicago truncatula]>gi|355480703|gb|AES61906.1| UDP-glucosyltransferase family protein [Medicago truncatula]
c19963_g1	hypothetical protein MTR_4g050330 [Medicago truncatula]
c19968_g1	enhancer of polycomb-like transcription factor protein [Medicago truncatula]
c19969_g1	armadillo/beta-catenin repeat protein [Medicago truncatula]
c19969_g2	hypothetical protein PHAVU_007G192300g [Phaseolus vulgaris]>gi|561018078|gb|ESW16882.1| hypothetical protein PHAVU_007G192300g [Phaseolus vulgaris]
c19974_g1	transmembrane protein, putative [Medicago truncatula]
c19974_g2	transmembrane protein, putative [Medicago truncatula]
c19980_g1	hydroxyproline-rich protein, putative [Medicago truncatula]
c19982_g1	Cytokinin oxidase [Medicago truncatula]>gi|355500115|gb|AES81318.1| cytokinin oxidase/dehydrogenase-like protein [Medicago truncatula]
c1999_g1	Ribulose-1 5-bisphosphate carboxylase/oxygenase activase [Medicago truncatula]>gi|355517785|gb|AES99408.1| ribulose bisphosphate carboxylase/oxygenase activase [Medicago truncatula]
c19991_g1	PREDICTED: tRNA-dihydrouridine synthase A-like isoform X1 [Cicer arietinum]
c19993_g1	Aconitate hydratase [Medicago truncatula]>gi|355506984|gb|AES88126.1| cytoplasmic-like aconitate hydratase [Medicago truncatula]
c19994_g1	glycosylphosphatidylinositol anchor attachment-like protein [Medicago truncatula]
c19994_g2	glycosylphosphatidylinositol anchor attachment-like protein [Medicago truncatula]
c19996_g1	disease resistance protein (TIR-NBS-LRR class), putative [Medicago truncatula]
c20000_g1	hypothetical protein MTR_8g101380 [Medicago truncatula]
c20014_g1	CrcB-like protein [Medicago truncatula]>gi|355490130|gb|AES71333.1| camphor resistance CrcB-like protein [Medicago truncatula]
c20017_g1	auxin-independent growth promoter-like protein [Medicago truncatula]
c20019_g1	unknown [Medicago truncatula]>gi|657393264|gb|KEH34102.1| transmembrane protein, putative [Medicago truncatula]
c20023_g1	Anthocyanin 3'-O-beta-glucosyltransferase [Medicago truncatula]>gi|355513016|gb|AES94639.1| UDP-glucosyltransferase family protein [Medicago truncatula]
c20024_g1	Ubiquitin [Medicago truncatula]
c20028_g1	Prefoldin subunit [Medicago truncatula]>gi|355481781|gb|AES62984.1| prefoldin subunit 5 [Medicago truncatula]
c20031_g1	Purple acid phosphatase [Medicago truncatula]
c20035_g1	BTB/POZ domain protein [Medicago truncatula]
c20038_g1	hypothetical protein MTR_7g006800 [Medicago truncatula]>gi|357501561|ref|XP_003621069.1| hypothetical protein MTR_7g006800 [Medicago truncatula]>gi|355496084|gb|AES77287.1| SNARE associated family protein [Medicago truncatula]>gi|657376435|gb|KEH21513.1| SNARE associated family protein [Medicago truncatula]
c20040_g1	Late embryogenesis abundant protein D-34 [Medicago truncatula]>gi|355488581|gb|AES69784.1| late embryogenesis abundant D-like protein [Medicago truncatula]
c20045_g1	NADP-dependent D-sorbitol-6-phosphate dehydrogenase [Medicago truncatula]>gi|355508135|gb|AES89277.1| NADP-dependent D-sorbitol-6-phosphate dehydrogenase [Medicago truncatula]>gi|388507144|gb|AFK41638.1| unknown [Medicago truncatula]
c20052_g1	unknown [Medicago truncatula]
c20055_g1	galacturonosyltransferase [Medicago truncatula]
c20057_g2	structural maintenance of chromosomes domain protein [Medicago truncatula]
c20058_g2	TRAF-type zinc finger domain-containing protein [Medicago truncatula]>gi|355492760|gb|AES73963.1| TRAF-type zinc finger protein [Medicago truncatula]
c20061_g1	BZIP transcription factor [Medicago truncatula]>gi|355514935|gb|AES96558.1| BZIP transcription factor [Medicago truncatula]
c2007_g1	PREDICTED: putative uncharacterized protein DDB_G0291812-like [Cicer arietinum]
c20070_g2	PREDICTED: probable sugar phosphate/phosphate translocator At3g17430 [Cucumis melo]
c20071_g1	Dof zinc finger protein DOF1.10 [Medicago truncatula]>gi|355508803|gb|AES89945.1| DOF-type zinc finger DNA-binding family protein [Medicago truncatula]
c20072_g1	Poly(A) polymerase [Medicago truncatula]
c20079_g1	Ubiquitin fusion degradation protein-like protein [Medicago truncatula]>gi|355518311|gb|AES99934.1| ubiquitin fusion degradation protein (UFD1), putative [Medicago truncatula]
c2008_g1	hypothetical protein MTR_2g026390 [Medicago truncatula]>gi|355483318|gb|AES64521.1| bromo adjacent-like domain protein [Medicago truncatula]
c20080_g1	FAD-dependent oxidoreductase [Medicago truncatula]
c20083_g1	hypothetical protein MTR_8g085190 [Medicago truncatula]>gi|355523683|gb|AET04137.1| hypothetical protein MTR_8g085190 [Medicago truncatula]
c20085_g1	PREDICTED: UDP-glycosyltransferase 85A7-like [Cicer arietinum]>gi|533214778|gb|AGU14131.1| UDP-glycosyltransferase [Cicer arietinum]
c20088_g1	Ubiquitin carrier protein [Medicago truncatula]
c20091_g2	hypothetical protein MTR_7g108100 [Medicago truncatula]>gi|355500878|gb|AES82081.1| rRNA processing protein [Medicago truncatula]
c20098_g1	hypothetical protein CISIN_1g048696mg [Citrus sinensis]
c20099_g1	mechanosensitive ion channel-like protein [Medicago truncatula]
c20107_g1	myb-like transcription factor family protein [Medicago truncatula]
c20109_g1	F-box/LRR-repeat protein [Medicago truncatula]
c20110_g1	PREDICTED: scarecrow-like protein 14-like [Cicer arietinum]
c20115_g1	Alanine glyoxylate aminotransferase [Medicago truncatula]>gi|355489207|gb|AES70410.1| serine-glyoxylate aminotransferase-like protein [Medicago truncatula]
c20121_g1	Serine/Threonine kinase domain protein [Medicago truncatula]
c20122_g1	hypothetical protein MTR_7g083660 [Medicago truncatula]>gi|355499483|gb|AES80686.1| nodulin-like/MFS transporter [Medicago truncatula]
c20123_g1	hypothetical protein MTR_1g108640 [Medicago truncatula]>gi|355481618|gb|AES62821.1| DUF4228 domain protein [Medicago truncatula]>gi|388499686|gb|AFK37909.1| unknown [Medicago truncatula]
c20125_g2	methylesterase [Medicago truncatula]
c20131_g1	importin-like protein [Medicago truncatula]
c20132_g1	PREDICTED: uncharacterized protein LOC101514073 isoform X1 [Cicer arietinum]
c20136_g1	5'-3' exonuclease-like protein [Medicago truncatula]
c20140_g1	hypothetical protein MTR_6g059610 [Medicago truncatula]>gi|355494584|gb|AES75787.1| hypothetical protein MTR_6g059610 [Medicago truncatula]
c20146_g2	Regulation of nuclear pre-mRNA domain-containing protein 1B [Medicago truncatula]>gi|355491060|gb|AES72263.1| ENTH/VHS family protein [Medicago truncatula]
c20158_g1	Transcription factor PCF2 [Medicago truncatula]>gi|355510108|gb|AES91250.1| TCP family transcription factor [Medicago truncatula]
c20159_g1	Baculoviral IAP repeat-containing protein [Medicago truncatula]>gi|355509681|gb|AES90823.1| MND1-interacting protein [Medicago truncatula]
c20161_g1	unknown [Medicago truncatula]>gi|657379995|gb|KEH24274.1| Mal D 1-associated protein [Medicago truncatula]
c20163_g1	Phosphoinositide phospholipase C [Medicago truncatula]>gi|355517971|gb|AES99594.1| phosphatidylinositol-specific phospholipase C [Medicago truncatula]
c20163_g2	Phosphoinositide phospholipase C [Medicago truncatula]>gi|355517971|gb|AES99594.1| phosphatidylinositol-specific phospholipase C [Medicago truncatula]
c20167_g1	hypothetical protein MTR_8g032370 [Medicago truncatula]
c20168_g1	Aquaporin MIP family NIP subfamily [Medicago truncatula]>gi|355487294|gb|AES68497.1| major intrinsic protein (MIP) family transporter [Medicago truncatula]
c20172_g1	hypothetical protein MTR_7g082760 [Medicago truncatula]>gi|355499413|gb|AES80616.1| hypothetical protein MTR_7g082760 [Medicago truncatula]>gi|388513599|gb|AFK44861.1| unknown [Medicago truncatula]
c20173_g1	valyl-tRNA synthetase/valine-tRNA ligase [Medicago truncatula]
c20177_g1	DNA-binding protein, putative [Medicago truncatula]
c2018_g1	SCF ubiquitin ligase, SKP1 component [Medicago truncatula]
c20184_g1	brevis radix-like protein [Medicago truncatula]
c20186_g1	Early tobacco anther [Medicago truncatula]>gi|355497824|gb|AES79027.1| 3-demethylubiquinone-9 3-methyltransferase domain protein [Medicago truncatula]>gi|388501826|gb|AFK38979.1| unknown [Medicago truncatula]
c20188_g2	transmembrane protein, putative [Medicago truncatula]
c20189_g1	wuschel-related homeobox protein [Medicago truncatula]
c20190_g1	hypothetical protein MTR_7g102330 [Medicago truncatula]>gi|355500716|gb|AES81919.1| four ACT domain ACT domain protein which protein [Medicago truncatula]
c20193_g1	plant gibberellin 2-oxidase [Medicago truncatula]
c20194_g1	PREDICTED: G-protein coupled receptor 1-like isoform X1 [Cicer arietinum]
c20197_g1	reactive oxygen species modulator 1 [Medicago truncatula]
c20199_g1	minichromosome maintenance 2 protein [Pisum sativum]
c20199_g2	DNA replication licensing factor mcm2 [Medicago truncatula]
c202_g1	unknown [Medicago truncatula]>gi|388505032|gb|AFK40582.1| unknown [Medicago truncatula]>gi|657399518|gb|KEH38958.1| stress responsive A/B barrel domain protein [Medicago truncatula]
c20200_g1	transducin/WD-like repeat-protein [Medicago truncatula]
c20203_g1	Protein kinase and PP2C-like domain-containing protein [Medicago truncatula]>gi|355479294|gb|AES60497.1| kinase and PP2C-like domain protein [Medicago truncatula]
c20205_g1	hypothetical protein MTR_3g114130 [Medicago truncatula]
c20211_g1	hypothetical protein MTR_8g006370 [Medicago truncatula]>gi|355520746|gb|AET01200.1| alpha/beta hydrolase family protein [Medicago truncatula]
c20213_g1	multi-copper oxidase-like protein [Medicago truncatula]
c20216_g1	hypothetical protein MTR_5g006610 [Medicago truncatula]>gi|355512087|gb|AES93710.1| RNA-directed DNA methylation protein [Medicago truncatula]>gi|388497794|gb|AFK36963.1| unknown [Medicago truncatula]
c20217_g1	E3 ubiquitin-protein ligase PUB23-like protein [Medicago truncatula]
c20218_g1	ribosomal protein S14 [Trifolium repens]>gi|514994641|gb|AGO63620.1| ribosomal protein S14 [Trifolium repens]
c20218_g2	photosystem I P700 chlorophyll A apoprotein A2 [Medicago truncatula]
c20223_g1	PREDICTED: protein MCM10 homolog [Cicer arietinum]
c20224_g1	unknown [Medicago truncatula]
c20233_g1	PREDICTED: uncharacterized protein LOC101492970 [Cicer arietinum]
c20234_g1	E3 ubiquitin-protein ligase XBOS33, putative [Medicago truncatula]
c20235_g1	alpha/beta fold hydrolase [Medicago truncatula]
c20236_g1	Pectinesterase [Medicago truncatula]
c20240_g1	DUF246 domain-containing protein [Medicago truncatula]
c20241_g1	electron transport SCO1/SenC family protein, putative [Medicago truncatula]
c20245_g2	DNA-damage-repair/toleration protein DRT102 [Medicago truncatula]>gi|355501424|gb|AES82627.1| DNA-damage-repair/toleration protein DRT102, putative [Medicago truncatula]
c20261_g1	Kinase R-like protein [Medicago truncatula]>gi|355524905|gb|AET05359.1| receptor-like kinase [Medicago truncatula]
c20262_g1	hypothetical protein MTR_2g014890 [Medicago truncatula]>gi|355482722|gb|AES63925.1| hypothetical protein MTR_2g014890 [Medicago truncatula]
c20272_g1	hypothetical protein PHAVU_003G1202000g, partial [Phaseolus vulgaris]>gi|561027804|gb|ESW26444.1| hypothetical protein PHAVU_003G1202000g, partial [Phaseolus vulgaris]
c20274_g1	PWWP domain protein [Medicago truncatula]
c20276_g3	expressed protein [Arabidopsis lyrata subsp. lyrata]>gi|297336407|gb|EFH66824.1| expressed protein [Arabidopsis lyrata subsp. lyrata]
c20280_g2	Pathogenesis-related protein 1A [Medicago truncatula]>gi|355509368|gb|AES90510.1| CAP, cysteine-rich secretory protein, antigen 5 [Medicago truncatula]
c20288_g1	Ran-binding protein-like protein [Medicago truncatula]>gi|355494151|gb|AES75354.1| Ran-binding protein 2, Ran-binding domain protein [Medicago truncatula]
c20289_g1	DUF760 family protein [Medicago truncatula]
c20290_g1	Autophagy-related protein [Medicago truncatula]>gi|355516824|gb|AES98447.1| autophagy-related protein [Medicago truncatula]
c20290_g3	Autophagy-related protein [Medicago truncatula]>gi|355516824|gb|AES98447.1| autophagy-related protein [Medicago truncatula]
c20291_g1	PREDICTED: transmembrane protein 258-like [Cicer arietinum]
c20297_g1	unknown [Medicago truncatula]
c20303_g1	Vacuolar iron transporter [Medicago truncatula]>gi|355525002|gb|AET05456.1| vacuolar iron transporter-like protein [Medicago truncatula]
c20305_g1	hypothetical protein MTR_2g025410 [Medicago truncatula]>gi|87162699|gb|ABD28494.1| protein F12F1.11 - , putative [Medicago truncatula]>gi|355483235|gb|AES64438.1| hypothetical protein MTR_2g025410 [Medicago truncatula]
c20319_g1	MACPF domain NSL1-like protein [Medicago truncatula]
c20327_g1	SAP domain protein [Medicago truncatula]
c20328_g1	unknown [Medicago truncatula]
c20333_g1	survival protein SurE-like phosphatase/nucleotidase [Medicago truncatula]
c20334_g1	hypothetical protein MTR_5g022990 [Medicago truncatula]>gi|355513588|gb|AES95211.1| methionine-S-oxide reductase [Medicago truncatula]>gi|388495256|gb|AFK35694.1| unknown [Medicago truncatula]
c20336_g1	unknown [Medicago truncatula]
c20339_g1	Bromodomain-containing protein [Medicago truncatula]>gi|355518907|gb|AET00531.1| DNA-binding bromodomain protein [Medicago truncatula]
c2034_g1	cytochrome P450 family ABA 8'-hydroxylase [Medicago truncatula]
c20340_g1	tryptophan synthase beta chain [Medicago truncatula]
c20341_g1	C-8,7 sterol isomerase, putative [Medicago truncatula]
c20347_g1	hypothetical protein MTR_8g090365 [Medicago truncatula]
c20349_g1	PREDICTED: 60S ribosomal protein L23a-1-like isoform X1 [Glycine max]>gi|571549962|ref|XP_006603025.1| PREDICTED: 60S ribosomal protein L23a-1-like isoform X2 [Glycine max]
c20351_g1	hypothetical protein MTR_050s0014 [Medicago truncatula]>gi|388517101|gb|AFK46612.1| unknown [Medicago truncatula]>gi|657387495|gb|KEH29611.1| hypothetical protein MTR_4g046033 [Medicago truncatula]
c20354_g1	transmembrane protein, putative [Medicago truncatula]
[truncated: 16,906 more rows]
