# Supplementary material for: Transcriptomic profiling of Melilotus albus near-isogenic lines contrasting for coumarin content
Source: Sci Rep. 2017 Jul 4;7:4577. doi: 10.1038/s41598-017-04111-y (PMC5496894; doi:10.1038/s41598-017-04111-y)
Supplement: Supplementary file 4 — Supplementary Table S4 [file 41598_2017_4111_MOESM4_ESM.xls]

## Sheet: Table S4
Table S4 GO annotation of M. albus unigenes.
GO ID (Lev1)	GO Term (Lev1)	GO ID (Lev2)	GO Term (Lev2)	GO ID (Lev3)	GO Term (Lev3)	GO ID (Lev4)	GO Term (Lev4)	Gene Number	Gene List
GO:0005575	Cellular Component	GO:0031974	membrane-enclosed lumen	GO:0031970	organelle envelope lumen	GO:0005758	mitochondrial intermembrane space	3	c4487_g1,c31228_g1,c2700_g1
GO:0005575	Cellular Component	GO:0031974	membrane-enclosed lumen	GO:0043233	organelle lumen	GO:0070013	intracellular organelle lumen	914	c34365_g1,c60998_g1,c12205_g1,c32275_g1,c35440_g8,c27601_g1,c30890_g1,c14931_g1,c29840_g1,c85116_g1,c47581_g1,c67348_g1,c36616_g6,c30253_g1,c33834_g1,c18759_g1,c34951_g3,c75654_g1,c48129_g1,c2618_g1,c17392_g1,c43765_g1,c15062_g1,c36511_g1,c66239_g1,c36100_g3,c71747_g1,c86738_g1,c53521_g1,c35767_g2,c32516_g1,c10698_g1,c30744_g1,c3245_g2,c3674_g1,c84912_g1,c57350_g1,c42689_g1,c803_g1,c17553_g2,c559…
GO:0005575	Cellular Component	GO:0016020	membrane	GO:0031090	organelle membrane	GO:0010008	endosome membrane	7	c1810_g1,c60040_g1,c27783_g1,c80315_g1,c27202_g1,c75493_g1,c69154_g1
GO:0005575	Cellular Component	GO:0016020	membrane	GO:0031090	organelle membrane	GO:0005789	endoplasmic reticulum membrane	166	c37491_g2,c85287_g1,c19605_g1,c52127_g1,c90817_g1,c14480_g1,c22025_g1,c19994_g1,c35961_g2,c35977_g3,c69814_g1,c7759_g1,c74385_g1,c44169_g1,c22188_g1,c36101_g5,c26651_g1,c27656_g1,c92599_g1,c29977_g1,c19167_g1,c22188_g2,c31569_g1,c36512_g4,c29923_g3,c18900_g1,c37411_g4,c30049_g1,c18846_g1,c23636_g1,c29833_g1,c59974_g1,c27956_g1,c11064_g1,c17772_g2,c7597_g1,c19138_g1,c30899_g1,c38124_g1,c33842_g1,c…
GO:0005575	Cellular Component	GO:0016020	membrane	GO:0031090	organelle membrane	GO:0031968	organelle outer membrane	123	c33232_g2,c33232_g1,c27421_g1,c26861_g1,c91214_g1,c4773_g1,c48318_g1,c35069_g2,c63584_g1,c3942_g1,c28009_g1,c30925_g1,c28338_g1,c93123_g1,c64014_g1,c31026_g1,c35561_g6,c14865_g1,c81336_g1,c69908_g1,c28987_g1,c78710_g1,c92681_g1,c22164_g1,c46248_g1,c33254_g1,c60317_g1,c35489_g3,c30315_g1,c33886_g1,c36978_g1,c52326_g1,c33154_g1,c6653_g1,c36448_g2,c33900_g1,c36339_g2,c59502_g1,c21195_g1,c31262_g2,c5…
GO:0005575	Cellular Component	GO:0016020	membrane	GO:0031090	organelle membrane	GO:0031312	extrinsic component of organelle membrane	4	c25255_g1,c86738_g1,c72410_g1,c34855_g4
GO:0005575	Cellular Component	GO:0016020	membrane	GO:0031090	organelle membrane	GO:0031965	nuclear membrane	16	c90412_g1,c29181_g1,c1973_g1,c24207_g1,c34601_g1,c20590_g1,c21405_g1,c35183_g2,c7303_g1,c85458_g1,c55510_g1,c11183_g1,c90374_g1,c39044_g1,c63666_g1,c83022_g1
GO:0005575	Cellular Component	GO:0016020	membrane	GO:0031090	organelle membrane	GO:0012506	vesicle membrane	123	c34179_g4,c33975_g4,c27590_g1,c35429_g8,c42570_g1,c43549_g1,c33699_g4,c49004_g1,c37649_g1,c54317_g1,c33576_g1,c28722_g1,c28117_g1,c4279_g1,c29273_g1,c10593_g1,c36757_g5,c29816_g1,c36383_g1,c54333_g1,c55036_g1,c27491_g1,c66687_g1,c20939_g1,c38690_g1,c1785_g1,c30036_g1,c34035_g1,c34073_g8,c40266_g1,c46071_g1,c75452_g1,c28885_g1,c23308_g1,c23871_g1,c65956_g1,c28549_g1,c36304_g3,c25621_g1,c24453_g1,c…
GO:0005575	Cellular Component	GO:0016020	membrane	GO:0031090	organelle membrane	GO:0019866	organelle inner membrane	343	c35286_g4,c25970_g2,c30538_g2,c22784_g1,c37698_g1,c3336_g1,c33355_g1,c26414_g1,c60986_g1,c58427_g1,c956_g1,c34731_g2,c27205_g1,c37064_g7,c33649_g1,c36075_g2,c25909_g1,c29181_g1,c9480_g1,c17261_g1,c20720_g1,c59845_g1,c92828_g1,c2700_g1,c25944_g2,c16363_g1,c13897_g1,c15528_g1,c20017_g1,c73721_g1,c64559_g1,c9285_g1,c53153_g1,c14980_g1,c37018_g1,c81427_g1,c90412_g1,c53359_g1,c37121_g1,c36058_g2,c3495…
GO:0005575	Cellular Component	GO:0016020	membrane	GO:0031090	organelle membrane	GO:0005774	vacuolar membrane	51	c61067_g1,c37444_g1,c34625_g1,c61534_g1,c60331_g1,c26314_g1,c28343_g1,c21716_g1,c19106_g1,c30382_g1,c34488_g3,c34242_g1,c31503_g1,c24682_g1,c34447_g1,c27949_g1,c19300_g1,c14719_g1,c32393_g2,c1136_g1,c3634_g1,c20840_g1,c6714_g1,c78762_g1,c32843_g1,c34495_g1,c15143_g1,c37207_g3,c27947_g1,c32002_g2,c88921_g1,c23697_g1,c35342_g2,c30933_g2,c21126_g1,c34517_g1,c34517_g2,c34242_g2,c71991_g1,c8030_g1,c35…
GO:0005575	Cellular Component	GO:0016020	membrane	GO:0031090	organelle membrane	GO:0042170	plastid membrane	3	c35472_g4,c31036_g1,c60317_g1
GO:0005575	Cellular Component	GO:0016020	membrane	GO:0031090	organelle membrane	GO:0031966	mitochondrial membrane	446	c81427_g1,c919_g1,c37018_g1,c31109_g1,c34957_g2,c36058_g2,c37121_g1,c53359_g1,c31026_g2,c30762_g1,c37153_g5,c30875_g1,c58550_g1,c40761_g1,c35720_g9,c37191_g3,c32918_g1,c80090_g1,c41558_g1,c26410_g1,c24462_g1,c10970_g1,c31578_g1,c30641_g1,c1039_g1,c69362_g1,c33695_g1,c93677_g1,c29484_g1,c34825_g1,c33758_g1,c10461_g1,c37514_g3,c16033_g1,c57623_g1,c6755_g1,c33129_g2,c36289_g1,c36088_g3,c26236_g1,c51…
GO:0005575	Cellular Component	GO:0016020	membrane	GO:0031090	organelle membrane	GO:0000139	Golgi membrane	90	c29273_g1,c7443_g1,c4328_g1,c26451_g1,c31399_g1,c27401_g1,c36383_g1,c35173_g1,c26818_g1,c27590_g1,c13914_g1,c33361_g2,c30854_g1,c43549_g1,c35429_g8,c37649_g1,c25187_g1,c33576_g1,c54317_g1,c14714_g1,c29383_g1,c58221_g1,c15511_g1,c27673_g1,c50588_g1,c39535_g1,c37001_g1,c35678_g3,c72666_g1,c35429_g4,c38690_g1,c34035_g1,c34073_g8,c61311_g1,c28885_g1,c23871_g1,c4323_g1,c28549_g1,c34427_g1,c24844_g1,c3…
GO:0005575	Cellular Component	GO:0016020	membrane	GO:0031090	organelle membrane	GO:0098588	bounding membrane of organelle	638	c35173_g1,c54333_g1,c34395_g1,c33069_g1,c29273_g1,c31278_g1,c34242_g1,c59259_g1,c11234_g1,c7558_g1,c15511_g1,c35396_g1,c4279_g1,c25525_g1,c36061_g2,c66593_g1,c34179_g4,c33154_g1,c6653_g1,c35863_g1,c22059_g1,c43549_g1,c53037_g1,c54306_g1,c42182_g1,c9683_g1,c27673_g1,c12688_g1,c50588_g1,c14865_g1,c75452_g1,c32761_g2,c35561_g6,c86415_g1,c31596_g4,c23581_g1,c3942_g1,c37514_g3,c10461_g1,c19106_g1,c800…
GO:0005575	Cellular Component	GO:0016020	membrane	GO:0031090	organelle membrane	GO:0031903	microbody membrane	23	c35090_g3,c25255_g1,c25490_g1,c86738_g1,c66593_g1,c72410_g1,c67125_g1,c72626_g1,c1003_g1,c73380_g1,c61657_g1,c82852_g1,c79163_g1,c36860_g8,c74241_g1,c72256_g1,c1003_g2,c24054_g1,c26573_g1,c25085_g1,c34812_g1,c34855_g4,c61750_g1
GO:0005575	Cellular Component	GO:0016020	membrane	GO:0048475	coated membrane	GO:0030117	membrane coat	164	c4279_g1,c54317_g1,c50699_g1,c28117_g1,c43549_g1,c34179_g4,c85993_g1,c20939_g1,c29816_g1,c3796_g1,c54333_g1,c35936_g1,c72525_g1,c10593_g1,c28759_g1,c29273_g1,c54925_g1,c46071_g1,c906_g1,c75452_g1,c58519_g1,c28885_g1,c49378_g1,c34035_g1,c40266_g1,c1785_g1,c9683_g1,c28978_g1,c54306_g1,c11152_g1,c50588_g1,c87050_g1,c81369_g1,c12688_g1,c89675_g1,c67015_g1,c79947_g1,c29385_g1,c77125_g1,c36137_g2,c3251…
GO:0005575	Cellular Component	GO:0016020	membrane	GO:0042175	nuclear outer membrane-endoplasmic reticulum membrane network	GO:0005789	endoplasmic reticulum membrane	166	c37491_g2,c85287_g1,c19605_g1,c52127_g1,c90817_g1,c14480_g1,c22025_g1,c19994_g1,c35961_g2,c35977_g3,c69814_g1,c7759_g1,c74385_g1,c44169_g1,c22188_g1,c36101_g5,c26651_g1,c27656_g1,c92599_g1,c29977_g1,c19167_g1,c22188_g2,c31569_g1,c36512_g4,c29923_g3,c18900_g1,c37411_g4,c30049_g1,c18846_g1,c23636_g1,c29833_g1,c59974_g1,c27956_g1,c11064_g1,c17772_g2,c7597_g1,c19138_g1,c30899_g1,c38124_g1,c33842_g1,c…
GO:0005575	Cellular Component	GO:0016020	membrane	GO:0098552	side of membrane	GO:0098562	cytoplasmic side of membrane	4	c36406_g1,c36659_g4,c28611_g2,c28692_g1
GO:0005575	Cellular Component	GO:0016020	membrane	GO:0098533	ATPase dependent transmembrane transport complex	GO:0090533	cation-transporting ATPase complex	14	c57571_g1,c35696_g2,c22612_g1,c89575_g1,c40562_g1,c27811_g1,c22033_g1,c31958_g2,c7080_g1,c30138_g1,c29153_g1,c8472_g1,c6969_g1,c29945_g1
GO:0005575	Cellular Component	GO:0016020	membrane	GO:0019867	outer membrane	GO:0031968	organelle outer membrane	123	c33232_g2,c33232_g1,c27421_g1,c26861_g1,c91214_g1,c4773_g1,c48318_g1,c35069_g2,c63584_g1,c3942_g1,c28009_g1,c30925_g1,c28338_g1,c93123_g1,c64014_g1,c31026_g1,c35561_g6,c14865_g1,c81336_g1,c69908_g1,c28987_g1,c78710_g1,c92681_g1,c22164_g1,c46248_g1,c33254_g1,c60317_g1,c35489_g3,c30315_g1,c33886_g1,c36978_g1,c52326_g1,c33154_g1,c6653_g1,c36448_g2,c33900_g1,c36339_g2,c59502_g1,c21195_g1,c31262_g2,c5…
GO:0005575	Cellular Component	GO:0016020	membrane	GO:0034357	photosynthetic membrane	GO:0009521	photosystem	228	c29423_g1,c1195_g2,c49602_g1,c46716_g1,c39345_g1,c35157_g1,c29040_g3,c34799_g2,c35743_g6,c6669_g1,c59744_g1,c88702_g1,c65019_g1,c30653_g1,c79728_g1,c7216_g1,c31837_g5,c59264_g1,c86425_g1,c17727_g1,c37175_g3,c70238_g1,c37010_g1,c31132_g1,c37530_g1,c32294_g2,c20218_g2,c36271_g2,c36060_g1,c27683_g1,c33004_g2,c14672_g1,c37289_g1,c36181_g7,c31888_g1,c37578_g1,c30870_g2,c19492_g1,c16776_g1,c32046_g1,c8…
GO:0005575	Cellular Component	GO:0016020	membrane	GO:0034357	photosynthetic membrane	GO:0042651	thylakoid membrane	53	c21149_g1,c29773_g1,c90053_g1,c86582_g1,c34008_g1,c35929_g2,c25492_g1,c17663_g1,c21485_g1,c30870_g1,c10909_g1,c25970_g2,c37916_g1,c41398_g1,c21089_g1,c56664_g1,c70238_g1,c37249_g3,c35539_g3,c35370_g2,c36060_g1,c25988_g2,c77846_g1,c30734_g1,c66184_g1,c36181_g7,c42797_g1,c37578_g1,c30870_g2,c35076_g4,c31771_g1,c66951_g1,c71390_g1,c65019_g1,c30653_g1,c3626_g1,c32291_g1,c13160_g1,c7216_g1,c33589_g1,c…
GO:0005575	Cellular Component	GO:0016020	membrane	GO:0098589	membrane region	GO:0042175	nuclear outer membrane-endoplasmic reticulum membrane network	238	c61191_g1,c35206_g1,c93276_g1,c34338_g1,c73491_g1,c67099_g1,c42182_g1,c53037_g1,c36929_g1,c56465_g1,c15258_g1,c12124_g1,c34837_g4,c36029_g1,c20617_g1,c23581_g1,c31596_g3,c31596_g4,c86415_g1,c37578_g1,c32761_g2,c23312_g1,c12354_g1,c36667_g2,c31278_g1,c29353_g1,c68738_g1,c34395_g1,c33019_g1,c33069_g1,c35011_g1,c43361_g1,c83658_g1,c30189_g1,c20305_g1,c35863_g1,c20704_g1,c22059_g1,c9363_g1,c68558_g1,…
GO:0005575	Cellular Component	GO:0016020	membrane	GO:0098589	membrane region	GO:0045121	membrane raft	7	c1810_g1,c27783_g1,c60040_g1,c69154_g1,c75493_g1,c80315_g1,c27202_g1
GO:0005575	Cellular Component	GO:0016020	membrane	GO:0098589	membrane region	GO:0005789	endoplasmic reticulum membrane	166	c37491_g2,c85287_g1,c19605_g1,c52127_g1,c90817_g1,c14480_g1,c22025_g1,c19994_g1,c35961_g2,c35977_g3,c69814_g1,c7759_g1,c74385_g1,c44169_g1,c22188_g1,c36101_g5,c26651_g1,c27656_g1,c92599_g1,c29977_g1,c19167_g1,c22188_g2,c31569_g1,c36512_g4,c29923_g3,c18900_g1,c37411_g4,c30049_g1,c18846_g1,c23636_g1,c29833_g1,c59974_g1,c27956_g1,c11064_g1,c17772_g2,c7597_g1,c19138_g1,c30899_g1,c38124_g1,c33842_g1,c…
GO:0005575	Cellular Component	GO:0016020	membrane	GO:0005886	plasma membrane	GO:0044459	plasma membrane part	249	c70015_g1,c78755_g1,c32918_g2,c37167_g4,c37276_g2,c29153_g1,c19942_g1,c23686_g1,c75801_g1,c28549_g1,c43092_g1,c46708_g1,c14428_g1,c33944_g1,c26250_g1,c26501_g1,c29627_g2,c58867_g1,c44283_g1,c24141_g1,c35855_g1,c47645_g1,c29040_g1,c18946_g1,c37001_g1,c73323_g1,c37649_g1,c19234_g1,c4022_g1,c381_g1,c17273_g1,c30548_g3,c92015_g1,c27590_g1,c24422_g1,c40562_g1,c34936_g1,c36115_g1,c36659_g4,c41142_g1,c3…
GO:0005575	Cellular Component	GO:0016020	membrane	GO:0044425	membrane part	GO:0034702	ion channel complex	32	c19662_g1,c26250_g1,c31295_g1,c46708_g1,c69212_g1,c37167_g4,c70015_g1,c30049_g1,c19942_g1,c48815_g1,c25863_g1,c47645_g1,c34990_g1,c29627_g2,c33586_g1,c35867_g3,c20593_g1,c37302_g1,c36115_g1,c41142_g1,c30049_g2,c92015_g1,c64708_g1,c37148_g1,c32463_g2,c30548_g3,c13562_g2,c35266_g2,c26378_g1,c29101_g1,c27316_g1,c68906_g1
GO:0005575	Cellular Component	GO:0016020	membrane	GO:0044425	membrane part	GO:0098589	membrane region	245	c33379_g3,c1192_g1,c41627_g1,c37479_g1,c54140_g1,c91865_g1,c34983_g5,c64185_g1,c59198_g1,c82237_g1,c33615_g1,c80315_g1,c56897_g1,c31816_g2,c13800_g1,c33978_g2,c38735_g1,c33821_g1,c26438_g1,c154_g1,c30337_g2,c17457_g1,c49142_g1,c63832_g1,c36916_g1,c61835_g1,c80062_g1,c15149_g1,c35067_g10,c34780_g7,c7896_g1,c1039_g1,c60788_g1,c19994_g2,c14975_g1,c33724_g1,c37786_g1,c35233_g3,c57585_g1,c80000_g1,c36…
GO:0005575	Cellular Component	GO:0016020	membrane	GO:0044425	membrane part	GO:0016469	proton-transporting two-sector ATPase complex	534	c68394_g1,c37444_g1,c60918_g1,c35383_g1,c16906_g1,c22443_g1,c33851_g1,c30382_g1,c75449_g1,c26114_g1,c68736_g1,c27790_g1,c4450_g1,c37045_g1,c25613_g1,c37422_g1,c34517_g1,c37051_g1,c24576_g2,c35461_g1,c19322_g1,c40828_g1,c86147_g1,c69411_g1,c573_g1,c15191_g1,c36406_g4,c26741_g1,c33975_g2,c19035_g1,c37068_g1,c38876_g1,c27622_g1,c88203_g1,c32450_g1,c3407_g1,c18287_g1,c36297_g5,c65047_g1,c78691_g1,c32…
GO:0005575	Cellular Component	GO:0016020	membrane	GO:0044425	membrane part	GO:0005905	coated pit	27	c35327_g3,c39240_g1,c37001_g1,c31983_g1,c32087_g1,c35444_g1,c8440_g1,c21082_g1,c19219_g1,c29273_g1,c27771_g1,c54750_g1,c47356_g1,c79947_g1,c32854_g1,c28549_g1,c46451_g1,c53914_g1,c28885_g1,c58396_g1,c26182_g1,c54317_g1,c33576_g1,c37649_g1,c43549_g1,c27590_g1,c33790_g1
GO:0005575	Cellular Component	GO:0016020	membrane	GO:0044425	membrane part	GO:0005789	endoplasmic reticulum membrane	166	c37491_g2,c85287_g1,c19605_g1,c52127_g1,c90817_g1,c14480_g1,c22025_g1,c19994_g1,c35961_g2,c35977_g3,c69814_g1,c7759_g1,c74385_g1,c44169_g1,c22188_g1,c36101_g5,c26651_g1,c27656_g1,c92599_g1,c29977_g1,c19167_g1,c22188_g2,c31569_g1,c36512_g4,c29923_g3,c18900_g1,c37411_g4,c30049_g1,c18846_g1,c23636_g1,c29833_g1,c59974_g1,c27956_g1,c11064_g1,c17772_g2,c7597_g1,c19138_g1,c30899_g1,c38124_g1,c33842_g1,c…
GO:0005575	Cellular Component	GO:0016020	membrane	GO:0044425	membrane part	GO:0045275	respiratory chain complex III	15	c30875_g1,c29720_g1,c5139_g2,c88514_g1,c66891_g1,c33545_g4,c34456_g2,c32831_g1,c55032_g1,c56694_g1,c23814_g1,c42513_g1,c34456_g1,c18910_g1,c5780_g1
GO:0005575	Cellular Component	GO:0016020	membrane	GO:0044425	membrane part	GO:0045273	respiratory chain complex II	1	c25304_g1
GO:0005575	Cellular Component	GO:0016020	membrane	GO:0044425	membrane part	GO:0045277	respiratory chain complex IV	6	c34251_g1,c27737_g1,c59845_g1,c3595_g1,c30538_g2,c35783_g3
GO:0005575	Cellular Component	GO:0016020	membrane	GO:0044425	membrane part	GO:1902495	transmembrane transporter complex	96	c35867_g3,c15169_g1,c20593_g1,c30875_g1,c33586_g1,c72026_g1,c34990_g1,c77694_g1,c90391_g1,c34456_g2,c66891_g1,c44392_g1,c34004_g3,c35696_g2,c32831_g1,c2711_g1,c31465_g1,c25863_g1,c30049_g1,c29720_g1,c19016_g1,c19662_g1,c30138_g1,c7080_g1,c5139_g2,c44440_g1,c57571_g1,c42513_g1,c26378_g1,c31683_g1,c13562_g2,c88514_g1,c54041_g1,c39533_g1,c8472_g1,c33545_g4,c30049_g2,c27811_g1,c37302_g1,c44361_g1,c29…
GO:0005575	Cellular Component	GO:0016020	membrane	GO:0044425	membrane part	GO:0044459	plasma membrane part	249	c70015_g1,c78755_g1,c32918_g2,c37167_g4,c37276_g2,c29153_g1,c19942_g1,c23686_g1,c75801_g1,c28549_g1,c43092_g1,c46708_g1,c14428_g1,c33944_g1,c26250_g1,c26501_g1,c29627_g2,c58867_g1,c44283_g1,c24141_g1,c35855_g1,c47645_g1,c29040_g1,c18946_g1,c37001_g1,c73323_g1,c37649_g1,c19234_g1,c4022_g1,c381_g1,c17273_g1,c30548_g3,c92015_g1,c27590_g1,c24422_g1,c40562_g1,c34936_g1,c36115_g1,c36659_g4,c41142_g1,c3…
GO:0005575	Cellular Component	GO:0016020	membrane	GO:0044425	membrane part	GO:0030119	AP-type membrane coat adaptor complex	41	c16111_g1,c81369_g1,c26517_g1,c93177_g1,c87050_g1,c35549_g6,c51051_g1,c27349_g1,c28978_g1,c16400_g1,c49378_g1,c34213_g1,c22655_g1,c906_g1,c36375_g1,c34919_g1,c26819_g1,c19938_g1,c1798_g1,c58519_g1,c1551_g1,c27771_g1,c54925_g1,c35936_g1,c12062_g1,c28759_g1,c72525_g1,c86312_g1,c26055_g1,c36539_g1,c28957_g1,c85993_g1,c31101_g1,c30094_g1,c17023_g1,c36539_g2,c36137_g2,c50699_g1,c22727_g1,c51014_g1,c24…
GO:0005575	Cellular Component	GO:0016020	membrane	GO:0044425	membrane part	GO:0070469	respiratory chain	126	c74784_g1,c88674_g1,c7363_g1,c30166_g1,c36289_g1,c33129_g2,c42513_g1,c17855_g1,c88795_g1,c21800_g2,c3953_g1,c75631_g1,c36158_g4,c69809_g1,c66289_g1,c5139_g2,c25517_g1,c3595_g1,c26400_g1,c41332_g1,c64115_g1,c88943_g1,c21882_g1,c33451_g4,c18420_g1,c33545_g4,c25109_g1,c16568_g1,c5642_g1,c25304_g1,c13340_g1,c68367_g1,c29608_g1,c25936_g1,c88514_g1,c34251_g1,c26385_g1,c34456_g2,c81066_g1,c37216_g2,c668…
GO:0005575	Cellular Component	GO:0016020	membrane	GO:0044425	membrane part	GO:0046930	pore complex	155	c31602_g1,c36479_g1,c35911_g1,c30610_g2,c3832_g1,c21496_g1,c10592_g1,c88314_g1,c67918_g1,c41313_g1,c36555_g2,c84338_g1,c33812_g4,c20416_g1,c28664_g1,c55067_g1,c63803_g1,c29144_g1,c23604_g1,c31177_g1,c85239_g1,c82880_g1,c72471_g1,c64771_g1,c35076_g4,c29921_g1,c71791_g1,c51668_g1,c27482_g1,c31089_g1,c35988_g3,c61215_g1,c23198_g1,c35714_g1,c50078_g1,c61527_g1,c30058_g1,c58313_g1,c36729_g1,c35760_g1,…
GO:0005575	Cellular Component	GO:0016020	membrane	GO:0044425	membrane part	GO:0033177	proton-transporting two-sector ATPase complex, proton-transporting domain	398	c12951_g1,c33972_g1,c31075_g1,c8477_g1,c23370_g1,c86106_g1,c48244_g1,c74857_g1,c28504_g1,c67535_g1,c35289_g3,c16755_g1,c35675_g3,c34119_g2,c61573_g1,c22330_g1,c38618_g1,c32515_g1,c32651_g2,c3674_g1,c36724_g1,c32907_g1,c32769_g3,c28220_g1,c67943_g1,c17967_g1,c25347_g1,c33395_g2,c24593_g1,c81072_g1,c36934_g1,c2618_g1,c17021_g1,c26646_g2,c56183_g1,c58558_g1,c73065_g1,c68084_g1,c15737_g1,c34149_g3,c1…
GO:0005575	Cellular Component	GO:0016020	membrane	GO:0044425	membrane part	GO:0044453	nuclear membrane part	16	c55510_g1,c11183_g1,c39044_g1,c63666_g1,c83022_g1,c90374_g1,c20590_g1,c21405_g1,c90412_g1,c29181_g1,c1973_g1,c24207_g1,c34601_g1,c7303_g1,c85458_g1,c35183_g2
GO:0005575	Cellular Component	GO:0016020	membrane	GO:0044425	membrane part	GO:0098552	side of membrane	4	c28692_g1,c28611_g2,c36659_g4,c36406_g1
GO:0005575	Cellular Component	GO:0016020	membrane	GO:0044425	membrane part	GO:0030964	NADH dehydrogenase complex	17	c36277_g3,c25970_g2,c33129_g2,c85148_g1,c71904_g1,c88943_g1,c3336_g1,c69809_g1,c84963_g1,c32943_g1,c10667_g1,c4236_g1,c78587_g1,c13209_g1,c24433_g1,c956_g1,c64756_g1
GO:0005575	Cellular Component	GO:0016020	membrane	GO:0044425	membrane part	GO:0019898	extrinsic component of membrane	35	c51948_g1,c55440_g1,c22370_g1,c14428_g1,c25255_g1,c86738_g1,c23686_g1,c28706_g1,c62909_g1,c51818_g1,c73323_g1,c59324_g1,c44697_g1,c70433_g1,c72410_g1,c6714_g1,c27697_g2,c32348_g1,c34716_g8,c34936_g1,c20621_g1,c18992_g1,c36840_g9,c18727_g1,c18992_g2,c34855_g4,c33864_g3,c36074_g2,c52682_g1,c4038_g1,c86446_g1,c76002_g1,c36285_g1,c30184_g1,c35964_g1
GO:0005575	Cellular Component	GO:0016020	membrane	GO:0044425	membrane part	GO:0009521	photosystem	228	c29423_g1,c1195_g2,c49602_g1,c46716_g1,c39345_g1,c35157_g1,c29040_g3,c34799_g2,c35743_g6,c6669_g1,c59744_g1,c88702_g1,c65019_g1,c30653_g1,c79728_g1,c7216_g1,c31837_g5,c59264_g1,c86425_g1,c17727_g1,c37175_g3,c70238_g1,c37010_g1,c31132_g1,c37530_g1,c32294_g2,c20218_g2,c36271_g2,c36060_g1,c27683_g1,c33004_g2,c14672_g1,c37289_g1,c36181_g7,c31888_g1,c37578_g1,c30870_g2,c19492_g1,c16776_g1,c32046_g1,c8…
GO:0005575	Cellular Component	GO:0016020	membrane	GO:0044425	membrane part	GO:0016021	integral component of membrane	446	c38403_g1,c30628_g1,c30581_g2,c4114_g1,c93633_g1,c72256_g1,c92599_g1,c27494_g1,c30116_g1,c34468_g1,c37312_g1,c37198_g2,c72626_g1,c37491_g2,c29989_g1,c8472_g1,c35961_g2,c58379_g1,c88514_g1,c17772_g2,c51309_g1,c90147_g1,c36389_g6,c28620_g2,c38124_g1,c34456_g2,c66891_g1,c32364_g1,c20590_g1,c60344_g1,c34990_g1,c31171_g1,c33586_g1,c8043_g1,c25728_g1,c74139_g1,c91510_g1,c80866_g1,c31569_g1,c28931_g4,c3…
GO:0005575	Cellular Component	GO:0016020	membrane	GO:0044425	membrane part	GO:0030117	membrane coat	164	c4279_g1,c54317_g1,c50699_g1,c28117_g1,c43549_g1,c34179_g4,c85993_g1,c20939_g1,c29816_g1,c3796_g1,c54333_g1,c35936_g1,c72525_g1,c10593_g1,c28759_g1,c29273_g1,c54925_g1,c46071_g1,c906_g1,c75452_g1,c58519_g1,c28885_g1,c49378_g1,c34035_g1,c40266_g1,c1785_g1,c9683_g1,c28978_g1,c54306_g1,c11152_g1,c50588_g1,c87050_g1,c81369_g1,c12688_g1,c89675_g1,c67015_g1,c79947_g1,c29385_g1,c77125_g1,c36137_g2,c3251…
GO:0005575	Cellular Component	GO:0016020	membrane	GO:0044425	membrane part	GO:0045267	proton-transporting ATP synthase, catalytic core	1	c84963_g1
GO:0005575	Cellular Component	GO:0016020	membrane	GO:0044425	membrane part	GO:0042175	nuclear outer membrane-endoplasmic reticulum membrane network	238	c61191_g1,c35206_g1,c93276_g1,c34338_g1,c73491_g1,c67099_g1,c42182_g1,c53037_g1,c36929_g1,c56465_g1,c15258_g1,c12124_g1,c34837_g4,c36029_g1,c20617_g1,c23581_g1,c31596_g3,c31596_g4,c86415_g1,c37578_g1,c32761_g2,c23312_g1,c12354_g1,c36667_g2,c31278_g1,c29353_g1,c68738_g1,c34395_g1,c33019_g1,c33069_g1,c35011_g1,c43361_g1,c83658_g1,c30189_g1,c20305_g1,c35863_g1,c20704_g1,c22059_g1,c9363_g1,c68558_g1,…
GO:0005575	Cellular Component	GO:0016020	membrane	GO:0044425	membrane part	GO:0071256	translocon complex	13	c36255_g2,c37494_g1,c37437_g1,c33821_g1,c35961_g2,c43392_g1,c33724_g1,c33450_g2,c17927_g1,c36916_g1,c18846_g1,c92066_g1,c14975_g1
GO:0005575	Cellular Component	GO:0016020	membrane	GO:0044425	membrane part	GO:0031225	anchored component of membrane	2	c78430_g1,c80260_g1
GO:0005575	Cellular Component	GO:0016020	membrane	GO:0044425	membrane part	GO:0098533	ATPase dependent transmembrane transport complex	17	c7080_g1,c30138_g1,c86605_g1,c89575_g1,c44392_g1,c22612_g1,c35696_g2,c57571_g1,c29153_g1,c31958_g2,c22033_g1,c6969_g1,c29945_g1,c8472_g1,c40562_g1,c19016_g1,c27811_g1
GO:0005575	Cellular Component	GO:0016020	membrane	GO:0044425	membrane part	GO:0031224	intrinsic component of membrane	3836	c80350_g1,c58897_g1,c23813_g1,c35795_g1,c66712_g1,c26319_g1,c28544_g1,c37076_g1,c91891_g1,c52054_g1,c69120_g1,c43467_g1,c23259_g1,c89911_g1,c30290_g1,c84445_g1,c33964_g5,c35537_g2,c21405_g1,c59516_g1,c32912_g1,c29310_g1,c15924_g1,c4328_g1,c28866_g1,c13090_g1,c43751_g1,c26248_g1,c29320_g3,c22775_g1,c28380_g1,c30833_g1,c23571_g2,c28695_g1,c56122_g1,c29457_g1,c86405_g1,c35495_g2,c81747_g1,c19247_g1,…
1,c7643_g1,c36286_g2,c37188_g1,c2009_g1,c30322_g1,c30610_g2,c9593_g2,c11311_g1,c27418_g1,c56794_g1,c31821_g1,c26270_g1,c12763_g1,c27811_g1,c30121_g1,c21040_g1,c33964_g2,c56268_g1,c20867_g1,c7358_g1,c31423_g3,c21112_g1,c32911_g2,c83660_g1,c42513_g1,c34372_g1,c45562_g1,c36929_g2,c35050_g1,c49339_g1,c31647_g2,c93971_g1,c26361_g1,c9865_g1,c28178_g1,c17263_g1,c25022_g1,c42952_g1,c36916_g1,c7150_g1,c49…
GO:0005575	Cellular Component	GO:0016020	membrane	GO:0044425	membrane part	GO:0033178	proton-transporting two-sector ATPase complex, catalytic domain	87	c35799_g1,c26693_g2,c24041_g2,c9742_g1,c63534_g1,c24429_g1,c84963_g1,c81764_g1,c87693_g1,c32900_g1,c34731_g2,c37444_g1,c30130_g1,c20720_g1,c59100_g1,c23420_g1,c26314_g1,c37146_g5,c24682_g1,c34488_g3,c30382_g1,c3634_g1,c1136_g1,c14719_g1,c18227_g1,c26114_g1,c28144_g1,c20840_g1,c68736_g1,c20017_g1,c15528_g1,c23117_g1,c29215_g2,c23102_g1,c34517_g1,c8030_g1,c33797_g1,c35898_g1,c34926_g1,c36535_g5,c79…
GO:0005575	Cellular Component	GO:0016020	membrane	GO:0044425	membrane part	GO:0044455	mitochondrial membrane part	306	c67387_g1,c35383_g1,c30130_g1,c33734_g6,c25839_g1,c35489_g3,c23420_g1,c92349_g1,c71904_g1,c15274_g1,c25171_g2,c68736_g1,c4684_g1,c88999_g1,c36700_g1,c25262_g1,c75449_g1,c34994_g1,c21318_g1,c23712_g1,c30630_g1,c24433_g1,c37422_g1,c37045_g1,c36648_g5,c86147_g1,c29875_g2,c34456_g1,c40828_g1,c37068_g1,c248_g1,c28086_g2,c36406_g4,c35742_g1,c5780_g1,c31647_g4,c80895_g1,c78691_g1,c36297_g5,c85542_g1,c34…
GO:0005575	Cellular Component	GO:0019012	virion	GO:0044423	virion part	GO:0019028	viral capsid	71	c47225_g1,c29377_g1,c49043_g1,c78197_g1,c62503_g1,c37150_g3,c81612_g1,c53716_g1,c35340_g1,c24600_g1,c30278_g3,c53393_g1,c57402_g1,c22688_g1,c84036_g1,c686_g1,c37373_g1,c35512_g2,c17469_g1,c60295_g1,c29069_g1,c72708_g1,c34312_g4,c12549_g1,c74986_g1,c67846_g1,c37505_g1,c75709_g1,c79150_g1,c35448_g1,c62496_g1,c37519_g3,c35357_g6,c93886_g1,c7399_g1,c19249_g1,c8028_g1,c91569_g1,c38202_g1,c16979_g1,c30…
GO:0005575	Cellular Component	GO:0019012	virion	GO:0044423	virion part	GO:0036338	viral membrane	329	c29107_g1,c36247_g2,c12815_g1,c26700_g1,c35005_g2,c33232_g1,c83724_g1,c75327_g1,c91214_g1,c15328_g1,c28670_g1,c30180_g1,c17273_g2,c31028_g1,c20042_g1,c31373_g1,c29007_g1,c31033_g1,c20061_g1,c27295_g1,c34623_g4,c43367_g1,c33324_g4,c31964_g1,c23902_g1,c34016_g1,c71791_g1,c37170_g1,c34428_g6,c29927_g1,c33188_g2,c33337_g1,c34999_g3,c61411_g1,c65901_g1,c66835_g1,c31589_g2,c34713_g1,c52985_g1,c6543_g1,…
GO:0005575	Cellular Component	GO:0043226	organelle	GO:0044422	organelle part	GO:0031301	integral component of organelle membrane	144	c24860_g1,c14714_g1,c11234_g1,c36255_g2,c81758_g1,c35396_g1,c29383_g1,c58221_g1,c15511_g1,c66593_g1,c33361_g2,c20305_g1,c25187_g1,c29181_g1,c1973_g1,c35173_g1,c31399_g1,c68738_g1,c27401_g1,c12354_g1,c67125_g1,c4323_g1,c11183_g1,c36029_g1,c56465_g1,c19083_g1,c27673_g1,c1003_g1,c33615_g1,c31816_g2,c38735_g1,c33821_g1,c33964_g2,c37229_g1,c90374_g1,c34983_g5,c80062_g1,c78809_g1,c26573_g1,c34812_g1,c1…
GO:0005575	Cellular Component	GO:0043226	organelle	GO:0044422	organelle part	GO:0044449	contractile fiber part	7	c75807_g1,c28637_g1,c29921_g1,c35966_g4,c82705_g1,c27210_g1,c92845_g1
GO:0005575	Cellular Component	GO:0043226	organelle	GO:0044422	organelle part	GO:0044441	ciliary part	6	c632_g1,c20827_g1,c33940_g3,c37020_g1,c29101_g1,c61618_g1
GO:0005575	Cellular Component	GO:0043226	organelle	GO:0044422	organelle part	GO:0044446	intracellular organelle part	3792	c61122_g1,c23715_g1,c35760_g1,c20704_g1,c14569_g1,c26375_g1,c33361_g2,c29905_g1,c37016_g2,c87525_g1,c24592_g1,c82676_g1,c24548_g1,c66072_g1,c17541_g1,c10469_g1,c31399_g1,c37360_g1,c24989_g1,c35601_g4,c27361_g1,c51694_g1,c71791_g1,c63641_g1,c31117_g3,c36978_g1,c75635_g1,c23198_g1,c30709_g1,c85148_g1,c88741_g1,c31717_g1,c36232_g4,c40728_g1,c19670_g1,c28780_g1,c65538_g1,c23604_g1,c34769_g1,c2815_g1,…
,c6684_g1,c14226_g1,c34643_g3,c29144_g1,c49350_g1,c28166_g2,c63803_g1,c23924_g1,c29007_g1,c75493_g1,c10988_g1,c5127_g1,c46071_g1,c4471_g1,c21072_g1,c22488_g1,c31602_g1,c3560_g1,c36378_g7,c28221_g1,c36863_g2,c45227_g1,c31672_g2,c35101_g1,c7630_g1,c69238_g1,c11152_g1,c3572_g1,c91955_g1,c6474_g1,c15258_g1,c24901_g1,c12440_g1,c332_g1,c28611_g2,c25110_g1,c34384_g2,c86569_g1,c31599_g1,c78191_g1,c29241_…
GO:0005575	Cellular Component	GO:0043226	organelle	GO:0044422	organelle part	GO:0031300	intrinsic component of organelle membrane	157	c14975_g1,c33724_g1,c19994_g2,c17053_g1,c55510_g1,c34703_g1,c36233_g4,c28442_g1,c33493_g1,c61657_g1,c19452_g1,c55224_g1,c35183_g2,c28161_g1,c48082_g1,c90412_g1,c34783_g2,c34601_g1,c34983_g5,c37229_g1,c90374_g1,c38735_g1,c33821_g1,c33964_g2,c1003_g1,c33615_g1,c59198_g1,c31816_g2,c13800_g1,c36916_g1,c85458_g1,c63832_g1,c24844_g1,c82852_g1,c154_g1,c24054_g1,c1003_g2,c26573_g1,c34812_g1,c80062_g1,c78…
GO:0005575	Cellular Component	GO:0043226	organelle	GO:0044422	organelle part	GO:0031090	organelle membrane	1007	c24322_g3,c22237_g1,c32095_g1,c28338_g1,c36293_g4,c22309_g1,c20819_g1,c35058_g2,c81336_g1,c23308_g1,c55032_g1,c20310_g1,c56694_g1,c33663_g1,c57929_g1,c29386_g1,c26861_g1,c34930_g3,c74671_g1,c63584_g1,c34441_g10,c5781_g1,c78776_g1,c20018_g1,c35783_g3,c31126_g1,c42570_g1,c33699_g4,c35320_g4,c17637_g1,c33900_g1,c31774_g1,c35802_g1,c33621_g1,c10667_g1,c33576_g1,c33450_g2,c24528_g1,c13576_g1,c9119_g1,…
GO:0005575	Cellular Component	GO:0043226	organelle	GO:0044422	organelle part	GO:0000313	organellar ribosome	12	c1723_g1,c75654_g1,c48129_g1,c31717_g1,c15914_g1,c846_g1,c10794_g1,c769_g1,c29673_g2,c12109_g1,c24772_g1,c57253_g1
GO:0005575	Cellular Component	GO:0043226	organelle	GO:0044422	organelle part	GO:0043233	organelle lumen	914	c40533_g1,c36121_g2,c51505_g1,c75429_g1,c39426_g1,c43821_g1,c75214_g1,c5103_g1,c4252_g1,c27205_g1,c13621_g1,c21993_g1,c64480_g1,c33101_g4,c37903_g1,c75950_g1,c33284_g1,c25397_g2,c35517_g2,c46047_g1,c35138_g2,c43908_g1,c59324_g1,c28399_g1,c41171_g1,c84071_g1,c34799_g2,c27544_g2,c35800_g2,c48559_g1,c34861_g2,c28674_g1,c73555_g1,c79500_g1,c33443_g2,c33076_g2,c58182_g1,c19196_g1,c25335_g2,c57811_g1,c…
GO:0005575	Cellular Component	GO:0043226	organelle	GO:0044422	organelle part	GO:0044461	bacterial-type flagellum part	30	c6182_g1,c44020_g1,c35898_g3,c58705_g1,c32449_g1,c52373_g1,c14757_g1,c29022_g1,c29022_g2,c81336_g1,c28948_g1,c36025_g1,c22806_g1,c80350_g1,c82840_g1,c4213_g1,c37033_g1,c50924_g1,c29927_g1,c72638_g1,c93579_g1,c4973_g1,c27597_g1,c47231_g1,c46682_g1,c35447_g1,c35529_g1,c31717_g2,c30596_g2,c35373_g5
GO:0005575	Cellular Component	GO:0043226	organelle	GO:0043228	non-membrane-bounded organelle	GO:0009288	bacterial-type flagellum	30	c44020_g1,c6182_g1,c35898_g3,c58705_g1,c32449_g1,c52373_g1,c81336_g1,c14757_g1,c29022_g1,c29022_g2,c36025_g1,c28948_g1,c4213_g1,c82840_g1,c80350_g1,c22806_g1,c37033_g1,c50924_g1,c93579_g1,c72638_g1,c29927_g1,c27597_g1,c4973_g1,c47231_g1,c46682_g1,c35447_g1,c31717_g2,c35529_g1,c30596_g2,c35373_g5
GO:0005575	Cellular Component	GO:0043226	organelle	GO:0043228	non-membrane-bounded organelle	GO:0043232	intracellular non-membrane-bounded organelle	3006	c34087_g1,c35947_g2,c31218_g1,c92312_g1,c72955_g1,c37233_g1,c35972_g1,c29412_g2,c4015_g1,c37210_g6,c88367_g1,c71710_g1,c31811_g1,c21874_g1,c32807_g1,c36360_g5,c8981_g2,c92845_g1,c34521_g1,c31858_g1,c34477_g2,c26365_g1,c32707_g1,c68971_g1,c4167_g1,c19349_g1,c78844_g1,c33306_g2,c32228_g1,c34385_g7,c38953_g1,c35008_g4,c80551_g1,c13693_g1,c40138_g1,c28997_g1,c83108_g1,c61543_g1,c31180_g2,c27522_g1,c3…
GO:0005575	Cellular Component	GO:0043226	organelle	GO:0043229	intracellular organelle	GO:0044446	intracellular organelle part	3792	c61122_g1,c23715_g1,c35760_g1,c20704_g1,c14569_g1,c26375_g1,c33361_g2,c29905_g1,c37016_g2,c87525_g1,c24592_g1,c82676_g1,c24548_g1,c66072_g1,c17541_g1,c10469_g1,c31399_g1,c37360_g1,c24989_g1,c35601_g4,c27361_g1,c51694_g1,c71791_g1,c63641_g1,c31117_g3,c36978_g1,c75635_g1,c23198_g1,c30709_g1,c85148_g1,c88741_g1,c31717_g1,c36232_g4,c40728_g1,c19670_g1,c28780_g1,c65538_g1,c23604_g1,c34769_g1,c2815_g1,…
,c6684_g1,c14226_g1,c34643_g3,c29144_g1,c49350_g1,c28166_g2,c63803_g1,c23924_g1,c29007_g1,c75493_g1,c10988_g1,c5127_g1,c46071_g1,c4471_g1,c21072_g1,c22488_g1,c31602_g1,c3560_g1,c36378_g7,c28221_g1,c36863_g2,c45227_g1,c31672_g2,c35101_g1,c7630_g1,c69238_g1,c11152_g1,c3572_g1,c91955_g1,c6474_g1,c15258_g1,c24901_g1,c12440_g1,c332_g1,c28611_g2,c25110_g1,c34384_g2,c86569_g1,c31599_g1,c78191_g1,c29241_…
GO:0005575	Cellular Component	GO:0043226	organelle	GO:0043229	intracellular organelle	GO:0043231	intracellular membrane-bounded organelle	5089	c68394_g1,c35373_g2,c57702_g1,c22207_g1,c14217_g1,c30105_g1,c32124_g2,c56904_g1,c46651_g1,c79488_g1,c37494_g1,c61826_g1,c4684_g1,c35676_g1,c84728_g1,c19322_g1,c81437_g1,c69843_g1,c66873_g1,c34734_g3,c34562_g2,c84689_g1,c24504_g1,c25052_g1,c39535_g1,c57989_g1,c45545_g1,c14239_g1,c9974_g1,c28438_g1,c8568_g1,c23871_g1,c29265_g1,c29074_g1,c85542_g1,c78153_g1,c31709_g5,c55047_g1,c32900_g1,c26745_g1,c6…
c32041_g3,c36440_g3,c37277_g3,c33839_g1,c11540_g1,c19281_g1,c69851_g1,c80182_g1,c61191_g1,c35421_g1,c3585_g1,c91401_g1,c35373_g3,c61270_g1,c44225_g1,c93006_g1,c36523_g2,c46238_g1,c51096_g1,c36915_g2,c26534_g1,c54535_g1,c4836_g1,c18719_g1,c59198_g1,c17678_g1,c34386_g1,c71663_g1,c92305_g1,c24836_g1,c35857_g6,c46548_g1,c37421_g2,c26523_g1,c87871_g1,c86472_g1,c29170_g1,c16251_g1,c24237_g1,c76271_g1,c…
GO:0005575	Cellular Component	GO:0043226	organelle	GO:0043229	intracellular organelle	GO:0043232	intracellular non-membrane-bounded organelle	3006	c34087_g1,c35947_g2,c31218_g1,c92312_g1,c72955_g1,c37233_g1,c35972_g1,c29412_g2,c4015_g1,c37210_g6,c88367_g1,c71710_g1,c31811_g1,c21874_g1,c32807_g1,c36360_g5,c8981_g2,c92845_g1,c34521_g1,c31858_g1,c34477_g2,c26365_g1,c32707_g1,c68971_g1,c4167_g1,c19349_g1,c78844_g1,c33306_g2,c32228_g1,c34385_g7,c38953_g1,c35008_g4,c80551_g1,c13693_g1,c40138_g1,c28997_g1,c83108_g1,c61543_g1,c31180_g2,c27522_g1,c3…
GO:0005575	Cellular Component	GO:0043226	organelle	GO:0043229	intracellular organelle	GO:0031410	cytoplasmic vesicle	156	c32087_g1,c39240_g1,c27374_g1,c3655_g1,c22945_g1,c35327_g3,c36021_g4,c19219_g1,c37128_g1,c35704_g13,c31211_g1,c32933_g1,c34410_g2,c77285_g1,c65049_g1,c47356_g1,c33790_g1,c39905_g1,c17833_g1,c33158_g6,c31983_g1,c35971_g1,c21279_g1,c29281_g1,c67488_g1,c35785_g4,c35444_g1,c76458_g1,c27693_g1,c10316_g1,c48493_g1,c53914_g1,c61504_g1,c10210_g1,c84478_g1,c60900_g1,c18157_g1,c73129_g1,c31405_g2,c73705_g1…
GO:0005575	Cellular Component	GO:0043226	organelle	GO:0031982	vesicle	GO:0031410	cytoplasmic vesicle	156	c32087_g1,c39240_g1,c27374_g1,c3655_g1,c22945_g1,c35327_g3,c36021_g4,c19219_g1,c37128_g1,c35704_g13,c31211_g1,c32933_g1,c34410_g2,c77285_g1,c65049_g1,c47356_g1,c33790_g1,c39905_g1,c17833_g1,c33158_g6,c31983_g1,c35971_g1,c21279_g1,c29281_g1,c67488_g1,c35785_g4,c35444_g1,c76458_g1,c27693_g1,c10316_g1,c48493_g1,c53914_g1,c61504_g1,c10210_g1,c84478_g1,c60900_g1,c18157_g1,c73129_g1,c31405_g2,c73705_g1…
GO:0005575	Cellular Component	GO:0043226	organelle	GO:0031982	vesicle	GO:0031988	membrane-bounded vesicle	146	c21601_g1,c35259_g1,c43727_g1,c21082_g1,c36870_g1,c22261_g2,c54750_g1,c35678_g4,c27262_g1,c66997_g1,c32511_g1,c61765_g1,c35582_g4,c32854_g1,c30448_g1,c66269_g1,c28653_g2,c42120_g1,c26182_g1,c41121_g1,c13534_g1,c6584_g1,c8440_g1,c26312_g1,c17408_g1,c13970_g1,c31284_g2,c46489_g1,c28957_g1,c86569_g1,c67476_g1,c33839_g2,c67015_g1,c89675_g1,c79947_g1,c36180_g5,c58396_g1,c87895_g1,c46451_g1,c29385_g1,c…
GO:0005575	Cellular Component	GO:0043226	organelle	GO:0043227	membrane-bounded organelle	GO:0031984	organelle subcompartment	17	c33320_g1,c17053_g1,c72739_g1,c58221_g1,c30854_g1,c34441_g1,c25187_g1,c25970_g2,c32364_g1,c10909_g1,c34427_g1,c90053_g1,c66951_g1,c25728_g1,c66919_g1,c43541_g1,c39535_g1
GO:0005575	Cellular Component	GO:0043226	organelle	GO:0043227	membrane-bounded organelle	GO:0031967	organelle envelope	697	c86147_g1,c40828_g1,c30088_g1,c34771_g2,c36406_g4,c37068_g1,c25175_g1,c87790_g1,c34002_g1,c29074_g1,c20057_g2,c38423_g1,c18287_g1,c85542_g1,c66834_g1,c3407_g1,c20160_g1,c83022_g1,c36297_g5,c78691_g1,c32259_g1,c31603_g1,c32900_g1,c89666_g1,c35489_g3,c33254_g1,c35383_g1,c33886_g1,c80801_g1,c71904_g1,c32124_g2,c10371_g1,c22443_g1,c75449_g1,c68736_g1,c4684_g1,c37422_g1,c4487_g1,c24433_g1,c37045_g1,c3…
GO:0005575	Cellular Component	GO:0043226	organelle	GO:0043227	membrane-bounded organelle	GO:0005929	cilium	107	c22443_g1,c11254_g1,c15910_g1,c15284_g1,c33812_g7,c29101_g1,c83744_g1,c75808_g1,c37210_g3,c37261_g1,c58313_g1,c30058_g1,c37057_g1,c76603_g1,c37260_g3,c28231_g1,c24308_g1,c63600_g1,c70007_g1,c37267_g4,c26014_g1,c34657_g1,c4837_g1,c17413_g1,c87074_g1,c13794_g1,c36144_g4,c19626_g1,c20827_g1,c28411_g2,c14447_g1,c11832_g1,c4835_g1,c49544_g1,c47332_g1,c37033_g1,c34358_g9,c17351_g2,c82634_g1,c36734_g3,c…
GO:0005575	Cellular Component	GO:0043226	organelle	GO:0043227	membrane-bounded organelle	GO:0043231	intracellular membrane-bounded organelle	5089	c68394_g1,c35373_g2,c57702_g1,c22207_g1,c14217_g1,c30105_g1,c32124_g2,c56904_g1,c46651_g1,c79488_g1,c37494_g1,c61826_g1,c4684_g1,c35676_g1,c84728_g1,c19322_g1,c81437_g1,c69843_g1,c66873_g1,c34734_g3,c34562_g2,c84689_g1,c24504_g1,c25052_g1,c39535_g1,c57989_g1,c45545_g1,c14239_g1,c9974_g1,c28438_g1,c8568_g1,c23871_g1,c29265_g1,c29074_g1,c85542_g1,c78153_g1,c31709_g5,c55047_g1,c32900_g1,c26745_g1,c6…
c32041_g3,c36440_g3,c37277_g3,c33839_g1,c11540_g1,c19281_g1,c69851_g1,c80182_g1,c61191_g1,c35421_g1,c3585_g1,c91401_g1,c35373_g3,c61270_g1,c44225_g1,c93006_g1,c36523_g2,c46238_g1,c51096_g1,c36915_g2,c26534_g1,c54535_g1,c4836_g1,c18719_g1,c59198_g1,c17678_g1,c34386_g1,c71663_g1,c92305_g1,c24836_g1,c35857_g6,c46548_g1,c37421_g2,c26523_g1,c87871_g1,c86472_g1,c29170_g1,c16251_g1,c24237_g1,c76271_g1,c…
GO:0005575	Cellular Component	GO:0043226	organelle	GO:0043227	membrane-bounded organelle	GO:0031090	organelle membrane	1007	c24322_g3,c22237_g1,c32095_g1,c28338_g1,c36293_g4,c22309_g1,c20819_g1,c35058_g2,c81336_g1,c23308_g1,c55032_g1,c20310_g1,c56694_g1,c33663_g1,c57929_g1,c29386_g1,c26861_g1,c34930_g3,c74671_g1,c63584_g1,c34441_g10,c5781_g1,c78776_g1,c20018_g1,c35783_g3,c31126_g1,c42570_g1,c33699_g4,c35320_g4,c17637_g1,c33900_g1,c31774_g1,c35802_g1,c33621_g1,c10667_g1,c33576_g1,c33450_g2,c24528_g1,c13576_g1,c9119_g1,…
GO:0005575	Cellular Component	GO:0044464	cell part	GO:0071944	cell periphery	GO:0030312	external encapsulating structure	229	c35768_g1,c67410_g1,c12826_g1,c51510_g1,c76477_g1,c88014_g1,c35715_g2,c27537_g1,c35768_g2,c28629_g1,c30161_g1,c30257_g1,c33724_g2,c39419_g1,c20236_g1,c75576_g1,c36527_g4,c31635_g2,c26631_g1,c82763_g1,c22403_g1,c29512_g2,c27450_g1,c37103_g10,c56431_g1,c36261_g4,c24187_g1,c31459_g2,c90186_g1,c21571_g1,c38953_g1,c23545_g1,c23545_g2,c34257_g3,c30242_g1,c36615_g2,c46094_g1,c32320_g1,c70524_g1,c50853_g…
GO:0005575	Cellular Component	GO:0044464	cell part	GO:0071944	cell periphery	GO:0005886	plasma membrane	249	c20593_g1,c37159_g1,c24315_g1,c26490_g1,c44697_g1,c54750_g1,c77588_g1,c21082_g1,c44392_g1,c35696_g2,c36930_g2,c78218_g1,c25863_g1,c33372_g1,c1614_g1,c32974_g1,c36364_g1,c8404_g1,c32854_g1,c22370_g1,c62474_g1,c26182_g1,c34848_g5,c30939_g2,c30138_g1,c61296_g1,c76002_g1,c36651_g3,c36285_g1,c8440_g1,c27559_g3,c36502_g1,c36267_g4,c34867_g2,c34372_g1,c26378_g1,c42112_g1,c13562_g2,c36074_g2,c35927_g3,c2…
GO:0005575	Cellular Component	GO:0044464	cell part	GO:0071944	cell periphery	GO:0005938	cell cortex	106	c24700_g1,c24622_g1,c31602_g1,c35842_g2,c84904_g1,c15191_g1,c29809_g1,c86859_g1,c33917_g1,c84645_g1,c10125_g2,c61270_g1,c33812_g4,c16000_g1,c20714_g1,c24516_g1,c20057_g2,c47041_g1,c9877_g1,c29457_g1,c60396_g1,c63803_g1,c29007_g1,c90031_g1,c57770_g1,c14865_g1,c34536_g1,c22443_g1,c66920_g1,c36596_g2,c20774_g1,c31564_g1,c84242_g1,c24875_g1,c5370_g1,c30610_g1,c62130_g1,c8017_g1,c58313_g1,c2863_g1,c76…
GO:0005575	Cellular Component	GO:0044464	cell part	GO:0044424	intracellular part	GO:0045277	respiratory chain complex IV	6	c34251_g1,c27737_g1,c59845_g1,c3595_g1,c30538_g2,c35783_g3
GO:0005575	Cellular Component	GO:0044464	cell part	GO:0044424	intracellular part	GO:0045273	respiratory chain complex II	1	c25304_g1
GO:0005575	Cellular Component	GO:0044464	cell part	GO:0044424	intracellular part	GO:0045275	respiratory chain complex III	15	c30875_g1,c29720_g1,c5139_g2,c88514_g1,c66891_g1,c33545_g4,c34456_g2,c32831_g1,c55032_g1,c56694_g1,c23814_g1,c42513_g1,c34456_g1,c18910_g1,c5780_g1
GO:0005575	Cellular Component	GO:0044464	cell part	GO:0044424	intracellular part	GO:0005838	proteasome regulatory particle	1	c8139_g1
GO:0005575	Cellular Component	GO:0044464	cell part	GO:0044424	intracellular part	GO:0031501	mannosyltransferase complex	10	c34427_g1,c25728_g1,c43541_g1,c34441_g1,c25187_g1,c39535_g1,c17053_g1,c33320_g1,c32364_g1,c58221_g1
GO:0005575	Cellular Component	GO:0044464	cell part	GO:0044424	intracellular part	GO:0031234	extrinsic component of cytoplasmic side of plasma membrane	15	c18992_g2,c6714_g1,c27697_g2,c51948_g1,c32348_g1,c52682_g1,c14428_g1,c4038_g1,c20621_g1,c33864_g3,c76002_g1,c18992_g1,c36840_g9,c44697_g1,c18727_g1
GO:0005575	Cellular Component	GO:0044464	cell part	GO:0044424	intracellular part	GO:0009579	thylakoid	293	c34793_g1,c17777_g1,c33209_g1,c34725_g2,c37275_g2,c29040_g2,c30780_g1,c21259_g1,c30628_g1,c2412_g1,c2841_g1,c14210_g2,c34654_g1,c62511_g1,c18731_g1,c36664_g5,c47714_g1,c34698_g1,c37210_g1,c36949_g5,c26429_g1,c31297_g1,c41398_g1,c22604_g1,c37465_g1,c37777_g1,c67439_g1,c24702_g1,c35929_g2,c58947_g1,c26016_g1,c14768_g2,c90053_g1,c54051_g1,c29756_g3,c35664_g1,c25988_g2,c78372_g1,c71869_g1,c26477_g1,c…
GO:0005575	Cellular Component	GO:0044464	cell part	GO:0044424	intracellular part	GO:0045259	proton-transporting ATP synthase complex	255	c35289_g3,c28504_g1,c74857_g1,c36406_g2,c36289_g7,c22330_g1,c31507_g2,c35473_g8,c673_g1,c35675_g3,c84021_g1,c16755_g1,c31075_g1,c34374_g3,c12951_g1,c36732_g5,c23370_g1,c24713_g1,c38078_g1,c81072_g1,c37112_g3,c33395_g2,c30989_g2,c67077_g1,c23035_g1,c17967_g1,c30384_g2,c9652_g1,c87279_g1,c71486_g1,c30780_g1,c32515_g1,c28659_g2,c32769_g3,c35588_g6,c36724_g1,c31650_g1,c23564_g1,c25796_g1,c34275_g1,c1…
GO:0005575	Cellular Component	GO:0044464	cell part	GO:0044424	intracellular part	GO:0005737	cytoplasm	3352	c37307_g3,c36406_g4,c39535_g1,c35525_g4,c33511_g1,c50031_g1,c33676_g1,c32674_g3,c78111_g1,c66873_g1,c14227_g1,c32532_g2,c23643_g1,c90902_g1,c85542_g1,c34776_g1,c74891_g1,c61102_g1,c32900_g1,c89666_g1,c26745_g1,c14239_g1,c57770_g1,c52721_g1,c29074_g1,c36304_g3,c23871_g1,c60396_g1,c37469_g1,c32124_g2,c33851_g1,c44423_g1,c82993_g1,c17724_g1,c29275_g1,c57702_g1,c5370_g1,c28572_g1,c65258_g1,c85004_g1,…
,c56202_g1,c17376_g1,c22944_g1,c57874_g1,c67650_g1,c26255_g1,c27985_g1,c29856_g1,c35670_g1,c29508_g1,c10970_g1,c33580_g1,c27136_g1,c24054_g1,c37520_g1,c51109_g1,c86755_g1,c49142_g1,c34303_g1,c12062_g1,c87139_g1,c68844_g1,c57623_g1,c20910_g2,c16033_g1,c3369_g1,c80062_g1,c25860_g2,c22570_g1,c19106_g1,c1093_g1,c42686_g1,c66044_g1,c31432_g1,c35540_g1,c59075_g1,c7800_g1,c6755_g1,c34625_g1,c21126_g1,c3…
GO:0005575	Cellular Component	GO:0044464	cell part	GO:0044424	intracellular part	GO:0000151	ubiquitin ligase complex	285	c34424_g1,c30518_g1,c35688_g1,c81794_g1,c37479_g1,c20701_g1,c17375_g1,c1996_g1,c24935_g1,c60633_g1,c35980_g9,c19378_g1,c72257_g1,c9865_g1,c33567_g1,c26529_g1,c19765_g1,c46238_g1,c86013_g1,c33892_g3,c39975_g1,c60053_g1,c24372_g1,c26535_g1,c86426_g1,c21876_g1,c35625_g1,c32064_g1,c26037_g1,c61130_g1,c32590_g1,c1732_g1,c24035_g1,c33567_g2,c26523_g1,c1671_g1,c11725_g1,c1953_g1,c8105_g1,c86081_g1,c1737…
GO:0005575	Cellular Component	GO:0044464	cell part	GO:0044424	intracellular part	GO:0005667	transcription factor complex	94	c88409_g1,c46107_g1,c24901_g1,c21756_g1,c76802_g1,c34386_g1,c31101_g1,c36116_g8,c80293_g1,c51263_g1,c38796_g1,c58396_g1,c58694_g1,c74829_g1,c19127_g1,c31009_g4,c34427_g1,c56113_g1,c76282_g1,c36542_g2,c13599_g1,c68696_g1,c29281_g1,c24510_g1,c30744_g1,c63788_g1,c66770_g1,c76463_g1,c35658_g3,c84713_g1,c34311_g1,c27393_g1,c21638_g1,c9447_g1,c16855_g1,c32439_g2,c8676_g1,c11763_g1,c32643_g1,c36801_g2,c…
GO:0005575	Cellular Component	GO:0044464	cell part	GO:0044424	intracellular part	GO:0019866	organelle inner membrane	343	c35286_g4,c25970_g2,c30538_g2,c22784_g1,c37698_g1,c3336_g1,c33355_g1,c26414_g1,c60986_g1,c58427_g1,c956_g1,c34731_g2,c27205_g1,c37064_g7,c33649_g1,c36075_g2,c25909_g1,c29181_g1,c9480_g1,c17261_g1,c20720_g1,c59845_g1,c92828_g1,c2700_g1,c25944_g2,c16363_g1,c13897_g1,c15528_g1,c20017_g1,c73721_g1,c64559_g1,c9285_g1,c53153_g1,c14980_g1,c37018_g1,c81427_g1,c90412_g1,c53359_g1,c37121_g1,c36058_g2,c3495…
GO:0005575	Cellular Component	GO:0044464	cell part	GO:0044424	intracellular part	GO:0030076	light-harvesting complex	23	c89440_g1,c49329_g1,c34749_g4,c2863_g1,c24928_g1,c18728_g1,c6024_g1,c6511_g1,c30780_g1,c13160_g1,c32617_g2,c61243_g1,c58474_g1,c35076_g4,c88750_g1,c10210_g1,c30691_g2,c57683_g1,c77846_g1,c35370_g2,c22461_g1,c20110_g1,c75739_g1
GO:0005575	Cellular Component	GO:0044464	cell part	GO:0044424	intracellular part	GO:0034708	methyltransferase complex	16	c69885_g1,c17060_g1,c26971_g2,c32671_g1,c26971_g1,c31414_g1,c88700_g1,c39758_g1,c30820_g1,c30712_g3,c832_g1,c25626_g1,c90700_g1,c53528_g1,c32354_g2,c36228_g1
GO:0005575	Cellular Component	GO:0044464	cell part	GO:0044424	intracellular part	GO:0031371	ubiquitin conjugating enzyme complex	1	c36737_g4
GO:0005575	Cellular Component	GO:0044464	cell part	GO:0044424	intracellular part	GO:0000502	proteasome complex	66	c92026_g1,c18724_g1,c30883_g1,c36375_g1,c33158_g4,c76305_g1,c25664_g1,c34641_g1,c22453_g1,c82398_g1,c33158_g2,c28435_g1,c21727_g1,c12989_g1,c66751_g1,c31742_g1,c36982_g3,c12653_g1,c26917_g1,c76388_g1,c82736_g1,c29288_g1,c27881_g1,c20455_g1,c35215_g6,c7431_g1,c21403_g1,c17242_g1,c34961_g1,c49024_g1,c24988_g2,c34221_g1,c55830_g1,c29775_g2,c37368_g1,c31468_g1,c20640_g1,c37656_g1,c31718_g1,c12966_g1,…
GO:0005575	Cellular Component	GO:0044464	cell part	GO:0044424	intracellular part	GO:0044444	cytoplasmic part	3341	c30279_g1,c20819_g1,c22309_g1,c8013_g1,c35655_g2,c76328_g1,c24322_g3,c22655_g1,c2742_g1,c36293_g4,c26587_g1,c22471_g1,c27369_g2,c32232_g1,c34720_g1,c23308_g1,c35357_g4,c16111_g1,c57929_g1,c33429_g1,c10865_g1,c90349_g1,c26424_g1,c93604_g1,c35246_g1,c31540_g2,c9334_g1,c37151_g3,c14616_g1,c35320_g4,c17023_g1,c35928_g4,c61993_g1,c7612_g1,c44190_g1,c31126_g1,c29011_g1,c26303_g1,c33606_g1,c33576_g1,c34…
g1,c80551_g1,c5365_g1,c32707_g1,c33938_g1,c26365_g1,c68971_g1,c16949_g1,c34783_g2,c43429_g1,c21689_g1,c77989_g1,c4167_g1,c46489_g1,c37479_g1,c67741_g1,c36360_g5,c41627_g1,c23378_g1,c28957_g1,c63865_g1,c92845_g1,c31791_g1,c31858_g1,c34521_g1,c64185_g1,c36877_g3,c1948_g1,c4015_g1,c71710_g1,c31811_g1,c33821_g1,c33844_g1,c1326_g1,c26544_g1,c33225_g1,c35947_g2,c34087_g1,c32391_g1,c92312_g1
GO:0005575	Cellular Component	GO:0044464	cell part	GO:0044424	intracellular part	GO:0044446	intracellular organelle part	3792	c61122_g1,c23715_g1,c35760_g1,c20704_g1,c14569_g1,c26375_g1,c33361_g2,c29905_g1,c37016_g2,c87525_g1,c24592_g1,c82676_g1,c24548_g1,c66072_g1,c17541_g1,c10469_g1,c31399_g1,c37360_g1,c24989_g1,c35601_g4,c27361_g1,c51694_g1,c71791_g1,c63641_g1,c31117_g3,c36978_g1,c75635_g1,c23198_g1,c30709_g1,c85148_g1,c88741_g1,c31717_g1,c36232_g4,c40728_g1,c19670_g1,c28780_g1,c65538_g1,c23604_g1,c34769_g1,c2815_g1,…
,c6684_g1,c14226_g1,c34643_g3,c29144_g1,c49350_g1,c28166_g2,c63803_g1,c23924_g1,c29007_g1,c75493_g1,c10988_g1,c5127_g1,c46071_g1,c4471_g1,c21072_g1,c22488_g1,c31602_g1,c3560_g1,c36378_g7,c28221_g1,c36863_g2,c45227_g1,c31672_g2,c35101_g1,c7630_g1,c69238_g1,c11152_g1,c3572_g1,c91955_g1,c6474_g1,c15258_g1,c24901_g1,c12440_g1,c332_g1,c28611_g2,c25110_g1,c34384_g2,c86569_g1,c31599_g1,c78191_g1,c29241_…
GO:0005575	Cellular Component	GO:0044464	cell part	GO:0044424	intracellular part	GO:0070419	nonhomologous end joining complex	6	c59121_g1,c12151_g1,c31046_g1,c25052_g1,c47965_g1,c34630_g2
GO:0005575	Cellular Component	GO:0044464	cell part	GO:0044424	intracellular part	GO:0044461	bacterial-type flagellum part	30	c6182_g1,c44020_g1,c35898_g3,c58705_g1,c32449_g1,c52373_g1,c14757_g1,c29022_g1,c29022_g2,c81336_g1,c28948_g1,c36025_g1,c22806_g1,c80350_g1,c82840_g1,c4213_g1,c37033_g1,c50924_g1,c29927_g1,c72638_g1,c93579_g1,c4973_g1,c27597_g1,c47231_g1,c46682_g1,c35447_g1,c35529_g1,c31717_g2,c30596_g2,c35373_g5
GO:0005575	Cellular Component	GO:0044464	cell part	GO:0044424	intracellular part	GO:0030880	RNA polymerase complex	230	c21638_g1,c35556_g1,c35982_g5,c35327_g5,c76901_g1,c11763_g1,c8676_g1,c53437_g1,c48449_g1,c75799_g1,c35430_g1,c15793_g1,c37436_g3,c45719_g1,c37429_g3,c9663_g1,c57404_g1,c75949_g1,c50006_g1,c68171_g1,c8673_g1,c33546_g1,c47581_g1,c29840_g1,c32643_g1,c14931_g1,c34178_g1,c45593_g1,c75940_g1,c26351_g1,c57363_g1,c28998_g2,c31101_g1,c16704_g1,c21756_g1,c76802_g1,c69189_g1,c35011_g5,c38796_g1,c28029_g1,c8…
GO:0005575	Cellular Component	GO:0044464	cell part	GO:0044424	intracellular part	GO:0031248	protein acetyltransferase complex	40	c21169_g1,c36617_g9,c69315_g1,c34789_g5,c50541_g1,c58385_g1,c9278_g1,c50607_g1,c31599_g1,c37051_g1,c20456_g1,c28229_g1,c34951_g4,c17434_g1,c39622_g1,c36968_g6,c27438_g1,c60910_g1,c50504_g1,c93001_g1,c79177_g1,c73143_g1,c62263_g1,c66615_g1,c48195_g1,c72620_g1,c29404_g1,c89150_g1,c35469_g1,c28229_g2,c10500_g1,c71747_g1,c7161_g1,c37519_g3,c36397_g1,c24916_g1,c34951_g3,c57989_g1,c56212_g1,c20758_g1
GO:0005575	Cellular Component	GO:0044464	cell part	GO:0044424	intracellular part	GO:0044796	DNA polymerase processivity factor complex	1	c15754_g1
GO:0005575	Cellular Component	GO:0044464	cell part	GO:0044424	intracellular part	GO:0000178	exosome (RNase complex)	12	c36121_g2,c27324_g1,c24741_g1,c36676_g1,c5272_g1,c25397_g2,c19277_g1,c43964_g1,c20827_g1,c36511_g1,c15114_g1,c14475_g1
GO:0005575	Cellular Component	GO:0044464	cell part	GO:0044424	intracellular part	GO:0045267	proton-transporting ATP synthase, catalytic core	1	c84963_g1
GO:0005575	Cellular Component	GO:0044464	cell part	GO:0044424	intracellular part	GO:0046821	extrachromosomal DNA	16	c54659_g1,c34643_g3,c21608_g2,c26642_g1,c82889_g1,c21357_g1,c67028_g1,c67238_g1,c61187_g1,c34032_g1,c40936_g1,c30866_g1,c30156_g1,c24974_g3,c35162_g1,c13530_g1
GO:0005575	Cellular Component	GO:0044464	cell part	GO:0044424	intracellular part	GO:0031968	organelle outer membrane	123	c33232_g2,c33232_g1,c27421_g1,c26861_g1,c91214_g1,c4773_g1,c48318_g1,c35069_g2,c63584_g1,c3942_g1,c28009_g1,c30925_g1,c28338_g1,c93123_g1,c64014_g1,c31026_g1,c35561_g6,c14865_g1,c81336_g1,c69908_g1,c28987_g1,c78710_g1,c92681_g1,c22164_g1,c46248_g1,c33254_g1,c60317_g1,c35489_g3,c30315_g1,c33886_g1,c36978_g1,c52326_g1,c33154_g1,c6653_g1,c36448_g2,c33900_g1,c36339_g2,c59502_g1,c21195_g1,c31262_g2,c5…
GO:0005575	Cellular Component	GO:0044464	cell part	GO:0044424	intracellular part	GO:0022624	proteasome accessory complex	14	c29775_g2,c69421_g1,c55830_g1,c36375_g1,c36103_g1,c28504_g1,c12653_g1,c34641_g1,c37117_g2,c21959_g2,c21959_g1,c8139_g1,c22453_g1,c35215_g6
GO:0005575	Cellular Component	GO:0044464	cell part	GO:0044424	intracellular part	GO:0045261	proton-transporting ATP synthase complex, catalytic core F(1)	20	c81764_g1,c23117_g1,c15528_g1,c30681_g1,c32918_g1,c84963_g1,c20017_g1,c68736_g1,c24429_g1,c26410_g1,c673_g1,c34731_g2,c33106_g1,c68462_g1,c20552_g1,c23420_g1,c59100_g1,c20720_g1,c30130_g1,c51096_g1
GO:0005575	Cellular Component	GO:0044464	cell part	GO:0044424	intracellular part	GO:0005839	proteasome core complex	27	c30306_g1,c26917_g2,c92026_g1,c31742_g1,c17242_g1,c49024_g1,c34221_g1,c31468_g1,c37368_g1,c25439_g1,c4165_g1,c34816_g7,c29288_g1,c76388_g1,c59766_g1,c36804_g3,c45237_g1,c12966_g1,c82398_g1,c30424_g1,c50659_g1,c28435_g1,c7431_g1,c36015_g8,c33720_g7,c21727_g1,c66751_g1
GO:0005575	Cellular Component	GO:0044464	cell part	GO:0044424	intracellular part	GO:0042575	DNA polymerase complex	27	c51652_g1,c14424_g1,c24047_g2,c28168_g1,c36037_g4,c33478_g1,c24047_g1,c59304_g1,c31950_g2,c36162_g2,c90120_g1,c71475_g1,c1634_g1,c24018_g1,c36635_g4,c69216_g1,c25186_g1,c18152_g1,c27826_g1,c34798_g1,c34231_g2,c11575_g1,c35512_g2,c28166_g2,c27289_g1,c77253_g1,c26734_g1
GO:0005575	Cellular Component	GO:0044464	cell part	GO:0044424	intracellular part	GO:0044436	thylakoid part	293	c32294_g2,c70238_g1,c37010_g1,c37530_g1,c37160_g2,c35857_g1,c27683_g1,c36060_g1,c37289_g1,c14672_g1,c16776_g1,c31888_g1,c19492_g1,c30870_g2,c43836_g1,c32046_g1,c35222_g3,c86582_g1,c31081_g1,c25970_g2,c21089_g1,c23797_g1,c29215_g2,c39345_g1,c35157_g1,c49602_g1,c1195_g2,c34799_g2,c35251_g7,c35743_g6,c88702_g1,c65019_g1,c30653_g1,c7216_g1,c31837_g5,c79728_g1,c17727_g1,c37208_g2,c33443_g2,c86425_g1,c…
GO:0005575	Cellular Component	GO:0044464	cell part	GO:0044424	intracellular part	GO:0030529	ribonucleoprotein complex	1316	c33855_g1,c27448_g3,c29575_g1,c38509_g1,c28168_g1,c27106_g2,c36208_g1,c29548_g1,c65902_g1,c35474_g1,c21839_g1,c39419_g1,c30274_g1,c40561_g1,c24619_g1,c23935_g2,c72531_g1,c92305_g1,c24235_g1,c23704_g1,c35123_g1,c59128_g1,c66342_g1,c1047_g1,c76481_g1,c41518_g1,c35658_g4,c30955_g1,c81281_g1,c23474_g2,c37362_g1,c32680_g10,c31352_g2,c4263_g1,c26230_g1,c35719_g2,c36968_g3,c12109_g1,c88738_g1,c33292_g1,…
GO:0005575	Cellular Component	GO:0044464	cell part	GO:0044424	intracellular part	GO:0045263	proton-transporting ATP synthase complex, coupling factor F(o)	186	c33112_g1,c28707_g2,c25839_g1,c23722_g1,c36884_g2,c33734_g6,c35383_g1,c86353_g1,c67387_g1,c25171_g2,c44_g1,c13576_g1,c92349_g1,c75449_g1,c25262_g1,c36700_g1,c35802_g1,c88999_g1,c49244_g1,c86985_g1,c78536_g1,c37045_g1,c37422_g1,c30630_g1,c23712_g1,c35966_g2,c20018_g1,c40828_g1,c29875_g2,c86147_g1,c31856_g1,c36648_g5,c36406_g4,c248_g1,c33663_g1,c37068_g1,c80895_g1,c31647_g4,c7496_g1,c35742_g1,c1828…
GO:0005575	Cellular Component	GO:0044464	cell part	GO:0044424	intracellular part	GO:0048476	Holliday junction resolvase complex	153	c24736_g1,c35795_g1,c35341_g3,c32823_g1,c33488_g1,c37413_g2,c35676_g1,c63815_g1,c73572_g1,c64136_g1,c36096_g2,c31711_g1,c24018_g1,c8297_g1,c27401_g2,c30956_g2,c53930_g1,c23371_g1,c58623_g1,c21201_g1,c25243_g1,c33526_g1,c28380_g1,c31698_g1,c31737_g1,c35801_g1,c31385_g2,c30790_g1,c28365_g1,c75605_g1,c37387_g2,c1766_g1,c25620_g1,c34609_g2,c26587_g1,c29903_g1,c36728_g6,c35963_g2,c30223_g1,c30834_g1,c…
GO:0005575	Cellular Component	GO:0044464	cell part	GO:0044424	intracellular part	GO:0043229	intracellular organelle	7111	c88445_g1,c37259_g1,c86066_g1,c34752_g3,c25828_g1,c16568_g1,c89214_g1,c35319_g3,c57899_g1,c75267_g1,c32381_g2,c82819_g1,c18362_g1,c10367_g2,c47965_g1,c92256_g1,c34373_g4,c89957_g1,c17869_g1,c26473_g1,c33490_g3,c37409_g1,c43599_g1,c27241_g1,c36461_g1,c34982_g2,c26573_g1,c18956_g1,c24950_g1,c82852_g1,c47854_g1,c30735_g1,c36682_g1,c32204_g1,c18800_g1,c18878_g1,c37191_g3,c49151_g1,c30734_g1,c36041_g9…
010_g1,c30367_g1,c31126_g1,c34951_g4,c23722_g1,c28964_g2,c28707_g2,c35807_g1,c60317_g1,c17434_g1,c22948_g1,c3725_g1,c35513_g2,c34497_g3,c88122_g1,c31639_g1,c18996_g1,c16889_g1,c22471_g1,c36847_g1,c32766_g1,c35058_g2,c67026_g1,c61214_g1,c84189_g1,c52373_g1,c35911_g4,c8013_g1,c2742_g1,c36293_g4,c14822_g1,c93604_g1,c26424_g1,c19213_g1,c20138_g1,c37254_g2,c9334_g1,c25674_g1,c35357_g4,c66432_g1,c57929…
,c19138_g1,c76830_g1,c28294_g1,c51056_g1,c62108_g1,c28384_g1,c19219_g1,c37204_g1,c25825_g1,c32531_g1,c15604_g1,c93484_g1,c35758_g1,c73537_g1,c35898_g1,c66991_g1,c30067_g2,c50707_g1,c36920_g7,c34957_g8,c14582_g1,c69794_g1,c85653_g1,c31529_g1,c13988_g1,c34156_g1,c39806_g1,c35507_g1,c33254_g1,c47836_g1,c66282_g1,c80406_g1,c24018_g1,c36229_g6,c36124_g1,c12557_g1,c37085_g1,c2878_g1,c23537_g1,c61065_g1…
GO:0005575	Cellular Component	GO:0044464	cell part	GO:0044424	intracellular part	GO:0033202	DNA helicase complex	158	c23371_g1,c53930_g1,c8297_g1,c27401_g2,c30956_g2,c24018_g1,c31711_g1,c36096_g2,c73572_g1,c64136_g1,c63815_g1,c35676_g1,c37413_g2,c33488_g1,c32823_g1,c35341_g3,c35795_g1,c24736_g1,c7113_g1,c36120_g1,c32923_g1,c36822_g2,c31540_g2,c760_g1,c30834_g1,c30223_g1,c35963_g2,c26587_g1,c36728_g6,c29903_g1,c25620_g1,c34609_g2,c1766_g1,c37387_g2,c75605_g1,c30790_g1,c28365_g1,c31385_g2,c35801_g1,c31737_g1,c316…
GO:0005575	Cellular Component	GO:0044464	cell part	GO:0042175	nuclear outer membrane-endoplasmic reticulum membrane network	GO:0005789	endoplasmic reticulum membrane	166	c37491_g2,c85287_g1,c19605_g1,c52127_g1,c90817_g1,c14480_g1,c22025_g1,c19994_g1,c35961_g2,c35977_g3,c69814_g1,c7759_g1,c74385_g1,c44169_g1,c22188_g1,c36101_g5,c26651_g1,c27656_g1,c92599_g1,c29977_g1,c19167_g1,c22188_g2,c31569_g1,c36512_g4,c29923_g3,c18900_g1,c37411_g4,c30049_g1,c18846_g1,c23636_g1,c29833_g1,c59974_g1,c27956_g1,c11064_g1,c17772_g2,c7597_g1,c19138_g1,c30899_g1,c38124_g1,c33842_g1,c…
GO:0005575	Cellular Component	GO:0044464	cell part	GO:0042995	cell projection	GO:0009288	bacterial-type flagellum	30	c44020_g1,c6182_g1,c35898_g3,c58705_g1,c32449_g1,c52373_g1,c81336_g1,c14757_g1,c29022_g1,c29022_g2,c36025_g1,c28948_g1,c4213_g1,c82840_g1,c80350_g1,c22806_g1,c37033_g1,c50924_g1,c93579_g1,c72638_g1,c29927_g1,c27597_g1,c4973_g1,c47231_g1,c46682_g1,c35447_g1,c31717_g2,c35529_g1,c30596_g2,c35373_g5
GO:0005575	Cellular Component	GO:0044464	cell part	GO:0042995	cell projection	GO:0005929	cilium	107	c22443_g1,c11254_g1,c15910_g1,c15284_g1,c33812_g7,c29101_g1,c83744_g1,c75808_g1,c37210_g3,c37261_g1,c58313_g1,c30058_g1,c37057_g1,c76603_g1,c37260_g3,c28231_g1,c24308_g1,c63600_g1,c70007_g1,c37267_g4,c26014_g1,c34657_g1,c4837_g1,c17413_g1,c87074_g1,c13794_g1,c36144_g4,c19626_g1,c20827_g1,c28411_g2,c14447_g1,c11832_g1,c4835_g1,c49544_g1,c47332_g1,c37033_g1,c34358_g9,c17351_g2,c82634_g1,c36734_g3,c…
GO:0005575	Cellular Component	GO:0044464	cell part	GO:0042995	cell projection	GO:0044463	cell projection part	36	c32449_g1,c35898_g3,c20827_g1,c28948_g1,c33940_g3,c80350_g1,c22806_g1,c14757_g1,c29022_g2,c29022_g1,c37020_g1,c27597_g1,c4973_g1,c72638_g1,c29927_g1,c35529_g1,c35373_g5,c46682_g1,c29101_g1,c52373_g1,c44020_g1,c6182_g1,c58705_g1,c632_g1,c36025_g1,c82840_g1,c4213_g1,c81336_g1,c61618_g1,c47231_g1,c50924_g1,c37033_g1,c93579_g1,c31717_g2,c30596_g2,c35447_g1
GO:0005575	Cellular Component	GO:0044464	cell part	GO:0005886	plasma membrane	GO:0044459	plasma membrane part	249	c70015_g1,c78755_g1,c32918_g2,c37167_g4,c37276_g2,c29153_g1,c19942_g1,c23686_g1,c75801_g1,c28549_g1,c43092_g1,c46708_g1,c14428_g1,c33944_g1,c26250_g1,c26501_g1,c29627_g2,c58867_g1,c44283_g1,c24141_g1,c35855_g1,c47645_g1,c29040_g1,c18946_g1,c37001_g1,c73323_g1,c37649_g1,c19234_g1,c4022_g1,c381_g1,c17273_g1,c30548_g3,c92015_g1,c27590_g1,c24422_g1,c40562_g1,c34936_g1,c36115_g1,c36659_g4,c41142_g1,c3…
GO:0005575	Cellular Component	GO:0044464	cell part	GO:0097223	sperm part	GO:0036126	sperm flagellum	1	c29101_g1
GO:0005575	Cellular Component	GO:0044464	cell part	GO:1990204	oxidoreductase complex	GO:0045275	respiratory chain complex III	15	c30875_g1,c29720_g1,c5139_g2,c88514_g1,c66891_g1,c33545_g4,c34456_g2,c32831_g1,c55032_g1,c56694_g1,c23814_g1,c42513_g1,c34456_g1,c18910_g1,c5780_g1
GO:0005575	Cellular Component	GO:0044464	cell part	GO:1990204	oxidoreductase complex	GO:0045240	dihydrolipoyl dehydrogenase complex	1	c27848_g1
GO:0005575	Cellular Component	GO:0044464	cell part	GO:1990204	oxidoreductase complex	GO:0030964	NADH dehydrogenase complex	17	c36277_g3,c25970_g2,c33129_g2,c85148_g1,c71904_g1,c88943_g1,c3336_g1,c69809_g1,c84963_g1,c32943_g1,c10667_g1,c4236_g1,c78587_g1,c13209_g1,c24433_g1,c956_g1,c64756_g1
GO:0005575	Cellular Component	GO:0044464	cell part	GO:0031975	envelope	GO:0030313	cell envelope	46	c29315_g1,c27470_g1,c36342_g1,c31515_g1,c32850_g1,c79437_g1,c53333_g1,c36954_g5,c21510_g1,c26448_g2,c37208_g1,c20303_g1,c55401_g1,c31297_g1,c30242_g1,c38953_g1,c75327_g1,c82475_g1,c90186_g1,c51100_g1,c19076_g1,c32548_g1,c19521_g1,c24765_g3,c93717_g1,c78643_g1,c75481_g1,c34896_g2,c9587_g1,c72727_g1,c36527_g4,c33724_g2,c66600_g1,c66921_g1,c26842_g1,c10973_g1,c30161_g1,c15649_g1,c15399_g1,c35525_g5,…
GO:0005575	Cellular Component	GO:0044464	cell part	GO:0031975	envelope	GO:0031967	organelle envelope	697	c86147_g1,c40828_g1,c30088_g1,c34771_g2,c36406_g4,c37068_g1,c25175_g1,c87790_g1,c34002_g1,c29074_g1,c20057_g2,c38423_g1,c18287_g1,c85542_g1,c66834_g1,c3407_g1,c20160_g1,c83022_g1,c36297_g5,c78691_g1,c32259_g1,c31603_g1,c32900_g1,c89666_g1,c35489_g3,c33254_g1,c35383_g1,c33886_g1,c80801_g1,c71904_g1,c32124_g2,c10371_g1,c22443_g1,c75449_g1,c68736_g1,c4684_g1,c37422_g1,c4487_g1,c24433_g1,c37045_g1,c3…
GO:0005575	Cellular Component	GO:0044464	cell part	GO:0012505	endomembrane system	GO:0042175	nuclear outer membrane-endoplasmic reticulum membrane network	238	c61191_g1,c35206_g1,c93276_g1,c34338_g1,c73491_g1,c67099_g1,c42182_g1,c53037_g1,c36929_g1,c56465_g1,c15258_g1,c12124_g1,c34837_g4,c36029_g1,c20617_g1,c23581_g1,c31596_g3,c31596_g4,c86415_g1,c37578_g1,c32761_g2,c23312_g1,c12354_g1,c36667_g2,c31278_g1,c29353_g1,c68738_g1,c34395_g1,c33019_g1,c33069_g1,c35011_g1,c43361_g1,c83658_g1,c30189_g1,c20305_g1,c35863_g1,c20704_g1,c22059_g1,c9363_g1,c68558_g1,…
GO:0005575	Cellular Component	GO:0044464	cell part	GO:0012505	endomembrane system	GO:0005794	Golgi apparatus	204	c14714_g1,c54317_g1,c88056_g1,c29383_g1,c58221_g1,c34799_g2,c15511_g1,c30298_g1,c34234_g1,c23349_g1,c33361_g2,c31136_g1,c79874_g1,c25187_g1,c43549_g1,c30854_g1,c6580_g1,c35173_g1,c37335_g3,c25612_g1,c31949_g1,c1983_g1,c41904_g1,c29273_g1,c27401_g1,c29927_g1,c31399_g1,c29921_g1,c76653_g1,c28885_g1,c21348_g1,c4323_g1,c35525_g2,c61270_g1,c34035_g1,c56587_g1,c10592_g1,c81390_g1,c18311_g1,c69834_g1,c7…
GO:0005575	Cellular Component	GO:0044464	cell part	GO:0012505	endomembrane system	GO:0005768	endosome	8	c27202_g1,c1810_g1,c41202_g1,c69154_g1,c80315_g1,c75493_g1,c60040_g1,c27783_g1
GO:0005575	Cellular Component	GO:0044464	cell part	GO:0012505	endomembrane system	GO:0005635	nuclear envelope	185	c33957_g1,c35183_g2,c91702_g1,c90412_g1,c32560_g1,c12958_g1,c30954_g2,c34601_g1,c35764_g3,c36326_g1,c87871_g1,c21678_g1,c35911_g2,c37008_g1,c54619_g1,c27470_g1,c34251_g2,c23937_g1,c33691_g1,c78706_g1,c60051_g1,c55510_g1,c18646_g1,c54535_g1,c25022_g1,c32393_g1,c85458_g1,c56426_g1,c32471_g2,c18926_g1,c93376_g1,c60531_g1,c26715_g1,c84650_g1,c14202_g1,c17034_g1,c90374_g1,c25112_g1,c70589_g1,c35803_g6…
GO:0005575	Cellular Component	GO:0044464	cell part	GO:0012505	endomembrane system	GO:0030133	transport vesicle	96	c32511_g1,c33158_g6,c33790_g1,c77285_g1,c32854_g1,c65049_g1,c47356_g1,c30448_g1,c66269_g1,c26182_g1,c42120_g1,c13534_g1,c6584_g1,c19219_g1,c21082_g1,c35259_g1,c43727_g1,c37128_g1,c22261_g2,c54750_g1,c22945_g1,c35327_g3,c32087_g1,c39240_g1,c3655_g1,c73129_g1,c31405_g2,c73705_g1,c46489_g1,c67476_g1,c33839_g2,c67015_g1,c89675_g1,c79947_g1,c58396_g1,c36180_g5,c87895_g1,c10316_g1,c53914_g1,c48493_g1,c…
GO:0005575	Cellular Component	GO:0044464	cell part	GO:0012505	endomembrane system	GO:0005905	coated pit	27	c35327_g3,c39240_g1,c37001_g1,c31983_g1,c32087_g1,c35444_g1,c8440_g1,c21082_g1,c19219_g1,c29273_g1,c27771_g1,c54750_g1,c47356_g1,c79947_g1,c32854_g1,c28549_g1,c46451_g1,c53914_g1,c28885_g1,c58396_g1,c26182_g1,c54317_g1,c33576_g1,c37649_g1,c43549_g1,c27590_g1,c33790_g1
GO:0005575	Cellular Component	GO:0044464	cell part	GO:0012505	endomembrane system	GO:0005783	endoplasmic reticulum	299	c31596_g3,c31596_g4,c86415_g1,c70464_g1,c32761_g2,c12354_g1,c36029_g1,c30807_g1,c23581_g1,c67099_g1,c42182_g1,c53037_g1,c12124_g1,c4611_g1,c34338_g1,c35206_g1,c33687_g1,c48918_g1,c40066_g1,c7558_g1,c36061_g2,c81758_g1,c25525_g1,c22444_g1,c35396_g1,c59259_g1,c11234_g1,c36255_g2,c25375_g1,c35863_g1,c14980_g1,c22059_g1,c68558_g1,c35011_g1,c23137_g1,c31278_g1,c34395_g1,c33069_g1,c28668_g1,c48177_g1,c…
GO:0005575	Cellular Component	GO:0044464	cell part	GO:0005622	intracellular	GO:0044424	intracellular part	9535	c17779_g1,c1711_g1,c22484_g1,c35427_g1,c29899_g2,c35095_g2,c24735_g1,c33864_g3,c28339_g1,c89209_g1,c31136_g1,c93245_g1,c9648_g1,c74971_g1,c46362_g1,c29040_g3,c38255_g1,c68896_g1,c56182_g1,c87977_g1,c36874_g1,c63592_g1,c29250_g1,c18895_g1,c25848_g1,c25473_g1,c32602_g1,c35069_g2,c23114_g1,c39451_g1,c36616_g4,c32784_g2,c37508_g1,c84338_g1,c35115_g3,c40102_g1,c37251_g1,c70538_g1,c32049_g1,c37372_g2,c…
,c81753_g1,c29600_g2,c26031_g1,c34063_g1,c35703_g3,c1996_g1,c74099_g1,c60019_g1,c46921_g1,c34586_g1,c35455_g6,c72208_g1,c14641_g1,c24320_g1,c35749_g1,c21338_g1,c17233_g1,c35136_g4,c5941_g1,c42978_g1,c19038_g1,c70493_g1,c32124_g2,c91294_g1,c68394_g1,c33432_g1,c14217_g1,c26762_g2,c49504_g1,c36851_g1,c33882_g1,c46651_g1,c15725_g1,c79488_g1,c4684_g1,c61826_g1,c38706_g1,c37307_g3,c25052_g1,c33676_g1,c…
_g1,c85559_g1,c26217_g2,c67216_g1,c30262_g1,c82414_g1,c2412_g1,c89468_g1,c27028_g1,c28902_g1,c13936_g1,c32858_g1,c33708_g1,c35982_g3,c34991_g1,c27547_g1,c17430_g1,c25908_g1,c73705_g1,c35080_g3,c34605_g3,c66734_g1,c44012_g1,c33609_g1,c22607_g1,c31731_g1,c36682_g2,c57882_g1,c67830_g1,c76683_g1,c79594_g1,c26033_g1,c19137_g1,c8411_g1,c29821_g1,c33537_g4,c35615_g5,c8043_g1,c75052_g1,c72648_g1,c36720_g…
GO:0005575	Cellular Component	GO:0044464	cell part	GO:0030312	external encapsulating structure	GO:0005618	cell wall	24	c35372_g2,c10031_g1,c34861_g3,c35525_g5,c75327_g1,c31297_g1,c66921_g1,c10973_g1,c29063_g1,c21510_g1,c26448_g2,c53333_g1,c36954_g5,c75481_g1,c91820_g1,c35595_g1,c32850_g1,c78643_g1,c24765_g3,c31515_g1,c31833_g1,c80260_g1,c51100_g1,c47908_g1
GO:0005575	Cellular Component	GO:0044464	cell part	GO:0030312	external encapsulating structure	GO:0044462	external encapsulating structure part	29	c93717_g1,c36342_g1,c32548_g1,c19521_g1,c29315_g1,c19076_g1,c27470_g1,c36527_g4,c37208_g1,c9587_g1,c72727_g1,c34896_g2,c79437_g1,c30161_g1,c15649_g1,c30242_g1,c26842_g1,c20303_g1,c66600_g1,c55401_g1,c33724_g2,c90186_g1,c11324_g1,c82475_g1,c67410_g1,c88014_g1,c56975_g1,c38953_g1,c15399_g1
GO:0005575	Cellular Component	GO:0044464	cell part	GO:0044463	cell projection part	GO:0044441	ciliary part	6	c632_g1,c20827_g1,c33940_g3,c37020_g1,c29101_g1,c61618_g1
GO:0005575	Cellular Component	GO:0044464	cell part	GO:0044463	cell projection part	GO:0044461	bacterial-type flagellum part	30	c6182_g1,c44020_g1,c35898_g3,c58705_g1,c32449_g1,c52373_g1,c14757_g1,c29022_g1,c29022_g2,c81336_g1,c28948_g1,c36025_g1,c22806_g1,c80350_g1,c82840_g1,c4213_g1,c37033_g1,c50924_g1,c29927_g1,c72638_g1,c93579_g1,c4973_g1,c27597_g1,c47231_g1,c46682_g1,c35447_g1,c35529_g1,c31717_g2,c30596_g2,c35373_g5
GO:0005575	Cellular Component	GO:0044464	cell part	GO:0044459	plasma membrane part	GO:0019897	extrinsic component of plasma membrane	31	c55440_g1,c51948_g1,c32348_g1,c34716_g8,c27697_g2,c6714_g1,c20621_g1,c14428_g1,c34936_g1,c22370_g1,c18992_g1,c23686_g1,c28706_g1,c36840_g9,c18727_g1,c62909_g1,c18992_g2,c73323_g1,c52682_g1,c4038_g1,c36074_g2,c33864_g3,c51818_g1,c76002_g1,c59324_g1,c86446_g1,c70433_g1,c35964_g1,c30184_g1,c44697_g1,c36285_g1
GO:0005575	Cellular Component	GO:0044464	cell part	GO:0044459	plasma membrane part	GO:0016011	dystroglycan complex	19	c37641_g1,c8404_g1,c31189_g3,c30121_g1,c37407_g5,c76622_g1,c22718_g1,c25922_g1,c46055_g1,c15574_g1,c48413_g1,c42060_g1,c3026_g1,c7216_g1,c30968_g1,c45478_g1,c24315_g1,c77588_g1,c26729_g1
GO:0005575	Cellular Component	GO:0044464	cell part	GO:0044459	plasma membrane part	GO:0097060	synaptic membrane	10	c1614_g1,c30982_g1,c23512_g1,c74971_g1,c34867_g2,c42112_g1,c36930_g2,c34848_g5,c23546_g1,c76197_g1
GO:0005575	Cellular Component	GO:0044464	cell part	GO:0044459	plasma membrane part	GO:0016010	dystrophin-associated glycoprotein complex	19	c48413_g1,c46055_g1,c15574_g1,c42060_g1,c3026_g1,c76622_g1,c37407_g5,c25922_g1,c22718_g1,c31189_g3,c30121_g1,c8404_g1,c37641_g1,c26729_g1,c77588_g1,c24315_g1,c45478_g1,c30968_g1,c7216_g1
GO:0005575	Cellular Component	GO:0044464	cell part	GO:0044459	plasma membrane part	GO:0042611	MHC protein complex	14	c24422_g1,c26628_g1,c17273_g2,c29107_g1,c17573_g1,c37453_g4,c32918_g2,c46186_g1,c17273_g1,c381_g1,c37159_g1,c44283_g1,c71486_g1,c24141_g1
GO:0005575	Cellular Component	GO:0044464	cell part	GO:0044459	plasma membrane part	GO:0005891	voltage-gated calcium channel complex	2	c27316_g1,c29101_g1
GO:0005575	Cellular Component	GO:0044464	cell part	GO:0044459	plasma membrane part	GO:0005887	integral component of plasma membrane	67	c57378_g1,c58379_g1,c8472_g1,c30049_g2,c27811_g1,c30116_g1,c37302_g1,c7080_g1,c30138_g1,c30939_g2,c93633_g1,c36590_g1,c36502_g1,c13999_g1,c57571_g1,c26378_g1,c13562_g2,c25863_g1,c30049_g1,c39858_g1,c36660_g1,c19662_g1,c62474_g1,c26774_g1,c28931_g4,c35867_g3,c35146_g2,c20593_g1,c33586_g1,c34990_g1,c36574_g5,c35696_g2,c51309_g1,c32463_g2,c30548_g3,c31958_g2,c22033_g1,c37148_g1,c6969_g1,c64708_g1,c9…
GO:0005575	Cellular Component	GO:0044464	cell part	GO:0044459	plasma membrane part	GO:0031226	intrinsic component of plasma membrane	87	c78928_g1,c71376_g1,c29475_g1,c35744_g4,c68906_g1,c21602_g2,c22612_g1,c26257_g1,c31801_g1,c64708_g1,c6969_g1,c92015_g1,c30548_g3,c32463_g2,c37148_g1,c22033_g1,c31958_g2,c41142_g1,c61411_g1,c36115_g1,c40562_g1,c68528_g1,c34466_g10,c29040_g1,c89575_g1,c35855_g1,c47645_g1,c29945_g1,c69212_g1,c75801_g1,c48815_g1,c29153_g1,c78755_g1,c70015_g1,c60022_g1,c37167_g4,c26250_g1,c26414_g1,c33944_g1,c46708_g1…
GO:0005575	Cellular Component	GO:0030054	cell junction	GO:0030055	cell-substrate junction	GO:0005924	cell-substrate adherens junction	4	c54936_g1,c85501_g1,c59775_g1,c69980_g1
GO:0005575	Cellular Component	GO:0030054	cell junction	GO:0005911	cell-cell junction	GO:0005921	gap junction	1	c37410_g3
GO:0005575	Cellular Component	GO:0030054	cell junction	GO:0005911	cell-cell junction	GO:0043296	apical junction complex	5	c31453_g1,c37942_g1,c21592_g1,c63037_g1,c28541_g1
GO:0005575	Cellular Component	GO:0030054	cell junction	GO:0005911	cell-cell junction	GO:0070160	occluding junction	5	c31453_g1,c28541_g1,c63037_g1,c37942_g1,c21592_g1
GO:0005575	Cellular Component	GO:0030054	cell junction	GO:0070161	anchoring junction	GO:0005912	adherens junction	4	c85501_g1,c59775_g1,c54936_g1,c69980_g1
GO:0005575	Cellular Component	GO:0044425	membrane part	GO:0031224	intrinsic component of membrane	GO:0031360	intrinsic component of thylakoid membrane	2	c37249_g3,c30628_g1
GO:0005575	Cellular Component	GO:0044425	membrane part	GO:0031224	intrinsic component of membrane	GO:0031226	intrinsic component of plasma membrane	87	c78928_g1,c71376_g1,c29475_g1,c35744_g4,c68906_g1,c21602_g2,c22612_g1,c26257_g1,c31801_g1,c64708_g1,c6969_g1,c92015_g1,c30548_g3,c32463_g2,c37148_g1,c22033_g1,c31958_g2,c41142_g1,c61411_g1,c36115_g1,c40562_g1,c68528_g1,c34466_g10,c29040_g1,c89575_g1,c35855_g1,c47645_g1,c29945_g1,c69212_g1,c75801_g1,c48815_g1,c29153_g1,c78755_g1,c70015_g1,c60022_g1,c37167_g4,c26250_g1,c26414_g1,c33944_g1,c46708_g1…
GO:0005575	Cellular Component	GO:0044425	membrane part	GO:0031224	intrinsic component of membrane	GO:0031300	intrinsic component of organelle membrane	157	c14975_g1,c33724_g1,c19994_g2,c17053_g1,c55510_g1,c34703_g1,c36233_g4,c28442_g1,c33493_g1,c61657_g1,c19452_g1,c55224_g1,c35183_g2,c28161_g1,c48082_g1,c90412_g1,c34783_g2,c34601_g1,c34983_g5,c37229_g1,c90374_g1,c38735_g1,c33821_g1,c33964_g2,c1003_g1,c33615_g1,c59198_g1,c31816_g2,c13800_g1,c36916_g1,c85458_g1,c63832_g1,c24844_g1,c82852_g1,c154_g1,c24054_g1,c1003_g2,c26573_g1,c34812_g1,c80062_g1,c78…
GO:0005575	Cellular Component	GO:0044425	membrane part	GO:0031224	intrinsic component of membrane	GO:0016021	integral component of membrane	446	c38403_g1,c30628_g1,c30581_g2,c4114_g1,c93633_g1,c72256_g1,c92599_g1,c27494_g1,c30116_g1,c34468_g1,c37312_g1,c37198_g2,c72626_g1,c37491_g2,c29989_g1,c8472_g1,c35961_g2,c58379_g1,c88514_g1,c17772_g2,c51309_g1,c90147_g1,c36389_g6,c28620_g2,c38124_g1,c34456_g2,c66891_g1,c32364_g1,c20590_g1,c60344_g1,c34990_g1,c31171_g1,c33586_g1,c8043_g1,c25728_g1,c74139_g1,c91510_g1,c80866_g1,c31569_g1,c28931_g4,c3…
GO:0005575	Cellular Component	GO:0044425	membrane part	GO:0031224	intrinsic component of membrane	GO:0031225	anchored component of membrane	2	c78430_g1,c80260_g1
GO:0005575	Cellular Component	GO:0044425	membrane part	GO:0098552	side of membrane	GO:0098562	cytoplasmic side of membrane	4	c36406_g1,c36659_g4,c28611_g2,c28692_g1
GO:0005575	Cellular Component	GO:0044425	membrane part	GO:0044453	nuclear membrane part	GO:0031229	intrinsic component of nuclear inner membrane	16	c1973_g1,c34601_g1,c24207_g1,c90412_g1,c29181_g1,c21405_g1,c20590_g1,c35183_g2,c85458_g1,c7303_g1,c55510_g1,c11183_g1,c90374_g1,c39044_g1,c63666_g1,c83022_g1
GO:0005575	Cellular Component	GO:0044425	membrane part	GO:0033178	proton-transporting two-sector ATPase complex, catalytic domain	GO:0033180	proton-transporting V-type ATPase, V1 domain	48	c34517_g1,c21126_g1,c71991_g1,c34517_g2,c32002_g2,c35342_g2,c23697_g1,c30933_g2,c88921_g1,c34495_g1,c15143_g1,c37207_g3,c27947_g1,c20840_g1,c32843_g1,c78762_g1,c27949_g1,c19300_g1,c3634_g1,c1136_g1,c32393_g2,c14719_g1,c31503_g1,c34488_g3,c30382_g1,c34447_g1,c24682_g1,c60331_g1,c19106_g1,c28343_g1,c26314_g1,c21716_g1,c61067_g1,c61534_g1,c34625_g1,c37444_g1,c29404_g1,c87693_g1,c32900_g1,c71087_g1,c…
GO:0005575	Cellular Component	GO:0044425	membrane part	GO:0033178	proton-transporting two-sector ATPase complex, catalytic domain	GO:0045261	proton-transporting ATP synthase complex, catalytic core F(1)	20	c81764_g1,c23117_g1,c15528_g1,c30681_g1,c32918_g1,c84963_g1,c20017_g1,c68736_g1,c24429_g1,c26410_g1,c673_g1,c34731_g2,c33106_g1,c68462_g1,c20552_g1,c23420_g1,c59100_g1,c20720_g1,c30130_g1,c51096_g1
GO:0005575	Cellular Component	GO:0044425	membrane part	GO:0030964	NADH dehydrogenase complex	GO:0045271	respiratory chain complex I	17	c64756_g1,c13209_g1,c956_g1,c24433_g1,c78587_g1,c84963_g1,c10667_g1,c32943_g1,c4236_g1,c69809_g1,c3336_g1,c88943_g1,c71904_g1,c33129_g2,c85148_g1,c36277_g3,c25970_g2
GO:0005575	Cellular Component	GO:0044425	membrane part	GO:0019898	extrinsic component of membrane	GO:0019897	extrinsic component of plasma membrane	31	c55440_g1,c51948_g1,c32348_g1,c34716_g8,c27697_g2,c6714_g1,c20621_g1,c14428_g1,c34936_g1,c22370_g1,c18992_g1,c23686_g1,c28706_g1,c36840_g9,c18727_g1,c62909_g1,c18992_g2,c73323_g1,c52682_g1,c4038_g1,c36074_g2,c33864_g3,c51818_g1,c76002_g1,c59324_g1,c86446_g1,c70433_g1,c35964_g1,c30184_g1,c44697_g1,c36285_g1
GO:0005575	Cellular Component	GO:0044425	membrane part	GO:0019898	extrinsic component of membrane	GO:0031312	extrinsic component of organelle membrane	4	c25255_g1,c86738_g1,c72410_g1,c34855_g4
GO:0005575	Cellular Component	GO:0044425	membrane part	GO:0044455	mitochondrial membrane part	GO:0005753	mitochondrial proton-transporting ATP synthase complex	206	c13885_g1,c1326_g1,c51096_g1,c54535_g1,c36771_g1,c20769_g1,c37508_g3,c83961_g1,c16033_g1,c57623_g1,c31617_g3,c36088_g3,c52785_g1,c7253_g1,c29381_g1,c23765_g1,c68462_g1,c20552_g1,c54202_g1,c1948_g1,c70793_g1,c75267_g1,c33599_g1,c17653_g1,c20226_g1,c37033_g5,c37153_g5,c35818_g1,c28649_g1,c36947_g2,c81427_g1,c37018_g1,c14641_g1,c19866_g1,c31109_g1,c36058_g2,c34957_g2,c34574_g1,c33106_g1,c31578_g1,c2…
GO:0005575	Cellular Component	GO:0044425	membrane part	GO:0044455	mitochondrial membrane part	GO:0098573	intrinsic component of mitochondrial membrane	7	c19083_g1,c80866_g1,c56769_g1,c28086_g2,c66834_g1,c15274_g1,c34783_g2
GO:0005575	Cellular Component	GO:0044425	membrane part	GO:0044455	mitochondrial membrane part	GO:0032592	integral component of mitochondrial membrane	7	c34783_g2,c15274_g1,c66834_g1,c56769_g1,c80866_g1,c28086_g2,c19083_g1
GO:0005575	Cellular Component	GO:0044425	membrane part	GO:0044455	mitochondrial membrane part	GO:0000275	mitochondrial proton-transporting ATP synthase complex, catalytic core F(1)	1	c84963_g1
GO:0005575	Cellular Component	GO:0044425	membrane part	GO:0044455	mitochondrial membrane part	GO:0005746	mitochondrial respiratory chain	38	c35783_g3,c24433_g1,c88514_g1,c34251_g1,c78587_g1,c33545_g4,c10667_g1,c23814_g1,c5139_g2,c69809_g1,c3595_g1,c88943_g1,c71904_g1,c85148_g1,c59845_g1,c33129_g2,c18910_g1,c42513_g1,c64756_g1,c29720_g1,c27737_g1,c956_g1,c13209_g1,c4236_g1,c32943_g1,c5780_g1,c56694_g1,c84963_g1,c55032_g1,c3336_g1,c30875_g1,c32831_g1,c30538_g2,c34456_g2,c66891_g1,c25970_g2,c36277_g3,c34456_g1
GO:0005575	Cellular Component	GO:0044425	membrane part	GO:0070469	respiratory chain	GO:0045271	respiratory chain complex I	17	c64756_g1,c13209_g1,c956_g1,c24433_g1,c78587_g1,c84963_g1,c10667_g1,c32943_g1,c4236_g1,c69809_g1,c3336_g1,c88943_g1,c71904_g1,c33129_g2,c85148_g1,c36277_g3,c25970_g2
GO:0005575	Cellular Component	GO:0044425	membrane part	GO:0070469	respiratory chain	GO:0045273	respiratory chain complex II	1	c25304_g1
GO:0005575	Cellular Component	GO:0044425	membrane part	GO:0070469	respiratory chain	GO:0045275	respiratory chain complex III	15	c30875_g1,c29720_g1,c5139_g2,c88514_g1,c66891_g1,c33545_g4,c34456_g2,c32831_g1,c55032_g1,c56694_g1,c23814_g1,c42513_g1,c34456_g1,c18910_g1,c5780_g1
GO:0005575	Cellular Component	GO:0044425	membrane part	GO:0070469	respiratory chain	GO:0005746	mitochondrial respiratory chain	38	c35783_g3,c24433_g1,c88514_g1,c34251_g1,c78587_g1,c33545_g4,c10667_g1,c23814_g1,c5139_g2,c69809_g1,c3595_g1,c88943_g1,c71904_g1,c85148_g1,c59845_g1,c33129_g2,c18910_g1,c42513_g1,c64756_g1,c29720_g1,c27737_g1,c956_g1,c13209_g1,c4236_g1,c32943_g1,c5780_g1,c56694_g1,c84963_g1,c55032_g1,c3336_g1,c30875_g1,c32831_g1,c30538_g2,c34456_g2,c66891_g1,c25970_g2,c36277_g3,c34456_g1
GO:0005575	Cellular Component	GO:0044425	membrane part	GO:0070469	respiratory chain	GO:0045277	respiratory chain complex IV	6	c34251_g1,c27737_g1,c59845_g1,c3595_g1,c30538_g2,c35783_g3
GO:0005575	Cellular Component	GO:0044425	membrane part	GO:0044459	plasma membrane part	GO:0005891	voltage-gated calcium channel complex	2	c27316_g1,c29101_g1
GO:0005575	Cellular Component	GO:0044425	membrane part	GO:0044459	plasma membrane part	GO:0042611	MHC protein complex	14	c24422_g1,c26628_g1,c17273_g2,c29107_g1,c17573_g1,c37453_g4,c32918_g2,c46186_g1,c17273_g1,c381_g1,c37159_g1,c44283_g1,c71486_g1,c24141_g1
GO:0005575	Cellular Component	GO:0044425	membrane part	GO:0044459	plasma membrane part	GO:0097060	synaptic membrane	10	c1614_g1,c30982_g1,c23512_g1,c74971_g1,c34867_g2,c42112_g1,c36930_g2,c34848_g5,c23546_g1,c76197_g1
GO:0005575	Cellular Component	GO:0044425	membrane part	GO:0044459	plasma membrane part	GO:0016010	dystrophin-associated glycoprotein complex	19	c48413_g1,c46055_g1,c15574_g1,c42060_g1,c3026_g1,c76622_g1,c37407_g5,c25922_g1,c22718_g1,c31189_g3,c30121_g1,c8404_g1,c37641_g1,c26729_g1,c77588_g1,c24315_g1,c45478_g1,c30968_g1,c7216_g1
GO:0005575	Cellular Component	GO:0044425	membrane part	GO:0044459	plasma membrane part	GO:0031226	intrinsic component of plasma membrane	87	c78928_g1,c71376_g1,c29475_g1,c35744_g4,c68906_g1,c21602_g2,c22612_g1,c26257_g1,c31801_g1,c64708_g1,c6969_g1,c92015_g1,c30548_g3,c32463_g2,c37148_g1,c22033_g1,c31958_g2,c41142_g1,c61411_g1,c36115_g1,c40562_g1,c68528_g1,c34466_g10,c29040_g1,c89575_g1,c35855_g1,c47645_g1,c29945_g1,c69212_g1,c75801_g1,c48815_g1,c29153_g1,c78755_g1,c70015_g1,c60022_g1,c37167_g4,c26250_g1,c26414_g1,c33944_g1,c46708_g1…
GO:0005575	Cellular Component	GO:0044425	membrane part	GO:0044459	plasma membrane part	GO:0005887	integral component of plasma membrane	67	c57378_g1,c58379_g1,c8472_g1,c30049_g2,c27811_g1,c30116_g1,c37302_g1,c7080_g1,c30138_g1,c30939_g2,c93633_g1,c36590_g1,c36502_g1,c13999_g1,c57571_g1,c26378_g1,c13562_g2,c25863_g1,c30049_g1,c39858_g1,c36660_g1,c19662_g1,c62474_g1,c26774_g1,c28931_g4,c35867_g3,c35146_g2,c20593_g1,c33586_g1,c34990_g1,c36574_g5,c35696_g2,c51309_g1,c32463_g2,c30548_g3,c31958_g2,c22033_g1,c37148_g1,c6969_g1,c64708_g1,c9…
GO:0005575	Cellular Component	GO:0044425	membrane part	GO:0044459	plasma membrane part	GO:0019897	extrinsic component of plasma membrane	31	c55440_g1,c51948_g1,c32348_g1,c34716_g8,c27697_g2,c6714_g1,c20621_g1,c14428_g1,c34936_g1,c22370_g1,c18992_g1,c23686_g1,c28706_g1,c36840_g9,c18727_g1,c62909_g1,c18992_g2,c73323_g1,c52682_g1,c4038_g1,c36074_g2,c33864_g3,c51818_g1,c76002_g1,c59324_g1,c86446_g1,c70433_g1,c35964_g1,c30184_g1,c44697_g1,c36285_g1
GO:0005575	Cellular Component	GO:0044425	membrane part	GO:0044459	plasma membrane part	GO:0016011	dystroglycan complex	19	c37641_g1,c8404_g1,c31189_g3,c30121_g1,c37407_g5,c76622_g1,c22718_g1,c25922_g1,c46055_g1,c15574_g1,c48413_g1,c42060_g1,c3026_g1,c7216_g1,c30968_g1,c45478_g1,c24315_g1,c77588_g1,c26729_g1
GO:0005575	Cellular Component	GO:0044425	membrane part	GO:0033177	proton-transporting two-sector ATPase complex, proton-transporting domain	GO:0033179	proton-transporting V-type ATPase, V0 domain	2	c34242_g1,c34242_g2
GO:0005575	Cellular Component	GO:0044425	membrane part	GO:0033177	proton-transporting two-sector ATPase complex, proton-transporting domain	GO:0045263	proton-transporting ATP synthase complex, coupling factor F(o)	186	c33112_g1,c28707_g2,c25839_g1,c23722_g1,c36884_g2,c33734_g6,c35383_g1,c86353_g1,c67387_g1,c25171_g2,c44_g1,c13576_g1,c92349_g1,c75449_g1,c25262_g1,c36700_g1,c35802_g1,c88999_g1,c49244_g1,c86985_g1,c78536_g1,c37045_g1,c37422_g1,c30630_g1,c23712_g1,c35966_g2,c20018_g1,c40828_g1,c29875_g2,c86147_g1,c31856_g1,c36648_g5,c36406_g4,c248_g1,c33663_g1,c37068_g1,c80895_g1,c31647_g4,c7496_g1,c35742_g1,c1828…
GO:0005575	Cellular Component	GO:0044425	membrane part	GO:0098533	ATPase dependent transmembrane transport complex	GO:0090533	cation-transporting ATPase complex	14	c57571_g1,c35696_g2,c22612_g1,c89575_g1,c40562_g1,c27811_g1,c22033_g1,c31958_g2,c7080_g1,c30138_g1,c29153_g1,c8472_g1,c6969_g1,c29945_g1
GO:0005575	Cellular Component	GO:0044425	membrane part	GO:0005789	endoplasmic reticulum membrane	GO:0030867	rough endoplasmic reticulum membrane	23	c44169_g1,c32532_g2,c30899_g1,c83658_g1,c35067_g10,c37437_g1,c17927_g1,c36916_g1,c33450_g2,c43392_g1,c1927_g1,c78111_g1,c92066_g1,c36255_g2,c19605_g1,c35233_g3,c37494_g1,c33821_g1,c35961_g2,c33724_g1,c23636_g1,c14975_g1,c18846_g1
GO:0005575	Cellular Component	GO:0044425	membrane part	GO:0005789	endoplasmic reticulum membrane	GO:0031227	intrinsic component of endoplasmic reticulum membrane	63	c33450_g2,c63832_g1,c36916_g1,c68738_g1,c154_g1,c29977_g1,c92599_g1,c37437_g1,c30290_g1,c57702_g1,c80062_g1,c20305_g1,c14480_g1,c34983_g5,c62458_g1,c44209_g1,c19994_g1,c35961_g2,c37494_g1,c25786_g1,c35396_g1,c38735_g1,c33821_g1,c81758_g1,c37491_g2,c85287_g1,c36255_g2,c31816_g2,c52127_g1,c11234_g1,c33615_g1,c24860_g1,c31171_g1,c43392_g1,c17927_g1,c33493_g1,c92066_g1,c91510_g1,c55224_g1,c69661_g1,c…
GO:0005575	Cellular Component	GO:0044425	membrane part	GO:0042175	nuclear outer membrane-endoplasmic reticulum membrane network	GO:0005789	endoplasmic reticulum membrane	166	c37491_g2,c85287_g1,c19605_g1,c52127_g1,c90817_g1,c14480_g1,c22025_g1,c19994_g1,c35961_g2,c35977_g3,c69814_g1,c7759_g1,c74385_g1,c44169_g1,c22188_g1,c36101_g5,c26651_g1,c27656_g1,c92599_g1,c29977_g1,c19167_g1,c22188_g2,c31569_g1,c36512_g4,c29923_g3,c18900_g1,c37411_g4,c30049_g1,c18846_g1,c23636_g1,c29833_g1,c59974_g1,c27956_g1,c11064_g1,c17772_g2,c7597_g1,c19138_g1,c30899_g1,c38124_g1,c33842_g1,c…
GO:0005575	Cellular Component	GO:0044425	membrane part	GO:0030117	membrane coat	GO:0030118	clathrin coat	63	c51014_g1,c79947_g1,c24981_g1,c58396_g1,c22727_g1,c46451_g1,c53914_g1,c33576_g1,c54317_g1,c36137_g2,c50699_g1,c37649_g1,c43549_g1,c36539_g2,c17023_g1,c30094_g1,c85993_g1,c28957_g1,c36539_g1,c27590_g1,c26055_g1,c86312_g1,c31983_g1,c72525_g1,c28759_g1,c12062_g1,c35936_g1,c54925_g1,c8440_g1,c35444_g1,c27771_g1,c29273_g1,c32854_g1,c28549_g1,c47356_g1,c1551_g1,c58519_g1,c28885_g1,c1798_g1,c19938_g1,c2…
GO:0005575	Cellular Component	GO:0044425	membrane part	GO:0030117	membrane coat	GO:0030119	AP-type membrane coat adaptor complex	41	c16111_g1,c81369_g1,c26517_g1,c93177_g1,c87050_g1,c35549_g6,c51051_g1,c27349_g1,c28978_g1,c16400_g1,c49378_g1,c34213_g1,c22655_g1,c906_g1,c36375_g1,c34919_g1,c26819_g1,c19938_g1,c1798_g1,c58519_g1,c1551_g1,c27771_g1,c54925_g1,c35936_g1,c12062_g1,c28759_g1,c72525_g1,c86312_g1,c26055_g1,c36539_g1,c28957_g1,c85993_g1,c31101_g1,c30094_g1,c17023_g1,c36539_g2,c36137_g2,c50699_g1,c22727_g1,c51014_g1,c24…
GO:0005575	Cellular Component	GO:0044425	membrane part	GO:0030117	membrane coat	GO:0030120	vesicle coat	118	c29273_g1,c10593_g1,c36757_g5,c54333_g1,c29816_g1,c36383_g1,c20939_g1,c66687_g1,c55036_g1,c27491_g1,c33975_g4,c34179_g4,c27590_g1,c49004_g1,c37649_g1,c35429_g8,c33699_g4,c43549_g1,c42570_g1,c28722_g1,c28117_g1,c54317_g1,c33576_g1,c4279_g1,c25621_g1,c24453_g1,c12688_g1,c21308_g1,c50588_g1,c35678_g3,c37001_g1,c11152_g1,c54306_g1,c35429_g4,c9683_g1,c1785_g1,c30036_g1,c38690_g1,c40266_g1,c34035_g1,c3…
GO:0005575	Cellular Component	GO:0044425	membrane part	GO:1902495	transmembrane transporter complex	GO:0045275	respiratory chain complex III	15	c30875_g1,c29720_g1,c5139_g2,c88514_g1,c66891_g1,c33545_g4,c34456_g2,c32831_g1,c55032_g1,c56694_g1,c23814_g1,c42513_g1,c34456_g1,c18910_g1,c5780_g1
GO:0005575	Cellular Component	GO:0044425	membrane part	GO:1902495	transmembrane transporter complex	GO:0034702	ion channel complex	32	c19662_g1,c26250_g1,c31295_g1,c46708_g1,c69212_g1,c37167_g4,c70015_g1,c30049_g1,c19942_g1,c48815_g1,c25863_g1,c47645_g1,c34990_g1,c29627_g2,c33586_g1,c35867_g3,c20593_g1,c37302_g1,c36115_g1,c41142_g1,c30049_g2,c92015_g1,c64708_g1,c37148_g1,c32463_g2,c30548_g3,c13562_g2,c35266_g2,c26378_g1,c29101_g1,c27316_g1,c68906_g1
GO:0005575	Cellular Component	GO:0044425	membrane part	GO:1902495	transmembrane transporter complex	GO:0098533	ATPase dependent transmembrane transport complex	17	c7080_g1,c30138_g1,c86605_g1,c89575_g1,c44392_g1,c22612_g1,c35696_g2,c57571_g1,c29153_g1,c31958_g2,c22033_g1,c6969_g1,c29945_g1,c8472_g1,c40562_g1,c19016_g1,c27811_g1
GO:0005575	Cellular Component	GO:0044425	membrane part	GO:0098589	membrane region	GO:0045121	membrane raft	7	c1810_g1,c27783_g1,c60040_g1,c69154_g1,c75493_g1,c80315_g1,c27202_g1
GO:0005575	Cellular Component	GO:0044425	membrane part	GO:0098589	membrane region	GO:0042175	nuclear outer membrane-endoplasmic reticulum membrane network	238	c61191_g1,c35206_g1,c93276_g1,c34338_g1,c73491_g1,c67099_g1,c42182_g1,c53037_g1,c36929_g1,c56465_g1,c15258_g1,c12124_g1,c34837_g4,c36029_g1,c20617_g1,c23581_g1,c31596_g3,c31596_g4,c86415_g1,c37578_g1,c32761_g2,c23312_g1,c12354_g1,c36667_g2,c31278_g1,c29353_g1,c68738_g1,c34395_g1,c33019_g1,c33069_g1,c35011_g1,c43361_g1,c83658_g1,c30189_g1,c20305_g1,c35863_g1,c20704_g1,c22059_g1,c9363_g1,c68558_g1,…
GO:0005575	Cellular Component	GO:0044425	membrane part	GO:0098589	membrane region	GO:0005789	endoplasmic reticulum membrane	166	c37491_g2,c85287_g1,c19605_g1,c52127_g1,c90817_g1,c14480_g1,c22025_g1,c19994_g1,c35961_g2,c35977_g3,c69814_g1,c7759_g1,c74385_g1,c44169_g1,c22188_g1,c36101_g5,c26651_g1,c27656_g1,c92599_g1,c29977_g1,c19167_g1,c22188_g2,c31569_g1,c36512_g4,c29923_g3,c18900_g1,c37411_g4,c30049_g1,c18846_g1,c23636_g1,c29833_g1,c59974_g1,c27956_g1,c11064_g1,c17772_g2,c7597_g1,c19138_g1,c30899_g1,c38124_g1,c33842_g1,c…
GO:0005575	Cellular Component	GO:0044425	membrane part	GO:0016469	proton-transporting two-sector ATPase complex	GO:0033176	proton-transporting V-type ATPase complex	231	c48244_g1,c86106_g1,c34495_g1,c27947_g1,c47032_g1,c7109_g1,c27600_g1,c8477_g1,c78762_g1,c33972_g1,c32843_g1,c85812_g1,c38618_g1,c61573_g1,c34119_g2,c71991_g1,c67535_g1,c24046_g2,c45196_g1,c35342_g2,c52682_g1,c28220_g1,c60331_g1,c27455_g1,c28343_g1,c21716_g1,c32907_g1,c32651_g2,c3674_g1,c26497_g1,c23875_g1,c31694_g2,c35909_g2,c4114_g1,c27949_g1,c32393_g2,c27494_g1,c24593_g1,c67943_g1,c34447_g1,c97…
GO:0005575	Cellular Component	GO:0044425	membrane part	GO:0016469	proton-transporting two-sector ATPase complex	GO:0033177	proton-transporting two-sector ATPase complex, proton-transporting domain	398	c12951_g1,c33972_g1,c31075_g1,c8477_g1,c23370_g1,c86106_g1,c48244_g1,c74857_g1,c28504_g1,c67535_g1,c35289_g3,c16755_g1,c35675_g3,c34119_g2,c61573_g1,c22330_g1,c38618_g1,c32515_g1,c32651_g2,c3674_g1,c36724_g1,c32907_g1,c32769_g3,c28220_g1,c67943_g1,c17967_g1,c25347_g1,c33395_g2,c24593_g1,c81072_g1,c36934_g1,c2618_g1,c17021_g1,c26646_g2,c56183_g1,c58558_g1,c73065_g1,c68084_g1,c15737_g1,c34149_g3,c1…
GO:0005575	Cellular Component	GO:0044425	membrane part	GO:0016469	proton-transporting two-sector ATPase complex	GO:0033178	proton-transporting two-sector ATPase complex, catalytic domain	87	c35799_g1,c26693_g2,c24041_g2,c9742_g1,c63534_g1,c24429_g1,c84963_g1,c81764_g1,c87693_g1,c32900_g1,c34731_g2,c37444_g1,c30130_g1,c20720_g1,c59100_g1,c23420_g1,c26314_g1,c37146_g5,c24682_g1,c34488_g3,c30382_g1,c3634_g1,c1136_g1,c14719_g1,c18227_g1,c26114_g1,c28144_g1,c20840_g1,c68736_g1,c20017_g1,c15528_g1,c23117_g1,c29215_g2,c23102_g1,c34517_g1,c8030_g1,c33797_g1,c35898_g1,c34926_g1,c36535_g5,c79…
GO:0005575	Cellular Component	GO:0044425	membrane part	GO:0016469	proton-transporting two-sector ATPase complex	GO:0045259	proton-transporting ATP synthase complex	255	c35289_g3,c28504_g1,c74857_g1,c36406_g2,c36289_g7,c22330_g1,c31507_g2,c35473_g8,c673_g1,c35675_g3,c84021_g1,c16755_g1,c31075_g1,c34374_g3,c12951_g1,c36732_g5,c23370_g1,c24713_g1,c38078_g1,c81072_g1,c37112_g3,c33395_g2,c30989_g2,c67077_g1,c23035_g1,c17967_g1,c30384_g2,c9652_g1,c87279_g1,c71486_g1,c30780_g1,c32515_g1,c28659_g2,c32769_g3,c35588_g6,c36724_g1,c31650_g1,c23564_g1,c25796_g1,c34275_g1,c1…
GO:0005575	Cellular Component	GO:0044425	membrane part	GO:0034702	ion channel complex	GO:0034703	cation channel complex	32	c30049_g2,c36115_g1,c37302_g1,c41142_g1,c37148_g1,c30548_g3,c32463_g2,c92015_g1,c64708_g1,c29101_g1,c13562_g2,c26378_g1,c35266_g2,c68906_g1,c27316_g1,c31295_g1,c46708_g1,c26250_g1,c19662_g1,c70015_g1,c30049_g1,c37167_g4,c48815_g1,c25863_g1,c19942_g1,c69212_g1,c47645_g1,c33586_g1,c29627_g2,c20593_g1,c35867_g3,c34990_g1
GO:0005575	Cellular Component	GO:0044425	membrane part	GO:0009521	photosystem	GO:0009522	photosystem I	17	c33420_g1,c26762_g2,c37307_g3,c24702_g1,c43836_g1,c35367_g1,c32046_g1,c17590_g1,c34546_g5,c19492_g1,c26762_g1,c85256_g1,c66880_g1,c79718_g1,c28361_g1,c32163_g1,c81402_g1
GO:0005575	Cellular Component	GO:0044425	membrane part	GO:0009521	photosystem	GO:0009523	photosystem II	111	c47295_g1,c31528_g4,c21259_g1,c5983_g1,c64867_g1,c23734_g1,c33209_g1,c28949_g1,c17777_g1,c61728_g1,c63789_g1,c80378_g1,c23140_g1,c34654_g1,c37072_g1,c2412_g1,c2841_g1,c36704_g1,c32049_g1,c3626_g1,c14380_g1,c36401_g1,c37210_g1,c64102_g1,c47714_g1,c18872_g1,c18731_g1,c35539_g4,c30071_g1,c42564_g1,c34984_g1,c48922_g1,c37465_g1,c21485_g1,c32601_g1,c31297_g1,c41398_g1,c36142_g3,c54384_g1,c54051_g1,c21…
GO:0005575	Cellular Component	GO:0044425	membrane part	GO:0016021	integral component of membrane	GO:0034702	ion channel complex	32	c19662_g1,c26250_g1,c31295_g1,c46708_g1,c69212_g1,c37167_g4,c70015_g1,c30049_g1,c19942_g1,c48815_g1,c25863_g1,c47645_g1,c34990_g1,c29627_g2,c33586_g1,c35867_g3,c20593_g1,c37302_g1,c36115_g1,c41142_g1,c30049_g2,c92015_g1,c64708_g1,c37148_g1,c32463_g2,c30548_g3,c13562_g2,c35266_g2,c26378_g1,c29101_g1,c27316_g1,c68906_g1
GO:0005575	Cellular Component	GO:0044425	membrane part	GO:0016021	integral component of membrane	GO:0005887	integral component of plasma membrane	67	c57378_g1,c58379_g1,c8472_g1,c30049_g2,c27811_g1,c30116_g1,c37302_g1,c7080_g1,c30138_g1,c30939_g2,c93633_g1,c36590_g1,c36502_g1,c13999_g1,c57571_g1,c26378_g1,c13562_g2,c25863_g1,c30049_g1,c39858_g1,c36660_g1,c19662_g1,c62474_g1,c26774_g1,c28931_g4,c35867_g3,c35146_g2,c20593_g1,c33586_g1,c34990_g1,c36574_g5,c35696_g2,c51309_g1,c32463_g2,c30548_g3,c31958_g2,c22033_g1,c37148_g1,c6969_g1,c64708_g1,c9…
GO:0005575	Cellular Component	GO:0044425	membrane part	GO:0016021	integral component of membrane	GO:1902495	transmembrane transporter complex	96	c35867_g3,c15169_g1,c20593_g1,c30875_g1,c33586_g1,c72026_g1,c34990_g1,c77694_g1,c90391_g1,c34456_g2,c66891_g1,c44392_g1,c34004_g3,c35696_g2,c32831_g1,c2711_g1,c31465_g1,c25863_g1,c30049_g1,c29720_g1,c19016_g1,c19662_g1,c30138_g1,c7080_g1,c5139_g2,c44440_g1,c57571_g1,c42513_g1,c26378_g1,c31683_g1,c13562_g2,c88514_g1,c54041_g1,c39533_g1,c8472_g1,c33545_g4,c30049_g2,c27811_g1,c37302_g1,c44361_g1,c29…
GO:0005575	Cellular Component	GO:0044425	membrane part	GO:0016021	integral component of membrane	GO:0031301	integral component of organelle membrane	144	c24860_g1,c14714_g1,c11234_g1,c36255_g2,c81758_g1,c35396_g1,c29383_g1,c58221_g1,c15511_g1,c66593_g1,c33361_g2,c20305_g1,c25187_g1,c29181_g1,c1973_g1,c35173_g1,c31399_g1,c68738_g1,c27401_g1,c12354_g1,c67125_g1,c4323_g1,c11183_g1,c36029_g1,c56465_g1,c19083_g1,c27673_g1,c1003_g1,c33615_g1,c31816_g2,c38735_g1,c33821_g1,c33964_g2,c37229_g1,c90374_g1,c34983_g5,c80062_g1,c78809_g1,c26573_g1,c34812_g1,c1…
GO:0005575	Cellular Component	GO:0044425	membrane part	GO:0016021	integral component of membrane	GO:0046930	pore complex	155	c31602_g1,c36479_g1,c35911_g1,c30610_g2,c3832_g1,c21496_g1,c10592_g1,c88314_g1,c67918_g1,c41313_g1,c36555_g2,c84338_g1,c33812_g4,c20416_g1,c28664_g1,c55067_g1,c63803_g1,c29144_g1,c23604_g1,c31177_g1,c85239_g1,c82880_g1,c72471_g1,c64771_g1,c35076_g4,c29921_g1,c71791_g1,c51668_g1,c27482_g1,c31089_g1,c35988_g3,c61215_g1,c23198_g1,c35714_g1,c50078_g1,c61527_g1,c30058_g1,c58313_g1,c36729_g1,c35760_g1,…
GO:0005575	Cellular Component	GO:0044422	organelle part	GO:0044461	bacterial-type flagellum part	GO:0030694	bacterial-type flagellum basal body, rod	5	c72638_g1,c29022_g1,c29022_g2,c14757_g1,c22806_g1
GO:0005575	Cellular Component	GO:0044422	organelle part	GO:0044461	bacterial-type flagellum part	GO:0009426	bacterial-type flagellum basal body, distal rod	5	c22806_g1,c72638_g1,c14757_g1,c29022_g2,c29022_g1
GO:0005575	Cellular Component	GO:0044422	organelle part	GO:0044461	bacterial-type flagellum part	GO:0009425	bacterial-type flagellum basal body	5	c72638_g1,c29022_g2,c14757_g1,c29022_g1,c22806_g1
GO:0005575	Cellular Component	GO:0044422	organelle part	GO:0044446	intracellular organelle part	GO:0044431	Golgi apparatus part	203	c56587_g1,c10592_g1,c36286_g2,c27673_g1,c81390_g1,c18311_g1,c69834_g1,c75327_g1,c50588_g1,c57410_g1,c21348_g1,c76653_g1,c28885_g1,c4323_g1,c61270_g1,c34035_g1,c35525_g2,c35173_g1,c6580_g1,c25612_g1,c37335_g3,c29273_g1,c41904_g1,c31949_g1,c1983_g1,c29927_g1,c29921_g1,c31399_g1,c27401_g1,c54317_g1,c14714_g1,c34234_g1,c30298_g1,c29383_g1,c88056_g1,c34799_g2,c58221_g1,c15511_g1,c79874_g1,c31136_g1,c2…
GO:0005575	Cellular Component	GO:0044422	organelle part	GO:0044446	intracellular organelle part	GO:0044435	plastid part	188	c67741_g1,c32921_g1,c20199_g2,c29241_g1,c79099_g1,c35269_g1,c56268_g1,c37251_g1,c18049_g1,c27763_g1,c86198_g1,c19169_g1,c17278_g1,c35661_g6,c32204_g1,c37409_g1,c35573_g1,c25860_g2,c93006_g1,c30296_g1,c33137_g1,c28976_g1,c35749_g1,c33488_g2,c36683_g1,c86013_g1,c22892_g1,c42739_g1,c27136_g1,c32034_g1,c54750_g1,c45262_g1,c76271_g1,c29715_g1,c31921_g1,c33095_g1,c81682_g1,c20753_g1,c18705_g1,c27970_g1…
GO:0005575	Cellular Component	GO:0044422	organelle part	GO:0044446	intracellular organelle part	GO:0031967	organelle envelope	697	c86147_g1,c40828_g1,c30088_g1,c34771_g2,c36406_g4,c37068_g1,c25175_g1,c87790_g1,c34002_g1,c29074_g1,c20057_g2,c38423_g1,c18287_g1,c85542_g1,c66834_g1,c3407_g1,c20160_g1,c83022_g1,c36297_g5,c78691_g1,c32259_g1,c31603_g1,c32900_g1,c89666_g1,c35489_g3,c33254_g1,c35383_g1,c33886_g1,c80801_g1,c71904_g1,c32124_g2,c10371_g1,c22443_g1,c75449_g1,c68736_g1,c4684_g1,c37422_g1,c4487_g1,c24433_g1,c37045_g1,c3…
GO:0005575	Cellular Component	GO:0044422	organelle part	GO:0044446	intracellular organelle part	GO:0044438	microbody part	24	c61750_g1,c26573_g1,c34812_g1,c25085_g1,c34855_g4,c82852_g1,c79163_g1,c36860_g8,c74241_g1,c24054_g1,c72256_g1,c1003_g2,c73380_g1,c61657_g1,c1003_g1,c73177_g1,c72410_g1,c67125_g1,c72626_g1,c35090_g3,c25255_g1,c25490_g1,c86738_g1,c66593_g1
GO:0005575	Cellular Component	GO:0044422	organelle part	GO:0044446	intracellular organelle part	GO:0044432	endoplasmic reticulum part	290	c154_g1,c63832_g1,c36916_g1,c17457_g1,c30337_g2,c15149_g1,c37479_g1,c54140_g1,c41627_g1,c34983_g5,c64185_g1,c31816_g2,c59198_g1,c33615_g1,c33978_g2,c33821_g1,c38735_g1,c55224_g1,c88067_g1,c30955_g1,c33842_g2,c1927_g1,c52937_g1,c33493_g1,c43429_g1,c77989_g1,c34574_g1,c36941_g1,c36939_g4,c19994_g2,c34780_g7,c37786_g1,c33724_g1,c14975_g1,c80000_g1,c36389_g5,c13960_g1,c34703_g1,c15552_g1,c25705_g1,c3…
GO:0005575	Cellular Component	GO:0044422	organelle part	GO:0044446	intracellular organelle part	GO:0070013	intracellular organelle lumen	914	c34365_g1,c60998_g1,c12205_g1,c32275_g1,c35440_g8,c27601_g1,c30890_g1,c14931_g1,c29840_g1,c85116_g1,c47581_g1,c67348_g1,c36616_g6,c30253_g1,c33834_g1,c18759_g1,c34951_g3,c75654_g1,c48129_g1,c2618_g1,c17392_g1,c43765_g1,c15062_g1,c36511_g1,c66239_g1,c36100_g3,c71747_g1,c86738_g1,c53521_g1,c35767_g2,c32516_g1,c10698_g1,c30744_g1,c3245_g2,c3674_g1,c84912_g1,c57350_g1,c42689_g1,c803_g1,c17553_g2,c559…
GO:0005575	Cellular Component	GO:0044422	organelle part	GO:0044446	intracellular organelle part	GO:0031970	organelle envelope lumen	12	c5321_g1,c84981_g1,c20766_g1,c33896_g1,c31228_g1,c86945_g1,c76095_g1,c835_g1,c4487_g1,c67905_g1,c15125_g1,c2700_g1
GO:0005575	Cellular Component	GO:0044422	organelle part	GO:0044446	intracellular organelle part	GO:0044427	chromosomal part	944	c33306_g2,c61952_g1,c14201_g1,c28112_g1,c60201_g1,c93238_g1,c2513_g1,c81281_g1,c36917_g1,c34385_g7,c32714_g2,c83108_g1,c35787_g1,c16148_g1,c40138_g1,c62962_g1,c35658_g3,c12580_g1,c35749_g1,c33299_g7,c3974_g1,c31218_g1,c93006_g1,c22949_g1,c67909_g1,c27036_g1,c35661_g6,c86198_g1,c28168_g1,c41050_g1,c86677_g1,c17278_g1,c24156_g2,c37210_g6,c35703_g3,c35972_g1,c33832_g1,c64977_g1,c5550_g1,c30802_g2,c2…
GO:0005575	Cellular Component	GO:0044422	organelle part	GO:0044446	intracellular organelle part	GO:0044440	endosomal part	7	c69154_g1,c80315_g1,c27202_g1,c75493_g1,c27783_g1,c60040_g1,c1810_g1
GO:0005575	Cellular Component	GO:0044422	organelle part	GO:0044446	intracellular organelle part	GO:0031984	organelle subcompartment	17	c33320_g1,c17053_g1,c72739_g1,c58221_g1,c30854_g1,c34441_g1,c25187_g1,c25970_g2,c32364_g1,c10909_g1,c34427_g1,c90053_g1,c66951_g1,c25728_g1,c66919_g1,c43541_g1,c39535_g1
GO:0005575	Cellular Component	GO:0044422	organelle part	GO:0044446	intracellular organelle part	GO:0044430	cytoskeletal part	640	c28161_g1,c56402_g1,c92359_g1,c11848_g1,c51610_g1,c75637_g1,c3284_g1,c54619_g1,c27392_g1,c18722_g1,c33691_g1,c1960_g1,c35966_g4,c37629_g1,c37262_g1,c22721_g1,c35560_g1,c28324_g2,c36502_g1,c31234_g1,c36445_g3,c34425_g1,c46849_g1,c3369_g1,c73090_g1,c28716_g1,c47712_g1,c35560_g7,c69950_g1,c35406_g1,c40805_g1,c35766_g1,c86142_g1,c37520_g1,c8066_g1,c30373_g1,c17653_g1,c35803_g6,c20386_g1,c34457_g1,c19…
GO:0005575	Cellular Component	GO:0044422	organelle part	GO:0044446	intracellular organelle part	GO:0044391	ribosomal subunit	44	c14386_g1,c59384_g1,c27012_g1,c35409_g1,c3560_g1,c9100_g1,c85550_g1,c17552_g1,c28599_g1,c35210_g4,c39325_g1,c48785_g1,c82828_g1,c3258_g1,c23199_g1,c24772_g1,c44832_g1,c13842_g1,c22944_g1,c64513_g1,c28636_g1,c28636_g3,c20910_g2,c4867_g1,c3772_g1,c31200_g1,c31233_g2,c61927_g1,c14841_g1,c35409_g2,c37099_g4,c65125_g1,c35588_g1,c31811_g1,c43655_g1,c21046_g1,c67830_g1,c20910_g1,c23474_g1,c92305_g1,c856…
GO:0005575	Cellular Component	GO:0044422	organelle part	GO:0044446	intracellular organelle part	GO:0031312	extrinsic component of organelle membrane	4	c25255_g1,c86738_g1,c72410_g1,c34855_g4
GO:0005575	Cellular Component	GO:0044422	organelle part	GO:0044446	intracellular organelle part	GO:0044428	nuclear part	1392	c17034_g1,c82819_g1,c89957_g1,c88409_g1,c47965_g1,c44547_g1,c49667_g1,c69315_g1,c88445_g1,c37259_g1,c27551_g1,c18859_g2,c36116_g8,c30735_g1,c24950_g1,c76282_g1,c3001_g1,c37920_g1,c77059_g1,c17750_g1,c31244_g1,c80107_g1,c36981_g1,c20545_g1,c30296_g1,c89448_g1,c16730_g1,c35080_g4,c33911_g1,c31029_g1,c37525_g1,c40410_g1,c30734_g1,c36116_g7,c30408_g1,c37159_g1,c34951_g1,c90412_g1,c91289_g1,c25840_g1,…
GO:0005575	Cellular Component	GO:0044422	organelle part	GO:0044446	intracellular organelle part	GO:0044433	cytoplasmic vesicle part	138	c10593_g1,c29273_g1,c61243_g1,c20939_g1,c29816_g1,c54333_g1,c43549_g1,c34179_g4,c22461_g1,c4279_g1,c54317_g1,c28117_g1,c50588_g1,c58474_g1,c12688_g1,c9683_g1,c54306_g1,c11152_g1,c34035_g1,c75739_g1,c40266_g1,c1785_g1,c46071_g1,c28885_g1,c75452_g1,c88750_g1,c8440_g1,c6024_g1,c17408_g1,c26312_g1,c89440_g1,c31284_g2,c13970_g1,c33839_g2,c67476_g1,c86569_g1,c28957_g1,c46489_g1,c79947_g1,c67015_g1,c896…
GO:0005575	Cellular Component	GO:0044422	organelle part	GO:0044446	intracellular organelle part	GO:0044429	mitochondrial part	522	c15125_g1,c64756_g1,c24083_g1,c86945_g1,c25442_g1,c37456_g3,c21419_g1,c84981_g1,c19710_g1,c43085_g1,c37408_g3,c36934_g1,c27105_g1,c24722_g1,c22133_g1,c32831_g1,c81883_g1,c16755_g1,c35675_g3,c15225_g1,c32142_g3,c47250_g1,c34854_g3,c1723_g1,c31075_g1,c71181_g1,c17967_g1,c33395_g2,c81072_g1,c45129_g1,c36724_g1,c32769_g3,c28097_g1,c36517_g1,c31609_g1,c28009_g1,c21321_g2,c30925_g1,c4362_g1,c32396_g1,c…
GO:0005575	Cellular Component	GO:0044422	organelle part	GO:0044446	intracellular organelle part	GO:0044437	vacuolar part	51	c29404_g1,c87693_g1,c32900_g1,c71087_g1,c76665_g1,c34926_g1,c36535_g5,c24041_g2,c33797_g1,c35898_g1,c9742_g1,c8030_g1,c34517_g2,c71991_g1,c34242_g2,c34517_g1,c21126_g1,c88921_g1,c35342_g2,c30933_g2,c23697_g1,c32002_g2,c27947_g1,c37207_g3,c15143_g1,c34495_g1,c6714_g1,c78762_g1,c32843_g1,c20840_g1,c1136_g1,c32393_g2,c14719_g1,c3634_g1,c27949_g1,c19300_g1,c24682_g1,c34447_g1,c34488_g3,c30382_g1,c315…
GO:0005575	Cellular Component	GO:0044422	organelle part	GO:0031301	integral component of organelle membrane	GO:0032592	integral component of mitochondrial membrane	7	c34783_g2,c15274_g1,c66834_g1,c56769_g1,c80866_g1,c28086_g2,c19083_g1
GO:0005575	Cellular Component	GO:0044422	organelle part	GO:0031301	integral component of organelle membrane	GO:0030173	integral component of Golgi membrane	10	c58221_g1,c17053_g1,c32364_g1,c33320_g1,c25187_g1,c39535_g1,c25728_g1,c43541_g1,c34441_g1,c34427_g1
GO:0005575	Cellular Component	GO:0044422	organelle part	GO:0031301	integral component of organelle membrane	GO:0030176	integral component of endoplasmic reticulum membrane	19	c33615_g1,c85287_g1,c36233_g4,c52127_g1,c11234_g1,c81758_g1,c19167_g1,c36029_g1,c19994_g2,c34983_g5,c19994_g1,c62458_g1,c38124_g1,c56465_g1,c154_g1,c68738_g1,c91510_g1,c31171_g1,c63832_g1
GO:0005575	Cellular Component	GO:0044422	organelle part	GO:0031090	organelle membrane	GO:0005774	vacuolar membrane	51	c61067_g1,c37444_g1,c34625_g1,c61534_g1,c60331_g1,c26314_g1,c28343_g1,c21716_g1,c19106_g1,c30382_g1,c34488_g3,c34242_g1,c31503_g1,c24682_g1,c34447_g1,c27949_g1,c19300_g1,c14719_g1,c32393_g2,c1136_g1,c3634_g1,c20840_g1,c6714_g1,c78762_g1,c32843_g1,c34495_g1,c15143_g1,c37207_g3,c27947_g1,c32002_g2,c88921_g1,c23697_g1,c35342_g2,c30933_g2,c21126_g1,c34517_g1,c34517_g2,c34242_g2,c71991_g1,c8030_g1,c35…
GO:0005575	Cellular Component	GO:0044422	organelle part	GO:0031090	organelle membrane	GO:0042170	plastid membrane	3	c35472_g4,c31036_g1,c60317_g1
GO:0005575	Cellular Component	GO:0044422	organelle part	GO:0031090	organelle membrane	GO:0031966	mitochondrial membrane	446	c81427_g1,c919_g1,c37018_g1,c31109_g1,c34957_g2,c36058_g2,c37121_g1,c53359_g1,c31026_g2,c30762_g1,c37153_g5,c30875_g1,c58550_g1,c40761_g1,c35720_g9,c37191_g3,c32918_g1,c80090_g1,c41558_g1,c26410_g1,c24462_g1,c10970_g1,c31578_g1,c30641_g1,c1039_g1,c69362_g1,c33695_g1,c93677_g1,c29484_g1,c34825_g1,c33758_g1,c10461_g1,c37514_g3,c16033_g1,c57623_g1,c6755_g1,c33129_g2,c36289_g1,c36088_g3,c26236_g1,c51…
GO:0005575	Cellular Component	GO:0044422	organelle part	GO:0031090	organelle membrane	GO:0000139	Golgi membrane	90	c29273_g1,c7443_g1,c4328_g1,c26451_g1,c31399_g1,c27401_g1,c36383_g1,c35173_g1,c26818_g1,c27590_g1,c13914_g1,c33361_g2,c30854_g1,c43549_g1,c35429_g8,c37649_g1,c25187_g1,c33576_g1,c54317_g1,c14714_g1,c29383_g1,c58221_g1,c15511_g1,c27673_g1,c50588_g1,c39535_g1,c37001_g1,c35678_g3,c72666_g1,c35429_g4,c38690_g1,c34035_g1,c34073_g8,c61311_g1,c28885_g1,c23871_g1,c4323_g1,c28549_g1,c34427_g1,c24844_g1,c3…
GO:0005575	Cellular Component	GO:0044422	organelle part	GO:0031090	organelle membrane	GO:0098588	bounding membrane of organelle	638	c35173_g1,c54333_g1,c34395_g1,c33069_g1,c29273_g1,c31278_g1,c34242_g1,c59259_g1,c11234_g1,c7558_g1,c15511_g1,c35396_g1,c4279_g1,c25525_g1,c36061_g2,c66593_g1,c34179_g4,c33154_g1,c6653_g1,c35863_g1,c22059_g1,c43549_g1,c53037_g1,c54306_g1,c42182_g1,c9683_g1,c27673_g1,c12688_g1,c50588_g1,c14865_g1,c75452_g1,c32761_g2,c35561_g6,c86415_g1,c31596_g4,c23581_g1,c3942_g1,c37514_g3,c10461_g1,c19106_g1,c800…
GO:0005575	Cellular Component	GO:0044422	organelle part	GO:0031090	organelle membrane	GO:0031903	microbody membrane	23	c35090_g3,c25255_g1,c25490_g1,c86738_g1,c66593_g1,c72410_g1,c67125_g1,c72626_g1,c1003_g1,c73380_g1,c61657_g1,c82852_g1,c79163_g1,c36860_g8,c74241_g1,c72256_g1,c1003_g2,c24054_g1,c26573_g1,c25085_g1,c34812_g1,c34855_g4,c61750_g1
GO:0005575	Cellular Component	GO:0044422	organelle part	GO:0031090	organelle membrane	GO:0005789	endoplasmic reticulum membrane	166	c37491_g2,c85287_g1,c19605_g1,c52127_g1,c90817_g1,c14480_g1,c22025_g1,c19994_g1,c35961_g2,c35977_g3,c69814_g1,c7759_g1,c74385_g1,c44169_g1,c22188_g1,c36101_g5,c26651_g1,c27656_g1,c92599_g1,c29977_g1,c19167_g1,c22188_g2,c31569_g1,c36512_g4,c29923_g3,c18900_g1,c37411_g4,c30049_g1,c18846_g1,c23636_g1,c29833_g1,c59974_g1,c27956_g1,c11064_g1,c17772_g2,c7597_g1,c19138_g1,c30899_g1,c38124_g1,c33842_g1,c…
GO:0005575	Cellular Component	GO:0044422	organelle part	GO:0031090	organelle membrane	GO:0010008	endosome membrane	7	c1810_g1,c60040_g1,c27783_g1,c80315_g1,c27202_g1,c75493_g1,c69154_g1
GO:0005575	Cellular Component	GO:0044422	organelle part	GO:0031090	organelle membrane	GO:0031968	organelle outer membrane	123	c33232_g2,c33232_g1,c27421_g1,c26861_g1,c91214_g1,c4773_g1,c48318_g1,c35069_g2,c63584_g1,c3942_g1,c28009_g1,c30925_g1,c28338_g1,c93123_g1,c64014_g1,c31026_g1,c35561_g6,c14865_g1,c81336_g1,c69908_g1,c28987_g1,c78710_g1,c92681_g1,c22164_g1,c46248_g1,c33254_g1,c60317_g1,c35489_g3,c30315_g1,c33886_g1,c36978_g1,c52326_g1,c33154_g1,c6653_g1,c36448_g2,c33900_g1,c36339_g2,c59502_g1,c21195_g1,c31262_g2,c5…
GO:0005575	Cellular Component	GO:0044422	organelle part	GO:0031090	organelle membrane	GO:0031312	extrinsic component of organelle membrane	4	c25255_g1,c86738_g1,c72410_g1,c34855_g4
GO:0005575	Cellular Component	GO:0044422	organelle part	GO:0031090	organelle membrane	GO:0031965	nuclear membrane	16	c90412_g1,c29181_g1,c1973_g1,c24207_g1,c34601_g1,c20590_g1,c21405_g1,c35183_g2,c7303_g1,c85458_g1,c55510_g1,c11183_g1,c90374_g1,c39044_g1,c63666_g1,c83022_g1
GO:0005575	Cellular Component	GO:0044422	organelle part	GO:0031090	organelle membrane	GO:0019866	organelle inner membrane	343	c35286_g4,c25970_g2,c30538_g2,c22784_g1,c37698_g1,c3336_g1,c33355_g1,c26414_g1,c60986_g1,c58427_g1,c956_g1,c34731_g2,c27205_g1,c37064_g7,c33649_g1,c36075_g2,c25909_g1,c29181_g1,c9480_g1,c17261_g1,c20720_g1,c59845_g1,c92828_g1,c2700_g1,c25944_g2,c16363_g1,c13897_g1,c15528_g1,c20017_g1,c73721_g1,c64559_g1,c9285_g1,c53153_g1,c14980_g1,c37018_g1,c81427_g1,c90412_g1,c53359_g1,c37121_g1,c36058_g2,c3495…
GO:0005575	Cellular Component	GO:0044422	organelle part	GO:0031090	organelle membrane	GO:0012506	vesicle membrane	123	c34179_g4,c33975_g4,c27590_g1,c35429_g8,c42570_g1,c43549_g1,c33699_g4,c49004_g1,c37649_g1,c54317_g1,c33576_g1,c28722_g1,c28117_g1,c4279_g1,c29273_g1,c10593_g1,c36757_g5,c29816_g1,c36383_g1,c54333_g1,c55036_g1,c27491_g1,c66687_g1,c20939_g1,c38690_g1,c1785_g1,c30036_g1,c34035_g1,c34073_g8,c40266_g1,c46071_g1,c75452_g1,c28885_g1,c23308_g1,c23871_g1,c65956_g1,c28549_g1,c36304_g3,c25621_g1,c24453_g1,c…
GO:0005575	Cellular Component	GO:0044422	organelle part	GO:0031300	intrinsic component of organelle membrane	GO:0031227	intrinsic component of endoplasmic reticulum membrane	63	c33450_g2,c63832_g1,c36916_g1,c68738_g1,c154_g1,c29977_g1,c92599_g1,c37437_g1,c30290_g1,c57702_g1,c80062_g1,c20305_g1,c14480_g1,c34983_g5,c62458_g1,c44209_g1,c19994_g1,c35961_g2,c37494_g1,c25786_g1,c35396_g1,c38735_g1,c33821_g1,c81758_g1,c37491_g2,c85287_g1,c36255_g2,c31816_g2,c52127_g1,c11234_g1,c33615_g1,c24860_g1,c31171_g1,c43392_g1,c17927_g1,c33493_g1,c92066_g1,c91510_g1,c55224_g1,c69661_g1,c…
GO:0005575	Cellular Component	GO:0044422	organelle part	GO:0031300	intrinsic component of organelle membrane	GO:0031301	integral component of organelle membrane	144	c24860_g1,c14714_g1,c11234_g1,c36255_g2,c81758_g1,c35396_g1,c29383_g1,c58221_g1,c15511_g1,c66593_g1,c33361_g2,c20305_g1,c25187_g1,c29181_g1,c1973_g1,c35173_g1,c31399_g1,c68738_g1,c27401_g1,c12354_g1,c67125_g1,c4323_g1,c11183_g1,c36029_g1,c56465_g1,c19083_g1,c27673_g1,c1003_g1,c33615_g1,c31816_g2,c38735_g1,c33821_g1,c33964_g2,c37229_g1,c90374_g1,c34983_g5,c80062_g1,c78809_g1,c26573_g1,c34812_g1,c1…
GO:0005575	Cellular Component	GO:0044422	organelle part	GO:0031300	intrinsic component of organelle membrane	GO:0098573	intrinsic component of mitochondrial membrane	7	c19083_g1,c80866_g1,c56769_g1,c28086_g2,c66834_g1,c15274_g1,c34783_g2
GO:0005575	Cellular Component	GO:0044422	organelle part	GO:0031300	intrinsic component of organelle membrane	GO:0031229	intrinsic component of nuclear inner membrane	16	c1973_g1,c34601_g1,c24207_g1,c90412_g1,c29181_g1,c21405_g1,c20590_g1,c35183_g2,c85458_g1,c7303_g1,c55510_g1,c11183_g1,c90374_g1,c39044_g1,c63666_g1,c83022_g1
GO:0005575	Cellular Component	GO:0044422	organelle part	GO:0031300	intrinsic component of organelle membrane	GO:0031228	intrinsic component of Golgi membrane	39	c33320_g1,c4323_g1,c17053_g1,c61311_g1,c7390_g1,c34441_g1,c22910_g1,c72666_g1,c32364_g1,c28161_g1,c48082_g1,c39535_g1,c28442_g1,c25728_g1,c19452_g1,c27673_g1,c29383_g1,c58221_g1,c15511_g1,c33964_g2,c14714_g1,c25187_g1,c38618_g1,c33361_g2,c37229_g1,c13914_g1,c30851_g1,c26818_g1,c4114_g1,c78809_g1,c35173_g1,c27401_g1,c43541_g1,c31399_g1,c26451_g1,c4328_g1,c34427_g1,c7443_g1,c24844_g1
GO:0005575	Cellular Component	GO:0044422	organelle part	GO:0031300	intrinsic component of organelle membrane	GO:0031231	intrinsic component of peroxisomal membrane	19	c35090_g3,c66593_g1,c25490_g1,c67125_g1,c72626_g1,c1003_g1,c73380_g1,c61657_g1,c79163_g1,c82852_g1,c72256_g1,c1003_g2,c24054_g1,c36860_g8,c74241_g1,c26573_g1,c25085_g1,c34812_g1,c61750_g1
GO:0005575	Cellular Component	GO:0044422	organelle part	GO:0044449	contractile fiber part	GO:0036379	myofilament	7	c35966_g4,c29921_g1,c82705_g1,c27210_g1,c92845_g1,c75807_g1,c28637_g1
GO:0005575	Cellular Component	GO:0044422	organelle part	GO:0044449	contractile fiber part	GO:0030017	sarcomere	7	c82705_g1,c35966_g4,c29921_g1,c92845_g1,c27210_g1,c75807_g1,c28637_g1
GO:0005575	Cellular Component	GO:0044422	organelle part	GO:0000313	organellar ribosome	GO:0000314	organellar small ribosomal subunit	1	c24772_g1
GO:0005575	Cellular Component	GO:0044422	organelle part	GO:0000313	organellar ribosome	GO:0005761	mitochondrial ribosome	1	c24772_g1
GO:0005575	Cellular Component	GO:0044422	organelle part	GO:0044441	ciliary part	GO:0035869	ciliary transition zone	5	c33940_g3,c632_g1,c20827_g1,c37020_g1,c61618_g1
GO:0005575	Cellular Component	GO:0044422	organelle part	GO:0043233	organelle lumen	GO:0070013	intracellular organelle lumen	914	c34365_g1,c60998_g1,c12205_g1,c32275_g1,c35440_g8,c27601_g1,c30890_g1,c14931_g1,c29840_g1,c85116_g1,c47581_g1,c67348_g1,c36616_g6,c30253_g1,c33834_g1,c18759_g1,c34951_g3,c75654_g1,c48129_g1,c2618_g1,c17392_g1,c43765_g1,c15062_g1,c36511_g1,c66239_g1,c36100_g3,c71747_g1,c86738_g1,c53521_g1,c35767_g2,c32516_g1,c10698_g1,c30744_g1,c3245_g2,c3674_g1,c84912_g1,c57350_g1,c42689_g1,c803_g1,c17553_g2,c559…
GO:0005575	Cellular Component	GO:0045202	synapse	GO:0044456	synapse part	GO:0097060	synaptic membrane	10	c1614_g1,c30982_g1,c23512_g1,c74971_g1,c34867_g2,c42112_g1,c36930_g2,c34848_g5,c23546_g1,c76197_g1
GO:0005575	Cellular Component	GO:0005576	extracellular region	GO:0044421	extracellular region part	GO:0005604	basement membrane	19	c8060_g1,c82824_g1,c3369_g1,c69800_g1,c22443_g1,c8116_g1,c84916_g1,c75807_g1,c29346_g1,c38128_g1,c23591_g2,c3983_g1,c33972_g1,c23966_g1,c24051_g1,c32866_g2,c60531_g1,c33379_g3,c43815_g1
GO:0005575	Cellular Component	GO:0005576	extracellular region	GO:0044421	extracellular region part	GO:0043256	laminin complex	16	c23591_g2,c3983_g1,c29346_g1,c33972_g1,c23966_g1,c60531_g1,c33379_g3,c43815_g1,c8060_g1,c82824_g1,c3369_g1,c69800_g1,c22443_g1,c8116_g1,c84916_g1,c75807_g1
GO:0005575	Cellular Component	GO:0005576	extracellular region	GO:0044421	extracellular region part	GO:0005605	basal lamina	16	c8060_g1,c82824_g1,c3369_g1,c69800_g1,c22443_g1,c8116_g1,c84916_g1,c75807_g1,c23591_g2,c29346_g1,c3983_g1,c33972_g1,c23966_g1,c60531_g1,c43815_g1,c33379_g3
GO:0005575	Cellular Component	GO:0005576	extracellular region	GO:0044421	extracellular region part	GO:0005615	extracellular space	105	c1755_g1,c4835_g1,c26741_g1,c24050_g1,c38781_g1,c48881_g1,c27699_g2,c35560_g3,c14822_g1,c56197_g1,c20061_g1,c18272_g1,c37530_g1,c20113_g1,c33360_g1,c81336_g1,c67026_g1,c29457_g1,c33099_g1,c14865_g1,c21348_g1,c85239_g1,c22443_g1,c10469_g1,c80297_g1,c16134_g1,c75807_g1,c33408_g1,c35988_g3,c23198_g1,c57811_g1,c76603_g1,c26373_g1,c14984_g1,c3003_g1,c32449_g1,c33908_g2,c29754_g1,c16574_g1,c33870_g1,c2…
GO:0005575	Cellular Component	GO:0005576	extracellular region	GO:0044421	extracellular region part	GO:0044217	other organism part	200	c28786_g1,c61369_g1,c32935_g3,c26808_g1,c18910_g1,c25985_g1,c35435_g2,c24795_g2,c21189_g1,c34010_g1,c26319_g1,c4915_g1,c37526_g2,c26282_g1,c35763_g2,c37303_g1,c37006_g1,c19535_g1,c31147_g3,c74435_g1,c69411_g1,c20694_g1,c13188_g1,c76525_g1,c20536_g1,c32993_g3,c75462_g1,c90460_g1,c35418_g1,c439_g1,c34076_g1,c84044_g1,c56702_g1,c37477_g1,c34727_g1,c36168_g1,c17901_g1,c16000_g1,c28009_g1,c36875_g6,c8…
GO:0005575	Cellular Component	GO:0005576	extracellular region	GO:0044421	extracellular region part	GO:0005578	proteinaceous extracellular matrix	82	c27673_g1,c15959_g1,c36479_g1,c36555_g2,c35443_g1,c35560_g3,c28883_g1,c36734_g3,c24058_g1,c32255_g1,c27423_g1,c20061_g1,c62842_g1,c21348_g1,c85239_g1,c23604_g1,c35373_g3,c29457_g1,c21018_g1,c31737_g1,c63803_g1,c81336_g1,c23591_g2,c75807_g1,c29921_g1,c22443_g1,c10469_g1,c8017_g1,c35373_g2,c76603_g1,c35731_g4,c31820_g1,c20111_g1,c13794_g1,c31207_g1,c66835_g1,c13810_g1,c30048_g1,c3983_g1,c33870_g1,c…
GO:0005575	Cellular Component	GO:0005576	extracellular region	GO:0044421	extracellular region part	GO:0043245	extraorganismal space	200	c35841_g2,c15344_g1,c27882_g1,c36145_g1,c79355_g1,c12588_g1,c35286_g7,c23078_g1,c40393_g1,c22145_g1,c36402_g1,c25398_g1,c30967_g2,c61536_g1,c34163_g3,c36793_g3,c35538_g1,c48081_g1,c28073_g1,c80664_g1,c35636_g3,c33920_g1,c37023_g4,c36731_g3,c15118_g1,c24181_g1,c76199_g1,c27312_g1,c68642_g1,c38335_g1,c34554_g7,c59142_g1,c25749_g1,c16581_g1,c31589_g2,c5603_g1,c33133_g1,c27638_g3,c452_g1,c32263_g2,c2…
GO:0005575	Cellular Component	GO:0005576	extracellular region	GO:0044421	extracellular region part	GO:0034358	plasma lipoprotein particle	4	c1755_g1,c7039_g1,c9187_g1,c20610_g1
GO:0005575	Cellular Component	GO:0005576	extracellular region	GO:0044421	extracellular region part	GO:0043205	fibril	3	c36267_g6,c13810_g1,c2873_g1
GO:0005575	Cellular Component	GO:0044420	extracellular matrix part	GO:0005604	basement membrane	GO:0005605	basal lamina	16	c8060_g1,c82824_g1,c3369_g1,c69800_g1,c22443_g1,c8116_g1,c84916_g1,c75807_g1,c23591_g2,c29346_g1,c3983_g1,c33972_g1,c23966_g1,c60531_g1,c43815_g1,c33379_g3
GO:0005575	Cellular Component	GO:0044420	extracellular matrix part	GO:0005605	basal lamina	GO:0043256	laminin complex	16	c23591_g2,c3983_g1,c29346_g1,c33972_g1,c23966_g1,c60531_g1,c33379_g3,c43815_g1,c8060_g1,c82824_g1,c3369_g1,c69800_g1,c22443_g1,c8116_g1,c84916_g1,c75807_g1
GO:0005575	Cellular Component	GO:0005623	cell	GO:0044464	cell part	GO:0031252	cell leading edge	3	c85501_g1,c59775_g1,c54936_g1
GO:0005575	Cellular Component	GO:0005623	cell	GO:0044464	cell part	GO:1990204	oxidoreductase complex	130	c84963_g1,c37578_g1,c30870_g2,c4236_g1,c34604_g1,c36181_g7,c36060_g1,c956_g1,c70238_g1,c30108_g1,c21089_g1,c25970_g2,c30870_g1,c86582_g1,c70619_g1,c3336_g1,c23965_g1,c29773_g1,c23814_g1,c22883_g1,c30362_g1,c36503_g1,c36189_g5,c86425_g1,c7216_g1,c85148_g1,c65019_g1,c30653_g1,c36189_g6,c32943_g1,c66184_g1,c30734_g1,c13209_g1,c30445_g1,c29720_g1,c47894_g1,c36277_g3,c28829_g2,c21485_g1,c46921_g1,c308…
GO:0005575	Cellular Component	GO:0005623	cell	GO:0044464	cell part	GO:0012505	endomembrane system	960	c27209_g1,c33320_g1,c22188_g2,c35803_g5,c19167_g1,c47356_g1,c22106_g1,c31569_g1,c19534_g1,c39044_g1,c30049_g1,c7073_g1,c32364_g1,c59974_g1,c11064_g1,c10406_g1,c21374_g2,c59743_g1,c17772_g2,c90147_g1,c27374_g1,c39240_g1,c25728_g1,c77038_g1,c91510_g1,c32933_g1,c29044_g1,c8043_g1,c76683_g1,c60344_g1,c33738_g1,c21992_g1,c35232_g2,c84478_g1,c37491_g2,c61504_g1,c37312_g1,c19605_g1,c73705_g1,c22812_g1,c…
GO:0005575	Cellular Component	GO:0005623	cell	GO:0044464	cell part	GO:0042763	intracellular immature spore	5	c49089_g1,c24032_g1,c34652_g1,c28295_g2,c29630_g2
GO:0005575	Cellular Component	GO:0005623	cell	GO:0044464	cell part	GO:0044459	plasma membrane part	249	c70015_g1,c78755_g1,c32918_g2,c37167_g4,c37276_g2,c29153_g1,c19942_g1,c23686_g1,c75801_g1,c28549_g1,c43092_g1,c46708_g1,c14428_g1,c33944_g1,c26250_g1,c26501_g1,c29627_g2,c58867_g1,c44283_g1,c24141_g1,c35855_g1,c47645_g1,c29040_g1,c18946_g1,c37001_g1,c73323_g1,c37649_g1,c19234_g1,c4022_g1,c381_g1,c17273_g1,c30548_g3,c92015_g1,c27590_g1,c24422_g1,c40562_g1,c34936_g1,c36115_g1,c36659_g4,c41142_g1,c3…
GO:0005575	Cellular Component	GO:0005623	cell	GO:0044464	cell part	GO:0044462	external encapsulating structure part	29	c93717_g1,c36342_g1,c32548_g1,c19521_g1,c29315_g1,c19076_g1,c27470_g1,c36527_g4,c37208_g1,c9587_g1,c72727_g1,c34896_g2,c79437_g1,c30161_g1,c15649_g1,c30242_g1,c26842_g1,c20303_g1,c66600_g1,c55401_g1,c33724_g2,c90186_g1,c11324_g1,c82475_g1,c67410_g1,c88014_g1,c56975_g1,c38953_g1,c15399_g1
GO:0005575	Cellular Component	GO:0005623	cell	GO:0044464	cell part	GO:0008287	protein serine/threonine phosphatase complex	20	c79595_g1,c23718_g2,c29170_g2,c14998_g1,c19587_g1,c19843_g1,c25592_g1,c19960_g1,c87075_g1,c27744_g1,c3478_g1,c22439_g2,c7800_g1,c23718_g1,c35810_g1,c402_g2,c36411_g4,c22439_g1,c27447_g1,c28339_g1
GO:0005575	Cellular Component	GO:0005623	cell	GO:0044464	cell part	GO:0005905	coated pit	27	c35327_g3,c39240_g1,c37001_g1,c31983_g1,c32087_g1,c35444_g1,c8440_g1,c21082_g1,c19219_g1,c29273_g1,c27771_g1,c54750_g1,c47356_g1,c79947_g1,c32854_g1,c28549_g1,c46451_g1,c53914_g1,c28885_g1,c58396_g1,c26182_g1,c54317_g1,c33576_g1,c37649_g1,c43549_g1,c27590_g1,c33790_g1
GO:0005575	Cellular Component	GO:0005623	cell	GO:0044464	cell part	GO:0097223	sperm part	1	c29101_g1
GO:0005575	Cellular Component	GO:0005623	cell	GO:0044464	cell part	GO:0005886	plasma membrane	249	c20593_g1,c37159_g1,c24315_g1,c26490_g1,c44697_g1,c54750_g1,c77588_g1,c21082_g1,c44392_g1,c35696_g2,c36930_g2,c78218_g1,c25863_g1,c33372_g1,c1614_g1,c32974_g1,c36364_g1,c8404_g1,c32854_g1,c22370_g1,c62474_g1,c26182_g1,c34848_g5,c30939_g2,c30138_g1,c61296_g1,c76002_g1,c36651_g3,c36285_g1,c8440_g1,c27559_g3,c36502_g1,c36267_g4,c34867_g2,c34372_g1,c26378_g1,c42112_g1,c13562_g2,c36074_g2,c35927_g3,c2…
GO:0005575	Cellular Component	GO:0005623	cell	GO:0044464	cell part	GO:0031975	envelope	742	c3200_g1,c64559_g1,c14980_g1,c68480_g1,c59502_g1,c10893_g1,c20017_g1,c662_g1,c25503_g1,c51668_g1,c27482_g1,c19092_g1,c61215_g1,c28987_g1,c2700_g1,c25944_g2,c46248_g1,c26842_g1,c30315_g1,c61527_g1,c25909_g1,c66600_g1,c63983_g1,c20720_g1,c58427_g1,c34731_g2,c27205_g1,c55067_g1,c31026_g1,c31177_g1,c26414_g1,c60986_g1,c37698_g1,c36479_g1,c4773_g1,c30538_g2,c21496_g1,c88314_g1,c22784_g1,c90374_g1,c605…
GO:0005575	Cellular Component	GO:0005623	cell	GO:0044464	cell part	GO:0005622	intracellular	9543	c13294_g1,c55655_g1,c27362_g2,c34772_g1,c28409_g1,c37067_g3,c30956_g2,c2470_g1,c33826_g1,c2811_g1,c32145_g1,c24066_g1,c86420_g1,c30449_g1,c8121_g1,c34814_g1,c39522_g1,c18929_g1,c355_g1,c84747_g1,c32242_g1,c34207_g1,c19140_g1,c29947_g2,c33896_g1,c22674_g1,c32107_g1,c32703_g3,c1493_g1,c85064_g1,c92515_g1,c31937_g1,c33556_g1,c77029_g1,c27195_g1,c35977_g3,c25186_g1,c22738_g1,c33522_g1,c14757_g1,c1375…
_g1,c90817_g1,c42113_g1,c5752_g1,c51422_g1,c67378_g1,c36472_g1,c84709_g1,c29879_g2,c62056_g1,c57350_g1,c8842_g1,c32424_g2,c3674_g1,c45401_g1,c86904_g1,c53897_g1,c35923_g1,c13964_g1,c4743_g1,c12966_g1,c27085_g1,c20217_g1,c84985_g1,c67848_g1,c64121_g1,c10931_g1,c22782_g1,c77358_g1,c26134_g1,c75651_g1,c44391_g1,c85106_g1,c43556_g1,c45593_g1,c28985_g2,c85993_g1,c49602_g1,c56938_g1,c27796_g1,c76083_g1…
2325_g4,c31488_g1,c29977_g1,c52346_g1,c49739_g1,c67012_g1,c14855_g1,c26780_g1,c60323_g1,c91415_g1,c91310_g1,c32367_g3,c46273_g1,c33637_g1,c75753_g1,c3663_g1,c35813_g1,c9607_g1,c23187_g1,c61408_g1,c37929_g1,c20434_g2,c68560_g1,c8676_g1,c19070_g1,c92066_g1,c82867_g1,c37070_g2,c7021_g1,c77372_g1,c32069_g1,c28998_g2,c78787_g1,c21814_g1,c29572_g3,c33833_g2,c64559_g1,c37382_g1,c26359_g2,c36245_g2,c3712…
GO:0005575	Cellular Component	GO:0005623	cell	GO:0044464	cell part	GO:0042597	periplasmic space	18	c34896_g2,c9587_g1,c37208_g1,c19076_g1,c27470_g1,c36342_g1,c15399_g1,c38953_g1,c56975_g1,c88014_g1,c67410_g1,c11324_g1,c33724_g2,c55401_g1,c20303_g1,c26842_g1,c15649_g1,c30161_g1
GO:0005575	Cellular Component	GO:0005623	cell	GO:0044464	cell part	GO:0030312	external encapsulating structure	229	c35768_g1,c67410_g1,c12826_g1,c51510_g1,c76477_g1,c88014_g1,c35715_g2,c27537_g1,c35768_g2,c28629_g1,c30161_g1,c30257_g1,c33724_g2,c39419_g1,c20236_g1,c75576_g1,c36527_g4,c31635_g2,c26631_g1,c82763_g1,c22403_g1,c29512_g2,c27450_g1,c37103_g10,c56431_g1,c36261_g4,c24187_g1,c31459_g2,c90186_g1,c21571_g1,c38953_g1,c23545_g1,c23545_g2,c34257_g3,c30242_g1,c36615_g2,c46094_g1,c32320_g1,c70524_g1,c50853_g…
GO:0005575	Cellular Component	GO:0005623	cell	GO:0044464	cell part	GO:0044463	cell projection part	36	c32449_g1,c35898_g3,c20827_g1,c28948_g1,c33940_g3,c80350_g1,c22806_g1,c14757_g1,c29022_g2,c29022_g1,c37020_g1,c27597_g1,c4973_g1,c72638_g1,c29927_g1,c35529_g1,c35373_g5,c46682_g1,c29101_g1,c52373_g1,c44020_g1,c6182_g1,c58705_g1,c632_g1,c36025_g1,c82840_g1,c4213_g1,c81336_g1,c61618_g1,c47231_g1,c50924_g1,c37033_g1,c93579_g1,c31717_g2,c30596_g2,c35447_g1
GO:0005575	Cellular Component	GO:0005623	cell	GO:0044464	cell part	GO:0071944	cell periphery	762	c3796_g1,c33864_g3,c8017_g1,c27316_g1,c24875_g1,c15399_g1,c19747_g1,c35599_g2,c36651_g4,c41261_g1,c81734_g1,c20621_g1,c51100_g1,c54317_g1,c74971_g1,c66886_g1,c22352_g1,c51768_g1,c91820_g1,c75481_g1,c16931_g1,c6969_g1,c35340_g1,c10875_g1,c37407_g5,c34309_g2,c10592_g1,c26700_g1,c89575_g1,c75327_g1,c68124_g1,c58484_g1,c36382_g2,c27997_g1,c84963_g1,c37028_g3,c31295_g1,c25592_g1,c18884_g1,c24516_g1,c6…
GO:0005575	Cellular Component	GO:0005623	cell	GO:0044464	cell part	GO:0044424	intracellular part	9535	c17779_g1,c1711_g1,c22484_g1,c35427_g1,c29899_g2,c35095_g2,c24735_g1,c33864_g3,c28339_g1,c89209_g1,c31136_g1,c93245_g1,c9648_g1,c74971_g1,c46362_g1,c29040_g3,c38255_g1,c68896_g1,c56182_g1,c87977_g1,c36874_g1,c63592_g1,c29250_g1,c18895_g1,c25848_g1,c25473_g1,c32602_g1,c35069_g2,c23114_g1,c39451_g1,c36616_g4,c32784_g2,c37508_g1,c84338_g1,c35115_g3,c40102_g1,c37251_g1,c70538_g1,c32049_g1,c37372_g2,c…
,c81753_g1,c29600_g2,c26031_g1,c34063_g1,c35703_g3,c1996_g1,c74099_g1,c60019_g1,c46921_g1,c34586_g1,c35455_g6,c72208_g1,c14641_g1,c24320_g1,c35749_g1,c21338_g1,c17233_g1,c35136_g4,c5941_g1,c42978_g1,c19038_g1,c70493_g1,c32124_g2,c91294_g1,c68394_g1,c33432_g1,c14217_g1,c26762_g2,c49504_g1,c36851_g1,c33882_g1,c46651_g1,c15725_g1,c79488_g1,c4684_g1,c61826_g1,c38706_g1,c37307_g3,c25052_g1,c33676_g1,c…
_g1,c85559_g1,c26217_g2,c67216_g1,c30262_g1,c82414_g1,c2412_g1,c89468_g1,c27028_g1,c28902_g1,c13936_g1,c32858_g1,c33708_g1,c35982_g3,c34991_g1,c27547_g1,c17430_g1,c25908_g1,c73705_g1,c35080_g3,c34605_g3,c66734_g1,c44012_g1,c33609_g1,c22607_g1,c31731_g1,c36682_g2,c57882_g1,c67830_g1,c76683_g1,c79594_g1,c26033_g1,c19137_g1,c8411_g1,c29821_g1,c33537_g4,c35615_g5,c8043_g1,c75052_g1,c72648_g1,c36720_g…
GO:0005575	Cellular Component	GO:0005623	cell	GO:0044464	cell part	GO:0042175	nuclear outer membrane-endoplasmic reticulum membrane network	238	c61191_g1,c35206_g1,c93276_g1,c34338_g1,c73491_g1,c67099_g1,c42182_g1,c53037_g1,c36929_g1,c56465_g1,c15258_g1,c12124_g1,c34837_g4,c36029_g1,c20617_g1,c23581_g1,c31596_g3,c31596_g4,c86415_g1,c37578_g1,c32761_g2,c23312_g1,c12354_g1,c36667_g2,c31278_g1,c29353_g1,c68738_g1,c34395_g1,c33019_g1,c33069_g1,c35011_g1,c43361_g1,c83658_g1,c30189_g1,c20305_g1,c35863_g1,c20704_g1,c22059_g1,c9363_g1,c68558_g1,…
GO:0005575	Cellular Component	GO:0005623	cell	GO:0044464	cell part	GO:0042995	cell projection	182	c32449_g1,c70007_g1,c85501_g1,c28231_g1,c37260_g3,c19626_g1,c22806_g1,c80350_g1,c13794_g1,c36144_g4,c87074_g1,c29022_g1,c4837_g1,c34657_g1,c83784_g1,c14582_g1,c37267_g4,c4973_g1,c36263_g2,c27597_g1,c15284_g1,c60149_g1,c11254_g1,c13048_g1,c22443_g1,c35529_g1,c68394_g1,c83744_g1,c37210_g3,c37261_g1,c29101_g1,c52373_g1,c23832_g1,c41013_g1,c83241_g1,c28338_g1,c35385_g2,c40144_g1,c30835_g1,c36025_g1,c…
GO:0005575	Cellular Component	GO:0005623	cell	GO:1990204	oxidoreductase complex	GO:0045275	respiratory chain complex III	15	c30875_g1,c29720_g1,c5139_g2,c88514_g1,c66891_g1,c33545_g4,c34456_g2,c32831_g1,c55032_g1,c56694_g1,c23814_g1,c42513_g1,c34456_g1,c18910_g1,c5780_g1
GO:0005575	Cellular Component	GO:0005623	cell	GO:1990204	oxidoreductase complex	GO:0045240	dihydrolipoyl dehydrogenase complex	1	c27848_g1
GO:0005575	Cellular Component	GO:0005623	cell	GO:1990204	oxidoreductase complex	GO:0030964	NADH dehydrogenase complex	17	c36277_g3,c25970_g2,c33129_g2,c85148_g1,c71904_g1,c88943_g1,c3336_g1,c69809_g1,c84963_g1,c32943_g1,c10667_g1,c4236_g1,c78587_g1,c13209_g1,c24433_g1,c956_g1,c64756_g1
GO:0005575	Cellular Component	GO:0044421	extracellular region part	GO:0005604	basement membrane	GO:0005605	basal lamina	16	c8060_g1,c82824_g1,c3369_g1,c69800_g1,c22443_g1,c8116_g1,c84916_g1,c75807_g1,c23591_g2,c29346_g1,c3983_g1,c33972_g1,c23966_g1,c60531_g1,c43815_g1,c33379_g3
GO:0005575	Cellular Component	GO:0044421	extracellular region part	GO:0005605	basal lamina	GO:0043256	laminin complex	16	c23591_g2,c3983_g1,c29346_g1,c33972_g1,c23966_g1,c60531_g1,c33379_g3,c43815_g1,c8060_g1,c82824_g1,c3369_g1,c69800_g1,c22443_g1,c8116_g1,c84916_g1,c75807_g1
GO:0005575	Cellular Component	GO:0044421	extracellular region part	GO:0044217	other organism part	GO:0044216	other organism cell	200	c21058_g1,c28325_g1,c75069_g1,c29862_g2,c80036_g1,c25347_g1,c57728_g1,c13936_g1,c34317_g5,c33935_g2,c78504_g1,c20826_g1,c30829_g1,c33068_g1,c75438_g1,c21561_g1,c30742_g1,c36933_g2,c93286_g1,c67268_g1,c76056_g1,c91495_g1,c79251_g1,c25978_g1,c4369_g1,c33182_g3,c49766_g1,c82092_g1,c36293_g3,c15793_g1,c28880_g1,c19420_g1,c21363_g1,c34554_g2,c77038_g1,c18697_g2,c29923_g3,c28868_g1,c31510_g1,c957_g1,c1…
GO:0005575	Cellular Component	GO:0044421	extracellular region part	GO:0044217	other organism part	GO:0044279	other organism membrane	77	c29443_g1,c24795_g2,c91797_g1,c35905_g2,c30064_g1,c71360_g1,c25985_g1,c17324_g1,c26808_g1,c18910_g1,c24600_g1,c21584_g1,c54165_g1,c84797_g1,c32263_g2,c33133_g1,c37303_g1,c59142_g1,c25749_g1,c35763_g2,c34010_g1,c38335_g1,c37023_g4,c36731_g3,c439_g1,c80664_g1,c36793_g3,c35538_g1,c30967_g2,c13188_g1,c20536_g1,c74435_g1,c25398_g1,c79355_g1,c22145_g1,c84044_g1,c35841_g2,c37477_g1,c87528_g1,c33935_g2,c…
GO:0005575	Cellular Component	GO:0044421	extracellular region part	GO:0044217	other organism part	GO:0033643	host cell part	198	c36933_g2,c76056_g1,c93286_g1,c67268_g1,c91495_g1,c79251_g1,c78504_g1,c30829_g1,c20826_g1,c75438_g1,c33068_g1,c30742_g1,c21561_g1,c57728_g1,c80036_g1,c25347_g1,c29862_g2,c34317_g5,c13936_g1,c33935_g2,c21058_g1,c75069_g1,c28325_g1,c31912_g2,c17915_g1,c35394_g2,c37341_g1,c78780_g1,c36720_g3,c28868_g1,c29923_g3,c957_g1,c18776_g1,c50513_g1,c35484_g1,c22923_g1,c36293_g3,c82092_g1,c19420_g1,c15793_g1,c…
GO:0005575	Cellular Component	GO:0044421	extracellular region part	GO:0005578	proteinaceous extracellular matrix	GO:0005604	basement membrane	19	c8060_g1,c82824_g1,c3369_g1,c69800_g1,c22443_g1,c8116_g1,c84916_g1,c75807_g1,c29346_g1,c38128_g1,c23591_g2,c3983_g1,c33972_g1,c23966_g1,c24051_g1,c32866_g2,c60531_g1,c33379_g3,c43815_g1
GO:0005575	Cellular Component	GO:0044421	extracellular region part	GO:0005578	proteinaceous extracellular matrix	GO:0043205	fibril	3	c36267_g6,c13810_g1,c2873_g1
GO:0005575	Cellular Component	GO:0044421	extracellular region part	GO:0005615	extracellular space	GO:0034358	plasma lipoprotein particle	4	c1755_g1,c7039_g1,c9187_g1,c20610_g1
GO:0005575	Cellular Component	GO:0044421	extracellular region part	GO:0043245	extraorganismal space	GO:0044215	other organism	200	c21189_g1,c34010_g1,c26319_g1,c37526_g2,c4915_g1,c35763_g2,c26282_g1,c37303_g1,c37006_g1,c19535_g1,c31147_g3,c28786_g1,c61369_g1,c32935_g3,c26808_g1,c18910_g1,c25985_g1,c35435_g2,c24795_g2,c34076_g1,c84044_g1,c56702_g1,c37477_g1,c36168_g1,c34727_g1,c17901_g1,c16000_g1,c36875_g6,c28009_g1,c82496_g1,c67342_g1,c37369_g5,c74435_g1,c69411_g1,c13188_g1,c20694_g1,c32993_g3,c76525_g1,c20536_g1,c90460_g1,…
GO:0005575	Cellular Component	GO:0032991	macromolecular complex	GO:0032993	protein-DNA complex	GO:0000775	chromosome, centromeric region	117	c43477_g1,c86963_g1,c14822_g1,c37088_g4,c22182_g1,c34206_g1,c35447_g1,c17813_g1,c33126_g1,c19083_g1,c2896_g1,c60190_g1,c15328_g1,c37033_g1,c34734_g5,c22893_g2,c21072_g1,c33099_g1,c75429_g1,c86992_g1,c23832_g1,c35512_g5,c76178_g1,c14989_g1,c34266_g4,c58182_g1,c57811_g1,c17724_g1,c37261_g1,c92714_g1,c33440_g1,c24550_g1,c39978_g1,c15284_g1,c75807_g1,c14853_g1,c34437_g3,c35835_g1,c34819_g2,c36367_g2,…
GO:0005575	Cellular Component	GO:0032991	macromolecular complex	GO:0032994	protein-lipid complex	GO:0034358	plasma lipoprotein particle	4	c1755_g1,c7039_g1,c9187_g1,c20610_g1
GO:0005575	Cellular Component	GO:0032991	macromolecular complex	GO:0043234	protein complex	GO:0000940	condensed chromosome outer kinetochore	80	c40035_g1,c19322_g1,c36654_g7,c34053_g10,c38522_g1,c33837_g6,c18727_g1,c33076_g1,c17413_g1,c35998_g1,c24639_g2,c87603_g1,c49970_g1,c35762_g4,c82676_g1,c9387_g1,c11832_g1,c34333_g2,c20450_g2,c19626_g1,c12149_g1,c34819_g2,c35835_g1,c34437_g3,c14853_g1,c75807_g1,c15284_g1,c39978_g1,c37261_g1,c92714_g1,c33440_g1,c57811_g1,c58182_g1,c34266_g4,c14989_g1,c86992_g1,c75429_g1,c21072_g1,c22893_g2,c34734_g5…
GO:0005575	Cellular Component	GO:0032991	macromolecular complex	GO:0043234	protein complex	GO:1990391	DNA repair complex	6	c25052_g1,c31046_g1,c12151_g1,c59121_g1,c47965_g1,c34630_g2
GO:0005575	Cellular Component	GO:0032991	macromolecular complex	GO:0043234	protein complex	GO:0000347	THO complex	18	c4275_g1,c35731_g7,c24856_g1,c28338_g1,c30367_g1,c6653_g1,c36734_g3,c26724_g1,c23198_g1,c35542_g2,c26046_g1,c18656_g1,c76603_g1,c56556_g1,c35138_g2,c27482_g1,c76385_g1,c33408_g1
GO:0005575	Cellular Component	GO:0032991	macromolecular complex	GO:0043234	protein complex	GO:0005667	transcription factor complex	94	c88409_g1,c46107_g1,c24901_g1,c21756_g1,c76802_g1,c34386_g1,c31101_g1,c36116_g8,c80293_g1,c51263_g1,c38796_g1,c58396_g1,c58694_g1,c74829_g1,c19127_g1,c31009_g4,c34427_g1,c56113_g1,c76282_g1,c36542_g2,c13599_g1,c68696_g1,c29281_g1,c24510_g1,c30744_g1,c63788_g1,c66770_g1,c76463_g1,c35658_g3,c84713_g1,c34311_g1,c27393_g1,c21638_g1,c9447_g1,c16855_g1,c32439_g2,c8676_g1,c11763_g1,c32643_g1,c36801_g2,c…
GO:0005575	Cellular Component	GO:0032991	macromolecular complex	GO:0043234	protein complex	GO:0070419	nonhomologous end joining complex	6	c59121_g1,c12151_g1,c31046_g1,c25052_g1,c47965_g1,c34630_g2
GO:0005575	Cellular Component	GO:0032991	macromolecular complex	GO:0043234	protein complex	GO:0034518	RNA cap binding complex	6	c69962_g1,c21367_g1,c16398_g1,c32982_g2,c10247_g1,c51378_g1
GO:0005575	Cellular Component	GO:0032991	macromolecular complex	GO:0043234	protein complex	GO:0048476	Holliday junction resolvase complex	153	c24736_g1,c35795_g1,c35341_g3,c32823_g1,c33488_g1,c37413_g2,c35676_g1,c63815_g1,c73572_g1,c64136_g1,c36096_g2,c31711_g1,c24018_g1,c8297_g1,c27401_g2,c30956_g2,c53930_g1,c23371_g1,c58623_g1,c21201_g1,c25243_g1,c33526_g1,c28380_g1,c31698_g1,c31737_g1,c35801_g1,c31385_g2,c30790_g1,c28365_g1,c75605_g1,c37387_g2,c1766_g1,c25620_g1,c34609_g2,c26587_g1,c29903_g1,c36728_g6,c35963_g2,c30223_g1,c30834_g1,c…
GO:0005575	Cellular Component	GO:0032991	macromolecular complex	GO:0043234	protein complex	GO:0005839	proteasome core complex	27	c30306_g1,c26917_g2,c92026_g1,c31742_g1,c17242_g1,c49024_g1,c34221_g1,c31468_g1,c37368_g1,c25439_g1,c4165_g1,c34816_g7,c29288_g1,c76388_g1,c59766_g1,c36804_g3,c45237_g1,c12966_g1,c82398_g1,c30424_g1,c50659_g1,c28435_g1,c7431_g1,c36015_g8,c33720_g7,c21727_g1,c66751_g1
GO:0005575	Cellular Component	GO:0032991	macromolecular complex	GO:0043234	protein complex	GO:0036454	growth factor complex	4	c46491_g1,c38781_g1,c36636_g1,c14231_g1
GO:0005575	Cellular Component	GO:0032991	macromolecular complex	GO:0043234	protein complex	GO:0000178	exosome (RNase complex)	12	c36121_g2,c27324_g1,c24741_g1,c36676_g1,c5272_g1,c25397_g2,c19277_g1,c43964_g1,c20827_g1,c36511_g1,c15114_g1,c14475_g1
GO:0005575	Cellular Component	GO:0032991	macromolecular complex	GO:0043234	protein complex	GO:0016010	dystrophin-associated glycoprotein complex	19	c48413_g1,c46055_g1,c15574_g1,c42060_g1,c3026_g1,c76622_g1,c37407_g5,c25922_g1,c22718_g1,c31189_g3,c30121_g1,c8404_g1,c37641_g1,c26729_g1,c77588_g1,c24315_g1,c45478_g1,c30968_g1,c7216_g1
GO:0005575	Cellular Component	GO:0032991	macromolecular complex	GO:0043234	protein complex	GO:0005875	microtubule associated complex	148	c36445_g2,c10406_g1,c48374_g1,c26267_g1,c36226_g1,c5307_g1,c33537_g4,c24176_g1,c50226_g1,c51645_g1,c25566_g1,c22106_g1,c71134_g1,c35373_g6,c26497_g1,c3674_g1,c32258_g1,c37691_g1,c27494_g1,c77649_g1,c85196_g1,c34698_g1,c7109_g1,c38618_g1,c33959_g1,c45196_g1,c69843_g1,c14822_g1,c23643_g1,c48881_g1,c36734_g3,c74328_g1,c34606_g1,c25175_g1,c30772_g1,c30835_g1,c29457_g1,c56832_g1,c81336_g1,c33360_g1,c3…
GO:0005575	Cellular Component	GO:0032991	macromolecular complex	GO:0043234	protein complex	GO:0005838	proteasome regulatory particle	1	c8139_g1
GO:0005575	Cellular Component	GO:0032991	macromolecular complex	GO:0043234	protein complex	GO:0045277	respiratory chain complex IV	6	c34251_g1,c27737_g1,c59845_g1,c3595_g1,c30538_g2,c35783_g3
GO:0005575	Cellular Component	GO:0032991	macromolecular complex	GO:0043234	protein complex	GO:0031082	BLOC complex	10	c27262_g1,c84478_g1,c38455_g1,c15191_g1,c26373_g1,c19626_g1,c78126_g1,c32933_g1,c18157_g1,c39905_g1
GO:0005575	Cellular Component	GO:0032991	macromolecular complex	GO:0043234	protein complex	GO:0043235	receptor complex	26	c35146_g2,c30939_g2,c93633_g1,c68528_g1,c36590_g1,c29475_g1,c36574_g5,c13999_g1,c31801_g1,c35855_g1,c36502_g1,c29040_g1,c51309_g1,c60022_g1,c75801_g1,c58379_g1,c39858_g1,c57378_g1,c36660_g1,c28931_g4,c26774_g1,c30116_g1,c33944_g1,c61411_g1,c62474_g1,c26414_g1
GO:0005575	Cellular Component	GO:0032991	macromolecular complex	GO:0043234	protein complex	GO:1902494	catalytic complex	1860	c53528_g1,c35742_g1,c34864_g4,c37236_g3,c66615_g1,c42797_g1,c31173_g1,c35049_g3,c35509_g1,c79595_g1,c67028_g1,c28128_g1,c6334_g1,c1766_g1,c33111_g1,c30037_g1,c26710_g2,c31385_g2,c28365_g1,c23262_g1,c7628_g1,c35855_g1,c38966_g1,c402_g2,c760_g1,c61515_g1,c31210_g1,c16681_g2,c34456_g1,c9742_g1,c57654_g1,c32923_g1,c36863_g5,c13663_g1,c35325_g4,c92387_g1,c28578_g2,c36822_g2,c26066_g1,c19587_g1,c25292_…
GO:0005575	Cellular Component	GO:0032991	macromolecular complex	GO:0043234	protein complex	GO:1990104	DNA bending complex	40	c36600_g4,c36378_g7,c8997_g1,c28708_g1,c12621_g1,c61913_g1,c35431_g1,c27263_g1,c28261_g1,c17671_g1,c4334_g1,c62005_g1,c12580_g1,c35518_g1,c25854_g1,c36378_g2,c35518_g4,c765_g1,c59083_g1,c9512_g1,c31558_g4,c34497_g3,c22451_g1,c73503_g1,c21811_g1,c34552_g1,c17343_g1,c36793_g4,c35257_g1,c17862_g1,c36152_g1,c57922_g1,c34424_g1,c29569_g1,c34497_g1,c60796_g1,c24856_g1,c25028_g1,c36601_g2,c24156_g2
GO:0005575	Cellular Component	GO:0032991	macromolecular complex	GO:0043234	protein complex	GO:0033178	proton-transporting two-sector ATPase complex, catalytic domain	87	c35799_g1,c26693_g2,c24041_g2,c9742_g1,c63534_g1,c24429_g1,c84963_g1,c81764_g1,c87693_g1,c32900_g1,c34731_g2,c37444_g1,c30130_g1,c20720_g1,c59100_g1,c23420_g1,c26314_g1,c37146_g5,c24682_g1,c34488_g3,c30382_g1,c3634_g1,c1136_g1,c14719_g1,c18227_g1,c26114_g1,c28144_g1,c20840_g1,c68736_g1,c20017_g1,c15528_g1,c23117_g1,c29215_g2,c23102_g1,c34517_g1,c8030_g1,c33797_g1,c35898_g1,c34926_g1,c36535_g5,c79…
GO:0005575	Cellular Component	GO:0032991	macromolecular complex	GO:0043234	protein complex	GO:0031371	ubiquitin conjugating enzyme complex	1	c36737_g4
GO:0005575	Cellular Component	GO:0032991	macromolecular complex	GO:0043234	protein complex	GO:0030076	light-harvesting complex	23	c89440_g1,c49329_g1,c34749_g4,c2863_g1,c24928_g1,c18728_g1,c6024_g1,c6511_g1,c30780_g1,c13160_g1,c32617_g2,c61243_g1,c58474_g1,c35076_g4,c88750_g1,c10210_g1,c30691_g2,c57683_g1,c77846_g1,c35370_g2,c22461_g1,c20110_g1,c75739_g1
GO:0005575	Cellular Component	GO:0032991	macromolecular complex	GO:0043234	protein complex	GO:0044815	DNA packaging complex	50	c59083_g1,c765_g1,c36378_g2,c35518_g4,c10894_g1,c9512_g1,c31558_g4,c62005_g1,c12580_g1,c25854_g1,c35518_g1,c77734_g1,c35431_g1,c61913_g1,c3652_g1,c4334_g1,c28261_g1,c1437_g1,c27263_g1,c17671_g1,c36600_g4,c36378_g7,c28708_g1,c8997_g1,c12621_g1,c678_g1,c24856_g1,c60796_g1,c30471_g1,c24156_g2,c36601_g2,c25028_g1,c77029_g1,c36152_g1,c17862_g1,c29569_g1,c34497_g1,c57922_g1,c34424_g1,c17343_g1,c36793_g…
GO:0005575	Cellular Component	GO:0032991	macromolecular complex	GO:0043234	protein complex	GO:0000346	transcription export complex	18	c24856_g1,c35731_g7,c4275_g1,c6653_g1,c30367_g1,c28338_g1,c56556_g1,c76603_g1,c18656_g1,c26046_g1,c35542_g2,c23198_g1,c26724_g1,c36734_g3,c33408_g1,c76385_g1,c27482_g1,c35138_g2
GO:0005575	Cellular Component	GO:0032991	macromolecular complex	GO:0043234	protein complex	GO:0045239	tricarboxylic acid cycle enzyme complex	3	c36506_g3,c27848_g1,c27677_g2
GO:0005575	Cellular Component	GO:0032991	macromolecular complex	GO:0043234	protein complex	GO:0070069	cytochrome complex	160	c30538_g2,c31081_g1,c21950_g1,c35222_g3,c11311_g1,c5485_g1,c26414_g1,c37160_g2,c58427_g1,c35857_g1,c22752_g1,c17256_g1,c36232_g4,c33443_g2,c37227_g1,c37208_g2,c67887_g1,c35542_g2,c59845_g1,c89209_g1,c27361_g1,c19092_g1,c75963_g1,c16363_g1,c10689_g1,c35622_g7,c30064_g1,c25944_g2,c23698_g1,c23814_g1,c12126_g1,c2562_g2,c30362_g1,c29215_g2,c36503_g1,c32428_g1,c2523_g1,c48655_g1,c37216_g2,c81066_g1,c3…
GO:0005575	Cellular Component	GO:0032991	macromolecular complex	GO:0043234	protein complex	GO:0033177	proton-transporting two-sector ATPase complex, proton-transporting domain	398	c12951_g1,c33972_g1,c31075_g1,c8477_g1,c23370_g1,c86106_g1,c48244_g1,c74857_g1,c28504_g1,c67535_g1,c35289_g3,c16755_g1,c35675_g3,c34119_g2,c61573_g1,c22330_g1,c38618_g1,c32515_g1,c32651_g2,c3674_g1,c36724_g1,c32907_g1,c32769_g3,c28220_g1,c67943_g1,c17967_g1,c25347_g1,c33395_g2,c24593_g1,c81072_g1,c36934_g1,c2618_g1,c17021_g1,c26646_g2,c56183_g1,c58558_g1,c73065_g1,c68084_g1,c15737_g1,c34149_g3,c1…
GO:0005575	Cellular Component	GO:0032991	macromolecular complex	GO:0043234	protein complex	GO:0016469	proton-transporting two-sector ATPase complex	534	c68394_g1,c37444_g1,c60918_g1,c35383_g1,c16906_g1,c22443_g1,c33851_g1,c30382_g1,c75449_g1,c26114_g1,c68736_g1,c27790_g1,c4450_g1,c37045_g1,c25613_g1,c37422_g1,c34517_g1,c37051_g1,c24576_g2,c35461_g1,c19322_g1,c40828_g1,c86147_g1,c69411_g1,c573_g1,c15191_g1,c36406_g4,c26741_g1,c33975_g2,c19035_g1,c37068_g1,c38876_g1,c27622_g1,c88203_g1,c32450_g1,c3407_g1,c18287_g1,c36297_g5,c65047_g1,c78691_g1,c32…
GO:0005575	Cellular Component	GO:0032991	macromolecular complex	GO:0043234	protein complex	GO:0045273	respiratory chain complex II	1	c25304_g1
GO:0005575	Cellular Component	GO:0032991	macromolecular complex	GO:0043234	protein complex	GO:0043256	laminin complex	16	c23591_g2,c3983_g1,c29346_g1,c33972_g1,c23966_g1,c60531_g1,c33379_g3,c43815_g1,c8060_g1,c82824_g1,c3369_g1,c69800_g1,c22443_g1,c8116_g1,c84916_g1,c75807_g1
GO:0005575	Cellular Component	GO:0032991	macromolecular complex	GO:0043234	protein complex	GO:0000502	proteasome complex	66	c92026_g1,c18724_g1,c30883_g1,c36375_g1,c33158_g4,c76305_g1,c25664_g1,c34641_g1,c22453_g1,c82398_g1,c33158_g2,c28435_g1,c21727_g1,c12989_g1,c66751_g1,c31742_g1,c36982_g3,c12653_g1,c26917_g1,c76388_g1,c82736_g1,c29288_g1,c27881_g1,c20455_g1,c35215_g6,c7431_g1,c21403_g1,c17242_g1,c34961_g1,c49024_g1,c24988_g2,c34221_g1,c55830_g1,c29775_g2,c37368_g1,c31468_g1,c20640_g1,c37656_g1,c31718_g1,c12966_g1,…
GO:0005575	Cellular Component	GO:0032991	macromolecular complex	GO:0043234	protein complex	GO:0071256	translocon complex	13	c36255_g2,c37494_g1,c37437_g1,c33821_g1,c35961_g2,c43392_g1,c33724_g1,c33450_g2,c17927_g1,c36916_g1,c18846_g1,c92066_g1,c14975_g1
GO:0005575	Cellular Component	GO:0032991	macromolecular complex	GO:0043234	protein complex	GO:0016011	dystroglycan complex	19	c37641_g1,c8404_g1,c31189_g3,c30121_g1,c37407_g5,c76622_g1,c22718_g1,c25922_g1,c46055_g1,c15574_g1,c48413_g1,c42060_g1,c3026_g1,c7216_g1,c30968_g1,c45478_g1,c24315_g1,c77588_g1,c26729_g1
GO:0005575	Cellular Component	GO:0032991	macromolecular complex	GO:0043234	protein complex	GO:0005874	microtubule	17	c21072_g1,c9387_g1,c25314_g1,c86992_g1,c33837_g6,c86963_g1,c14822_g1,c3674_g1,c92714_g1,c33440_g1,c33126_g1,c29882_g1,c41050_g1,c34437_g3,c75807_g1,c2896_g1,c15328_g1
GO:0005575	Cellular Component	GO:0032991	macromolecular complex	GO:0043234	protein complex	GO:0045267	proton-transporting ATP synthase, catalytic core	1	c84963_g1
GO:0005575	Cellular Component	GO:0032991	macromolecular complex	GO:0043234	protein complex	GO:0044796	DNA polymerase processivity factor complex	1	c15754_g1
GO:0005575	Cellular Component	GO:0032991	macromolecular complex	GO:0043234	protein complex	GO:0000808	origin recognition complex	21	c43226_g1,c83658_g1,c4557_g1,c6474_g1,c803_g1,c22601_g1,c28435_g1,c15722_g1,c25523_g1,c79177_g1,c5550_g1,c20232_g1,c47414_g1,c48829_g1,c35658_g3,c52770_g1,c35800_g2,c13621_g1,c17259_g1,c18297_g1,c34861_g2
GO:0005575	Cellular Component	GO:0032991	macromolecular complex	GO:0043234	protein complex	GO:0000776	kinetochore	84	c87603_g1,c49970_g1,c35762_g4,c24639_g2,c35998_g1,c17413_g1,c19626_g1,c9387_g1,c46362_g1,c82676_g1,c11832_g1,c34333_g2,c20450_g2,c36654_g7,c19322_g1,c40035_g1,c33076_g1,c18727_g1,c38522_g1,c33837_g6,c34053_g10,c58182_g1,c57811_g1,c37261_g1,c92714_g1,c33440_g1,c34266_g4,c14989_g1,c34819_g2,c12149_g1,c39978_g1,c75807_g1,c14853_g1,c15284_g1,c35835_g1,c34437_g3,c75429_g1,c22893_g2,c21072_g1,c86992_g1…
GO:0005575	Cellular Component	GO:0032991	macromolecular complex	GO:0043234	protein complex	GO:0042611	MHC protein complex	14	c24422_g1,c26628_g1,c17273_g2,c29107_g1,c17573_g1,c37453_g4,c32918_g2,c46186_g1,c17273_g1,c381_g1,c37159_g1,c44283_g1,c71486_g1,c24141_g1
GO:0005575	Cellular Component	GO:0032991	macromolecular complex	GO:0043234	protein complex	GO:0005882	intermediate filament	3	c33269_g1,c34081_g1,c26382_g3
GO:0005575	Cellular Component	GO:0032991	macromolecular complex	GO:0043234	protein complex	GO:0009521	photosystem	228	c29423_g1,c1195_g2,c49602_g1,c46716_g1,c39345_g1,c35157_g1,c29040_g3,c34799_g2,c35743_g6,c6669_g1,c59744_g1,c88702_g1,c65019_g1,c30653_g1,c79728_g1,c7216_g1,c31837_g5,c59264_g1,c86425_g1,c17727_g1,c37175_g3,c70238_g1,c37010_g1,c31132_g1,c37530_g1,c32294_g2,c20218_g2,c36271_g2,c36060_g1,c27683_g1,c33004_g2,c14672_g1,c37289_g1,c36181_g7,c31888_g1,c37578_g1,c30870_g2,c19492_g1,c16776_g1,c32046_g1,c8…
GO:0005575	Cellular Component	GO:0032991	macromolecular complex	GO:0043234	protein complex	GO:0070603	SWI/SNF superfamily-type complex	5	c16682_g1,c43908_g1,c27991_g1,c93307_g1,c19904_g1
GO:0005575	Cellular Component	GO:0032991	macromolecular complex	GO:0043234	protein complex	GO:0030119	AP-type membrane coat adaptor complex	41	c16111_g1,c81369_g1,c26517_g1,c93177_g1,c87050_g1,c35549_g6,c51051_g1,c27349_g1,c28978_g1,c16400_g1,c49378_g1,c34213_g1,c22655_g1,c906_g1,c36375_g1,c34919_g1,c26819_g1,c19938_g1,c1798_g1,c58519_g1,c1551_g1,c27771_g1,c54925_g1,c35936_g1,c12062_g1,c28759_g1,c72525_g1,c86312_g1,c26055_g1,c36539_g1,c28957_g1,c85993_g1,c31101_g1,c30094_g1,c17023_g1,c36539_g2,c36137_g2,c50699_g1,c22727_g1,c51014_g1,c24…
GO:0005575	Cellular Component	GO:0032991	macromolecular complex	GO:0043234	protein complex	GO:0046930	pore complex	155	c31602_g1,c36479_g1,c35911_g1,c30610_g2,c3832_g1,c21496_g1,c10592_g1,c88314_g1,c67918_g1,c41313_g1,c36555_g2,c84338_g1,c33812_g4,c20416_g1,c28664_g1,c55067_g1,c63803_g1,c29144_g1,c23604_g1,c31177_g1,c85239_g1,c82880_g1,c72471_g1,c64771_g1,c35076_g4,c29921_g1,c71791_g1,c51668_g1,c27482_g1,c31089_g1,c35988_g3,c61215_g1,c23198_g1,c35714_g1,c50078_g1,c61527_g1,c30058_g1,c58313_g1,c36729_g1,c35760_g1,…
GO:0005575	Cellular Component	GO:0032991	macromolecular complex	GO:0043234	protein complex	GO:0017053	transcriptional repressor complex	2	c24504_g1,c49238_g1
GO:0005575	Cellular Component	GO:0032991	macromolecular complex	GO:0043234	protein complex	GO:1990351	transporter complex	99	c36652_g2,c70015_g1,c29594_g2,c37167_g4,c48815_g1,c19942_g1,c29153_g1,c69212_g1,c24375_g1,c81338_g1,c29945_g1,c31295_g1,c46708_g1,c25995_g1,c28885_g1,c5780_g1,c55032_g1,c26250_g1,c56694_g1,c29627_g2,c44361_g1,c37307_g3,c47645_g1,c89575_g1,c23850_g1,c35886_g2,c34456_g1,c22033_g1,c37148_g1,c31958_g2,c30548_g3,c32463_g2,c92015_g1,c4487_g1,c64708_g1,c6969_g1,c40562_g1,c10747_g1,c36115_g1,c88863_g1,c4…
GO:0005575	Cellular Component	GO:0032991	macromolecular complex	GO:0043234	protein complex	GO:0022624	proteasome accessory complex	14	c29775_g2,c69421_g1,c55830_g1,c36375_g1,c36103_g1,c28504_g1,c12653_g1,c34641_g1,c37117_g2,c21959_g2,c21959_g1,c8139_g1,c22453_g1,c35215_g6
GO:0005575	Cellular Component	GO:0032991	macromolecular complex	GO:0043234	protein complex	GO:0030117	membrane coat	164	c4279_g1,c54317_g1,c50699_g1,c28117_g1,c43549_g1,c34179_g4,c85993_g1,c20939_g1,c29816_g1,c3796_g1,c54333_g1,c35936_g1,c72525_g1,c10593_g1,c28759_g1,c29273_g1,c54925_g1,c46071_g1,c906_g1,c75452_g1,c58519_g1,c28885_g1,c49378_g1,c34035_g1,c40266_g1,c1785_g1,c9683_g1,c28978_g1,c54306_g1,c11152_g1,c50588_g1,c87050_g1,c81369_g1,c12688_g1,c89675_g1,c67015_g1,c79947_g1,c29385_g1,c77125_g1,c36137_g2,c3251…
GO:0005575	Cellular Component	GO:0032991	macromolecular complex	GO:0030529	ribonucleoprotein complex	GO:0005681	spliceosomal complex	5	c85335_g1,c69875_g1,c30551_g1,c75482_g1,c82933_g1
GO:0005575	Cellular Component	GO:0032991	macromolecular complex	GO:0030529	ribonucleoprotein complex	GO:0005732	small nucleolar ribonucleoprotein complex	13	c21815_g1,c81690_g1,c80053_g1,c88446_g1,c33847_g2,c31000_g1,c19574_g1,c23136_g1,c35437_g4,c45569_g1,c70171_g1,c24912_g2,c35582_g6
GO:0005575	Cellular Component	GO:0032991	macromolecular complex	GO:0030529	ribonucleoprotein complex	GO:0031332	RNAi effector complex	2	c35172_g2,c34214_g1
GO:0005575	Cellular Component	GO:0032991	macromolecular complex	GO:0030529	ribonucleoprotein complex	GO:0044391	ribosomal subunit	44	c14386_g1,c59384_g1,c27012_g1,c35409_g1,c3560_g1,c9100_g1,c85550_g1,c17552_g1,c28599_g1,c35210_g4,c39325_g1,c48785_g1,c82828_g1,c3258_g1,c23199_g1,c24772_g1,c44832_g1,c13842_g1,c22944_g1,c64513_g1,c28636_g1,c28636_g3,c20910_g2,c4867_g1,c3772_g1,c31200_g1,c31233_g2,c61927_g1,c14841_g1,c35409_g2,c37099_g4,c65125_g1,c35588_g1,c31811_g1,c43655_g1,c21046_g1,c67830_g1,c20910_g1,c23474_g1,c92305_g1,c856…
GO:0005575	Cellular Component	GO:0032991	macromolecular complex	GO:0030529	ribonucleoprotein complex	GO:0030532	small nuclear ribonucleoprotein complex	12	c35582_g2,c90106_g1,c30159_g1,c32174_g1,c36981_g1,c3725_g1,c29030_g2,c26373_g1,c37195_g1,c15032_g1,c29315_g1,c21011_g1
GO:0005575	Cellular Component	GO:0032991	macromolecular complex	GO:0030529	ribonucleoprotein complex	GO:0048500	signal recognition particle	17	c30008_g1,c1927_g1,c78111_g1,c20937_g1,c35067_g10,c44169_g1,c8985_g1,c32532_g2,c83658_g1,c30899_g1,c23636_g1,c35127_g2,c20400_g1,c36360_g3,c19605_g1,c35233_g3,c52721_g1
GO:0005575	Cellular Component	GO:0032991	macromolecular complex	GO:0030529	ribonucleoprotein complex	GO:0005840	ribosome	62	c65125_g1,c15914_g1,c37099_g4,c846_g1,c35409_g2,c67830_g1,c20910_g1,c23474_g1,c21046_g1,c43655_g1,c1723_g1,c31811_g1,c35588_g1,c36939_g3,c15766_g1,c85643_g1,c92305_g1,c31242_g1,c23843_g1,c79037_g1,c4867_g1,c27682_g1,c39419_g1,c3772_g1,c31717_g1,c20910_g2,c31200_g1,c61927_g1,c31233_g2,c29673_g2,c46174_g1,c14841_g1,c85660_g1,c10794_g1,c75654_g1,c17552_g1,c48129_g1,c48785_g1,c39325_g1,c35210_g4,c285…
GO:0005575	Cellular Component	GO:0032991	macromolecular complex	GO:0030529	ribonucleoprotein complex	GO:0030684	preribosome	102	c30346_g1,c75386_g1,c23728_g2,c37029_g3,c45401_g1,c29396_g1,c16730_g1,c47782_g1,c25374_g2,c24928_g1,c32275_g1,c36672_g3,c11678_g1,c34482_g1,c4263_g1,c56677_g1,c35543_g2,c35593_g5,c25512_g1,c31077_g2,c35152_g1,c26685_g1,c10210_g1,c35878_g1,c46095_g1,c41518_g1,c26434_g1,c6593_g1,c28267_g1,c30211_g1,c30405_g1,c69049_g1,c34426_g1,c58923_g1,c46770_g1,c22225_g1,c27978_g2,c32424_g2,c19584_g2,c84912_g1,c…
GO:0005575	Cellular Component	GO:0032991	macromolecular complex	GO:0000785	chromatin	GO:0000790	nuclear chromatin	5	c19904_g1,c93307_g1,c43908_g1,c27991_g1,c16682_g1
GO:0005575	Cellular Component	GO:0044423	virion part	GO:0019028	viral capsid	GO:0019030	icosahedral viral capsid	1	c34114_g1
GO:0005575	Cellular Component	GO:0031012	extracellular matrix	GO:0005578	proteinaceous extracellular matrix	GO:0043205	fibril	3	c36267_g6,c13810_g1,c2873_g1
GO:0005575	Cellular Component	GO:0031012	extracellular matrix	GO:0005578	proteinaceous extracellular matrix	GO:0005604	basement membrane	19	c8060_g1,c82824_g1,c3369_g1,c69800_g1,c22443_g1,c8116_g1,c84916_g1,c75807_g1,c29346_g1,c38128_g1,c23591_g2,c3983_g1,c33972_g1,c23966_g1,c24051_g1,c32866_g2,c60531_g1,c33379_g3,c43815_g1
GO:0005575	Cellular Component	GO:0031012	extracellular matrix	GO:0044420	extracellular matrix part	GO:0043256	laminin complex	16	c23591_g2,c3983_g1,c29346_g1,c33972_g1,c23966_g1,c60531_g1,c33379_g3,c43815_g1,c8060_g1,c82824_g1,c3369_g1,c69800_g1,c22443_g1,c8116_g1,c84916_g1,c75807_g1
GO:0005575	Cellular Component	GO:0031012	extracellular matrix	GO:0044420	extracellular matrix part	GO:0005604	basement membrane	19	c8060_g1,c82824_g1,c3369_g1,c69800_g1,c22443_g1,c8116_g1,c84916_g1,c75807_g1,c29346_g1,c38128_g1,c23591_g2,c3983_g1,c33972_g1,c23966_g1,c24051_g1,c32866_g2,c60531_g1,c33379_g3,c43815_g1
GO:0005575	Cellular Component	GO:0031012	extracellular matrix	GO:0044420	extracellular matrix part	GO:0043205	fibril	3	c36267_g6,c13810_g1,c2873_g1
GO:0005575	Cellular Component	GO:0031012	extracellular matrix	GO:0044420	extracellular matrix part	GO:0005605	basal lamina	16	c8060_g1,c82824_g1,c3369_g1,c69800_g1,c22443_g1,c8116_g1,c84916_g1,c75807_g1,c23591_g2,c29346_g1,c3983_g1,c33972_g1,c23966_g1,c60531_g1,c43815_g1,c33379_g3
GO:0008150	Biological Process	GO:0022610	biological adhesion	GO:0044406	adhesion of symbiont to host	GO:0044650	adhesion of symbiont to host cell	29	c87313_g1,c67916_g1,c17324_g1,c22156_g1,c31711_g1,c33842_g1,c31786_g2,c35050_g1,c34531_g5,c87459_g1,c59221_g1,c75680_g1,c59929_g1,c32455_g1,c37276_g1,c28430_g2,c28607_g1,c25112_g1,c33770_g1,c92880_g1,c34999_g3,c17273_g2,c78960_g1,c30188_g1,c66267_g1,c20042_g1,c11236_g1,c8418_g1,c28385_g1
GO:0008150	Biological Process	GO:0022610	biological adhesion	GO:0007155	cell adhesion	GO:0098602	single organism cell adhesion	2	c35743_g6,c29632_g1
GO:0008150	Biological Process	GO:0022610	biological adhesion	GO:0007155	cell adhesion	GO:0031589	cell-substrate adhesion	9	c75127_g1,c70415_g1,c36881_g1,c91731_g1,c10063_g1,c34530_g5,c41895_g1,c77052_g1,c43729_g1
GO:0008150	Biological Process	GO:0022610	biological adhesion	GO:0007155	cell adhesion	GO:0098609	cell-cell adhesion	70	c40466_g1,c40824_g1,c81414_g1,c79732_g1,c50874_g1,c43355_g1,c64257_g1,c75650_g1,c13719_g1,c69221_g1,c54420_g1,c3002_g1,c397_g1,c92406_g1,c85357_g1,c58997_g1,c60965_g1,c18307_g1,c3824_g1,c9217_g1,c70720_g1,c76005_g1,c75781_g1,c79739_g1,c13921_g1,c55299_g1,c1543_g1,c21357_g1,c25988_g2,c38701_g1,c11965_g1,c67965_g1,c91226_g1,c417_g1,c1624_g1,c58604_g1,c84738_g1,c67986_g1,c78555_g1,c13795_g1,c92076_g…
GO:0008150	Biological Process	GO:0048511	rhythmic process	GO:0007622	rhythmic behavior	GO:0048512	circadian behavior	3	c27937_g1,c37034_g3,c77394_g1
GO:0008150	Biological Process	GO:0048511	rhythmic process	GO:0007623	circadian rhythm	GO:0048512	circadian behavior	3	c27937_g1,c37034_g3,c77394_g1
GO:0008150	Biological Process	GO:0071840	cellular component organization or biogenesis	GO:0016043	cellular component organization	GO:0045229	external encapsulating structure organization	135	c50853_g1,c70524_g1,c36360_g1,c46094_g1,c78041_g1,c35197_g2,c54560_g1,c21571_g1,c23545_g1,c23545_g2,c82281_g1,c38557_g1,c42249_g1,c77410_g1,c77544_g1,c18203_g1,c30006_g2,c20236_g1,c35768_g2,c27537_g1,c35715_g2,c88014_g1,c76477_g1,c12826_g1,c67410_g1,c35768_g1,c11889_g1,c56431_g1,c24187_g1,c67974_g1,c9662_g1,c37103_g10,c29512_g2,c26631_g1,c75576_g1,c31635_g2,c36917_g2,c53767_g1,c48268_g1,c27997_g1…
GO:0008150	Biological Process	GO:0071840	cellular component organization or biogenesis	GO:0016043	cellular component organization	GO:0043062	extracellular structure organization	15	c82281_g1,c58967_g1,c77354_g1,c34103_g4,c26758_g1,c36001_g7,c88361_g1,c17581_g1,c36917_g2,c36376_g6,c53767_g1,c36001_g8,c28228_g1,c67347_g1,c54560_g1
GO:0008150	Biological Process	GO:0071840	cellular component organization or biogenesis	GO:0016043	cellular component organization	GO:0061024	membrane organization	256	c35688_g5,c10606_g1,c32253_g1,c36117_g1,c32455_g1,c33242_g2,c75599_g1,c28169_g1,c28527_g1,c92066_g1,c17927_g1,c22156_g1,c4883_g1,c43392_g1,c34726_g4,c26610_g1,c24784_g1,c58559_g1,c37232_g1,c52313_g1,c39889_g1,c36063_g1,c33842_g1,c34513_g1,c18846_g1,c34609_g1,c92880_g1,c32866_g2,c37408_g3,c19710_g1,c11236_g1,c31228_g1,c25442_g1,c35060_g1,c33450_g2,c9119_g1,c33212_g2,c37437_g1,c52326_g1,c10761_g1,c…
GO:0008150	Biological Process	GO:0071840	cellular component organization or biogenesis	GO:0016043	cellular component organization	GO:0006325	chromatin organization	184	c20068_g1,c46009_g1,c33073_g1,c26163_g1,c35931_g2,c33365_g1,c55755_g1,c35518_g1,c28755_g2,c31580_g1,c72620_g1,c8568_g1,c9512_g1,c35947_g3,c35518_g4,c34126_g1,c26947_g1,c16889_g1,c34552_g1,c25685_g1,c60910_g1,c34497_g3,c14972_g1,c15157_g1,c30105_g1,c35257_g1,c93647_g1,c20267_g1,c14637_g1,c29569_g1,c24433_g1,c24541_g1,c16102_g1,c60796_g1,c35995_g1,c80350_g1,c64385_g1,c28559_g1,c50006_g1,c14406_g1,c…
GO:0008150	Biological Process	GO:0071840	cellular component organization or biogenesis	GO:0016043	cellular component organization	GO:0022411	cellular component disassembly	59	c21707_g1,c42777_g1,c36305_g1,c19872_g1,c33391_g1,c90902_g1,c23581_g1,c33292_g1,c35856_g1,c4188_g1,c31851_g1,c12245_g1,c33292_g2,c32232_g1,c82933_g1,c36847_g1,c23043_g2,c35664_g1,c37046_g7,c27096_g1,c1074_g1,c35943_g5,c85335_g1,c37267_g2,c19238_g2,c85216_g1,c27344_g1,c20588_g1,c262_g1,c68971_g1,c32680_g10,c13988_g1,c37473_g1,c60342_g1,c36570_g2,c92679_g1,c53366_g1,c85387_g1,c36586_g1,c36886_g4,c6…
GO:0008150	Biological Process	GO:0071840	cellular component organization or biogenesis	GO:0016043	cellular component organization	GO:0010256	endomembrane system organization	36	c66166_g1,c36813_g1,c33397_g1,c56426_g1,c32253_g1,c63608_g1,c35011_g1,c34430_g6,c10606_g1,c33734_g6,c79874_g1,c37213_g2,c16241_g1,c84728_g1,c35692_g1,c56897_g1,c34799_g2,c47256_g1,c35232_g2,c34234_g1,c93276_g1,c37130_g1,c34726_g4,c36286_g2,c29044_g1,c5851_g1,c77413_g1,c13480_g1,c12124_g1,c34771_g2,c37295_g8,c37210_g2,c37008_g1,c22309_g1,c42739_g1,c35058_g2
GO:0008150	Biological Process	GO:0071840	cellular component organization or biogenesis	GO:0016043	cellular component organization	GO:0006323	DNA packaging	91	c35257_g1,c26040_g3,c34980_g2,c32254_g2,c17343_g1,c73503_g1,c34552_g1,c25601_g1,c15157_g1,c34003_g3,c34497_g3,c30471_g1,c20845_g1,c36004_g1,c36601_g2,c14259_g1,c31770_g3,c60796_g1,c29569_g1,c89422_g1,c26765_g1,c14637_g1,c34791_g1,c30511_g1,c9535_g1,c42304_g1,c4334_g1,c84856_g1,c28261_g1,c77734_g1,c62755_g1,c36378_g7,c9512_g1,c3820_g1,c31580_g1,c765_g1,c34126_g1,c59083_g1,c32416_g1,c35518_g4,c3551…
GO:0008150	Biological Process	GO:0071840	cellular component organization or biogenesis	GO:0016043	cellular component organization	GO:0051130	positive regulation of cellular component organization	33	c3284_g1,c52573_g1,c27230_g1,c35856_g1,c20320_g2,c32232_g1,c4188_g1,c33292_g2,c33292_g1,c90902_g1,c37210_g2,c19238_g2,c51477_g1,c57561_g1,c37130_g1,c36286_g2,c27372_g1,c35692_g1,c19238_g1,c34234_g1,c34799_g2,c79874_g1,c85387_g1,c53366_g1,c60342_g1,c84728_g1,c55091_g1,c34430_g6,c33734_g6,c63608_g1,c77727_g1,c23382_g1,c36813_g1
GO:0008150	Biological Process	GO:0071840	cellular component organization or biogenesis	GO:0016043	cellular component organization	GO:0051129	negative regulation of cellular component organization	29	c82954_g1,c17435_g1,c68700_g1,c13515_g1,c91779_g1,c27845_g1,c7073_g1,c37020_g1,c61618_g1,c32870_g1,c78136_g1,c61411_g1,c35664_g1,c21348_g1,c33940_g3,c20827_g1,c632_g1,c32933_g1,c37691_g1,c79493_g1,c24176_g1,c15959_g1,c7049_g1,c37470_g1,c30024_g1,c11085_g1,c37741_g1,c62271_g1,c27386_g1
GO:0008150	Biological Process	GO:0071840	cellular component organization or biogenesis	GO:0016043	cellular component organization	GO:0051128	regulation of cellular component organization	167	c36813_g1,c32151_g1,c14972_g1,c36559_g6,c36411_g7,c33734_g6,c20480_g1,c55091_g1,c34537_g2,c27386_g1,c84728_g1,c13988_g1,c67401_g1,c85387_g1,c35220_g1,c67113_g1,c14047_g1,c19807_g1,c35692_g1,c1074_g1,c27096_g1,c73797_g1,c15959_g1,c87108_g1,c35943_g5,c17731_g1,c19238_g2,c8044_g1,c62271_g1,c63899_g1,c38781_g1,c35246_g1,c20747_g1,c93755_g1,c90902_g1,c73941_g1,c35856_g1,c32232_g1,c31851_g1,c12245_g1,c…
GO:0008150	Biological Process	GO:0071840	cellular component organization or biogenesis	GO:0016043	cellular component organization	GO:0032989	cellular component morphogenesis	77	c29984_g1,c81997_g1,c36027_g4,c73797_g1,c36027_g3,c21750_g1,c58725_g1,c8044_g1,c26221_g1,c76644_g1,c37589_g1,c24498_g1,c33466_g1,c34368_g1,c632_g1,c29807_g1,c29312_g1,c21536_g1,c55464_g1,c28268_g1,c33035_g4,c31639_g1,c26409_g1,c4675_g1,c26506_g1,c70734_g1,c79137_g1,c70841_g1,c36559_g6,c17461_g1,c34164_g2,c30726_g1,c35461_g1,c13407_g1,c20827_g1,c1351_g1,c21256_g1,c86893_g1,c34276_g1,c36060_g3,c280…
GO:0008150	Biological Process	GO:0071840	cellular component organization or biogenesis	GO:0016043	cellular component organization	GO:0030030	cell projection organization	67	c34537_g2,c771_g1,c70841_g1,c36202_g1,c4148_g1,c36102_g2,c20827_g1,c19807_g1,c33236_g4,c38029_g1,c24495_g1,c34153_g1,c30726_g1,c83494_g1,c36315_g2,c82634_g1,c289_g1,c44573_g1,c773_g1,c47995_g1,c81997_g1,c50567_g1,c632_g1,c25059_g1,c19598_g1,c24516_g1,c46882_g1,c15358_g1,c17130_g1,c31117_g2,c29281_g1,c3674_g1,c80695_g1,c31658_g1,c20635_g1,c28739_g1,c20584_g1,c40063_g1,c33940_g3,c43494_g1,c65960_g1…
GO:0008150	Biological Process	GO:0071840	cellular component organization or biogenesis	GO:0016043	cellular component organization	GO:0032535	regulation of cellular component size	21	c82473_g1,c77727_g1,c57561_g1,c62413_g1,c33994_g2,c20693_g1,c12162_g1,c39731_g1,c51477_g1,c33916_g1,c67401_g1,c30970_g1,c52573_g1,c27372_g1,c3284_g1,c20320_g2,c27230_g1,c36647_g1,c33423_g1,c24883_g1,c35220_g1
GO:0008150	Biological Process	GO:0071840	cellular component organization or biogenesis	GO:0016043	cellular component organization	GO:0019068	virion assembly	68	c32562_g2,c9428_g1,c957_g1,c25812_g1,c35660_g5,c11380_g1,c17915_g1,c33277_g1,c13909_g1,c21614_g1,c23472_g1,c24928_g1,c31952_g2,c50162_g1,c72197_g1,c47835_g1,c53589_g1,c84916_g1,c32001_g1,c19420_g1,c93229_g1,c18654_g1,c18697_g2,c91569_g1,c34954_g1,c9820_g1,c37444_g2,c75828_g2,c61967_g1,c79251_g1,c34954_g2,c89544_g1,c21710_g1,c20725_g1,c85188_g1,c29548_g1,c36168_g1,c29069_g1,c34312_g4,c14865_g1,c38…
GO:0008150	Biological Process	GO:0071840	cellular component organization or biogenesis	GO:0016043	cellular component organization	GO:0043933	macromolecular complex subunit organization	521	c27392_g1,c3284_g1,c28436_g1,c31558_g4,c34702_g1,c31437_g1,c36772_g9,c29247_g1,c919_g1,c20588_g1,c28879_g1,c28161_g1,c27262_g1,c30438_g1,c20399_g1,c86974_g1,c4655_g1,c31298_g2,c28708_g1,c37853_g1,c19238_g1,c29897_g1,c34457_g1,c28021_g1,c33916_g1,c3369_g1,c37382_g2,c9434_g1,c42686_g1,c77916_g1,c33901_g3,c35766_g1,c28492_g2,c37520_g1,c47712_g1,c35560_g7,c21811_g1,c40805_g1,c765_g1,c85239_g1,c21348_…
GO:0008150	Biological Process	GO:0071840	cellular component organization or biogenesis	GO:0016043	cellular component organization	GO:0022607	cellular component assembly	655	c20207_g1,c34805_g1,c26724_g1,c34547_g1,c63788_g1,c12162_g1,c17130_g1,c20769_g1,c61554_g1,c9772_g1,c92112_g1,c37933_g1,c65960_g1,c30014_g1,c30855_g1,c43494_g1,c30933_g2,c28635_g1,c17096_g1,c35543_g1,c70135_g1,c44362_g1,c84650_g1,c84813_g1,c37287_g2,c952_g1,c40302_g1,c35931_g3,c67167_g1,c34929_g1,c17671_g1,c26728_g1,c1014_g1,c54560_g1,c13728_g1,c78041_g1,c36160_g4,c28442_g1,c82114_g1,c31765_g1,c29…
GO:0008150	Biological Process	GO:0071840	cellular component organization or biogenesis	GO:0016043	cellular component organization	GO:0006996	organelle organization	1015	c33126_g1,c61750_g1,c33365_g1,c26163_g1,c48318_g1,c10125_g2,c14028_g1,c28461_g1,c26468_g1,c81997_g1,c15959_g1,c2896_g1,c27421_g1,c87108_g1,c31954_g1,c26248_g1,c26634_g1,c355_g1,c30925_g1,c29468_g1,c90721_g1,c28009_g1,c9649_g1,c28755_g2,c52326_g1,c37227_g3,c24550_g1,c32145_g1,c14989_g1,c20267_g1,c23356_g1,c34819_g2,c82515_g1,c20774_g1,c26947_g1,c32151_g1,c66166_g1,c33212_g2,c25875_g1,c49970_g1,c35…
GO:0008150	Biological Process	GO:0071840	cellular component organization or biogenesis	GO:0044085	cellular component biogenesis	GO:0022607	cellular component assembly	655	c20207_g1,c34805_g1,c26724_g1,c34547_g1,c63788_g1,c12162_g1,c17130_g1,c20769_g1,c61554_g1,c9772_g1,c92112_g1,c37933_g1,c65960_g1,c30014_g1,c30855_g1,c43494_g1,c30933_g2,c28635_g1,c17096_g1,c35543_g1,c70135_g1,c44362_g1,c84650_g1,c84813_g1,c37287_g2,c952_g1,c40302_g1,c35931_g3,c67167_g1,c34929_g1,c17671_g1,c26728_g1,c1014_g1,c54560_g1,c13728_g1,c78041_g1,c36160_g4,c28442_g1,c82114_g1,c31765_g1,c29…
GO:0008150	Biological Process	GO:0071840	cellular component organization or biogenesis	GO:0044085	cellular component biogenesis	GO:0042546	cell wall biogenesis	52	c31009_g1,c29370_g2,c43146_g1,c88361_g1,c26945_g1,c30035_g1,c36001_g8,c32430_g1,c35287_g1,c8484_g1,c30635_g1,c31661_g1,c31009_g3,c84643_g1,c29140_g1,c51662_g1,c36944_g2,c36942_g4,c58967_g1,c34103_g4,c82281_g1,c31009_g2,c54560_g1,c36319_g1,c83524_g1,c36376_g6,c36917_g2,c53767_g1,c34392_g4,c48936_g1,c17581_g1,c76074_g1,c36570_g2,c36001_g7,c34225_g1,c67347_g1,c32355_g1,c47103_g1,c21561_g1,c34615_g8,…
GO:0008150	Biological Process	GO:0071840	cellular component organization or biogenesis	GO:0044085	cellular component biogenesis	GO:0022613	ribonucleoprotein complex biogenesis	1078	c22989_g1,c7853_g1,c22877_g1,c28615_g1,c1430_g1,c12027_g1,c19704_g1,c34154_g1,c3540_g1,c25658_g1,c7726_g1,c12376_g1,c27106_g1,c45100_g1,c36605_g2,c22749_g1,c24644_g1,c87057_g1,c22149_g1,c61013_g1,c17552_g1,c29315_g1,c28648_g2,c90745_g1,c21255_g1,c62674_g1,c36511_g2,c35909_g1,c73239_g1,c28219_g1,c84912_g1,c28648_g1,c25276_g1,c77964_g1,c673_g1,c25541_g1,c48729_g1,c34938_g1,c66859_g1,c68594_g1,c1392…
GO:0008150	Biological Process	GO:0071840	cellular component organization or biogenesis	GO:0044085	cellular component biogenesis	GO:0070271	protein complex biogenesis	411	c20184_g1,c91587_g1,c27003_g1,c4206_g1,c37028_g4,c32778_g1,c16574_g1,c33908_g2,c26319_g1,c35299_g2,c35220_g1,c37267_g4,c35375_g3,c31207_g1,c80350_g1,c36144_g4,c24188_g1,c26633_g1,c17579_g1,c9119_g1,c80297_g1,c56883_g1,c34497_g3,c31639_g1,c15157_g1,c24550_g1,c35634_g1,c19752_g2,c29468_g1,c81336_g1,c32682_g1,c67026_g1,c9877_g1,c29457_g1,c36598_g7,c52573_g1,c35518_g4,c49888_g1,c26269_g1,c41762_g1,c4…
GO:0008150	Biological Process	GO:0071840	cellular component organization or biogenesis	GO:0044085	cellular component biogenesis	GO:0044087	regulation of cellular component biogenesis	39	c35220_g1,c24883_g1,c33236_g4,c19807_g1,c27372_g1,c67401_g1,c93783_g1,c34153_g1,c75742_g1,c33916_g1,c10952_g1,c34908_g2,c34537_g2,c12162_g1,c20693_g1,c40063_g1,c33994_g2,c28739_g1,c20584_g1,c77727_g1,c33423_g1,c36647_g1,c20320_g2,c73941_g1,c27230_g1,c3284_g1,c50464_g1,c52573_g1,c30970_g1,c24686_g1,c93755_g1,c34929_g1,c51477_g1,c39731_g1,c10681_g1,c48488_g1,c57561_g1,c17731_g1,c82473_g1
GO:0008150	Biological Process	GO:0071840	cellular component organization or biogenesis	GO:0044085	cellular component biogenesis	GO:0070589	cellular component macromolecule biosynthetic process	37	c30635_g1,c31661_g1,c31009_g3,c35287_g1,c32430_g1,c8484_g1,c30035_g1,c43146_g1,c29370_g2,c31009_g1,c26945_g1,c83524_g1,c48936_g1,c34392_g4,c31009_g2,c36319_g1,c51662_g1,c29140_g1,c84643_g1,c36942_g4,c36944_g2,c21561_g1,c47103_g1,c34225_g1,c32355_g1,c36570_g2,c76074_g1,c32999_g1,c11462_g1,c38554_g1,c36462_g1,c29901_g1,c34005_g4,c34206_g3,c34615_g8,c25903_g1,c62702_g1
GO:0008150	Biological Process	GO:0071840	cellular component organization or biogenesis	GO:0044085	cellular component biogenesis	GO:0044091	membrane biogenesis	1	c78041_g1
GO:0008150	Biological Process	GO:0023052	signaling	GO:0044700	single organism signaling	GO:0007165	signal transduction	1379	c44229_g1,c75996_g1,c13342_g1,c39188_g1,c47544_g1,c34423_g2,c32240_g1,c36952_g2,c52406_g1,c28384_g1,c34380_g1,c32531_g1,c7464_g1,c35679_g1,c37212_g4,c4012_g1,c36212_g1,c8762_g1,c27587_g1,c27525_g1,c33374_g1,c90791_g1,c89799_g1,c7189_g1,c9280_g1,c39905_g1,c51703_g1,c42078_g1,c24226_g1,c75734_g1,c34530_g8,c41557_g1,c38232_g1,c30525_g1,c33807_g1,c36707_g1,c46051_g1,c30184_g1,c36096_g3,c29308_g1,c745…
GO:0008150	Biological Process	GO:0023052	signaling	GO:0044700	single organism signaling	GO:0023057	negative regulation of signaling	18	c54543_g1,c56486_g1,c13866_g1,c11830_g1,c85893_g1,c87542_g1,c53158_g1,c34757_g2,c40591_g1,c47641_g1,c27527_g1,c51400_g1,c47544_g1,c74603_g1,c38232_g1,c27253_g1,c36850_g1,c87788_g1
GO:0008150	Biological Process	GO:0023052	signaling	GO:0044700	single organism signaling	GO:0007267	cell-cell signaling	63	c48974_g1,c7488_g1,c34290_g1,c22442_g1,c1614_g1,c36014_g4,c76197_g1,c34848_g5,c91058_g1,c8365_g1,c35811_g2,c34982_g3,c36548_g5,c31296_g1,c23512_g1,c43331_g1,c34896_g1,c18224_g1,c48947_g1,c34603_g2,c12092_g1,c36399_g6,c19349_g1,c21008_g1,c66766_g1,c13380_g1,c20636_g1,c34603_g1,c23961_g1,c36930_g2,c24782_g1,c68904_g1,c37005_g2,c85629_g1,c34896_g2,c46401_g1,c2445_g1,c26592_g1,c32549_g4,c40715_g1,c64…
GO:0008150	Biological Process	GO:0023052	signaling	GO:0044700	single organism signaling	GO:0023056	positive regulation of signaling	13	c14820_g1,c69154_g1,c80315_g1,c75493_g1,c63983_g1,c20210_g1,c30538_g2,c60040_g1,c27783_g1,c39905_g1,c27202_g1,c47332_g1,c1810_g1
GO:0008150	Biological Process	GO:0023052	signaling	GO:0044700	single organism signaling	GO:0023051	regulation of signaling	251	c40591_g1,c35017_g4,c90951_g1,c36563_g2,c36470_g2,c42335_g1,c21869_g1,c36596_g3,c14453_g1,c71466_g1,c20210_g1,c25604_g1,c1087_g1,c19770_g1,c87788_g1,c36425_g3,c82507_g1,c30033_g1,c37973_g1,c4262_g1,c14820_g1,c92009_g1,c28184_g1,c79839_g1,c16240_g1,c47641_g1,c27659_g1,c10670_g1,c79621_g1,c48126_g1,c31984_g2,c210_g1,c30594_g4,c35917_g1,c27114_g1,c58380_g1,c158_g1,c22402_g1,c28009_g3,c34043_g4,c3509…
GO:0008150	Biological Process	GO:0023052	signaling	GO:0007268	synaptic transmission	GO:0050804	regulation of synaptic transmission	1	c35803_g4
GO:0008150	Biological Process	GO:0023052	signaling	GO:0007268	synaptic transmission	GO:0001505	regulation of neurotransmitter levels	1	c35803_g4
GO:0008150	Biological Process	GO:0065007	biological regulation	GO:0050804	regulation of synaptic transmission	GO:0051580	regulation of neurotransmitter uptake	1	c35803_g4
GO:0008150	Biological Process	GO:0065007	biological regulation	GO:0050789	regulation of biological process	GO:0051239	regulation of multicellular organismal process	47	c27989_g1,c43815_g1,c36378_g2,c35389_g2,c34521_g4,c23591_g2,c41055_g1,c84916_g1,c34606_g1,c86775_g1,c28121_g1,c14091_g1,c69800_g1,c20546_g1,c26192_g1,c36101_g2,c26160_g1,c36856_g4,c82824_g1,c30118_g2,c60531_g1,c8531_g1,c33379_g3,c10385_g1,c28313_g1,c23966_g1,c24859_g1,c69081_g1,c29346_g1,c3983_g1,c25120_g1,c33972_g1,c38120_g1,c8116_g1,c31571_g3,c23952_g3,c26140_g1,c14972_g1,c63322_g1,c75807_g1,c2…
GO:0008150	Biological Process	GO:0065007	biological regulation	GO:0050789	regulation of biological process	GO:0048583	regulation of response to stimulus	285	c22349_g1,c677_g1,c36799_g4,c28609_g1,c31638_g1,c36851_g1,c74603_g1,c79949_g1,c38522_g1,c69980_g1,c75877_g1,c27783_g1,c82086_g1,c31386_g1,c25668_g1,c29576_g1,c27253_g1,c33713_g5,c78374_g1,c34672_g1,c27817_g1,c83470_g1,c13188_g1,c25428_g1,c47333_g1,c30285_g2,c1810_g1,c85893_g1,c91914_g1,c40299_g1,c24757_g1,c33382_g2,c7349_g1,c86631_g1,c35011_g6,c60799_g1,c6218_g1,c27771_g1,c32168_g1,c62413_g1,c886…
GO:0008150	Biological Process	GO:0065007	biological regulation	GO:0050789	regulation of biological process	GO:0023051	regulation of signaling	251	c40591_g1,c35017_g4,c90951_g1,c36563_g2,c36470_g2,c42335_g1,c21869_g1,c36596_g3,c14453_g1,c71466_g1,c20210_g1,c25604_g1,c1087_g1,c19770_g1,c87788_g1,c36425_g3,c82507_g1,c30033_g1,c37973_g1,c4262_g1,c14820_g1,c92009_g1,c28184_g1,c79839_g1,c16240_g1,c47641_g1,c27659_g1,c10670_g1,c79621_g1,c48126_g1,c31984_g2,c210_g1,c30594_g4,c35917_g1,c27114_g1,c58380_g1,c158_g1,c22402_g1,c28009_g3,c34043_g4,c3509…
GO:0008150	Biological Process	GO:0065007	biological regulation	GO:0050789	regulation of biological process	GO:0032879	regulation of localization	56	c78503_g1,c25825_g1,c84916_g1,c36286_g2,c37130_g1,c37210_g2,c82824_g1,c69800_g1,c28645_g1,c34437_g4,c92998_g1,c3942_g1,c13515_g1,c43815_g1,c23591_g2,c25592_g1,c33871_g1,c25000_g1,c78136_g1,c36813_g1,c33263_g1,c28937_g1,c22443_g1,c37470_g1,c8116_g1,c34437_g1,c75807_g1,c8060_g1,c63608_g1,c35540_g1,c33734_g6,c34430_g6,c3369_g1,c35803_g4,c34266_g2,c84728_g1,c85034_g1,c68700_g1,c60531_g1,c36448_g2,c79…
GO:0008150	Biological Process	GO:0065007	biological regulation	GO:0050789	regulation of biological process	GO:0032844	regulation of homeostatic process	1	c79384_g1
GO:0008150	Biological Process	GO:0065007	biological regulation	GO:0050789	regulation of biological process	GO:0019222	regulation of metabolic process	3607	c29097_g1,c57572_g1,c71580_g1,c34412_g2,c62311_g1,c34215_g2,c33734_g6,c34286_g1,c29418_g1,c15595_g1,c34756_g2,c26984_g2,c57554_g1,c30838_g1,c44935_g1,c31400_g1,c55604_g1,c33731_g4,c35915_g2,c22656_g1,c50747_g1,c69076_g1,c14332_g1,c29596_g1,c79949_g1,c30971_g1,c21743_g1,c1207_g1,c75462_g1,c24128_g1,c24881_g1,c16681_g2,c32752_g1,c33451_g6,c18146_g1,c60414_g1,c43349_g1,c13977_g1,c75967_g1,c9793_g1,c…
1,c56160_g1,c35086_g1,c72484_g1,c7112_g1,c48709_g1,c38249_g1,c60040_g1,c64648_g1,c78242_g1,c16937_g1,c45476_g1,c51856_g1,c32676_g1,c30410_g1,c34260_g2,c49695_g1,c38203_g1,c34123_g1,c4549_g1,c35354_g2,c6000_g2,c419_g1,c86153_g1,c2382_g2,c43038_g1,c57035_g1,c60790_g1,c2526_g1,c34206_g1,c6342_g1,c80795_g1,c36686_g1,c68645_g1,c31277_g3,c85298_g1,c52456_g1,c35693_g1,c35470_g3,c25453_g1,c23433_g1,c3412…
GO:0008150	Biological Process	GO:0065007	biological regulation	GO:0050789	regulation of biological process	GO:0051128	regulation of cellular component organization	167	c36813_g1,c32151_g1,c14972_g1,c36559_g6,c36411_g7,c33734_g6,c20480_g1,c55091_g1,c34537_g2,c27386_g1,c84728_g1,c13988_g1,c67401_g1,c85387_g1,c35220_g1,c67113_g1,c14047_g1,c19807_g1,c35692_g1,c1074_g1,c27096_g1,c73797_g1,c15959_g1,c87108_g1,c35943_g5,c17731_g1,c19238_g2,c8044_g1,c62271_g1,c63899_g1,c38781_g1,c35246_g1,c20747_g1,c93755_g1,c90902_g1,c73941_g1,c35856_g1,c32232_g1,c31851_g1,c12245_g1,c…
GO:0008150	Biological Process	GO:0065007	biological regulation	GO:0050789	regulation of biological process	GO:0040012	regulation of locomotion	16	c22443_g1,c75807_g1,c8116_g1,c84916_g1,c82824_g1,c8060_g1,c69800_g1,c3369_g1,c60531_g1,c33379_g3,c43815_g1,c33972_g1,c29346_g1,c23591_g2,c3983_g1,c23966_g1
GO:0008150	Biological Process	GO:0065007	biological regulation	GO:0050789	regulation of biological process	GO:0040008	regulation of growth	6	c36636_g1,c38781_g1,c14231_g1,c14972_g1,c46491_g1,c58267_g1
GO:0008150	Biological Process	GO:0065007	biological regulation	GO:0050789	regulation of biological process	GO:0048519	negative regulation of biological process	267	c32483_g4,c35302_g3,c47544_g1,c32933_g1,c90201_g1,c46381_g1,c61981_g1,c35664_g1,c26022_g1,c5970_g1,c37341_g1,c86759_g1,c53333_g1,c28645_g1,c7073_g1,c32168_g2,c15649_g1,c21973_g1,c27527_g1,c41557_g1,c38232_g1,c34861_g3,c37691_g1,c37297_g6,c34437_g1,c34698_g1,c37020_g1,c34201_g2,c58488_g1,c36406_g2,c9022_g1,c19491_g1,c91779_g1,c53158_g1,c32148_g1,c78239_g1,c13188_g1,c37362_g3,c58267_g1,c30112_g1,c2…
GO:0008150	Biological Process	GO:0065007	biological regulation	GO:0050789	regulation of biological process	GO:0031341	regulation of cell killing	7	c34163_g3,c30728_g1,c34188_g4,c37352_g3,c20013_g1,c20694_g1,c25143_g2
GO:0008150	Biological Process	GO:0065007	biological regulation	GO:0050789	regulation of biological process	GO:0050793	regulation of developmental process	46	c84916_g1,c36060_g3,c73797_g1,c28121_g1,c21750_g1,c14091_g1,c69800_g1,c80957_g1,c20546_g1,c22905_g1,c8044_g1,c11085_g1,c82824_g1,c66148_g1,c81579_g1,c43815_g1,c20064_g1,c34368_g1,c36378_g2,c35389_g2,c23591_g2,c41055_g1,c29312_g1,c16888_g1,c8116_g1,c14972_g1,c26140_g1,c75807_g1,c26770_g2,c12642_g1,c36298_g3,c22443_g1,c34144_g1,c3369_g1,c8060_g1,c37509_g1,c36559_g6,c60531_g1,c33379_g3,c28313_g1,c23…
GO:0008150	Biological Process	GO:0065007	biological regulation	GO:0050789	regulation of biological process	GO:0043900	regulation of multi-organism process	62	c44446_g1,c37236_g2,c33713_g5,c32638_g1,c22597_g2,c41487_g1,c36527_g1,c15793_g1,c4676_g1,c37741_g1,c59791_g1,c13188_g1,c20694_g1,c36259_g1,c93966_g1,c72666_g1,c22597_g1,c35302_g3,c34163_g3,c36132_g1,c33601_g1,c23454_g1,c36063_g1,c49961_g1,c15713_g2,c29598_g1,c30970_g1,c504_g1,c10765_g1,c41055_g1,c12934_g1,c7619_g1,c34604_g1,c43121_g1,c20197_g1,c36368_g2,c7648_g1,c1990_g1,c22349_g1,c32366_g2,c3306…
GO:0008150	Biological Process	GO:0065007	biological regulation	GO:0050789	regulation of biological process	GO:0048518	positive regulation of biological process	319	c28578_g2,c78111_g1,c78981_g1,c69843_g1,c43769_g1,c20453_g2,c75462_g1,c10235_g1,c23643_g1,c19238_g2,c18394_g1,c32752_g1,c38423_g1,c47993_g1,c90902_g1,c40159_g1,c1810_g1,c32669_g1,c26745_g1,c49111_g1,c3831_g1,c17602_g1,c40413_g1,c33160_g1,c82980_g1,c56832_g1,c722_g1,c35856_g1,c13566_g2,c23537_g1,c36813_g1,c33734_g6,c83744_g1,c69283_g1,c85387_g1,c842_g1,c89910_g1,c84728_g1,c17273_g1,c35440_g9,c1980…
GO:0008150	Biological Process	GO:0065007	biological regulation	GO:0050789	regulation of biological process	GO:0044087	regulation of cellular component biogenesis	39	c35220_g1,c24883_g1,c33236_g4,c19807_g1,c27372_g1,c67401_g1,c93783_g1,c34153_g1,c75742_g1,c33916_g1,c10952_g1,c34908_g2,c34537_g2,c12162_g1,c20693_g1,c40063_g1,c33994_g2,c28739_g1,c20584_g1,c77727_g1,c33423_g1,c36647_g1,c20320_g2,c73941_g1,c27230_g1,c3284_g1,c50464_g1,c52573_g1,c30970_g1,c24686_g1,c93755_g1,c34929_g1,c51477_g1,c39731_g1,c10681_g1,c48488_g1,c57561_g1,c17731_g1,c82473_g1
GO:0008150	Biological Process	GO:0065007	biological regulation	GO:0050789	regulation of biological process	GO:0002682	regulation of immune system process	29	c14596_g1,c12802_g1,c15713_g2,c29598_g1,c30970_g1,c34201_g2,c43121_g1,c36368_g2,c37456_g2,c35763_g2,c7619_g1,c15793_g1,c36887_g1,c32168_g1,c34112_g5,c33713_g5,c22349_g1,c32366_g2,c22597_g2,c35302_g3,c46724_g1,c27751_g1,c23454_g1,c32573_g2,c36063_g1,c37741_g1,c13188_g1,c36259_g1,c22597_g1
GO:0008150	Biological Process	GO:0065007	biological regulation	GO:0050789	regulation of biological process	GO:0050794	regulation of cellular process	5697	c34026_g3,c19727_g1,c32043_g1,c35414_g1,c67642_g1,c34613_g5,c30233_g1,c87075_g1,c80898_g1,c32185_g1,c64614_g1,c36274_g3,c25292_g2,c14047_g1,c6597_g1,c26066_g1,c69283_g1,c32962_g3,c47285_g1,c18946_g1,c50663_g1,c51172_g1,c4341_g1,c20875_g1,c30864_g3,c28578_g2,c35509_g1,c33944_g1,c66615_g1,c7349_g1,c29934_g1,c48765_g1,c39718_g1,c21556_g1,c8083_g1,c33623_g2,c79583_g1,c82496_g1,c28365_g1,c35686_g4,c33…
4883_g1,c64423_g1,c46862_g1,c36640_g3,c28655_g1,c14949_g1,c36526_g4,c29107_g1,c22415_g1,c72130_g1,c36154_g2,c27270_g2,c16551_g1,c18025_g1,c16425_g1,c83724_g1,c83619_g1,c25098_g1,c8553_g1,c51019_g1,c15114_g1,c30140_g1,c37578_g1,c6843_g1,c34269_g3,c64211_g1,c48679_g1,c93753_g1,c36001_g5,c10765_g1,c57618_g1,c35525_g2,c19780_g1,c10538_g1,c12749_g1,c30274_g1,c50301_g1,c53362_g1,c57073_g1,c36285_g1,c36…
GO:0008150	Biological Process	GO:0065007	biological regulation	GO:0050789	regulation of biological process	GO:2000241	regulation of reproductive process	6	c36378_g2,c14972_g1,c26140_g1,c14091_g1,c41055_g1,c28313_g1
GO:0008150	Biological Process	GO:0065007	biological regulation	GO:0065009	regulation of molecular function	GO:0044093	positive regulation of molecular function	30	c33642_g1,c26634_g1,c24337_g1,c9448_g1,c2815_g1,c71466_g1,c32566_g1,c69459_g1,c13756_g1,c30819_g1,c35448_g3,c27114_g1,c54987_g1,c39029_g1,c18519_g1,c35505_g1,c57592_g1,c36863_g2,c80313_g1,c1391_g1,c37973_g1,c45272_g1,c30149_g1,c39387_g1,c30826_g1,c26190_g1,c36367_g3,c25848_g1,c37129_g3,c73554_g1
GO:0008150	Biological Process	GO:0065007	biological regulation	GO:0065009	regulation of molecular function	GO:0044092	negative regulation of molecular function	97	c34174_g1,c19478_g1,c4127_g1,c33872_g1,c1668_g1,c17834_g1,c78242_g1,c34215_g2,c88719_g1,c10076_g1,c34215_g1,c37195_g1,c36623_g1,c1634_g1,c30034_g2,c24382_g1,c29033_g2,c35478_g4,c2530_g1,c30029_g1,c37732_g1,c86153_g1,c30814_g1,c19693_g1,c36001_g9,c33731_g4,c29033_g1,c77172_g1,c7335_g1,c68230_g1,c33578_g1,c60027_g1,c9709_g1,c35172_g3,c53120_g1,c33538_g2,c18091_g3,c34478_g1,c30409_g1,c33830_g1,c3373…
GO:0008150	Biological Process	GO:0065007	biological regulation	GO:0065009	regulation of molecular function	GO:0050790	regulation of catalytic activity	377	c1126_g1,c50591_g1,c34755_g1,c34174_g1,c76840_g1,c36367_g2,c93091_g1,c57407_g1,c36623_g1,c37195_g1,c1395_g1,c15288_g1,c10076_g1,c70200_g1,c79605_g1,c1008_g1,c35448_g3,c71508_g1,c13965_g1,c18519_g1,c76573_g1,c35084_g1,c54901_g1,c36001_g9,c1494_g2,c7048_g1,c55603_g1,c80313_g1,c31324_g1,c37241_g5,c23322_g1,c36367_g3,c53634_g1,c77172_g1,c35286_g4,c33538_g2,c48574_g1,c23306_g1,c84846_g1,c27015_g1,c335…
GO:0008150	Biological Process	GO:0065007	biological regulation	GO:0065008	regulation of biological quality	GO:0010817	regulation of hormone levels	141	c19982_g1,c21671_g1,c28996_g1,c35963_g3,c68020_g1,c15051_g1,c30147_g1,c2475_g1,c24457_g1,c53916_g1,c23661_g1,c32930_g3,c31656_g1,c27064_g2,c33382_g2,c31305_g1,c28735_g1,c28947_g1,c35433_g8,c29958_g1,c29490_g1,c15533_g1,c37337_g1,c57735_g1,c26516_g1,c82796_g1,c36761_g2,c80867_g1,c66016_g1,c9030_g1,c34048_g4,c24122_g1,c17272_g2,c49910_g1,c36063_g1,c89110_g1,c27579_g1,c33546_g1,c48864_g1,c85206_g1,c…
GO:0008150	Biological Process	GO:0065007	biological regulation	GO:0065008	regulation of biological quality	GO:0042592	homeostatic process	349	c36918_g1,c28425_g1,c7532_g1,c33305_g1,c22971_g1,c6274_g1,c4219_g1,c37324_g12,c32142_g3,c37320_g1,c84778_g1,c6885_g1,c10163_g1,c85146_g1,c45745_g1,c86232_g1,c63237_g1,c32056_g1,c28097_g1,c17748_g1,c55118_g1,c27707_g1,c34294_g1,c24274_g1,c10621_g1,c43360_g1,c7315_g1,c35344_g1,c62506_g1,c80976_g1,c43854_g1,c30652_g1,c4622_g1,c27501_g1,c30893_g4,c53295_g1,c69154_g1,c81315_g1,c28517_g3,c2789_g1,c1497…
GO:0008150	Biological Process	GO:0065007	biological regulation	GO:0065008	regulation of biological quality	GO:0051235	maintenance of location	95	c75807_g1,c15284_g1,c14853_g1,c34437_g3,c34819_g2,c28937_g1,c34266_g4,c17048_g1,c57811_g1,c58182_g1,c92714_g1,c37261_g1,c33440_g1,c38522_g1,c33837_g6,c18727_g1,c33076_g1,c33319_g3,c85501_g1,c9387_g1,c34333_g2,c82676_g1,c35684_g2,c24639_g2,c22352_g1,c35762_g4,c87603_g1,c33870_g1,c35998_g1,c35635_g1,c2896_g1,c15328_g1,c34734_g5,c37033_g1,c86963_g1,c25069_g2,c14822_g1,c34206_g1,c35447_g1,c33126_g1,c…
GO:0008150	Biological Process	GO:0065007	biological regulation	GO:0065008	regulation of biological quality	GO:0001505	regulation of neurotransmitter levels	1	c35803_g4
GO:0008150	Biological Process	GO:0065007	biological regulation	GO:0065008	regulation of biological quality	GO:0035821	modification of morphology or physiology of other organism	145	c22597_g1,c36247_g2,c27115_g1,c8883_g1,c27748_g1,c34163_g3,c40546_g1,c30322_g1,c7619_g1,c37438_g2,c36368_g2,c43121_g1,c13898_g1,c26609_g1,c48856_g1,c17522_g1,c23074_g1,c30945_g1,c32573_g2,c27751_g1,c76949_g1,c26373_g1,c33324_g4,c31628_g3,c26241_g1,c57641_g1,c13664_g1,c36004_g1,c25838_g1,c37131_g1,c35794_g3,c23811_g1,c19694_g1,c36113_g2,c15290_g1,c35501_g1,c34538_g1,c58456_g1,c15355_g1,c22597_g2,c…
GO:0008150	Biological Process	GO:0065007	biological regulation	GO:0065008	regulation of biological quality	GO:0090066	regulation of anatomical structure size	36	c51477_g1,c39731_g1,c26192_g1,c36101_g2,c34606_g1,c86775_g1,c82473_g1,c57561_g1,c27230_g1,c20320_g2,c36647_g1,c33423_g1,c52573_g1,c3284_g1,c30970_g1,c27989_g1,c1904_g1,c12162_g1,c33994_g2,c33375_g1,c20693_g1,c38120_g1,c31571_g3,c23952_g3,c77727_g1,c62413_g1,c63322_g1,c25120_g1,c24883_g1,c35220_g1,c24859_g1,c27372_g1,c67401_g1,c30118_g2,c33916_g1,c10385_g1
GO:0008150	Biological Process	GO:0065007	biological regulation	GO:0065008	regulation of biological quality	GO:0032098	regulation of appetite	3	c57592_g1,c37973_g1,c45272_g1
GO:0008150	Biological Process	GO:0065007	biological regulation	GO:0065008	regulation of biological quality	GO:0045924	regulation of female receptivity	19	c48109_g1,c61573_g1,c56646_g1,c3120_g1,c39044_g1,c28472_g1,c27615_g1,c2602_g1,c25856_g1,c35663_g2,c37112_g1,c19855_g1,c18651_g1,c33797_g1,c89215_g1,c89641_g1,c29670_g1,c16010_g1,c22759_g1
GO:0008150	Biological Process	GO:0065007	biological regulation	GO:0065008	regulation of biological quality	GO:0031647	regulation of protein stability	14	c36664_g5,c29355_g1,c29756_g3,c35431_g1,c6342_g1,c31888_g1,c34799_g2,c34698_g1,c36920_g6,c30217_g1,c76053_g1,c41036_g1,c48695_g1,c19743_g1
GO:0008150	Biological Process	GO:0065007	biological regulation	GO:0065008	regulation of biological quality	GO:0043487	regulation of RNA stability	3	c35671_g1,c25668_g1,c27432_g1
GO:0008150	Biological Process	GO:0065007	biological regulation	GO:0065008	regulation of biological quality	GO:0050878	regulation of body fluid levels	111	c27740_g2,c18226_g1,c29833_g1,c70458_g1,c76441_g1,c87648_g1,c37525_g1,c60051_g1,c13964_g1,c755_g1,c4655_g1,c29338_g1,c78410_g1,c70660_g1,c24237_g1,c10931_g1,c24176_g1,c31234_g5,c34155_g1,c41161_g1,c14825_g1,c32933_g1,c90922_g1,c10796_g1,c12958_g1,c36445_g2,c28112_g1,c87871_g1,c28161_g1,c84650_g1,c44362_g1,c60531_g1,c23809_g1,c35543_g1,c48014_g1,c37497_g3,c49746_g1,c37259_g1,c30855_g1,c81753_g1,c3…
GO:0008150	Biological Process	GO:0000003	reproduction	GO:0019953	sexual reproduction	GO:0007276	gamete generation	44	c25854_g1,c34315_g1,c92734_g1,c41055_g1,c10986_g1,c33171_g2,c14865_g1,c32416_g1,c29880_g1,c26248_g1,c38130_g1,c394_g1,c12621_g1,c31459_g2,c74241_g1,c23062_g1,c39147_g1,c21748_g1,c10933_g1,c61913_g1,c35431_g1,c57922_g1,c34424_g1,c36776_g3,c82763_g1,c26261_g2,c77354_g1,c28635_g1,c44708_g1,c72387_g1,c91779_g1,c17862_g1,c25028_g1,c64715_g1,c3464_g1,c24856_g1,c29610_g1,c24876_g2,c37273_g1,c12860_g1,c2…
GO:0008150	Biological Process	GO:0000003	reproduction	GO:0019953	sexual reproduction	GO:0007618	mating	24	c29670_g1,c89641_g1,c22759_g1,c16010_g1,c33797_g1,c18651_g1,c19855_g1,c89215_g1,c41348_g1,c37112_g1,c77598_g1,c35259_g1,c35663_g2,c25856_g1,c2602_g1,c57519_g1,c27615_g1,c34905_g1,c28472_g1,c56646_g1,c3120_g1,c39044_g1,c48109_g1,c61573_g1
GO:0008150	Biological Process	GO:0000003	reproduction	GO:0019953	sexual reproduction	GO:0009566	fertilization	15	c59496_g1,c45404_g1,c63510_g1,c28366_g1,c8596_g1,c28012_g1,c26108_g1,c47464_g1,c38088_g1,c29181_g1,c20827_g1,c32655_g1,c13207_g1,c60673_g1,c18811_g1
GO:0008150	Biological Process	GO:0000003	reproduction	GO:0051321	meiotic cell cycle	GO:1903046	meiotic cell cycle process	40	c61952_g1,c50922_g1,c10933_g1,c35440_g8,c394_g1,c30253_g1,c34384_g1,c1995_g1,c30204_g1,c81336_g1,c14865_g1,c26248_g1,c38130_g1,c92734_g1,c35966_g4,c39426_g1,c39905_g1,c35714_g1,c79589_g1,c52682_g1,c76699_g1,c80721_g1,c37102_g1,c91747_g1,c27246_g1,c37273_g1,c22443_g1,c58818_g1,c29832_g1,c7869_g1,c34698_g1,c33972_g1,c14447_g1,c88445_g1,c89344_g1,c30954_g1,c28635_g1,c38618_g1,c24009_g2,c49089_g1
GO:0008150	Biological Process	GO:0000003	reproduction	GO:0051321	meiotic cell cycle	GO:0007126	meiotic nuclear division	40	c37102_g1,c91747_g1,c37273_g1,c27246_g1,c22443_g1,c58818_g1,c29832_g1,c7869_g1,c35714_g1,c79589_g1,c52682_g1,c76699_g1,c80721_g1,c89344_g1,c30954_g1,c28635_g1,c38618_g1,c24009_g2,c49089_g1,c33972_g1,c34698_g1,c14447_g1,c88445_g1,c394_g1,c30253_g1,c34384_g1,c1995_g1,c30204_g1,c61952_g1,c50922_g1,c10933_g1,c35440_g8,c92734_g1,c35966_g4,c39426_g1,c39905_g1,c81336_g1,c14865_g1,c26248_g1,c38130_g1
GO:0008150	Biological Process	GO:0000003	reproduction	GO:0032504	multicellular organism reproduction	GO:0022412	cellular process involved in reproduction in multicellular organism	26	c31459_g2,c24876_g2,c29610_g1,c59496_g1,c25601_g1,c21748_g1,c39147_g1,c12860_g1,c23062_g1,c74241_g1,c60673_g1,c34315_g1,c77354_g1,c82763_g1,c36776_g3,c91779_g1,c72387_g1,c44708_g1,c10986_g1,c64715_g1,c41055_g1,c26108_g1,c29880_g1,c32416_g1,c3464_g1,c33171_g2
GO:0008150	Biological Process	GO:0000003	reproduction	GO:0032504	multicellular organism reproduction	GO:0048609	multicellular organismal reproductive process	69	c35766_g1,c12860_g1,c29610_g1,c36793_g4,c52682_g1,c48109_g1,c17862_g1,c91779_g1,c72387_g1,c61573_g1,c28635_g1,c36776_g3,c82763_g1,c26261_g2,c34424_g1,c24856_g1,c25028_g1,c39147_g1,c12092_g1,c74241_g1,c31459_g2,c18651_g1,c12621_g1,c33797_g1,c394_g1,c89215_g1,c61913_g1,c35431_g1,c22759_g1,c16010_g1,c3120_g1,c39044_g1,c38130_g1,c90223_g1,c26824_g1,c10986_g1,c2602_g1,c37112_g1,c22451_g1,c25601_g1,c37…
GO:0008150	Biological Process	GO:0044848	biological phase	GO:0022403	cell cycle phase	GO:0000279	M phase	9	c35440_g8,c24214_g1,c28233_g1,c38618_g1,c39426_g1,c34475_g3,c88682_g1,c27246_g1,c33111_g1
GO:0008150	Biological Process	GO:0044848	biological phase	GO:0022403	cell cycle phase	GO:0051324	prophase	4	c38618_g1,c35440_g8,c39426_g1,c27246_g1
GO:0008150	Biological Process	GO:0032502	developmental process	GO:0003006	developmental process involved in reproduction	GO:0007281	germ cell development	22	c33171_g2,c3464_g1,c32416_g1,c29880_g1,c10986_g1,c64715_g1,c44708_g1,c72387_g1,c91779_g1,c36776_g3,c82763_g1,c77354_g1,c34315_g1,c23062_g1,c74241_g1,c12860_g1,c39147_g1,c25601_g1,c21748_g1,c29610_g1,c24876_g2,c31459_g2
GO:0008150	Biological Process	GO:0032502	developmental process	GO:0003006	developmental process involved in reproduction	GO:0048608	reproductive structure development	15	c86257_g1,c28313_g1,c32778_g1,c62413_g1,c8345_g1,c26140_g1,c14972_g1,c39656_g1,c16447_g1,c35989_g1,c41055_g1,c13399_g1,c48136_g1,c14091_g1,c36378_g2
GO:0008150	Biological Process	GO:0032502	developmental process	GO:0003006	developmental process involved in reproduction	GO:0048438	floral whorl development	3	c14972_g1,c62413_g1,c13399_g1
GO:0008150	Biological Process	GO:0032502	developmental process	GO:0003006	developmental process involved in reproduction	GO:0030703	eggshell formation	17	c10986_g1,c64715_g1,c29880_g1,c33171_g2,c3464_g1,c34315_g1,c82763_g1,c91779_g1,c44708_g1,c72387_g1,c24876_g2,c31459_g2,c29610_g1,c21748_g1,c23062_g1,c39147_g1,c12860_g1
GO:0008150	Biological Process	GO:0032502	developmental process	GO:0003006	developmental process involved in reproduction	GO:0048868	pollen tube development	1	c46174_g1
GO:0008150	Biological Process	GO:0032502	developmental process	GO:0003006	developmental process involved in reproduction	GO:0048449	floral organ formation	1	c14972_g1
GO:0008150	Biological Process	GO:0032502	developmental process	GO:0003006	developmental process involved in reproduction	GO:0007530	sex determination	7	c28313_g1,c31875_g2,c28578_g2,c26140_g1,c2665_g1,c34164_g2,c32064_g1
GO:0008150	Biological Process	GO:0032502	developmental process	GO:0003006	developmental process involved in reproduction	GO:0045137	development of primary sexual characteristics	4	c32778_g1,c26140_g1,c35989_g1,c28313_g1
GO:0008150	Biological Process	GO:0032502	developmental process	GO:0003006	developmental process involved in reproduction	GO:0048444	floral organ morphogenesis	1	c14972_g1
GO:0008150	Biological Process	GO:0032502	developmental process	GO:0003006	developmental process involved in reproduction	GO:0009560	embryo sac egg cell differentiation	1	c41055_g1
GO:0008150	Biological Process	GO:0032502	developmental process	GO:0003006	developmental process involved in reproduction	GO:0007548	sex differentiation	19	c26140_g1,c84036_g1,c20844_g1,c58010_g1,c36412_g1,c31413_g1,c32778_g1,c68059_g1,c7445_g1,c9856_g1,c28313_g1,c77592_g1,c18433_g1,c47221_g1,c32523_g1,c1181_g1,c24221_g1,c38166_g1,c35989_g1
GO:0008150	Biological Process	GO:0032502	developmental process	GO:0003006	developmental process involved in reproduction	GO:0030707	ovarian follicle cell development	17	c3464_g1,c33171_g2,c29880_g1,c10986_g1,c64715_g1,c72387_g1,c44708_g1,c91779_g1,c82763_g1,c34315_g1,c39147_g1,c12860_g1,c23062_g1,c21748_g1,c29610_g1,c31459_g2,c24876_g2
GO:0008150	Biological Process	GO:0032502	developmental process	GO:0003006	developmental process involved in reproduction	GO:0048437	floral organ development	3	c62413_g1,c14972_g1,c13399_g1
GO:0008150	Biological Process	GO:0032502	developmental process	GO:0003006	developmental process involved in reproduction	GO:0048515	spermatid differentiation	4	c32416_g1,c74241_g1,c25601_g1,c36776_g3
GO:0008150	Biological Process	GO:0032502	developmental process	GO:0048856	anatomical structure development	GO:0009790	embryo development	24	c8345_g1,c88427_g1,c33379_g3,c43815_g1,c60531_g1,c86257_g1,c23966_g1,c69081_g1,c41055_g1,c23591_g2,c29346_g1,c3983_g1,c33972_g1,c84916_g1,c8116_g1,c75807_g1,c68620_g1,c22443_g1,c9610_g1,c3369_g1,c806_g1,c69800_g1,c8060_g1,c82824_g1
GO:0008150	Biological Process	GO:0032502	developmental process	GO:0048856	anatomical structure development	GO:0048513	organ development	29	c27566_g1,c28313_g1,c86945_g1,c32778_g1,c7310_g1,c42457_g1,c36737_g4,c8345_g1,c67905_g1,c16447_g1,c59901_g1,c35989_g1,c61311_g1,c69081_g1,c56805_g1,c49494_g1,c85098_g1,c36298_g3,c34554_g2,c59323_g1,c62413_g1,c59026_g1,c26140_g1,c14972_g1,c62526_g1,c52032_g1,c13399_g1,c75525_g1,c14091_g1
GO:0008150	Biological Process	GO:0032502	developmental process	GO:0048856	anatomical structure development	GO:0048608	reproductive structure development	15	c86257_g1,c28313_g1,c32778_g1,c62413_g1,c8345_g1,c26140_g1,c14972_g1,c39656_g1,c16447_g1,c35989_g1,c41055_g1,c13399_g1,c48136_g1,c14091_g1,c36378_g2
GO:0008150	Biological Process	GO:0032502	developmental process	GO:0048856	anatomical structure development	GO:0022037	metencephalon development	2	c67905_g1,c86945_g1
GO:0008150	Biological Process	GO:0032502	developmental process	GO:0048856	anatomical structure development	GO:0021988	olfactory lobe development	2	c86945_g1,c67905_g1
GO:0008150	Biological Process	GO:0032502	developmental process	GO:0048856	anatomical structure development	GO:0048868	pollen tube development	1	c46174_g1
GO:0008150	Biological Process	GO:0032502	developmental process	GO:0048856	anatomical structure development	GO:0060348	bone development	1	c7310_g1
GO:0008150	Biological Process	GO:0032502	developmental process	GO:0048856	anatomical structure development	GO:0048438	floral whorl development	3	c14972_g1,c62413_g1,c13399_g1
GO:0008150	Biological Process	GO:0032502	developmental process	GO:0048856	anatomical structure development	GO:0048468	cell development	25	c34315_g1,c77354_g1,c82763_g1,c36776_g3,c91779_g1,c72387_g1,c8345_g1,c44708_g1,c10986_g1,c64715_g1,c61311_g1,c29880_g1,c32416_g1,c3464_g1,c33171_g2,c31459_g2,c24876_g2,c29610_g1,c25601_g1,c21748_g1,c46174_g1,c39147_g1,c12860_g1,c23062_g1,c74241_g1
GO:0008150	Biological Process	GO:0032502	developmental process	GO:0048856	anatomical structure development	GO:0030902	hindbrain development	2	c86945_g1,c67905_g1
GO:0008150	Biological Process	GO:0032502	developmental process	GO:0048856	anatomical structure development	GO:0048827	phyllome development	6	c14091_g1,c8345_g1,c14972_g1,c62413_g1,c16447_g1,c13399_g1
GO:0008150	Biological Process	GO:0032502	developmental process	GO:0048856	anatomical structure development	GO:0009653	anatomical structure morphogenesis	168	c36621_g1,c29654_g2,c85098_g1,c36233_g4,c32943_g1,c36857_g6,c16113_g1,c22829_g2,c61618_g1,c90954_g1,c10986_g1,c66148_g1,c35180_g2,c35595_g1,c33722_g4,c33035_g3,c29720_g1,c35960_g3,c14091_g1,c16401_g1,c806_g1,c67566_g1,c22905_g1,c11085_g1,c36384_g3,c34276_g1,c48869_g1,c36060_g3,c34312_g8,c11010_g1,c24163_g1,c31459_g2,c28121_g1,c36160_g4,c29511_g1,c26904_g1,c33940_g3,c14377_g1,c58396_g1,c65960_g1,c…
GO:0008150	Biological Process	GO:0032502	developmental process	GO:0048856	anatomical structure development	GO:0001568	blood vessel development	4	c26770_g2,c35389_g2,c20546_g1,c28121_g1
GO:0008150	Biological Process	GO:0032502	developmental process	GO:0048856	anatomical structure development	GO:0061061	muscle structure development	3	c86945_g1,c62526_g1,c67905_g1
GO:0008150	Biological Process	GO:0032502	developmental process	GO:0048856	anatomical structure development	GO:0048731	system development	42	c59026_g1,c28121_g1,c34554_g2,c59323_g1,c20546_g1,c48136_g1,c14091_g1,c13399_g1,c36737_g4,c42457_g1,c5910_g1,c27566_g1,c86945_g1,c35389_g2,c61311_g1,c49494_g1,c85098_g1,c36378_g2,c16447_g1,c41055_g1,c62413_g1,c26770_g2,c26140_g1,c14972_g1,c36298_g3,c75525_g1,c69969_g1,c62526_g1,c52032_g1,c32778_g1,c7310_g1,c67905_g1,c8345_g1,c86257_g1,c28313_g1,c19491_g1,c69081_g1,c56805_g1,c39656_g1,c29346_g1,c5…
GO:0008150	Biological Process	GO:0032502	developmental process	GO:0048856	anatomical structure development	GO:0030900	forebrain development	2	c86945_g1,c67905_g1
GO:0008150	Biological Process	GO:0032502	developmental process	GO:0048856	anatomical structure development	GO:0009553	embryo sac development	1	c41055_g1
GO:0008150	Biological Process	GO:0032502	developmental process	GO:0048856	anatomical structure development	GO:0031099	regeneration	13	c44778_g1,c34721_g1,c7216_g1,c36534_g1,c36700_g5,c37412_g1,c36261_g1,c77203_g1,c17640_g1,c65885_g1,c3889_g1,c26753_g1,c31974_g1
GO:0008150	Biological Process	GO:0032502	developmental process	GO:0048856	anatomical structure development	GO:0009888	tissue development	43	c59901_g1,c34721_g1,c64715_g1,c36700_g5,c36534_g1,c3464_g1,c56805_g1,c82763_g1,c77203_g1,c8345_g1,c44708_g1,c72387_g1,c91779_g1,c7310_g1,c44778_g1,c7216_g1,c37412_g1,c75525_g1,c36261_g1,c29610_g1,c36298_g3,c24876_g2,c65885_g1,c14972_g1,c3889_g1,c12860_g1,c26753_g1,c31974_g1,c32232_g1,c10986_g1,c33171_g2,c49494_g1,c29880_g1,c61311_g1,c34315_g1,c36737_g4,c59323_g1,c34554_g2,c17640_g1,c31459_g2,c230…
GO:0008150	Biological Process	GO:0032502	developmental process	GO:0048856	anatomical structure development	GO:0021537	telencephalon development	2	c67905_g1,c86945_g1
GO:0008150	Biological Process	GO:0032502	developmental process	GO:0044767	single-organism developmental process	GO:0007389	pattern specification process	2	c14972_g1,c8345_g1
GO:0008150	Biological Process	GO:0032502	developmental process	GO:0044767	single-organism developmental process	GO:0043934	sporulation	23	c34312_g8,c31896_g1,c29630_g2,c35372_g2,c93531_g1,c29063_g1,c22905_g1,c34768_g1,c36956_g4,c33807_g1,c91820_g1,c34652_g1,c24032_g1,c49089_g1,c35595_g1,c20064_g1,c76041_g1,c16113_g1,c33236_g4,c28295_g2,c83960_g1,c31833_g1,c27822_g1
GO:0008150	Biological Process	GO:0032502	developmental process	GO:0044767	single-organism developmental process	GO:0034505	tooth mineralization	2	c75525_g1,c7310_g1
GO:0008150	Biological Process	GO:0032502	developmental process	GO:0044767	single-organism developmental process	GO:0007275	multicellular organismal development	133	c36378_g2,c29313_g1,c43815_g1,c88427_g1,c92223_g1,c27566_g1,c24020_g1,c17145_g1,c30336_g2,c41125_g1,c86945_g1,c36412_g1,c82824_g1,c13399_g1,c44898_g1,c34554_g2,c24221_g1,c33972_g1,c35989_g1,c82049_g1,c8139_g1,c37256_g3,c86257_g1,c19491_g1,c69969_g1,c9215_g1,c62413_g1,c93001_g1,c26770_g2,c46164_g1,c9610_g1,c61311_g1,c49494_g1,c32523_g1,c23591_g2,c41055_g1,c42457_g1,c7445_g1,c36737_g4,c34814_g1,c13…
GO:0008150	Biological Process	GO:0032502	developmental process	GO:0044767	single-organism developmental process	GO:0030900	forebrain development	2	c86945_g1,c67905_g1
GO:0008150	Biological Process	GO:0032502	developmental process	GO:0044767	single-organism developmental process	GO:0009561	megagametogenesis	1	c41055_g1
GO:0008150	Biological Process	GO:0032502	developmental process	GO:0044767	single-organism developmental process	GO:0010927	cellular component assembly involved in morphogenesis	12	c30726_g1,c18373_g1,c36160_g4,c81997_g1,c632_g1,c20827_g1,c33940_g3,c22829_g2,c65960_g1,c61618_g1,c70841_g1,c37020_g1
GO:0008150	Biological Process	GO:0032502	developmental process	GO:0044767	single-organism developmental process	GO:0007420	brain development	2	c86945_g1,c67905_g1
GO:0008150	Biological Process	GO:0032502	developmental process	GO:0044767	single-organism developmental process	GO:0030902	hindbrain development	2	c86945_g1,c67905_g1
GO:0008150	Biological Process	GO:0032502	developmental process	GO:0044767	single-organism developmental process	GO:0048367	shoot system development	8	c62413_g1,c8345_g1,c14972_g1,c14091_g1,c36378_g2,c39656_g1,c13399_g1,c16447_g1
GO:0008150	Biological Process	GO:0032502	developmental process	GO:0044767	single-organism developmental process	GO:0048514	blood vessel morphogenesis	4	c28121_g1,c20546_g1,c35389_g2,c26770_g2
GO:0008150	Biological Process	GO:0032502	developmental process	GO:0044767	single-organism developmental process	GO:0030703	eggshell formation	17	c10986_g1,c64715_g1,c29880_g1,c33171_g2,c3464_g1,c34315_g1,c82763_g1,c91779_g1,c44708_g1,c72387_g1,c24876_g2,c31459_g2,c29610_g1,c21748_g1,c23062_g1,c39147_g1,c12860_g1
GO:0008150	Biological Process	GO:0032502	developmental process	GO:0044767	single-organism developmental process	GO:0010073	meristem maintenance	1	c14972_g1
GO:0008150	Biological Process	GO:0032502	developmental process	GO:0044767	single-organism developmental process	GO:0009790	embryo development	24	c8345_g1,c88427_g1,c33379_g3,c43815_g1,c60531_g1,c86257_g1,c23966_g1,c69081_g1,c41055_g1,c23591_g2,c29346_g1,c3983_g1,c33972_g1,c84916_g1,c8116_g1,c75807_g1,c68620_g1,c22443_g1,c9610_g1,c3369_g1,c806_g1,c69800_g1,c8060_g1,c82824_g1
GO:0008150	Biological Process	GO:0032502	developmental process	GO:0044767	single-organism developmental process	GO:0048569	post-embryonic organ development	3	c13399_g1,c62413_g1,c14972_g1
GO:0008150	Biological Process	GO:0032502	developmental process	GO:0044767	single-organism developmental process	GO:0010015	root morphogenesis	3	c14972_g1,c36737_g4,c61311_g1
GO:0008150	Biological Process	GO:0032502	developmental process	GO:0044767	single-organism developmental process	GO:0009791	post-embryonic development	57	c62413_g1,c88401_g1,c37070_g3,c14972_g1,c25246_g1,c64285_g1,c51135_g1,c19774_g1,c9220_g1,c76239_g1,c48186_g1,c34360_g9,c9215_g1,c33734_g6,c63983_g1,c82049_g1,c8345_g1,c57255_g1,c86257_g1,c37256_g3,c20738_g2,c83618_g1,c69081_g1,c58396_g1,c26904_g1,c39656_g1,c48869_g1,c44898_g1,c25864_g1,c72934_g1,c29511_g1,c24163_g1,c36927_g2,c33721_g1,c33421_g1,c14091_g1,c26693_g2,c48136_g1,c67352_g1,c36384_g3,c4…
GO:0008150	Biological Process	GO:0032502	developmental process	GO:0044767	single-organism developmental process	GO:0001525	angiogenesis	4	c28121_g1,c26770_g2,c20546_g1,c35389_g2
GO:0008150	Biological Process	GO:0032502	developmental process	GO:0044767	single-organism developmental process	GO:0031099	regeneration	13	c44778_g1,c34721_g1,c7216_g1,c36534_g1,c36700_g5,c37412_g1,c36261_g1,c77203_g1,c17640_g1,c65885_g1,c3889_g1,c26753_g1,c31974_g1
GO:0008150	Biological Process	GO:0032502	developmental process	GO:0044767	single-organism developmental process	GO:0060349	bone morphogenesis	1	c7310_g1
GO:0008150	Biological Process	GO:0032502	developmental process	GO:0044767	single-organism developmental process	GO:0008406	gonad development	2	c26140_g1,c28313_g1
GO:0008150	Biological Process	GO:0032502	developmental process	GO:0044767	single-organism developmental process	GO:0009887	organ morphogenesis	7	c8345_g1,c14972_g1,c14091_g1,c7310_g1,c75525_g1,c16447_g1,c52032_g1
GO:0008150	Biological Process	GO:0032502	developmental process	GO:0044767	single-organism developmental process	GO:0061061	muscle structure development	3	c86945_g1,c62526_g1,c67905_g1
GO:0008150	Biological Process	GO:0032502	developmental process	GO:0044767	single-organism developmental process	GO:0048869	cellular developmental process	181	c8044_g1,c82588_g1,c93531_g1,c29063_g1,c36027_g4,c81997_g1,c73797_g1,c21748_g1,c28578_g2,c21536_g1,c41055_g1,c33341_g1,c61311_g1,c49494_g1,c29769_g1,c33466_g1,c37589_g1,c76644_g1,c34258_g1,c26221_g1,c36737_g4,c36559_g6,c31038_g2,c67642_g1,c24876_g2,c79137_g1,c12642_g1,c67773_g1,c4675_g1,c26409_g1,c31639_g1,c64715_g1,c86893_g1,c21256_g1,c56805_g1,c53134_g1,c13407_g1,c1351_g1,c33661_g1,c30726_g1,c3…
GO:0008150	Biological Process	GO:0032502	developmental process	GO:0044767	single-organism developmental process	GO:0001568	blood vessel development	4	c26770_g2,c35389_g2,c20546_g1,c28121_g1
GO:0008150	Biological Process	GO:0032502	developmental process	GO:0044767	single-organism developmental process	GO:0048364	root development	4	c61311_g1,c36737_g4,c8345_g1,c14972_g1
GO:0008150	Biological Process	GO:0032502	developmental process	GO:0044767	single-organism developmental process	GO:0021700	developmental maturation	1	c61311_g1
GO:0008150	Biological Process	GO:0032502	developmental process	GO:0044767	single-organism developmental process	GO:0048589	developmental growth	16	c36261_g1,c17640_g1,c3889_g1,c14972_g1,c65885_g1,c31974_g1,c26753_g1,c46174_g1,c7216_g1,c44778_g1,c37412_g1,c77203_g1,c34721_g1,c36700_g5,c36534_g1,c61311_g1
GO:0008150	Biological Process	GO:0032502	developmental process	GO:0044767	single-organism developmental process	GO:0060348	bone development	1	c7310_g1
GO:0008150	Biological Process	GO:0032502	developmental process	GO:0044767	single-organism developmental process	GO:0048438	floral whorl development	3	c14972_g1,c62413_g1,c13399_g1
GO:0008150	Biological Process	GO:0032502	developmental process	GO:0044767	single-organism developmental process	GO:0048532	anatomical structure arrangement	3	c36298_g3,c14972_g1,c8345_g1
GO:0008150	Biological Process	GO:0032502	developmental process	GO:0044767	single-organism developmental process	GO:0048645	organ formation	1	c14972_g1
GO:0008150	Biological Process	GO:0032502	developmental process	GO:0044767	single-organism developmental process	GO:0022037	metencephalon development	2	c67905_g1,c86945_g1
GO:0008150	Biological Process	GO:0032502	developmental process	GO:0044767	single-organism developmental process	GO:0021988	olfactory lobe development	2	c86945_g1,c67905_g1
GO:0008150	Biological Process	GO:0032502	developmental process	GO:0044767	single-organism developmental process	GO:0048732	gland development	2	c86945_g1,c67905_g1
GO:0008150	Biological Process	GO:0032502	developmental process	GO:0050793	regulation of developmental process	GO:0048638	regulation of developmental growth	1	c14972_g1
GO:0008150	Biological Process	GO:0032502	developmental process	GO:0050793	regulation of developmental process	GO:0045595	regulation of cell differentiation	8	c16888_g1,c22905_g1,c41055_g1,c80957_g1,c34144_g1,c20064_g1,c12642_g1,c81579_g1
GO:0008150	Biological Process	GO:0032502	developmental process	GO:0050793	regulation of developmental process	GO:0022603	regulation of anatomical structure morphogenesis	18	c20064_g1,c66148_g1,c29312_g1,c14377_g1,c34368_g1,c35389_g2,c36298_g3,c28121_g1,c73797_g1,c36060_g3,c26770_g2,c37509_g1,c8044_g1,c22905_g1,c36559_g6,c11085_g1,c21750_g1,c20546_g1
GO:0008150	Biological Process	GO:0032502	developmental process	GO:0050793	regulation of developmental process	GO:0043937	regulation of sporulation	2	c20064_g1,c22905_g1
GO:0008150	Biological Process	GO:0032502	developmental process	GO:0050793	regulation of developmental process	GO:2000026	regulation of multicellular organismal development	28	c22443_g1,c36298_g3,c28121_g1,c26140_g1,c84916_g1,c14972_g1,c8116_g1,c26770_g2,c75807_g1,c8060_g1,c82824_g1,c3369_g1,c14091_g1,c69800_g1,c20546_g1,c28313_g1,c33379_g3,c43815_g1,c60531_g1,c41055_g1,c29346_g1,c3983_g1,c23591_g2,c33972_g1,c23966_g1,c36378_g2,c69081_g1,c35389_g2
GO:0008150	Biological Process	GO:0032502	developmental process	GO:0050793	regulation of developmental process	GO:0051093	negative regulation of developmental process	6	c12642_g1,c16888_g1,c14091_g1,c81579_g1,c34144_g1,c80957_g1
GO:0008150	Biological Process	GO:0032502	developmental process	GO:0050793	regulation of developmental process	GO:0051094	positive regulation of developmental process	5	c20064_g1,c22905_g1,c28313_g1,c69081_g1,c26140_g1
GO:0008150	Biological Process	GO:0032502	developmental process	GO:0009653	anatomical structure morphogenesis	GO:0010015	root morphogenesis	3	c14972_g1,c36737_g4,c61311_g1
GO:0008150	Biological Process	GO:0032502	developmental process	GO:0009653	anatomical structure morphogenesis	GO:0009887	organ morphogenesis	7	c8345_g1,c14972_g1,c14091_g1,c7310_g1,c75525_g1,c16447_g1,c52032_g1
GO:0008150	Biological Process	GO:0032502	developmental process	GO:0009653	anatomical structure morphogenesis	GO:0048532	anatomical structure arrangement	3	c36298_g3,c14972_g1,c8345_g1
GO:0008150	Biological Process	GO:0032502	developmental process	GO:0009653	anatomical structure morphogenesis	GO:0022603	regulation of anatomical structure morphogenesis	18	c20064_g1,c66148_g1,c29312_g1,c14377_g1,c34368_g1,c35389_g2,c36298_g3,c28121_g1,c73797_g1,c36060_g3,c26770_g2,c37509_g1,c8044_g1,c22905_g1,c36559_g6,c11085_g1,c21750_g1,c20546_g1
GO:0008150	Biological Process	GO:0032502	developmental process	GO:0009653	anatomical structure morphogenesis	GO:0032989	cellular component morphogenesis	77	c29984_g1,c81997_g1,c36027_g4,c73797_g1,c36027_g3,c21750_g1,c58725_g1,c8044_g1,c26221_g1,c76644_g1,c37589_g1,c24498_g1,c33466_g1,c34368_g1,c632_g1,c29807_g1,c29312_g1,c21536_g1,c55464_g1,c28268_g1,c33035_g4,c31639_g1,c26409_g1,c4675_g1,c26506_g1,c70734_g1,c79137_g1,c70841_g1,c36559_g6,c17461_g1,c34164_g2,c30726_g1,c35461_g1,c13407_g1,c20827_g1,c1351_g1,c21256_g1,c86893_g1,c34276_g1,c36060_g3,c280…
GO:0008150	Biological Process	GO:0032502	developmental process	GO:0009653	anatomical structure morphogenesis	GO:0048514	blood vessel morphogenesis	4	c28121_g1,c20546_g1,c35389_g2,c26770_g2
GO:0008150	Biological Process	GO:0032502	developmental process	GO:0009653	anatomical structure morphogenesis	GO:0060560	developmental growth involved in morphogenesis	2	c61311_g1,c46174_g1
GO:0008150	Biological Process	GO:0032502	developmental process	GO:0009653	anatomical structure morphogenesis	GO:0010016	shoot system morphogenesis	4	c16447_g1,c8345_g1,c14972_g1,c14091_g1
GO:0008150	Biological Process	GO:0032502	developmental process	GO:0009653	anatomical structure morphogenesis	GO:0009886	post-embryonic morphogenesis	45	c9220_g1,c76239_g1,c48186_g1,c34360_g9,c9215_g1,c33734_g6,c37070_g3,c25246_g1,c14972_g1,c88401_g1,c19774_g1,c64285_g1,c51135_g1,c58396_g1,c26904_g1,c83618_g1,c82049_g1,c20738_g2,c57255_g1,c37256_g3,c26693_g2,c33421_g1,c40325_g1,c67352_g1,c36384_g3,c25864_g1,c72934_g1,c48869_g1,c44898_g1,c24163_g1,c36927_g2,c33721_g1,c29511_g1,c32943_g1,c36621_g1,c36857_g6,c29313_g1,c34814_g1,c33722_g4,c30336_g2,c…
GO:0008150	Biological Process	GO:0032502	developmental process	GO:0009653	anatomical structure morphogenesis	GO:0060349	bone morphogenesis	1	c7310_g1
GO:0008150	Biological Process	GO:0032502	developmental process	GO:0009653	anatomical structure morphogenesis	GO:0048646	anatomical structure formation involved in morphogenesis	45	c14972_g1,c12860_g1,c26770_g2,c29610_g1,c24876_g2,c35372_g2,c70841_g1,c34768_g1,c91820_g1,c44708_g1,c72387_g1,c91779_g1,c30726_g1,c18373_g1,c82763_g1,c20827_g1,c33940_g3,c3464_g1,c65960_g1,c37020_g1,c64715_g1,c23062_g1,c39147_g1,c21748_g1,c34312_g8,c81997_g1,c28121_g1,c36160_g4,c31459_g2,c93531_g1,c29063_g1,c20546_g1,c22905_g1,c35595_g1,c34315_g1,c20064_g1,c632_g1,c33171_g2,c29880_g1,c22829_g2,c1…
GO:0008150	Biological Process	GO:0032502	developmental process	GO:0051094	positive regulation of developmental process	GO:0043938	positive regulation of sporulation	2	c20064_g1,c22905_g1
GO:0008150	Biological Process	GO:0032502	developmental process	GO:0051094	positive regulation of developmental process	GO:0045597	positive regulation of cell differentiation	2	c20064_g1,c22905_g1
GO:0008150	Biological Process	GO:0032502	developmental process	GO:0051093	negative regulation of developmental process	GO:0048581	negative regulation of post-embryonic development	1	c14091_g1
GO:0008150	Biological Process	GO:0032502	developmental process	GO:0048646	anatomical structure formation involved in morphogenesis	GO:0010927	cellular component assembly involved in morphogenesis	12	c30726_g1,c18373_g1,c36160_g4,c81997_g1,c632_g1,c20827_g1,c33940_g3,c22829_g2,c65960_g1,c61618_g1,c70841_g1,c37020_g1
GO:0008150	Biological Process	GO:0032502	developmental process	GO:0048646	anatomical structure formation involved in morphogenesis	GO:0048645	organ formation	1	c14972_g1
GO:0008150	Biological Process	GO:0032502	developmental process	GO:0048646	anatomical structure formation involved in morphogenesis	GO:0030703	eggshell formation	17	c10986_g1,c64715_g1,c29880_g1,c33171_g2,c3464_g1,c34315_g1,c82763_g1,c91779_g1,c44708_g1,c72387_g1,c24876_g2,c31459_g2,c29610_g1,c21748_g1,c23062_g1,c39147_g1,c12860_g1
GO:0008150	Biological Process	GO:0032502	developmental process	GO:0048646	anatomical structure formation involved in morphogenesis	GO:0030435	sporulation resulting in formation of a cellular spore	2	c20064_g1,c22905_g1
GO:0008150	Biological Process	GO:0032502	developmental process	GO:0048646	anatomical structure formation involved in morphogenesis	GO:0001525	angiogenesis	4	c28121_g1,c26770_g2,c20546_g1,c35389_g2
GO:0008150	Biological Process	GO:0050896	response to stimulus	GO:0006955	immune response	GO:0050776	regulation of immune response	5	c32168_g1,c14596_g1,c36887_g1,c46724_g1,c34112_g5
GO:0008150	Biological Process	GO:0050896	response to stimulus	GO:0006955	immune response	GO:0002250	adaptive immune response	2	c4716_g1,c36287_g5
GO:0008150	Biological Process	GO:0050896	response to stimulus	GO:0006955	immune response	GO:0006959	humoral immune response	8	c38471_g1,c36270_g1,c78410_g1,c89453_g1,c10796_g1,c25061_g1,c755_g1,c45785_g1
GO:0008150	Biological Process	GO:0050896	response to stimulus	GO:0006955	immune response	GO:0002437	inflammatory response to antigenic stimulus	2	c4716_g1,c36287_g5
GO:0008150	Biological Process	GO:0050896	response to stimulus	GO:0006955	immune response	GO:0045087	innate immune response	10	c45785_g1,c755_g1,c25061_g1,c10796_g1,c36113_g2,c89453_g1,c8345_g1,c38471_g1,c36270_g1,c78410_g1
GO:0008150	Biological Process	GO:0050896	response to stimulus	GO:0006955	immune response	GO:0050778	positive regulation of immune response	5	c32168_g1,c14596_g1,c36887_g1,c46724_g1,c34112_g5
GO:0008150	Biological Process	GO:0050896	response to stimulus	GO:0006955	immune response	GO:0002263	cell activation involved in immune response	1	c35243_g1
GO:0008150	Biological Process	GO:0050896	response to stimulus	GO:0051716	cellular response to stimulus	GO:0071216	cellular response to biotic stimulus	1	c41557_g1
GO:0008150	Biological Process	GO:0050896	response to stimulus	GO:0051716	cellular response to stimulus	GO:0033554	cellular response to stress	777	c87280_g1,c29854_g1,c33550_g2,c31893_g1,c36096_g3,c29308_g1,c56863_g1,c5176_g1,c19918_g1,c57170_g1,c37275_g2,c1471_g1,c41557_g1,c34004_g5,c40038_g1,c30845_g2,c34630_g2,c67914_g1,c8139_g1,c36906_g1,c66046_g1,c35386_g1,c31184_g1,c46229_g1,c20778_g1,c24047_g1,c81889_g1,c39164_g1,c33478_g2,c36332_g1,c33182_g2,c62108_g1,c8227_g1,c27206_g1,c53502_g1,c21509_g1,c36577_g1,c77151_g1,c76830_g1,c71998_g1,c33…
GO:0008150	Biological Process	GO:0050896	response to stimulus	GO:0051716	cellular response to stimulus	GO:0031668	cellular response to extracellular stimulus	53	c45272_g1,c30956_g2,c30934_g1,c35525_g5,c33729_g4,c41261_g1,c34861_g3,c10031_g1,c1999_g1,c18635_g1,c33364_g1,c70353_g1,c17869_g1,c7312_g1,c5176_g1,c57592_g1,c23191_g2,c16225_g1,c11844_g1,c35857_g6,c14637_g1,c28504_g1,c30014_g1,c32780_g9,c20450_g2,c24765_g3,c38463_g1,c20845_g1,c8477_g1,c37973_g1,c34142_g1,c5807_g1,c35253_g2,c21730_g1,c35433_g9,c34917_g1,c13728_g1,c28879_g1,c9796_g1,c34961_g1,c5170…
GO:0008150	Biological Process	GO:0050896	response to stimulus	GO:0051716	cellular response to stimulus	GO:0071214	cellular response to abiotic stimulus	5	c81049_g1,c78776_g1,c11058_g1,c28651_g1,c35837_g1
GO:0008150	Biological Process	GO:0050896	response to stimulus	GO:0051716	cellular response to stimulus	GO:0007165	signal transduction	1379	c44229_g1,c75996_g1,c13342_g1,c39188_g1,c47544_g1,c34423_g2,c32240_g1,c36952_g2,c52406_g1,c28384_g1,c34380_g1,c32531_g1,c7464_g1,c35679_g1,c37212_g4,c4012_g1,c36212_g1,c8762_g1,c27587_g1,c27525_g1,c33374_g1,c90791_g1,c89799_g1,c7189_g1,c9280_g1,c39905_g1,c51703_g1,c42078_g1,c24226_g1,c75734_g1,c34530_g8,c41557_g1,c38232_g1,c30525_g1,c33807_g1,c36707_g1,c46051_g1,c30184_g1,c36096_g3,c29308_g1,c745…
GO:0008150	Biological Process	GO:0050896	response to stimulus	GO:0051716	cellular response to stimulus	GO:0070887	cellular response to chemical stimulus	154	c63983_g1,c31625_g2,c60040_g1,c89758_g1,c23271_g1,c6580_g1,c54808_g1,c47015_g1,c19166_g1,c55009_g1,c55718_g1,c35325_g7,c41261_g1,c35761_g1,c32899_g1,c1007_g2,c26543_g1,c76309_g1,c71724_g1,c26688_g1,c33787_g1,c37147_g2,c51987_g1,c82491_g1,c36616_g4,c3573_g1,c89771_g1,c35069_g2,c31625_g1,c36079_g2,c20377_g1,c59802_g1,c31596_g3,c26734_g1,c52515_g1,c75493_g1,c36472_g3,c35753_g2,c70295_g1,c37490_g1,c3…
GO:0008150	Biological Process	GO:0050896	response to stimulus	GO:0048584	positive regulation of response to stimulus	GO:0050778	positive regulation of immune response	5	c32168_g1,c14596_g1,c36887_g1,c46724_g1,c34112_g5
GO:0008150	Biological Process	GO:0050896	response to stimulus	GO:0048584	positive regulation of response to stimulus	GO:0009967	positive regulation of signal transduction	13	c47332_g1,c1810_g1,c39905_g1,c27202_g1,c63983_g1,c20210_g1,c60040_g1,c27783_g1,c30538_g2,c14820_g1,c69154_g1,c75493_g1,c80315_g1
GO:0008150	Biological Process	GO:0050896	response to stimulus	GO:0048584	positive regulation of response to stimulus	GO:1901421	positive regulation of response to alcohol	1	c63983_g1
GO:0008150	Biological Process	GO:0050896	response to stimulus	GO:0009605	response to external stimulus	GO:0043207	response to external biotic stimulus	175	c33619_g3,c35763_g2,c30522_g1,c35228_g6,c26918_g2,c23105_g1,c29366_g1,c34685_g2,c69283_g1,c7310_g1,c28467_g1,c33936_g4,c33818_g3,c9843_g1,c33895_g4,c36557_g1,c66579_g1,c22349_g1,c31579_g1,c23432_g1,c258_g1,c4088_g1,c90031_g1,c27454_g1,c20197_g1,c68000_g1,c29265_g1,c37368_g3,c57688_g1,c23454_g1,c13188_g1,c34910_g3,c24175_g1,c30106_g1,c64425_g1,c33713_g5,c80117_g1,c34279_g2,c91209_g1,c78229_g1,c354…
GO:0008150	Biological Process	GO:0050896	response to stimulus	GO:0009605	response to external stimulus	GO:0043476	pigment accumulation	1	c62413_g1
GO:0008150	Biological Process	GO:0050896	response to stimulus	GO:0009605	response to external stimulus	GO:0009606	tropism	2	c62413_g1,c16447_g1
GO:0008150	Biological Process	GO:0050896	response to stimulus	GO:0009605	response to external stimulus	GO:0009991	response to extracellular stimulus	56	c20845_g1,c38463_g1,c24765_g3,c8477_g1,c30014_g1,c32780_g9,c20450_g2,c35857_g6,c28504_g1,c14637_g1,c11844_g1,c16225_g1,c23191_g2,c7310_g1,c67905_g1,c5176_g1,c57592_g1,c7312_g1,c33364_g1,c17869_g1,c70353_g1,c1999_g1,c34861_g3,c10031_g1,c33729_g4,c41261_g1,c18635_g1,c30934_g1,c45272_g1,c30956_g2,c35525_g5,c30725_g2,c30934_g2,c81205_g1,c37132_g7,c25241_g1,c60718_g1,c36418_g2,c35209_g1,c53333_g1,c371…
GO:0008150	Biological Process	GO:0050896	response to stimulus	GO:0009605	response to external stimulus	GO:0032102	negative regulation of response to external stimulus	21	c36063_g1,c32573_g2,c27751_g1,c35302_g3,c22597_g1,c57592_g1,c13188_g1,c45272_g1,c37973_g1,c15793_g1,c22597_g2,c32366_g2,c22349_g1,c33713_g5,c35763_g2,c43121_g1,c37456_g2,c36368_g2,c7619_g1,c12802_g1,c34201_g2
GO:0008150	Biological Process	GO:0050896	response to stimulus	GO:0009605	response to external stimulus	GO:0032101	regulation of response to external stimulus	28	c22597_g1,c36259_g1,c57592_g1,c8060_g1,c37741_g1,c13188_g1,c32573_g2,c36063_g1,c23454_g1,c27751_g1,c35302_g3,c32366_g2,c22597_g2,c22349_g1,c33713_g5,c45272_g1,c37973_g1,c15793_g1,c7619_g1,c43121_g1,c37456_g2,c36368_g2,c35763_g2,c34201_g2,c30970_g1,c29598_g1,c15713_g2,c12802_g1
GO:0008150	Biological Process	GO:0050896	response to stimulus	GO:0009605	response to external stimulus	GO:0042330	taxis	37	c35529_g1,c35373_g5,c8060_g1,c78732_g1,c35373_g6,c14648_g1,c32230_g1,c28948_g1,c36151_g1,c19238_g1,c79621_g1,c9625_g1,c28067_g1,c35660_g1,c54325_g1,c35898_g3,c26205_g1,c29141_g1,c39919_g1,c26034_g2,c35897_g1,c60909_g1,c5171_g1,c27668_g1,c91702_g1,c93579_g1,c87413_g1,c15935_g1,c21713_g2,c32032_g3,c54619_g1,c14069_g1,c37348_g1,c35929_g5,c9548_g1,c30930_g1,c21483_g1
GO:0008150	Biological Process	GO:0050896	response to stimulus	GO:0009605	response to external stimulus	GO:0009581	detection of external stimulus	12	c23262_g1,c28651_g1,c35837_g1,c80535_g1,c2863_g1,c11058_g1,c36378_g2,c81049_g1,c19017_g1,c17601_g1,c21689_g1,c35726_g2
GO:0008150	Biological Process	GO:0050896	response to stimulus	GO:0009605	response to external stimulus	GO:0071496	cellular response to external stimulus	53	c35857_g6,c28504_g1,c14637_g1,c16225_g1,c11844_g1,c23191_g2,c24765_g3,c38463_g1,c20845_g1,c8477_g1,c30014_g1,c32780_g9,c20450_g2,c41261_g1,c33729_g4,c34861_g3,c1999_g1,c10031_g1,c18635_g1,c45272_g1,c30956_g2,c30934_g1,c35525_g5,c7312_g1,c57592_g1,c5176_g1,c33364_g1,c17869_g1,c70353_g1,c53333_g1,c35209_g1,c21510_g1,c69121_g1,c37178_g2,c9796_g1,c51703_g1,c34961_g1,c30725_g2,c81205_g1,c30934_g2,c607…
GO:0008150	Biological Process	GO:0050896	response to stimulus	GO:0006950	response to stress	GO:0006979	response to oxidative stress	9	c65533_g1,c18374_g1,c57667_g1,c37409_g3,c26438_g1,c7234_g1,c72093_g1,c33621_g1,c20744_g1
GO:0008150	Biological Process	GO:0050896	response to stimulus	GO:0006950	response to stress	GO:0009611	response to wounding	124	c4835_g1,c24050_g1,c26741_g1,c35560_g3,c27699_g2,c48881_g1,c14822_g1,c37530_g1,c20113_g1,c56197_g1,c18272_g1,c20061_g1,c33360_g1,c84882_g1,c29457_g1,c67026_g1,c33099_g1,c81336_g1,c85239_g1,c21348_g1,c25061_g1,c14865_g1,c22443_g1,c10469_g1,c36889_g1,c36261_g1,c33408_g1,c75807_g1,c16134_g1,c35988_g3,c31974_g1,c26753_g1,c65885_g1,c80297_g1,c57811_g1,c7216_g1,c23198_g1,c26373_g1,c76603_g1,c77203_g1,c…
GO:0008150	Biological Process	GO:0050896	response to stimulus	GO:0006950	response to stress	GO:0006970	response to osmotic stress	6	c63786_g1,c42739_g1,c92305_g1,c81682_g1,c16447_g1,c27431_g1
GO:0008150	Biological Process	GO:0050896	response to stimulus	GO:0006950	response to stress	GO:0033554	cellular response to stress	777	c87280_g1,c29854_g1,c33550_g2,c31893_g1,c36096_g3,c29308_g1,c56863_g1,c5176_g1,c19918_g1,c57170_g1,c37275_g2,c1471_g1,c41557_g1,c34004_g5,c40038_g1,c30845_g2,c34630_g2,c67914_g1,c8139_g1,c36906_g1,c66046_g1,c35386_g1,c31184_g1,c46229_g1,c20778_g1,c24047_g1,c81889_g1,c39164_g1,c33478_g2,c36332_g1,c33182_g2,c62108_g1,c8227_g1,c27206_g1,c53502_g1,c21509_g1,c36577_g1,c77151_g1,c76830_g1,c71998_g1,c33…
GO:0008150	Biological Process	GO:0050896	response to stimulus	GO:0006950	response to stress	GO:0042594	response to starvation	19	c8477_g1,c30725_g2,c38463_g1,c20450_g2,c25241_g1,c30014_g1,c30934_g2,c69121_g1,c28504_g1,c35209_g1,c11844_g1,c57592_g1,c13728_g1,c21730_g1,c41261_g1,c5807_g1,c45272_g1,c37973_g1,c30934_g1
GO:0008150	Biological Process	GO:0050896	response to stimulus	GO:0006950	response to stress	GO:0009414	response to water deprivation	1	c41102_g1
GO:0008150	Biological Process	GO:0050896	response to stimulus	GO:0006950	response to stress	GO:0035966	response to topologically incorrect protein	3	c56898_g1,c32899_g1,c16631_g1
GO:0008150	Biological Process	GO:0050896	response to stimulus	GO:0006950	response to stress	GO:0080134	regulation of response to stress	31	c32366_g2,c22597_g2,c33713_g5,c22349_g1,c15793_g1,c36259_g1,c22597_g1,c13188_g1,c37741_g1,c23454_g1,c35615_g8,c32573_g2,c36063_g1,c35302_g3,c27751_g1,c30970_g1,c34223_g2,c34201_g2,c15713_g2,c30553_g1,c29598_g1,c91914_g1,c12802_g1,c7619_g1,c40299_g1,c76027_g1,c43121_g1,c36368_g2,c37456_g2,c35763_g2,c31184_g1
GO:0008150	Biological Process	GO:0050896	response to stimulus	GO:0006950	response to stress	GO:0006952	defense response	190	c33895_g4,c9843_g1,c8768_g1,c18850_g1,c36557_g1,c28572_g1,c66579_g1,c22349_g1,c34433_g4,c31579_g1,c33619_g3,c35763_g2,c30522_g1,c35228_g6,c26918_g2,c23105_g1,c34685_g2,c37505_g8,c37076_g2,c33936_g4,c33818_g3,c33606_g1,c33070_g1,c17601_g2,c33812_g3,c57688_g1,c23454_g1,c13188_g1,c34910_g3,c24175_g1,c33588_g1,c30106_g1,c64425_g1,c33713_g5,c80117_g1,c13663_g1,c34279_g2,c91209_g1,c5283_g1,c4088_g1,c35…
GO:0008150	Biological Process	GO:0050896	response to stimulus	GO:0009719	response to endogenous stimulus	GO:0009725	response to hormone	73	c36178_g3,c75742_g1,c16577_g1,c8345_g1,c21045_g1,c86257_g1,c27431_g1,c75525_g1,c26724_g1,c57526_g1,c62413_g1,c2078_g1,c12066_g1,c6693_g1,c27794_g2,c1879_g1,c27794_g1,c86751_g1,c50680_g1,c20757_g1,c33017_g1,c17266_g1,c36880_g2,c27740_g1,c36377_g4,c16251_g1,c34053_g6,c9553_g1,c45843_g1,c31193_g1,c32678_g3,c20744_g1,c76309_g1,c33679_g1,c8957_g1,c26543_g1,c7310_g1,c33679_g2,c69076_g1,c72276_g1,c35857…
GO:0008150	Biological Process	GO:0050896	response to stimulus	GO:0009719	response to endogenous stimulus	GO:0071495	cellular response to endogenous stimulus	72	c32678_g3,c31193_g1,c45843_g1,c9553_g1,c34053_g6,c27202_g1,c16251_g1,c27740_g1,c36377_g4,c36880_g2,c17266_g1,c33017_g1,c20757_g1,c50680_g1,c69154_g1,c27794_g1,c1879_g1,c27794_g2,c2078_g1,c6693_g1,c12066_g1,c62413_g1,c57526_g1,c26724_g1,c21045_g1,c16577_g1,c75742_g1,c36178_g3,c80315_g1,c36679_g2,c29611_g1,c31625_g1,c36079_g2,c34360_g2,c20377_g1,c34562_g2,c36616_g4,c82491_g1,c35753_g2,c36472_g3,c18…
GO:0008150	Biological Process	GO:0050896	response to stimulus	GO:0009719	response to endogenous stimulus	GO:0010243	response to organonitrogen compound	7	c1810_g1,c60040_g1,c27783_g1,c69154_g1,c80315_g1,c75493_g1,c27202_g1
GO:0008150	Biological Process	GO:0050896	response to stimulus	GO:0051606	detection of stimulus	GO:0009582	detection of abiotic stimulus	12	c35726_g2,c21689_g1,c17601_g1,c19017_g1,c36378_g2,c81049_g1,c11058_g1,c2863_g1,c80535_g1,c35837_g1,c28651_g1,c23262_g1
GO:0008150	Biological Process	GO:0050896	response to stimulus	GO:0051606	detection of stimulus	GO:0050906	detection of stimulus involved in sensory perception	6	c36620_g1,c41604_g1,c36355_g15,c83535_g1,c84276_g1,c75862_g1
GO:0008150	Biological Process	GO:0050896	response to stimulus	GO:0051606	detection of stimulus	GO:0009593	detection of chemical stimulus	6	c75862_g1,c41604_g1,c36355_g15,c36620_g1,c83535_g1,c84276_g1
GO:0008150	Biological Process	GO:0050896	response to stimulus	GO:0051606	detection of stimulus	GO:0009581	detection of external stimulus	12	c23262_g1,c28651_g1,c35837_g1,c80535_g1,c2863_g1,c11058_g1,c36378_g2,c81049_g1,c19017_g1,c17601_g1,c21689_g1,c35726_g2
GO:0008150	Biological Process	GO:0050896	response to stimulus	GO:0042221	response to chemical	GO:1901700	response to oxygen-containing compound	32	c86751_g1,c75493_g1,c69154_g1,c16447_g1,c27773_g1,c1810_g1,c29431_g1,c72970_g1,c17495_g1,c14691_g1,c27202_g1,c22456_g1,c15640_g1,c80315_g1,c20744_g1,c27783_g1,c8139_g1,c7310_g1,c65533_g1,c27431_g1,c86257_g1,c32314_g1,c41557_g1,c75525_g1,c60040_g1,c47113_g1,c63983_g1,c5741_g1,c20647_g1,c30233_g1,c41102_g1,c41261_g1
GO:0008150	Biological Process	GO:0050896	response to stimulus	GO:0042221	response to chemical	GO:0010033	response to organic substance	143	c23909_g1,c16937_g1,c63983_g1,c31625_g2,c7216_g1,c60040_g1,c6580_g1,c35325_g7,c41261_g1,c46270_g1,c29420_g1,c32899_g1,c26543_g1,c36880_g6,c28087_g1,c20744_g1,c76309_g1,c71724_g1,c34053_g10,c36616_g4,c82491_g1,c63056_g1,c31625_g1,c23897_g1,c20377_g1,c33319_g1,c36079_g2,c31596_g3,c56746_g1,c34360_g7,c75493_g1,c70295_g1,c36472_g3,c22718_g1,c35753_g2,c93753_g1,c26724_g1,c75525_g1,c35544_g2,c42952_g1,…
GO:0008150	Biological Process	GO:0050896	response to stimulus	GO:0042221	response to chemical	GO:0032094	response to food	3	c57592_g1,c37973_g1,c45272_g1
GO:0008150	Biological Process	GO:0050896	response to stimulus	GO:0042221	response to chemical	GO:1901698	response to nitrogen compound	10	c27202_g1,c8345_g1,c1810_g1,c69154_g1,c80315_g1,c75493_g1,c61981_g1,c60040_g1,c27783_g1,c16447_g1
GO:0008150	Biological Process	GO:0050896	response to stimulus	GO:0042221	response to chemical	GO:0009636	response to toxic substance	33	c24652_g1,c73717_g1,c13328_g1,c27300_g1,c34518_g1,c25061_g1,c41864_g1,c14107_g1,c85291_g1,c19145_g1,c19128_g1,c32349_g1,c55575_g1,c64080_g1,c24296_g1,c35615_g10,c33139_g1,c57439_g1,c22396_g1,c31796_g1,c33711_g1,c7310_g1,c34467_g1,c35447_g2,c24016_g1,c62787_g1,c36498_g1,c58809_g1,c25011_g1,c34402_g6,c8017_g1,c14511_g2,c32571_g1
GO:0008150	Biological Process	GO:0050896	response to stimulus	GO:0042221	response to chemical	GO:0070887	cellular response to chemical stimulus	154	c63983_g1,c31625_g2,c60040_g1,c89758_g1,c23271_g1,c6580_g1,c54808_g1,c47015_g1,c19166_g1,c55009_g1,c55718_g1,c35325_g7,c41261_g1,c35761_g1,c32899_g1,c1007_g2,c26543_g1,c76309_g1,c71724_g1,c26688_g1,c33787_g1,c37147_g2,c51987_g1,c82491_g1,c36616_g4,c3573_g1,c89771_g1,c35069_g2,c31625_g1,c36079_g2,c20377_g1,c59802_g1,c31596_g3,c26734_g1,c52515_g1,c75493_g1,c36472_g3,c35753_g2,c70295_g1,c37490_g1,c3…
GO:0008150	Biological Process	GO:0050896	response to stimulus	GO:0042221	response to chemical	GO:0009410	response to xenobiotic stimulus	62	c14573_g1,c53553_g1,c85234_g1,c30423_g1,c61169_g1,c60184_g1,c34719_g1,c26688_g1,c26148_g1,c33787_g1,c24698_g1,c51987_g1,c7310_g1,c37147_g2,c35165_g7,c49697_g1,c89758_g1,c33732_g1,c23271_g1,c33787_g2,c53826_g1,c30895_g2,c75525_g1,c47015_g1,c19166_g1,c54808_g1,c29352_g1,c33028_g2,c72723_g1,c55718_g1,c29274_g1,c35761_g1,c34139_g1,c79814_g1,c70730_g1,c13964_g1,c47859_g1,c10173_g1,c76280_g1,c59802_g1,…
GO:0008150	Biological Process	GO:0050896	response to stimulus	GO:0042221	response to chemical	GO:0009593	detection of chemical stimulus	6	c75862_g1,c41604_g1,c36355_g15,c36620_g1,c83535_g1,c84276_g1
GO:0008150	Biological Process	GO:0050896	response to stimulus	GO:0042221	response to chemical	GO:0007584	response to nutrient	1	c7310_g1
GO:0008150	Biological Process	GO:0050896	response to stimulus	GO:0042221	response to chemical	GO:0006935	chemotaxis	1	c8060_g1
GO:0008150	Biological Process	GO:0050896	response to stimulus	GO:0042221	response to chemical	GO:0010035	response to inorganic substance	49	c27431_g1,c65533_g1,c18362_g1,c63786_g1,c33711_g1,c36112_g5,c20744_g1,c75595_g1,c15640_g1,c18327_g1,c7806_g1,c41102_g1,c87313_g1,c75324_g1,c30233_g1,c46174_g1,c25287_g1,c5741_g1,c47113_g1,c63983_g1,c32571_g1,c32314_g1,c41557_g1,c14511_g2,c79384_g1,c34518_g1,c31533_g1,c1647_g1,c27773_g1,c36737_g4,c36155_g1,c16447_g1,c19128_g1,c84963_g1,c30140_g1,c86751_g1,c42739_g1,c73177_g1,c22456_g1,c11701_g1,c1…
GO:0008150	Biological Process	GO:0050896	response to stimulus	GO:0042221	response to chemical	GO:0042493	response to drug	54	c37433_g11,c32863_g1,c14210_g2,c25140_g2,c32564_g1,c36485_g1,c76485_g1,c36369_g2,c24959_g1,c30197_g1,c16885_g2,c29357_g1,c33400_g1,c16885_g1,c4649_g1,c1268_g1,c22265_g1,c32769_g3,c35164_g2,c34725_g4,c52826_g1,c14210_g1,c65652_g1,c69066_g1,c7072_g1,c27311_g2,c34784_g1,c36053_g5,c35630_g1,c37433_g8,c85318_g1,c32061_g1,c52494_g1,c14066_g1,c59026_g1,c24959_g2,c35631_g5,c15110_g1,c32769_g2,c31562_g1,c…
GO:0008150	Biological Process	GO:0050896	response to stimulus	GO:0042221	response to chemical	GO:0001101	response to acid	37	c72970_g1,c17495_g1,c29431_g1,c22456_g1,c27202_g1,c14691_g1,c16447_g1,c75493_g1,c69154_g1,c52515_g1,c86751_g1,c1810_g1,c27773_g1,c29394_g1,c36268_g2,c37490_g1,c47113_g1,c60040_g1,c63983_g1,c32314_g1,c41557_g1,c41261_g1,c32393_g1,c41102_g1,c55009_g1,c30233_g1,c20647_g1,c5741_g1,c27783_g1,c1007_g2,c20744_g1,c80315_g1,c15640_g1,c86257_g1,c65533_g1,c27431_g1,c37409_g3
GO:0008150	Biological Process	GO:0050896	response to stimulus	GO:0042221	response to chemical	GO:1990267	response to transition metal nanoparticle	8	c14511_g2,c81682_g1,c32571_g1,c19128_g1,c31796_g1,c33711_g1,c63786_g1,c34518_g1
GO:0008150	Biological Process	GO:0050896	response to stimulus	GO:0048583	regulation of response to stimulus	GO:1901419	regulation of response to alcohol	1	c63983_g1
GO:0008150	Biological Process	GO:0050896	response to stimulus	GO:0048583	regulation of response to stimulus	GO:0002831	regulation of response to biotic stimulus	24	c23454_g1,c36063_g1,c32573_g2,c35302_g3,c27751_g1,c36259_g1,c22597_g1,c37741_g1,c13188_g1,c15793_g1,c22597_g2,c32366_g2,c33713_g5,c22349_g1,c43121_g1,c37456_g2,c36368_g2,c35763_g2,c7619_g1,c12802_g1,c30970_g1,c34201_g2,c15713_g2,c29598_g1
GO:0008150	Biological Process	GO:0050896	response to stimulus	GO:0048583	regulation of response to stimulus	GO:0032101	regulation of response to external stimulus	28	c22597_g1,c36259_g1,c57592_g1,c8060_g1,c37741_g1,c13188_g1,c32573_g2,c36063_g1,c23454_g1,c27751_g1,c35302_g3,c32366_g2,c22597_g2,c22349_g1,c33713_g5,c45272_g1,c37973_g1,c15793_g1,c7619_g1,c43121_g1,c37456_g2,c36368_g2,c35763_g2,c34201_g2,c30970_g1,c29598_g1,c15713_g2,c12802_g1
GO:0008150	Biological Process	GO:0050896	response to stimulus	GO:0048583	regulation of response to stimulus	GO:0080134	regulation of response to stress	31	c32366_g2,c22597_g2,c33713_g5,c22349_g1,c15793_g1,c36259_g1,c22597_g1,c13188_g1,c37741_g1,c23454_g1,c35615_g8,c32573_g2,c36063_g1,c35302_g3,c27751_g1,c30970_g1,c34223_g2,c34201_g2,c15713_g2,c30553_g1,c29598_g1,c91914_g1,c12802_g1,c7619_g1,c40299_g1,c76027_g1,c43121_g1,c36368_g2,c37456_g2,c35763_g2,c31184_g1
GO:0008150	Biological Process	GO:0050896	response to stimulus	GO:0048583	regulation of response to stimulus	GO:0009966	regulation of signal transduction	212	c47641_g1,c16240_g1,c79839_g1,c28184_g1,c14820_g1,c92009_g1,c4262_g1,c37973_g1,c30033_g1,c82507_g1,c36425_g3,c87788_g1,c19770_g1,c20210_g1,c71466_g1,c36596_g3,c21869_g1,c36470_g2,c36563_g2,c90951_g1,c40591_g1,c83006_g1,c57592_g1,c33541_g1,c2316_g1,c69897_g1,c37184_g5,c45272_g1,c68390_g1,c45083_g1,c32566_g1,c2089_g1,c47528_g1,c4299_g1,c80315_g1,c29401_g1,c61434_g1,c57316_g1,c36151_g1,c35647_g1,c18…
GO:0008150	Biological Process	GO:0050896	response to stimulus	GO:0048583	regulation of response to stimulus	GO:0050795	regulation of behavior	1	c8060_g1
GO:0008150	Biological Process	GO:0050896	response to stimulus	GO:0048583	regulation of response to stimulus	GO:0048585	negative regulation of response to stimulus	39	c22597_g1,c47641_g1,c13188_g1,c36063_g1,c47544_g1,c35302_g3,c27253_g1,c22597_g2,c36850_g1,c33713_g5,c37973_g1,c15793_g1,c87788_g1,c7619_g1,c54543_g1,c43121_g1,c36368_g2,c56486_g1,c11830_g1,c85893_g1,c40591_g1,c34757_g2,c57592_g1,c32573_g2,c51400_g1,c27527_g1,c27751_g1,c74603_g1,c38232_g1,c32366_g2,c22349_g1,c45272_g1,c37456_g2,c35763_g2,c34201_g2,c13866_g1,c12802_g1,c87542_g1,c53158_g1
GO:0008150	Biological Process	GO:0050896	response to stimulus	GO:0048583	regulation of response to stimulus	GO:0048584	positive regulation of response to stimulus	18	c14820_g1,c46724_g1,c63983_g1,c60040_g1,c30538_g2,c36887_g1,c32168_g1,c27202_g1,c34112_g5,c47332_g1,c69154_g1,c80315_g1,c75493_g1,c20210_g1,c27783_g1,c14596_g1,c39905_g1,c1810_g1
GO:0008150	Biological Process	GO:0050896	response to stimulus	GO:0048583	regulation of response to stimulus	GO:0050776	regulation of immune response	5	c32168_g1,c14596_g1,c36887_g1,c46724_g1,c34112_g5
GO:0008150	Biological Process	GO:0050896	response to stimulus	GO:0009607	response to biotic stimulus	GO:0071216	cellular response to biotic stimulus	1	c41557_g1
GO:0008150	Biological Process	GO:0050896	response to stimulus	GO:0009607	response to biotic stimulus	GO:0043207	response to external biotic stimulus	175	c33619_g3,c35763_g2,c30522_g1,c35228_g6,c26918_g2,c23105_g1,c29366_g1,c34685_g2,c69283_g1,c7310_g1,c28467_g1,c33936_g4,c33818_g3,c9843_g1,c33895_g4,c36557_g1,c66579_g1,c22349_g1,c31579_g1,c23432_g1,c258_g1,c4088_g1,c90031_g1,c27454_g1,c20197_g1,c68000_g1,c29265_g1,c37368_g3,c57688_g1,c23454_g1,c13188_g1,c34910_g3,c24175_g1,c30106_g1,c64425_g1,c33713_g5,c80117_g1,c34279_g2,c91209_g1,c78229_g1,c354…
GO:0008150	Biological Process	GO:0050896	response to stimulus	GO:0009607	response to biotic stimulus	GO:0002832	negative regulation of response to biotic stimulus	18	c34201_g2,c12802_g1,c7619_g1,c37456_g2,c43121_g1,c36368_g2,c35763_g2,c22349_g1,c33713_g5,c22597_g2,c32366_g2,c15793_g1,c13188_g1,c22597_g1,c27751_g1,c35302_g3,c32573_g2,c36063_g1
GO:0008150	Biological Process	GO:0050896	response to stimulus	GO:0009607	response to biotic stimulus	GO:0002831	regulation of response to biotic stimulus	24	c23454_g1,c36063_g1,c32573_g2,c35302_g3,c27751_g1,c36259_g1,c22597_g1,c37741_g1,c13188_g1,c15793_g1,c22597_g2,c32366_g2,c33713_g5,c22349_g1,c43121_g1,c37456_g2,c36368_g2,c35763_g2,c7619_g1,c12802_g1,c30970_g1,c34201_g2,c15713_g2,c29598_g1
GO:0008150	Biological Process	GO:0050896	response to stimulus	GO:0009628	response to abiotic stimulus	GO:0009582	detection of abiotic stimulus	12	c35726_g2,c21689_g1,c17601_g1,c19017_g1,c36378_g2,c81049_g1,c11058_g1,c2863_g1,c80535_g1,c35837_g1,c28651_g1,c23262_g1
GO:0008150	Biological Process	GO:0050896	response to stimulus	GO:0009628	response to abiotic stimulus	GO:0071214	cellular response to abiotic stimulus	5	c81049_g1,c78776_g1,c11058_g1,c28651_g1,c35837_g1
GO:0008150	Biological Process	GO:0050896	response to stimulus	GO:0009628	response to abiotic stimulus	GO:0006970	response to osmotic stress	6	c63786_g1,c42739_g1,c92305_g1,c81682_g1,c16447_g1,c27431_g1
GO:0008150	Biological Process	GO:0050896	response to stimulus	GO:0009628	response to abiotic stimulus	GO:0009629	response to gravity	4	c80535_g1,c16447_g1,c23262_g1,c62413_g1
GO:0008150	Biological Process	GO:0050896	response to stimulus	GO:0009628	response to abiotic stimulus	GO:0009415	response to water	5	c41557_g1,c86751_g1,c65533_g1,c27431_g1,c41102_g1
GO:0008150	Biological Process	GO:0050896	response to stimulus	GO:0009628	response to abiotic stimulus	GO:0009266	response to temperature stimulus	15	c27431_g1,c80535_g1,c32974_g1,c81453_g1,c23262_g1,c3949_g1,c34556_g1,c20753_g1,c34274_g3,c35118_g1,c36378_g2,c61311_g1,c22481_g1,c20744_g1,c30231_g1
GO:0008150	Biological Process	GO:0050896	response to stimulus	GO:0009628	response to abiotic stimulus	GO:0009314	response to radiation	44	c75567_g1,c19017_g1,c39471_g1,c34996_g2,c31315_g2,c52762_g1,c33678_g1,c33270_g1,c8345_g1,c91412_g1,c35837_g1,c17601_g1,c22773_g1,c26723_g1,c79384_g1,c81049_g1,c38444_g1,c2863_g1,c33490_g1,c59084_g1,c46007_g1,c26939_g1,c22653_g2,c35761_g1,c60576_g1,c28167_g1,c62413_g1,c47636_g1,c27573_g1,c28651_g1,c30444_g1,c37334_g1,c35726_g2,c16447_g1,c87324_g1,c28441_g1,c14091_g1,c78776_g1,c11058_g1,c39320_g1,c…
GO:0008150	Biological Process	GO:0050896	response to stimulus	GO:0048585	negative regulation of response to stimulus	GO:0002832	negative regulation of response to biotic stimulus	18	c34201_g2,c12802_g1,c7619_g1,c37456_g2,c43121_g1,c36368_g2,c35763_g2,c22349_g1,c33713_g5,c22597_g2,c32366_g2,c15793_g1,c13188_g1,c22597_g1,c27751_g1,c35302_g3,c32573_g2,c36063_g1
GO:0008150	Biological Process	GO:0050896	response to stimulus	GO:0048585	negative regulation of response to stimulus	GO:0009968	negative regulation of signal transduction	17	c51400_g1,c47544_g1,c38232_g1,c74603_g1,c47641_g1,c87788_g1,c27253_g1,c36850_g1,c56486_g1,c54543_g1,c87542_g1,c53158_g1,c34757_g2,c40591_g1,c13866_g1,c11830_g1,c85893_g1
GO:0008150	Biological Process	GO:0050896	response to stimulus	GO:0048585	negative regulation of response to stimulus	GO:0032102	negative regulation of response to external stimulus	21	c36063_g1,c32573_g2,c27751_g1,c35302_g3,c22597_g1,c57592_g1,c13188_g1,c45272_g1,c37973_g1,c15793_g1,c22597_g2,c32366_g2,c22349_g1,c33713_g5,c35763_g2,c43121_g1,c37456_g2,c36368_g2,c7619_g1,c12802_g1,c34201_g2
GO:0008150	Biological Process	GO:0050896	response to stimulus	GO:0048585	negative regulation of response to stimulus	GO:0031348	negative regulation of defense response	18	c34201_g2,c12802_g1,c7619_g1,c37456_g2,c43121_g1,c35763_g2,c36368_g2,c22349_g1,c33713_g5,c22597_g2,c32366_g2,c15793_g1,c13188_g1,c22597_g1,c27751_g1,c35302_g3,c32573_g2,c36063_g1
GO:0008150	Biological Process	GO:0050896	response to stimulus	GO:0007610	behavior	GO:0051705	multi-organism behavior	29	c28472_g1,c34905_g1,c27615_g1,c22775_g1,c54607_g1,c57519_g1,c2602_g1,c25856_g1,c35663_g2,c61573_g1,c48109_g1,c39044_g1,c56646_g1,c3120_g1,c22759_g1,c16010_g1,c29670_g1,c89641_g1,c36987_g1,c35259_g1,c77598_g1,c26199_g2,c62770_g1,c37112_g1,c41348_g1,c89215_g1,c19855_g1,c33797_g1,c18651_g1
GO:0008150	Biological Process	GO:0050896	response to stimulus	GO:0007610	behavior	GO:0044708	single-organism behavior	3	c57592_g1,c37973_g1,c45272_g1
GO:0008150	Biological Process	GO:0050896	response to stimulus	GO:0007610	behavior	GO:0007631	feeding behavior	3	c45272_g1,c37973_g1,c57592_g1
GO:0008150	Biological Process	GO:0050896	response to stimulus	GO:0007610	behavior	GO:0007622	rhythmic behavior	3	c77394_g1,c37034_g3,c27937_g1
GO:0008150	Biological Process	GO:0050896	response to stimulus	GO:0007610	behavior	GO:0050795	regulation of behavior	1	c8060_g1
GO:0008150	Biological Process	GO:0050896	response to stimulus	GO:0007610	behavior	GO:0019098	reproductive behavior	24	c57519_g1,c2602_g1,c35663_g2,c25856_g1,c34905_g1,c28472_g1,c27615_g1,c39044_g1,c3120_g1,c56646_g1,c61573_g1,c48109_g1,c22759_g1,c16010_g1,c89641_g1,c29670_g1,c89215_g1,c19855_g1,c18651_g1,c33797_g1,c35259_g1,c77598_g1,c41348_g1,c37112_g1
GO:0008150	Biological Process	GO:0050789	regulation of biological process	GO:0048519	negative regulation of biological process	GO:2000242	negative regulation of reproductive process	1	c14091_g1
GO:0008150	Biological Process	GO:0050789	regulation of biological process	GO:0048519	negative regulation of biological process	GO:0051093	negative regulation of developmental process	6	c12642_g1,c16888_g1,c14091_g1,c81579_g1,c34144_g1,c80957_g1
GO:0008150	Biological Process	GO:0050789	regulation of biological process	GO:0048519	negative regulation of biological process	GO:0009892	negative regulation of metabolic process	127	c29029_g1,c28277_g1,c28531_g1,c37362_g3,c78239_g1,c51098_g1,c27270_g2,c28564_g1,c35286_g4,c37053_g1,c24893_g1,c35172_g2,c29239_g1,c29572_g2,c22205_g1,c19122_g1,c10437_g1,c60027_g1,c23617_g1,c46546_g1,c31813_g1,c89821_g1,c32868_g2,c25489_g1,c61270_g1,c49146_g1,c795_g1,c76483_g1,c81538_g1,c32825_g1,c86320_g1,c70200_g1,c60793_g1,c26223_g1,c90995_g1,c35489_g3,c56642_g1,c35627_g3,c36466_g1,c12482_g1,c…
GO:0008150	Biological Process	GO:0050789	regulation of biological process	GO:0048519	negative regulation of biological process	GO:0002683	negative regulation of immune system process	18	c34201_g2,c12802_g1,c7619_g1,c43121_g1,c37456_g2,c36368_g2,c35763_g2,c33713_g5,c22349_g1,c22597_g2,c32366_g2,c15793_g1,c13188_g1,c22597_g1,c35302_g3,c27751_g1,c32573_g2,c36063_g1
GO:0008150	Biological Process	GO:0050789	regulation of biological process	GO:0048519	negative regulation of biological process	GO:0051241	negative regulation of multicellular organismal process	1	c14091_g1
GO:0008150	Biological Process	GO:0050789	regulation of biological process	GO:0048519	negative regulation of biological process	GO:0048585	negative regulation of response to stimulus	39	c22597_g1,c47641_g1,c13188_g1,c36063_g1,c47544_g1,c35302_g3,c27253_g1,c22597_g2,c36850_g1,c33713_g5,c37973_g1,c15793_g1,c87788_g1,c7619_g1,c54543_g1,c43121_g1,c36368_g2,c56486_g1,c11830_g1,c85893_g1,c40591_g1,c34757_g2,c57592_g1,c32573_g2,c51400_g1,c27527_g1,c27751_g1,c74603_g1,c38232_g1,c32366_g2,c22349_g1,c45272_g1,c37456_g2,c35763_g2,c34201_g2,c13866_g1,c12802_g1,c87542_g1,c53158_g1
GO:0008150	Biological Process	GO:0050789	regulation of biological process	GO:0048519	negative regulation of biological process	GO:0051129	negative regulation of cellular component organization	29	c82954_g1,c17435_g1,c68700_g1,c13515_g1,c91779_g1,c27845_g1,c7073_g1,c37020_g1,c61618_g1,c32870_g1,c78136_g1,c61411_g1,c35664_g1,c21348_g1,c33940_g3,c20827_g1,c632_g1,c32933_g1,c37691_g1,c79493_g1,c24176_g1,c15959_g1,c7049_g1,c37470_g1,c30024_g1,c11085_g1,c37741_g1,c62271_g1,c27386_g1
GO:0008150	Biological Process	GO:0050789	regulation of biological process	GO:0048519	negative regulation of biological process	GO:0023057	negative regulation of signaling	18	c54543_g1,c56486_g1,c13866_g1,c11830_g1,c85893_g1,c87542_g1,c53158_g1,c34757_g2,c40591_g1,c47641_g1,c27527_g1,c51400_g1,c47544_g1,c74603_g1,c38232_g1,c27253_g1,c36850_g1,c87788_g1
GO:0008150	Biological Process	GO:0050789	regulation of biological process	GO:0048519	negative regulation of biological process	GO:0048523	negative regulation of cellular process	197	c61270_g1,c11830_g1,c21510_g1,c34757_g2,c16888_g1,c64211_g1,c21348_g1,c56486_g1,c31813_g1,c632_g1,c89821_g1,c29239_g1,c29572_g2,c22205_g1,c31324_g1,c29029_g1,c28277_g1,c37741_g1,c51098_g1,c27270_g2,c80957_g1,c35286_g4,c26172_g1,c81224_g1,c27845_g1,c30551_g1,c33812_g5,c34618_g1,c90294_g1,c61411_g1,c35794_g3,c20827_g1,c68483_g1,c9420_g1,c62411_g1,c26241_g1,c39917_g1,c70200_g1,c32825_g1,c90995_g1,c3…
GO:0008150	Biological Process	GO:0050789	regulation of biological process	GO:0048519	negative regulation of biological process	GO:0051051	negative regulation of transport	19	c28937_g1,c34437_g1,c37470_g1,c35540_g1,c35803_g4,c92998_g1,c28645_g1,c34437_g4,c34266_g2,c68700_g1,c91779_g1,c13515_g1,c28279_g1,c34698_g1,c33870_g1,c25592_g1,c32870_g1,c78136_g1,c33395_g3
GO:0008150	Biological Process	GO:0050789	regulation of biological process	GO:0048519	negative regulation of biological process	GO:0043901	negative regulation of multi-organism process	18	c15793_g1,c22349_g1,c33713_g5,c22597_g2,c32366_g2,c27751_g1,c35302_g3,c36063_g1,c32573_g2,c13188_g1,c22597_g1,c12802_g1,c34201_g2,c43121_g1,c35763_g2,c36368_g2,c37456_g2,c7619_g1
GO:0008150	Biological Process	GO:0050789	regulation of biological process	GO:0031341	regulation of cell killing	GO:0031343	positive regulation of cell killing	2	c20694_g1,c34163_g3
GO:0008150	Biological Process	GO:0050789	regulation of biological process	GO:0031341	regulation of cell killing	GO:0051709	regulation of killing of cells of other organism	2	c20694_g1,c34163_g3
GO:0008150	Biological Process	GO:0050789	regulation of biological process	GO:0050793	regulation of developmental process	GO:0022603	regulation of anatomical structure morphogenesis	18	c20064_g1,c66148_g1,c29312_g1,c14377_g1,c34368_g1,c35389_g2,c36298_g3,c28121_g1,c73797_g1,c36060_g3,c26770_g2,c37509_g1,c8044_g1,c22905_g1,c36559_g6,c11085_g1,c21750_g1,c20546_g1
GO:0008150	Biological Process	GO:0050789	regulation of biological process	GO:0050793	regulation of developmental process	GO:0045595	regulation of cell differentiation	8	c16888_g1,c22905_g1,c41055_g1,c80957_g1,c34144_g1,c20064_g1,c12642_g1,c81579_g1
GO:0008150	Biological Process	GO:0050789	regulation of biological process	GO:0050793	regulation of developmental process	GO:0048638	regulation of developmental growth	1	c14972_g1
GO:0008150	Biological Process	GO:0050789	regulation of biological process	GO:0050793	regulation of developmental process	GO:0051094	positive regulation of developmental process	5	c20064_g1,c22905_g1,c28313_g1,c69081_g1,c26140_g1
GO:0008150	Biological Process	GO:0050789	regulation of biological process	GO:0050793	regulation of developmental process	GO:0051093	negative regulation of developmental process	6	c12642_g1,c16888_g1,c14091_g1,c81579_g1,c34144_g1,c80957_g1
GO:0008150	Biological Process	GO:0050789	regulation of biological process	GO:0050793	regulation of developmental process	GO:2000026	regulation of multicellular organismal development	28	c22443_g1,c36298_g3,c28121_g1,c26140_g1,c84916_g1,c14972_g1,c8116_g1,c26770_g2,c75807_g1,c8060_g1,c82824_g1,c3369_g1,c14091_g1,c69800_g1,c20546_g1,c28313_g1,c33379_g3,c43815_g1,c60531_g1,c41055_g1,c29346_g1,c3983_g1,c23591_g2,c33972_g1,c23966_g1,c36378_g2,c69081_g1,c35389_g2
GO:0008150	Biological Process	GO:0050789	regulation of biological process	GO:0050793	regulation of developmental process	GO:0043937	regulation of sporulation	2	c20064_g1,c22905_g1
GO:0008150	Biological Process	GO:0050789	regulation of biological process	GO:0043900	regulation of multi-organism process	GO:0043901	negative regulation of multi-organism process	18	c15793_g1,c22349_g1,c33713_g5,c22597_g2,c32366_g2,c27751_g1,c35302_g3,c36063_g1,c32573_g2,c13188_g1,c22597_g1,c12802_g1,c34201_g2,c43121_g1,c35763_g2,c36368_g2,c37456_g2,c7619_g1
GO:0008150	Biological Process	GO:0050789	regulation of biological process	GO:0043900	regulation of multi-organism process	GO:0050688	regulation of defense response to virus	24	c37741_g1,c13188_g1,c22597_g1,c36259_g1,c27751_g1,c35302_g3,c36063_g1,c32573_g2,c23454_g1,c22349_g1,c33713_g5,c32366_g2,c22597_g2,c15793_g1,c7619_g1,c43121_g1,c37456_g2,c36368_g2,c35763_g2,c29598_g1,c15713_g2,c34201_g2,c30970_g1,c12802_g1
GO:0008150	Biological Process	GO:0050789	regulation of biological process	GO:0043900	regulation of multi-organism process	GO:0043903	regulation of symbiosis, encompassing mutualism through parasitism	28	c4676_g1,c33069_g1,c32638_g1,c37236_g2,c44446_g1,c41487_g1,c34163_g3,c36132_g1,c33601_g1,c59791_g1,c20694_g1,c72666_g1,c93966_g1,c23990_g1,c49961_g1,c17751_g1,c32150_g1,c504_g1,c35398_g3,c30958_g5,c30350_g1,c32982_g4,c37283_g6,c28506_g1,c34554_g7,c12934_g1,c34604_g1,c35247_g2
GO:0008150	Biological Process	GO:0050789	regulation of biological process	GO:0043900	regulation of multi-organism process	GO:0043902	positive regulation of multi-organism process	2	c20694_g1,c34163_g3
GO:0008150	Biological Process	GO:0050789	regulation of biological process	GO:0043900	regulation of multi-organism process	GO:0051709	regulation of killing of cells of other organism	2	c20694_g1,c34163_g3
GO:0008150	Biological Process	GO:0050789	regulation of biological process	GO:0048518	positive regulation of biological process	GO:0048584	positive regulation of response to stimulus	18	c14820_g1,c46724_g1,c63983_g1,c60040_g1,c30538_g2,c36887_g1,c32168_g1,c27202_g1,c34112_g5,c47332_g1,c69154_g1,c80315_g1,c75493_g1,c20210_g1,c27783_g1,c14596_g1,c39905_g1,c1810_g1
GO:0008150	Biological Process	GO:0050789	regulation of biological process	GO:0048518	positive regulation of biological process	GO:0051050	positive regulation of transport	12	c36813_g1,c84728_g1,c36286_g2,c79874_g1,c37130_g1,c63608_g1,c34799_g2,c37210_g2,c33734_g6,c34430_g6,c34234_g1,c35692_g1
GO:0008150	Biological Process	GO:0050789	regulation of biological process	GO:0048518	positive regulation of biological process	GO:0009893	positive regulation of metabolic process	263	c13899_g1,c45272_g1,c33670_g1,c33761_g1,c40063_g1,c23382_g1,c68772_g1,c35544_g2,c3369_g1,c32709_g1,c31338_g1,c35310_g6,c36283_g1,c24729_g1,c77043_g1,c60531_g1,c8187_g2,c80315_g1,c35408_g1,c19238_g1,c51610_g1,c43427_g1,c37973_g1,c50432_g1,c9474_g1,c31875_g2,c33422_g1,c15966_g1,c69362_g1,c9187_g1,c37629_g1,c35966_g4,c79078_g1,c80090_g1,c23150_g1,c28451_g1,c54619_g1,c71466_g1,c32034_g1,c33555_g1,c10…
GO:0008150	Biological Process	GO:0050789	regulation of biological process	GO:0048518	positive regulation of biological process	GO:2000243	positive regulation of reproductive process	2	c26140_g1,c28313_g1
GO:0008150	Biological Process	GO:0050789	regulation of biological process	GO:0048518	positive regulation of biological process	GO:0002684	positive regulation of immune system process	5	c32168_g1,c14596_g1,c36887_g1,c46724_g1,c34112_g5
GO:0008150	Biological Process	GO:0050789	regulation of biological process	GO:0048518	positive regulation of biological process	GO:0048522	positive regulation of cellular process	313	c28442_g1,c57561_g1,c56786_g1,c34929_g1,c21804_g1,c37210_g2,c22905_g1,c29141_g1,c14820_g1,c24199_g1,c44020_g1,c22892_g1,c33292_g1,c20453_g1,c14500_g1,c20210_g1,c60051_g1,c32064_g1,c12843_g1,c40465_g1,c31174_g1,c29510_g1,c67593_g1,c20584_g1,c28739_g1,c32134_g1,c42835_g1,c34430_g6,c57592_g1,c4355_g1,c63793_g1,c16413_g1,c19584_g2,c35947_g2,c60342_g1,c70135_g1,c21644_g1,c21040_g1,c84194_g1,c30610_g2,…
GO:0008150	Biological Process	GO:0050789	regulation of biological process	GO:0048518	positive regulation of biological process	GO:0051094	positive regulation of developmental process	5	c20064_g1,c22905_g1,c28313_g1,c69081_g1,c26140_g1
GO:0008150	Biological Process	GO:0050789	regulation of biological process	GO:0048518	positive regulation of biological process	GO:0031343	positive regulation of cell killing	2	c20694_g1,c34163_g3
GO:0008150	Biological Process	GO:0050789	regulation of biological process	GO:0048518	positive regulation of biological process	GO:0043902	positive regulation of multi-organism process	2	c20694_g1,c34163_g3
GO:0008150	Biological Process	GO:0050789	regulation of biological process	GO:0048518	positive regulation of biological process	GO:0051130	positive regulation of cellular component organization	33	c3284_g1,c52573_g1,c27230_g1,c35856_g1,c20320_g2,c32232_g1,c4188_g1,c33292_g2,c33292_g1,c90902_g1,c37210_g2,c19238_g2,c51477_g1,c57561_g1,c37130_g1,c36286_g2,c27372_g1,c35692_g1,c19238_g1,c34234_g1,c34799_g2,c79874_g1,c85387_g1,c53366_g1,c60342_g1,c84728_g1,c55091_g1,c34430_g6,c33734_g6,c63608_g1,c77727_g1,c23382_g1,c36813_g1
GO:0008150	Biological Process	GO:0050789	regulation of biological process	GO:0048518	positive regulation of biological process	GO:0023056	positive regulation of signaling	13	c14820_g1,c69154_g1,c80315_g1,c75493_g1,c63983_g1,c20210_g1,c30538_g2,c60040_g1,c27783_g1,c39905_g1,c27202_g1,c47332_g1,c1810_g1
GO:0008150	Biological Process	GO:0050789	regulation of biological process	GO:0051239	regulation of multicellular organismal process	GO:0051241	negative regulation of multicellular organismal process	1	c14091_g1
GO:0008150	Biological Process	GO:0050789	regulation of biological process	GO:0051239	regulation of multicellular organismal process	GO:2000026	regulation of multicellular organismal development	28	c22443_g1,c36298_g3,c28121_g1,c26140_g1,c84916_g1,c14972_g1,c8116_g1,c26770_g2,c75807_g1,c8060_g1,c82824_g1,c3369_g1,c14091_g1,c69800_g1,c20546_g1,c28313_g1,c33379_g3,c43815_g1,c60531_g1,c41055_g1,c29346_g1,c3983_g1,c23591_g2,c33972_g1,c23966_g1,c36378_g2,c69081_g1,c35389_g2
GO:0008150	Biological Process	GO:0050789	regulation of biological process	GO:0051239	regulation of multicellular organismal process	GO:0044057	regulation of system process	19	c63322_g1,c38120_g1,c31571_g3,c23952_g3,c86775_g1,c33375_g1,c34606_g1,c26192_g1,c36101_g2,c36856_g4,c26160_g1,c1904_g1,c10385_g1,c27989_g1,c8531_g1,c30118_g2,c34521_g4,c24859_g1,c25120_g1
GO:0008150	Biological Process	GO:0050789	regulation of biological process	GO:0051128	regulation of cellular component organization	GO:0043244	regulation of protein complex disassembly	51	c23382_g1,c9617_g1,c55091_g1,c37398_g1,c32947_g1,c31913_g1,c42686_g1,c37876_g1,c36886_g4,c85387_g1,c36586_g1,c92679_g1,c53366_g1,c60342_g1,c36570_g2,c37473_g1,c13988_g1,c19238_g1,c36836_g1,c55775_g1,c67113_g1,c14047_g1,c29897_g1,c35943_g5,c27096_g1,c1074_g1,c37046_g7,c32680_g10,c68971_g1,c20588_g1,c27344_g1,c262_g1,c19238_g2,c85216_g1,c37267_g2,c33292_g1,c23581_g1,c90902_g1,c33391_g1,c19872_g1,c3…
GO:0008150	Biological Process	GO:0050789	regulation of biological process	GO:0051128	regulation of cellular component organization	GO:0033043	regulation of organelle organization	76	c34153_g1,c27845_g1,c67401_g1,c69967_g1,c20827_g1,c61411_g1,c19807_g1,c24883_g1,c33236_g4,c35220_g1,c14972_g1,c32151_g1,c34537_g2,c27386_g1,c20480_g1,c36411_g7,c20747_g1,c52573_g1,c632_g1,c21348_g1,c33423_g1,c36647_g1,c20320_g2,c87108_g1,c82473_g1,c15959_g1,c37741_g1,c35246_g1,c63899_g1,c62271_g1,c33916_g1,c93783_g1,c59303_g1,c89957_g1,c82954_g1,c17435_g1,c33940_g3,c27372_g1,c77009_g1,c37020_g1,c…
GO:0008150	Biological Process	GO:0050789	regulation of biological process	GO:0051128	regulation of cellular component organization	GO:0022604	regulation of cell morphogenesis	11	c66148_g1,c36060_g3,c73797_g1,c14377_g1,c34368_g1,c21750_g1,c37509_g1,c8044_g1,c36559_g6,c29312_g1,c11085_g1
GO:0008150	Biological Process	GO:0050789	regulation of biological process	GO:0051128	regulation of cellular component organization	GO:1901891	regulation of cell septum assembly	8	c93755_g1,c17731_g1,c75742_g1,c10952_g1,c48488_g1,c50464_g1,c34908_g2,c73941_g1
GO:0008150	Biological Process	GO:0050789	regulation of biological process	GO:0051128	regulation of cellular component organization	GO:0051130	positive regulation of cellular component organization	33	c3284_g1,c52573_g1,c27230_g1,c35856_g1,c20320_g2,c32232_g1,c4188_g1,c33292_g2,c33292_g1,c90902_g1,c37210_g2,c19238_g2,c51477_g1,c57561_g1,c37130_g1,c36286_g2,c27372_g1,c35692_g1,c19238_g1,c34234_g1,c34799_g2,c79874_g1,c85387_g1,c53366_g1,c60342_g1,c84728_g1,c55091_g1,c34430_g6,c33734_g6,c63608_g1,c77727_g1,c23382_g1,c36813_g1
GO:0008150	Biological Process	GO:0050789	regulation of biological process	GO:0051128	regulation of cellular component organization	GO:0051129	negative regulation of cellular component organization	29	c82954_g1,c17435_g1,c68700_g1,c13515_g1,c91779_g1,c27845_g1,c7073_g1,c37020_g1,c61618_g1,c32870_g1,c78136_g1,c61411_g1,c35664_g1,c21348_g1,c33940_g3,c20827_g1,c632_g1,c32933_g1,c37691_g1,c79493_g1,c24176_g1,c15959_g1,c7049_g1,c37470_g1,c30024_g1,c11085_g1,c37741_g1,c62271_g1,c27386_g1
GO:0008150	Biological Process	GO:0050789	regulation of biological process	GO:0051128	regulation of cellular component organization	GO:1903076	regulation of protein localization to plasma membrane	12	c33734_g6,c37210_g2,c34430_g6,c34234_g1,c63608_g1,c34799_g2,c35692_g1,c84728_g1,c36813_g1,c36286_g2,c37130_g1,c79874_g1
GO:0008150	Biological Process	GO:0050789	regulation of biological process	GO:0051128	regulation of cellular component organization	GO:0030100	regulation of endocytosis	6	c37470_g1,c68700_g1,c78136_g1,c91779_g1,c13515_g1,c32870_g1
GO:0008150	Biological Process	GO:0050789	regulation of biological process	GO:0051128	regulation of cellular component organization	GO:0043254	regulation of protein complex assembly	20	c33916_g1,c67401_g1,c30970_g1,c52573_g1,c3284_g1,c27372_g1,c27230_g1,c20320_g2,c24883_g1,c33423_g1,c36647_g1,c35220_g1,c82473_g1,c77727_g1,c57561_g1,c33994_g2,c20693_g1,c12162_g1,c39731_g1,c51477_g1
GO:0008150	Biological Process	GO:0050789	regulation of biological process	GO:0051128	regulation of cellular component organization	GO:0031344	regulation of cell projection organization	11	c24686_g1,c20584_g1,c28739_g1,c93783_g1,c34153_g1,c40063_g1,c10681_g1,c19807_g1,c34537_g2,c34929_g1,c33236_g4
GO:0008150	Biological Process	GO:0050789	regulation of biological process	GO:0040012	regulation of locomotion	GO:2000145	regulation of cell motility	16	c60531_g1,c33379_g3,c43815_g1,c33972_g1,c23591_g2,c29346_g1,c3983_g1,c23966_g1,c22443_g1,c75807_g1,c8116_g1,c84916_g1,c82824_g1,c8060_g1,c69800_g1,c3369_g1
GO:0008150	Biological Process	GO:0050789	regulation of biological process	GO:0040008	regulation of growth	GO:0048638	regulation of developmental growth	1	c14972_g1
GO:0008150	Biological Process	GO:0050789	regulation of biological process	GO:0023051	regulation of signaling	GO:0023056	positive regulation of signaling	13	c14820_g1,c69154_g1,c80315_g1,c75493_g1,c63983_g1,c20210_g1,c30538_g2,c60040_g1,c27783_g1,c39905_g1,c27202_g1,c47332_g1,c1810_g1
GO:0008150	Biological Process	GO:0050789	regulation of biological process	GO:0023051	regulation of signaling	GO:0009966	regulation of signal transduction	212	c47641_g1,c16240_g1,c79839_g1,c28184_g1,c14820_g1,c92009_g1,c4262_g1,c37973_g1,c30033_g1,c82507_g1,c36425_g3,c87788_g1,c19770_g1,c20210_g1,c71466_g1,c36596_g3,c21869_g1,c36470_g2,c36563_g2,c90951_g1,c40591_g1,c83006_g1,c57592_g1,c33541_g1,c2316_g1,c69897_g1,c37184_g5,c45272_g1,c68390_g1,c45083_g1,c32566_g1,c2089_g1,c47528_g1,c4299_g1,c80315_g1,c29401_g1,c61434_g1,c57316_g1,c36151_g1,c35647_g1,c18…
GO:0008150	Biological Process	GO:0050789	regulation of biological process	GO:0023051	regulation of signaling	GO:0023057	negative regulation of signaling	18	c54543_g1,c56486_g1,c13866_g1,c11830_g1,c85893_g1,c87542_g1,c53158_g1,c34757_g2,c40591_g1,c47641_g1,c27527_g1,c51400_g1,c47544_g1,c74603_g1,c38232_g1,c27253_g1,c36850_g1,c87788_g1
GO:0008150	Biological Process	GO:0050789	regulation of biological process	GO:0023051	regulation of signaling	GO:0050804	regulation of synaptic transmission	1	c35803_g4
GO:0008150	Biological Process	GO:0050789	regulation of biological process	GO:0023051	regulation of signaling	GO:0001881	receptor recycling	7	c80315_g1,c75493_g1,c27202_g1,c69154_g1,c60040_g1,c27783_g1,c1810_g1
GO:0008150	Biological Process	GO:0050789	regulation of biological process	GO:0032879	regulation of localization	GO:0051049	regulation of transport	40	c37130_g1,c36286_g2,c78503_g1,c25825_g1,c37210_g2,c13515_g1,c3942_g1,c92998_g1,c28645_g1,c34437_g4,c78136_g1,c25000_g1,c25592_g1,c33871_g1,c34437_g1,c37470_g1,c33263_g1,c36813_g1,c28937_g1,c35803_g4,c34430_g6,c33734_g6,c35540_g1,c63608_g1,c28279_g1,c91779_g1,c79874_g1,c36448_g2,c68700_g1,c85034_g1,c84728_g1,c34266_g2,c35692_g1,c33395_g3,c31262_g2,c34698_g1,c34234_g1,c32870_g1,c34799_g2,c33870_g1
GO:0008150	Biological Process	GO:0050789	regulation of biological process	GO:0032879	regulation of localization	GO:0060341	regulation of cellular localization	15	c84728_g1,c36813_g1,c79874_g1,c37130_g1,c36286_g2,c85034_g1,c78503_g1,c34234_g1,c34430_g6,c33734_g6,c37210_g2,c34799_g2,c33871_g1,c63608_g1,c35692_g1
GO:0008150	Biological Process	GO:0050789	regulation of biological process	GO:0032879	regulation of localization	GO:0051270	regulation of cellular component movement	16	c8116_g1,c84916_g1,c75807_g1,c22443_g1,c3369_g1,c69800_g1,c8060_g1,c82824_g1,c60531_g1,c43815_g1,c33379_g3,c23966_g1,c23591_g2,c29346_g1,c3983_g1,c33972_g1
GO:0008150	Biological Process	GO:0050789	regulation of biological process	GO:0032879	regulation of localization	GO:0032880	regulation of protein localization	27	c92998_g1,c84728_g1,c34266_g2,c34437_g4,c28645_g1,c79874_g1,c28279_g1,c85034_g1,c34234_g1,c34698_g1,c34799_g2,c33871_g1,c25592_g1,c33870_g1,c35692_g1,c33395_g3,c36813_g1,c28937_g1,c37130_g1,c36286_g2,c34437_g1,c78503_g1,c34430_g6,c33734_g6,c37210_g2,c35540_g1,c63608_g1
GO:0008150	Biological Process	GO:0050789	regulation of biological process	GO:0050794	regulation of cellular process	GO:0032970	regulation of actin filament-based process	20	c52573_g1,c27372_g1,c3284_g1,c20320_g2,c27230_g1,c24883_g1,c33423_g1,c36647_g1,c35220_g1,c33916_g1,c67401_g1,c30970_g1,c12162_g1,c39731_g1,c51477_g1,c82473_g1,c57561_g1,c77727_g1,c33994_g2,c20693_g1
GO:0008150	Biological Process	GO:0050789	regulation of biological process	GO:0050794	regulation of cellular process	GO:0051270	regulation of cellular component movement	16	c8116_g1,c84916_g1,c75807_g1,c22443_g1,c3369_g1,c69800_g1,c8060_g1,c82824_g1,c60531_g1,c43815_g1,c33379_g3,c23966_g1,c23591_g2,c29346_g1,c3983_g1,c33972_g1
GO:0008150	Biological Process	GO:0050789	regulation of biological process	GO:0050794	regulation of cellular process	GO:0048522	positive regulation of cellular process	313	c28442_g1,c57561_g1,c56786_g1,c34929_g1,c21804_g1,c37210_g2,c22905_g1,c29141_g1,c14820_g1,c24199_g1,c44020_g1,c22892_g1,c33292_g1,c20453_g1,c14500_g1,c20210_g1,c60051_g1,c32064_g1,c12843_g1,c40465_g1,c31174_g1,c29510_g1,c67593_g1,c20584_g1,c28739_g1,c32134_g1,c42835_g1,c34430_g6,c57592_g1,c4355_g1,c63793_g1,c16413_g1,c19584_g2,c35947_g2,c60342_g1,c70135_g1,c21644_g1,c21040_g1,c84194_g1,c30610_g2,…
GO:0008150	Biological Process	GO:0050789	regulation of biological process	GO:0050794	regulation of cellular process	GO:0044068	modulation by symbiont of host cellular process	23	c31917_g1,c78408_g1,c25144_g2,c76313_g1,c25838_g1,c19304_g1,c56788_g1,c36274_g3,c868_g1,c749_g1,c35794_g3,c33731_g4,c27630_g1,c66797_g1,c30808_g1,c55664_g1,c20694_g1,c1462_g1,c14898_g2,c37395_g3,c26373_g1,c34163_g3,c12749_g1
GO:0008150	Biological Process	GO:0050789	regulation of biological process	GO:0050794	regulation of cellular process	GO:0010646	regulation of cell communication	249	c76994_g1,c78011_g1,c5855_g1,c12544_g1,c85485_g1,c20873_g1,c13756_g1,c35539_g3,c39905_g1,c54543_g1,c17198_g1,c31386_g3,c37411_g4,c9448_g1,c69154_g1,c26841_g1,c37212_g4,c33352_g1,c30149_g1,c32566_g2,c27202_g1,c35580_g5,c59351_g1,c87963_g1,c58069_g1,c32423_g2,c81835_g1,c17321_g1,c45021_g1,c67849_g1,c47544_g1,c62782_g1,c13342_g1,c35580_g4,c31830_g2,c30306_g1,c36799_g5,c21967_g2,c65995_g1,c36653_g1,c…
GO:0008150	Biological Process	GO:0050789	regulation of biological process	GO:0050794	regulation of cellular process	GO:0031344	regulation of cell projection organization	11	c24686_g1,c20584_g1,c28739_g1,c93783_g1,c34153_g1,c40063_g1,c10681_g1,c19807_g1,c34537_g2,c34929_g1,c33236_g4
GO:0008150	Biological Process	GO:0050789	regulation of biological process	GO:0050794	regulation of cellular process	GO:0032886	regulation of microtubule-based process	6	c20827_g1,c632_g1,c33940_g3,c61618_g1,c35246_g1,c37020_g1
GO:0008150	Biological Process	GO:0050789	regulation of biological process	GO:0050794	regulation of cellular process	GO:0010941	regulation of cell death	64	c27985_g1,c26022_g1,c33642_g1,c75610_g1,c32016_g3,c19145_g2,c13756_g1,c37341_g1,c75_g2,c78408_g1,c24199_g1,c93484_g1,c30826_g1,c74399_g1,c23738_g1,c15793_g1,c28812_g1,c34854_g3,c32789_g2,c32197_g2,c56788_g1,c21040_g1,c12333_g1,c29524_g1,c86033_g1,c47866_g1,c34891_g1,c35672_g3,c31917_g1,c37071_g1,c41557_g1,c20924_g1,c15649_g1,c46051_g1,c6702_g1,c34891_g3,c32416_g1,c28206_g1,c39994_g1,c54987_g1,c49…
GO:0008150	Biological Process	GO:0050789	regulation of biological process	GO:0050794	regulation of cellular process	GO:0007165	signal transduction	1379	c44229_g1,c75996_g1,c13342_g1,c39188_g1,c47544_g1,c34423_g2,c32240_g1,c36952_g2,c52406_g1,c28384_g1,c34380_g1,c32531_g1,c7464_g1,c35679_g1,c37212_g4,c4012_g1,c36212_g1,c8762_g1,c27587_g1,c27525_g1,c33374_g1,c90791_g1,c89799_g1,c7189_g1,c9280_g1,c39905_g1,c51703_g1,c42078_g1,c24226_g1,c75734_g1,c34530_g8,c41557_g1,c38232_g1,c30525_g1,c33807_g1,c36707_g1,c46051_g1,c30184_g1,c36096_g3,c29308_g1,c745…
GO:0008150	Biological Process	GO:0050789	regulation of biological process	GO:0050794	regulation of cellular process	GO:0060341	regulation of cellular localization	15	c84728_g1,c36813_g1,c79874_g1,c37130_g1,c36286_g2,c85034_g1,c78503_g1,c34234_g1,c34430_g6,c33734_g6,c37210_g2,c34799_g2,c33871_g1,c63608_g1,c35692_g1
GO:0008150	Biological Process	GO:0050789	regulation of biological process	GO:0050794	regulation of cellular process	GO:0060627	regulation of vesicle-mediated transport	18	c36813_g1,c37470_g1,c36286_g2,c37130_g1,c63608_g1,c33734_g6,c37210_g2,c34430_g6,c84728_g1,c68700_g1,c91779_g1,c79874_g1,c13515_g1,c34799_g2,c32870_g1,c34234_g1,c78136_g1,c35692_g1
GO:0008150	Biological Process	GO:0050789	regulation of biological process	GO:0050794	regulation of cellular process	GO:0050792	regulation of viral process	15	c37236_g2,c44446_g1,c35398_g3,c41487_g1,c504_g1,c33069_g1,c59791_g1,c35247_g2,c34604_g1,c72666_g1,c30958_g5,c36132_g1,c33601_g1,c37283_g6,c30350_g1
GO:0008150	Biological Process	GO:0050789	regulation of biological process	GO:0050794	regulation of cellular process	GO:0051302	regulation of cell division	56	c72257_g1,c30024_g1,c35525_g5,c19908_g1,c32151_g1,c51415_g1,c52796_g1,c4875_g1,c37691_g1,c34861_g3,c10031_g1,c67405_g1,c27386_g1,c20480_g1,c34908_g2,c39089_g1,c47295_g1,c36411_g7,c59303_g1,c27845_g1,c10952_g1,c75742_g1,c82954_g1,c17435_g1,c89957_g1,c69967_g1,c61411_g1,c26319_g1,c24765_g3,c77009_g1,c87108_g1,c17731_g1,c7049_g1,c15959_g1,c48488_g1,c24176_g1,c79493_g1,c28743_g1,c32933_g1,c63899_g1,c…
GO:0008150	Biological Process	GO:0050789	regulation of biological process	GO:0050794	regulation of cellular process	GO:0042127	regulation of cell proliferation	9	c47732_g1,c33419_g1,c32409_g1,c43769_g1,c13566_g2,c89432_g1,c77043_g1,c24538_g1,c29510_g1
GO:0008150	Biological Process	GO:0050789	regulation of biological process	GO:0050794	regulation of cellular process	GO:0022604	regulation of cell morphogenesis	11	c66148_g1,c36060_g3,c73797_g1,c14377_g1,c34368_g1,c21750_g1,c37509_g1,c8044_g1,c36559_g6,c29312_g1,c11085_g1
GO:0008150	Biological Process	GO:0050789	regulation of biological process	GO:0050794	regulation of cellular process	GO:0033043	regulation of organelle organization	76	c34153_g1,c27845_g1,c67401_g1,c69967_g1,c20827_g1,c61411_g1,c19807_g1,c24883_g1,c33236_g4,c35220_g1,c14972_g1,c32151_g1,c34537_g2,c27386_g1,c20480_g1,c36411_g7,c20747_g1,c52573_g1,c632_g1,c21348_g1,c33423_g1,c36647_g1,c20320_g2,c87108_g1,c82473_g1,c15959_g1,c37741_g1,c35246_g1,c63899_g1,c62271_g1,c33916_g1,c93783_g1,c59303_g1,c89957_g1,c82954_g1,c17435_g1,c33940_g3,c27372_g1,c77009_g1,c37020_g1,c…
GO:0008150	Biological Process	GO:0050789	regulation of biological process	GO:0050794	regulation of cellular process	GO:0043244	regulation of protein complex disassembly	51	c23382_g1,c9617_g1,c55091_g1,c37398_g1,c32947_g1,c31913_g1,c42686_g1,c37876_g1,c36886_g4,c85387_g1,c36586_g1,c92679_g1,c53366_g1,c60342_g1,c36570_g2,c37473_g1,c13988_g1,c19238_g1,c36836_g1,c55775_g1,c67113_g1,c14047_g1,c29897_g1,c35943_g5,c27096_g1,c1074_g1,c37046_g7,c32680_g10,c68971_g1,c20588_g1,c27344_g1,c262_g1,c19238_g2,c85216_g1,c37267_g2,c33292_g1,c23581_g1,c90902_g1,c33391_g1,c19872_g1,c3…
GO:0008150	Biological Process	GO:0050789	regulation of biological process	GO:0050794	regulation of cellular process	GO:0048523	negative regulation of cellular process	197	c61270_g1,c11830_g1,c21510_g1,c34757_g2,c16888_g1,c64211_g1,c21348_g1,c56486_g1,c31813_g1,c632_g1,c89821_g1,c29239_g1,c29572_g2,c22205_g1,c31324_g1,c29029_g1,c28277_g1,c37741_g1,c51098_g1,c27270_g2,c80957_g1,c35286_g4,c26172_g1,c81224_g1,c27845_g1,c30551_g1,c33812_g5,c34618_g1,c90294_g1,c61411_g1,c35794_g3,c20827_g1,c68483_g1,c9420_g1,c62411_g1,c26241_g1,c39917_g1,c70200_g1,c32825_g1,c90995_g1,c3…
GO:0008150	Biological Process	GO:0050789	regulation of biological process	GO:0050794	regulation of cellular process	GO:0051726	regulation of cell cycle	116	c55097_g1,c33940_g3,c24021_g1,c35286_g3,c23249_g1,c31587_g1,c31998_g1,c77009_g1,c37020_g1,c75742_g1,c1053_g1,c59303_g1,c10952_g1,c31054_g1,c89957_g1,c82954_g1,c17435_g1,c26919_g1,c39089_g1,c34908_g2,c47295_g1,c1494_g1,c19908_g1,c30024_g1,c72257_g1,c30578_g1,c21785_g1,c14640_g1,c4875_g1,c52796_g1,c51415_g1,c37691_g1,c76700_g1,c61618_g1,c19038_g1,c30921_g1,c29951_g2,c15222_g2,c75655_g1,c18204_g1,c2…
GO:0008150	Biological Process	GO:0050789	regulation of biological process	GO:0050794	regulation of cellular process	GO:0080135	regulation of cellular response to stress	7	c91914_g1,c35615_g8,c31184_g1,c40299_g1,c34223_g2,c76027_g1,c30553_g1
GO:0008150	Biological Process	GO:0050789	regulation of biological process	GO:0050794	regulation of cellular process	GO:0045595	regulation of cell differentiation	8	c16888_g1,c22905_g1,c41055_g1,c80957_g1,c34144_g1,c20064_g1,c12642_g1,c81579_g1
GO:0008150	Biological Process	GO:0050789	regulation of biological process	GO:0050794	regulation of cellular process	GO:0060968	regulation of gene silencing	3	c9447_g1,c21189_g1,c26241_g1
GO:0008150	Biological Process	GO:0050789	regulation of biological process	GO:0050794	regulation of cellular process	GO:0031323	regulation of cellular metabolic process	3395	c43349_g1,c13977_g1,c75967_g1,c9793_g1,c21743_g1,c1207_g1,c75462_g1,c24881_g1,c24128_g1,c32752_g1,c33451_g6,c18146_g1,c60414_g1,c26690_g1,c21670_g1,c34073_g8,c87816_g1,c23617_g1,c34727_g1,c17129_g1,c36880_g3,c29418_g1,c34286_g1,c15595_g1,c34756_g2,c26984_g2,c57554_g1,c30838_g1,c29097_g1,c57572_g1,c71580_g1,c34412_g2,c33734_g6,c62311_g1,c50747_g1,c69076_g1,c29596_g1,c14332_g1,c30971_g1,c79949_g1,c…
,c26110_g1,c7560_g1,c33522_g1,c27383_g2,c49172_g1,c52305_g1,c59324_g1,c41171_g1,c28349_g1,c63056_g1,c30538_g2,c27205_g1,c59834_g1,c34373_g1,c10116_g1,c34171_g1,c52058_g1,c31596_g3,c35571_g2,c32508_g1,c66198_g1,c33364_g1,c30135_g1,c50976_g1,c37474_g1,c34164_g2,c25355_g2,c49169_g1,c13965_g1,c35084_g1,c16278_g1,c29371_g1,c36298_g1,c68218_g1,c63656_g1,c90294_g1,c24109_g1,c37207_g6,c26543_g1,c25503_g1…
GO:0008150	Biological Process	GO:0050789	regulation of biological process	GO:2000241	regulation of reproductive process	GO:2000018	regulation of male gonad development	2	c26140_g1,c28313_g1
GO:0008150	Biological Process	GO:0050789	regulation of biological process	GO:2000241	regulation of reproductive process	GO:2000243	positive regulation of reproductive process	2	c26140_g1,c28313_g1
GO:0008150	Biological Process	GO:0050789	regulation of biological process	GO:2000241	regulation of reproductive process	GO:0009909	regulation of flower development	1	c14091_g1
GO:0008150	Biological Process	GO:0050789	regulation of biological process	GO:2000241	regulation of reproductive process	GO:2000242	negative regulation of reproductive process	1	c14091_g1
GO:0008150	Biological Process	GO:0050789	regulation of biological process	GO:0019222	regulation of metabolic process	GO:0080090	regulation of primary metabolic process	3325	c32443_g1,c29029_g1,c52199_g1,c33077_g1,c24690_g2,c65578_g1,c37566_g1,c35286_g4,c93322_g1,c37397_g1,c89480_g1,c23517_g1,c12688_g1,c80313_g1,c13577_g1,c55603_g1,c37221_g2,c36507_g6,c13079_g1,c76584_g1,c31596_g4,c21850_g1,c53633_g1,c85239_g1,c33355_g1,c89821_g1,c29489_g1,c36300_g4,c20565_g1,c57845_g1,c23581_g1,c42201_g1,c47626_g1,c35286_g7,c30493_g2,c70200_g1,c73444_g1,c30058_g1,c9617_g1,c26373_g1,…
095_g1,c28686_g1,c76380_g1,c77617_g1,c31184_g1,c22478_g1,c33836_g1,c57068_g1,c9389_g1,c36406_g2,c58488_g1,c34965_g2,c48579_g1,c24046_g2,c52172_g1,c2382_g1,c28772_g1,c19433_g1,c21803_g1,c76056_g1,c32148_g1
GO:0008150	Biological Process	GO:0050789	regulation of biological process	GO:0019222	regulation of metabolic process	GO:0043455	regulation of secondary metabolic process	1	c26261_g2
GO:0008150	Biological Process	GO:0050789	regulation of biological process	GO:0019222	regulation of metabolic process	GO:0009894	regulation of catabolic process	317	c22402_g1,c1054_g1,c24729_g1,c30594_g4,c35917_g1,c27114_g1,c60531_g1,c35408_g1,c47528_g1,c32566_g1,c2089_g1,c44505_g1,c35647_g1,c33670_g1,c33761_g1,c68772_g1,c60609_g1,c13899_g1,c31338_g1,c3369_g1,c60892_g1,c36563_g2,c37629_g1,c35966_g4,c21869_g1,c33422_g1,c69362_g1,c28451_g1,c80090_g1,c23150_g1,c54619_g1,c51610_g1,c30033_g1,c43427_g1,c92009_g1,c50432_g1,c79839_g1,c9474_g1,c13965_g1,c32559_g3,c71…
GO:0008150	Biological Process	GO:0050789	regulation of biological process	GO:0019222	regulation of metabolic process	GO:0009889	regulation of biosynthetic process	2831	c21707_g1,c1717_g1,c7603_g1,c34360_g7,c35731_g7,c56833_g1,c14672_g1,c24050_g1,c34256_g2,c57020_g1,c31766_g1,c29572_g2,c83213_g1,c31823_g2,c2822_g2,c22597_g1,c34860_g1,c36788_g1,c33799_g1,c23794_g1,c26422_g1,c53366_g1,c33716_g1,c61627_g1,c31877_g3,c11832_g1,c42706_g1,c34811_g3,c33069_g1,c74029_g1,c35105_g1,c33238_g1,c1445_g1,c60257_g1,c28702_g1,c36481_g1,c13897_g1,c85013_g1,c89762_g1,c84941_g1,c20…
GO:0008150	Biological Process	GO:0050789	regulation of biological process	GO:0019222	regulation of metabolic process	GO:0060255	regulation of macromolecule metabolic process	3196	c88224_g1,c35325_g1,c75264_g1,c31587_g1,c68475_g1,c48930_g1,c63691_g1,c33176_g1,c20289_g1,c33143_g1,c56815_g1,c21810_g1,c25507_g1,c60531_g1,c56516_g1,c35740_g3,c81049_g1,c66708_g1,c27573_g1,c23796_g2,c30806_g1,c36233_g4,c23150_g1,c71303_g1,c36377_g4,c33079_g1,c4053_g1,c5910_g1,c15966_g1,c16481_g1,c24090_g2,c74926_g1,c35431_g1,c32663_g1,c34835_g1,c8669_g1,c36826_g1,c30755_g1,c67669_g1,c33018_g1,c2…
GO:0008150	Biological Process	GO:0050789	regulation of biological process	GO:0019222	regulation of metabolic process	GO:0031323	regulation of cellular metabolic process	3395	c43349_g1,c13977_g1,c75967_g1,c9793_g1,c21743_g1,c1207_g1,c75462_g1,c24881_g1,c24128_g1,c32752_g1,c33451_g6,c18146_g1,c60414_g1,c26690_g1,c21670_g1,c34073_g8,c87816_g1,c23617_g1,c34727_g1,c17129_g1,c36880_g3,c29418_g1,c34286_g1,c15595_g1,c34756_g2,c26984_g2,c57554_g1,c30838_g1,c29097_g1,c57572_g1,c71580_g1,c34412_g2,c33734_g6,c62311_g1,c50747_g1,c69076_g1,c29596_g1,c14332_g1,c30971_g1,c79949_g1,c…
,c26110_g1,c7560_g1,c33522_g1,c27383_g2,c49172_g1,c52305_g1,c59324_g1,c41171_g1,c28349_g1,c63056_g1,c30538_g2,c27205_g1,c59834_g1,c34373_g1,c10116_g1,c34171_g1,c52058_g1,c31596_g3,c35571_g2,c32508_g1,c66198_g1,c33364_g1,c30135_g1,c50976_g1,c37474_g1,c34164_g2,c25355_g2,c49169_g1,c13965_g1,c35084_g1,c16278_g1,c29371_g1,c36298_g1,c68218_g1,c63656_g1,c90294_g1,c24109_g1,c37207_g6,c26543_g1,c25503_g1…
GO:0008150	Biological Process	GO:0050789	regulation of biological process	GO:0019222	regulation of metabolic process	GO:0009893	positive regulation of metabolic process	263	c13899_g1,c45272_g1,c33670_g1,c33761_g1,c40063_g1,c23382_g1,c68772_g1,c35544_g2,c3369_g1,c32709_g1,c31338_g1,c35310_g6,c36283_g1,c24729_g1,c77043_g1,c60531_g1,c8187_g2,c80315_g1,c35408_g1,c19238_g1,c51610_g1,c43427_g1,c37973_g1,c50432_g1,c9474_g1,c31875_g2,c33422_g1,c15966_g1,c69362_g1,c9187_g1,c37629_g1,c35966_g4,c79078_g1,c80090_g1,c23150_g1,c28451_g1,c54619_g1,c71466_g1,c32034_g1,c33555_g1,c10…
GO:0008150	Biological Process	GO:0050789	regulation of biological process	GO:0019222	regulation of metabolic process	GO:0009892	negative regulation of metabolic process	127	c29029_g1,c28277_g1,c28531_g1,c37362_g3,c78239_g1,c51098_g1,c27270_g2,c28564_g1,c35286_g4,c37053_g1,c24893_g1,c35172_g2,c29239_g1,c29572_g2,c22205_g1,c19122_g1,c10437_g1,c60027_g1,c23617_g1,c46546_g1,c31813_g1,c89821_g1,c32868_g2,c25489_g1,c61270_g1,c49146_g1,c795_g1,c76483_g1,c81538_g1,c32825_g1,c86320_g1,c70200_g1,c60793_g1,c26223_g1,c90995_g1,c35489_g3,c56642_g1,c35627_g3,c36466_g1,c12482_g1,c…
GO:0008150	Biological Process	GO:0050789	regulation of biological process	GO:0019222	regulation of metabolic process	GO:0050790	regulation of catalytic activity	377	c1126_g1,c50591_g1,c34755_g1,c34174_g1,c76840_g1,c36367_g2,c93091_g1,c57407_g1,c36623_g1,c37195_g1,c1395_g1,c15288_g1,c10076_g1,c70200_g1,c79605_g1,c1008_g1,c35448_g3,c71508_g1,c13965_g1,c18519_g1,c76573_g1,c35084_g1,c54901_g1,c36001_g9,c1494_g2,c7048_g1,c55603_g1,c80313_g1,c31324_g1,c37241_g5,c23322_g1,c36367_g3,c53634_g1,c77172_g1,c35286_g4,c33538_g2,c48574_g1,c23306_g1,c84846_g1,c27015_g1,c335…
GO:0008150	Biological Process	GO:0050789	regulation of biological process	GO:0019222	regulation of metabolic process	GO:0051171	regulation of nitrogen compound metabolic process	2995	c71134_g1,c32921_g2,c22624_g1,c32496_g1,c33334_g1,c35883_g5,c28702_g2,c82774_g1,c74022_g1,c33412_g1,c37270_g1,c35679_g1,c35758_g1,c50707_g1,c20949_g1,c19337_g1,c92608_g1,c17792_g1,c26104_g1,c25535_g2,c68319_g1,c13342_g1,c28294_g1,c12904_g1,c36653_g1,c42298_g1,c64437_g1,c29710_g1,c18565_g1,c21758_g1,c60606_g1,c34698_g1,c6328_g1,c62567_g1,c69687_g1,c50719_g1,c9801_g1,c18704_g1,c30754_g1,c13521_g1,c…
GO:0008150	Biological Process	GO:0050789	regulation of biological process	GO:0044087	regulation of cellular component biogenesis	GO:0043254	regulation of protein complex assembly	20	c33916_g1,c67401_g1,c30970_g1,c52573_g1,c3284_g1,c27372_g1,c27230_g1,c20320_g2,c24883_g1,c33423_g1,c36647_g1,c35220_g1,c82473_g1,c77727_g1,c57561_g1,c33994_g2,c20693_g1,c12162_g1,c39731_g1,c51477_g1
GO:0008150	Biological Process	GO:0050789	regulation of biological process	GO:0044087	regulation of cellular component biogenesis	GO:0060491	regulation of cell projection assembly	11	c20584_g1,c28739_g1,c24686_g1,c34153_g1,c93783_g1,c40063_g1,c10681_g1,c19807_g1,c34537_g2,c34929_g1,c33236_g4
GO:0008150	Biological Process	GO:0050789	regulation of biological process	GO:0044087	regulation of cellular component biogenesis	GO:1901891	regulation of cell septum assembly	8	c93755_g1,c17731_g1,c75742_g1,c10952_g1,c48488_g1,c50464_g1,c34908_g2,c73941_g1
GO:0008150	Biological Process	GO:0050789	regulation of biological process	GO:0044087	regulation of cellular component biogenesis	GO:1902115	regulation of organelle assembly	11	c34537_g2,c19807_g1,c33236_g4,c34929_g1,c34153_g1,c93783_g1,c24686_g1,c20584_g1,c28739_g1,c10681_g1,c40063_g1
GO:0008150	Biological Process	GO:0050789	regulation of biological process	GO:0002682	regulation of immune system process	GO:0002684	positive regulation of immune system process	5	c32168_g1,c14596_g1,c36887_g1,c46724_g1,c34112_g5
GO:0008150	Biological Process	GO:0050789	regulation of biological process	GO:0002682	regulation of immune system process	GO:0002683	negative regulation of immune system process	18	c34201_g2,c12802_g1,c7619_g1,c43121_g1,c37456_g2,c36368_g2,c35763_g2,c33713_g5,c22349_g1,c22597_g2,c32366_g2,c15793_g1,c13188_g1,c22597_g1,c35302_g3,c27751_g1,c32573_g2,c36063_g1
GO:0008150	Biological Process	GO:0050789	regulation of biological process	GO:0002682	regulation of immune system process	GO:0050776	regulation of immune response	5	c32168_g1,c14596_g1,c36887_g1,c46724_g1,c34112_g5
GO:0008150	Biological Process	GO:0050789	regulation of biological process	GO:0002682	regulation of immune system process	GO:0002697	regulation of immune effector process	24	c12802_g1,c34201_g2,c30970_g1,c29598_g1,c15713_g2,c37456_g2,c43121_g1,c36368_g2,c35763_g2,c7619_g1,c15793_g1,c32366_g2,c22597_g2,c22349_g1,c33713_g5,c32573_g2,c36063_g1,c23454_g1,c27751_g1,c35302_g3,c22597_g1,c36259_g1,c13188_g1,c37741_g1
GO:0008150	Biological Process	GO:0050789	regulation of biological process	GO:0048583	regulation of response to stimulus	GO:0048584	positive regulation of response to stimulus	18	c14820_g1,c46724_g1,c63983_g1,c60040_g1,c30538_g2,c36887_g1,c32168_g1,c27202_g1,c34112_g5,c47332_g1,c69154_g1,c80315_g1,c75493_g1,c20210_g1,c27783_g1,c14596_g1,c39905_g1,c1810_g1
GO:0008150	Biological Process	GO:0050789	regulation of biological process	GO:0048583	regulation of response to stimulus	GO:0050776	regulation of immune response	5	c32168_g1,c14596_g1,c36887_g1,c46724_g1,c34112_g5
GO:0008150	Biological Process	GO:0050789	regulation of biological process	GO:0048583	regulation of response to stimulus	GO:0048585	negative regulation of response to stimulus	39	c22597_g1,c47641_g1,c13188_g1,c36063_g1,c47544_g1,c35302_g3,c27253_g1,c22597_g2,c36850_g1,c33713_g5,c37973_g1,c15793_g1,c87788_g1,c7619_g1,c54543_g1,c43121_g1,c36368_g2,c56486_g1,c11830_g1,c85893_g1,c40591_g1,c34757_g2,c57592_g1,c32573_g2,c51400_g1,c27527_g1,c27751_g1,c74603_g1,c38232_g1,c32366_g2,c22349_g1,c45272_g1,c37456_g2,c35763_g2,c34201_g2,c13866_g1,c12802_g1,c87542_g1,c53158_g1
GO:0008150	Biological Process	GO:0050789	regulation of biological process	GO:0048583	regulation of response to stimulus	GO:0009966	regulation of signal transduction	212	c47641_g1,c16240_g1,c79839_g1,c28184_g1,c14820_g1,c92009_g1,c4262_g1,c37973_g1,c30033_g1,c82507_g1,c36425_g3,c87788_g1,c19770_g1,c20210_g1,c71466_g1,c36596_g3,c21869_g1,c36470_g2,c36563_g2,c90951_g1,c40591_g1,c83006_g1,c57592_g1,c33541_g1,c2316_g1,c69897_g1,c37184_g5,c45272_g1,c68390_g1,c45083_g1,c32566_g1,c2089_g1,c47528_g1,c4299_g1,c80315_g1,c29401_g1,c61434_g1,c57316_g1,c36151_g1,c35647_g1,c18…
GO:0008150	Biological Process	GO:0050789	regulation of biological process	GO:0048583	regulation of response to stimulus	GO:0050795	regulation of behavior	1	c8060_g1
GO:0008150	Biological Process	GO:0050789	regulation of biological process	GO:0048583	regulation of response to stimulus	GO:1901419	regulation of response to alcohol	1	c63983_g1
GO:0008150	Biological Process	GO:0050789	regulation of biological process	GO:0048583	regulation of response to stimulus	GO:0032101	regulation of response to external stimulus	28	c22597_g1,c36259_g1,c57592_g1,c8060_g1,c37741_g1,c13188_g1,c32573_g2,c36063_g1,c23454_g1,c27751_g1,c35302_g3,c32366_g2,c22597_g2,c22349_g1,c33713_g5,c45272_g1,c37973_g1,c15793_g1,c7619_g1,c43121_g1,c37456_g2,c36368_g2,c35763_g2,c34201_g2,c30970_g1,c29598_g1,c15713_g2,c12802_g1
GO:0008150	Biological Process	GO:0050789	regulation of biological process	GO:0048583	regulation of response to stimulus	GO:0002831	regulation of response to biotic stimulus	24	c23454_g1,c36063_g1,c32573_g2,c35302_g3,c27751_g1,c36259_g1,c22597_g1,c37741_g1,c13188_g1,c15793_g1,c22597_g2,c32366_g2,c33713_g5,c22349_g1,c43121_g1,c37456_g2,c36368_g2,c35763_g2,c7619_g1,c12802_g1,c30970_g1,c34201_g2,c15713_g2,c29598_g1
GO:0008150	Biological Process	GO:0050789	regulation of biological process	GO:0048583	regulation of response to stimulus	GO:0080134	regulation of response to stress	31	c32366_g2,c22597_g2,c33713_g5,c22349_g1,c15793_g1,c36259_g1,c22597_g1,c13188_g1,c37741_g1,c23454_g1,c35615_g8,c32573_g2,c36063_g1,c35302_g3,c27751_g1,c30970_g1,c34223_g2,c34201_g2,c15713_g2,c30553_g1,c29598_g1,c91914_g1,c12802_g1,c7619_g1,c40299_g1,c76027_g1,c43121_g1,c36368_g2,c37456_g2,c35763_g2,c31184_g1
GO:0008150	Biological Process	GO:0051704	multi-organism process	GO:0044406	adhesion of symbiont to host	GO:0044650	adhesion of symbiont to host cell	29	c87313_g1,c67916_g1,c17324_g1,c22156_g1,c31711_g1,c33842_g1,c31786_g2,c35050_g1,c34531_g5,c87459_g1,c59221_g1,c75680_g1,c59929_g1,c32455_g1,c37276_g1,c28430_g2,c28607_g1,c25112_g1,c33770_g1,c92880_g1,c34999_g3,c17273_g2,c78960_g1,c30188_g1,c66267_g1,c20042_g1,c11236_g1,c8418_g1,c28385_g1
GO:0008150	Biological Process	GO:0051704	multi-organism process	GO:0043900	regulation of multi-organism process	GO:0043901	negative regulation of multi-organism process	18	c15793_g1,c22349_g1,c33713_g5,c22597_g2,c32366_g2,c27751_g1,c35302_g3,c36063_g1,c32573_g2,c13188_g1,c22597_g1,c12802_g1,c34201_g2,c43121_g1,c35763_g2,c36368_g2,c37456_g2,c7619_g1
GO:0008150	Biological Process	GO:0051704	multi-organism process	GO:0043900	regulation of multi-organism process	GO:0043903	regulation of symbiosis, encompassing mutualism through parasitism	28	c4676_g1,c33069_g1,c32638_g1,c37236_g2,c44446_g1,c41487_g1,c34163_g3,c36132_g1,c33601_g1,c59791_g1,c20694_g1,c72666_g1,c93966_g1,c23990_g1,c49961_g1,c17751_g1,c32150_g1,c504_g1,c35398_g3,c30958_g5,c30350_g1,c32982_g4,c37283_g6,c28506_g1,c34554_g7,c12934_g1,c34604_g1,c35247_g2
GO:0008150	Biological Process	GO:0051704	multi-organism process	GO:0043900	regulation of multi-organism process	GO:0050688	regulation of defense response to virus	24	c37741_g1,c13188_g1,c22597_g1,c36259_g1,c27751_g1,c35302_g3,c36063_g1,c32573_g2,c23454_g1,c22349_g1,c33713_g5,c32366_g2,c22597_g2,c15793_g1,c7619_g1,c43121_g1,c37456_g2,c36368_g2,c35763_g2,c29598_g1,c15713_g2,c34201_g2,c30970_g1,c12802_g1
GO:0008150	Biological Process	GO:0051704	multi-organism process	GO:0043900	regulation of multi-organism process	GO:0051709	regulation of killing of cells of other organism	2	c20694_g1,c34163_g3
GO:0008150	Biological Process	GO:0051704	multi-organism process	GO:0043900	regulation of multi-organism process	GO:0043902	positive regulation of multi-organism process	2	c20694_g1,c34163_g3
GO:0008150	Biological Process	GO:0051704	multi-organism process	GO:0044033	multi-organism metabolic process	GO:0019080	viral gene expression	53	c36933_g1,c88856_g1,c27533_g1,c31973_g1,c504_g1,c51703_g1,c14979_g1,c9796_g1,c35695_g2,c37438_g2,c34604_g1,c88799_g1,c29188_g1,c31511_g1,c44146_g1,c35433_g9,c44446_g1,c37236_g2,c34857_g1,c30645_g1,c41487_g1,c29196_g2,c59791_g1,c15298_g1,c28531_g1,c36052_g1,c39889_g1,c72666_g1,c36132_g1,c29196_g3,c33601_g1,c30795_g1,c14569_g1,c35398_g3,c70746_g1,c33534_g1,c33324_g2,c31834_g1,c59249_g1,c21894_g1,c3…
GO:0008150	Biological Process	GO:0051704	multi-organism process	GO:0044706	multi-multicellular organism process	GO:0033057	multicellular organismal reproductive behavior	19	c56646_g1,c3120_g1,c39044_g1,c48109_g1,c61573_g1,c2602_g1,c25856_g1,c35663_g2,c28472_g1,c27615_g1,c19855_g1,c18651_g1,c33797_g1,c89215_g1,c37112_g1,c89641_g1,c29670_g1,c22759_g1,c16010_g1
GO:0008150	Biological Process	GO:0051704	multi-organism process	GO:0044706	multi-multicellular organism process	GO:0009856	pollination	79	c14383_g1,c36320_g1,c40910_g1,c36302_g4,c37445_g1,c29746_g2,c89784_g1,c35864_g2,c36506_g2,c24898_g1,c36753_g1,c89090_g1,c36340_g5,c661_g1,c46174_g1,c37035_g2,c33750_g1,c35055_g1,c23570_g3,c31590_g1,c34913_g1,c34041_g1,c23640_g1,c36701_g1,c24386_g1,c42851_g1,c26754_g1,c36032_g2,c57134_g1,c35864_g3,c25094_g1,c26586_g1,c86047_g1,c76444_g1,c35517_g4,c36506_g1,c37147_g2,c79122_g1,c36302_g3,c14727_g1,c…
GO:0008150	Biological Process	GO:0051704	multi-organism process	GO:0044766	multi-organism transport	GO:1902583	multi-organism intracellular transport	13	c28073_g1,c10262_g1,c23078_g1,c77230_g1,c19535_g1,c55728_g1,c35247_g2,c30958_g5,c16581_g1,c7118_g1,c15344_g1,c37283_g6,c37526_g2
GO:0008150	Biological Process	GO:0051704	multi-organism process	GO:0044766	multi-organism transport	GO:1902586	multi-organism intercellular transport	40	c36731_g3,c34546_g3,c27725_g1,c54039_g1,c23519_g2,c45229_g1,c43112_g1,c80508_g1,c6996_g1,c20039_g1,c53201_g1,c29574_g1,c80119_g1,c35484_g1,c28330_g2,c62213_g1,c24768_g1,c28380_g1,c35994_g1,c33935_g2,c65902_g1,c29862_g2,c10914_g1,c32825_g1,c52010_g1,c30080_g2,c35308_g2,c34144_g1,c55017_g1,c58817_g1,c47044_g1,c35947_g4,c37242_g5,c14246_g1,c10547_g1,c13692_g1,c55405_g1,c73287_g1,c35828_g1,c43752_g1
GO:0008150	Biological Process	GO:0051704	multi-organism process	GO:0044766	multi-organism transport	GO:0046794	transport of virus	53	c27725_g1,c34546_g3,c36731_g3,c77230_g1,c54039_g1,c28073_g1,c43112_g1,c80508_g1,c6996_g1,c45229_g1,c55728_g1,c23519_g2,c20039_g1,c53201_g1,c23078_g1,c29574_g1,c24768_g1,c62213_g1,c28330_g2,c15344_g1,c28380_g1,c35484_g1,c80119_g1,c65902_g1,c33935_g2,c35994_g1,c29862_g2,c10262_g1,c34144_g1,c35308_g2,c32825_g1,c10914_g1,c30080_g2,c52010_g1,c10547_g1,c13692_g1,c19535_g1,c55017_g1,c58817_g1,c47044_g1,…
GO:0008150	Biological Process	GO:0051704	multi-organism process	GO:0043901	negative regulation of multi-organism process	GO:0050687	negative regulation of defense response to virus	18	c15793_g1,c32366_g2,c22597_g2,c33713_g5,c22349_g1,c32573_g2,c36063_g1,c35302_g3,c27751_g1,c22597_g1,c13188_g1,c12802_g1,c34201_g2,c36368_g2,c43121_g1,c37456_g2,c35763_g2,c7619_g1
GO:0008150	Biological Process	GO:0051704	multi-organism process	GO:0043902	positive regulation of multi-organism process	GO:0051712	positive regulation of killing of cells of other organism	2	c20694_g1,c34163_g3
GO:0008150	Biological Process	GO:0051704	multi-organism process	GO:0044803	multi-organism membrane organization	GO:0044800	multi-organism membrane fusion	33	c31599_g1,c61411_g1,c10893_g1,c35481_g1,c34882_g1,c12227_g1,c33188_g2,c10449_g1,c33327_g3,c1525_g1,c15069_g1,c32471_g2,c28871_g2,c8060_g1,c4840_g1,c53362_g1,c21664_g1,c10793_g1,c27295_g1,c28670_g1,c868_g1,c24017_g1,c34369_g2,c24784_g1,c36134_g6,c4883_g1,c29107_g1,c23002_g1,c43558_g1,c33428_g1,c78993_g1,c34129_g10,c73346_g1
GO:0008150	Biological Process	GO:0051704	multi-organism process	GO:0044419	interspecies interaction between organisms	GO:0044403	symbiosis, encompassing mutualism through parasitism	804	c33277_g1,c17915_g1,c49961_g1,c957_g1,c28385_g1,c11236_g1,c30079_g1,c5347_g1,c65451_g1,c65872_g1,c23170_g1,c27725_g1,c24784_g1,c22156_g1,c38794_g1,c33337_g9,c36147_g4,c8449_g1,c20583_g2,c83371_g1,c30808_g1,c18605_g1,c36063_g1,c49766_g1,c37095_g1,c32455_g1,c35398_g3,c19916_g1,c78504_g1,c32982_g4,c62114_g1,c27856_g1,c78734_g1,c75077_g1,c32057_g1,c46174_g1,c35395_g2,c10621_g1,c21255_g1,c4002_g1,c457…
GO:0008150	Biological Process	GO:0051704	multi-organism process	GO:0044419	interspecies interaction between organisms	GO:0051701	interaction with host	253	c49533_g1,c80867_g1,c34882_g1,c35485_g4,c21189_g1,c36274_g3,c37303_g1,c79225_g1,c31207_g1,c37526_g2,c35763_g2,c33731_g4,c19322_g1,c58817_g1,c19535_g1,c69283_g1,c28467_g1,c36860_g6,c30828_g1,c30150_g2,c30080_g2,c22349_g1,c66797_g1,c22135_g1,c76845_g1,c50208_g1,c85203_g1,c24017_g1,c22669_g1,c32402_g1,c28380_g1,c76564_g1,c10793_g1,c57228_g1,c88031_g1,c28531_g1,c13188_g1,c20694_g1,c34202_g1,c43558_g1…
GO:0008150	Biological Process	GO:0051704	multi-organism process	GO:0044703	multi-organism reproductive process	GO:0044705	multi-organism reproductive behavior	24	c48109_g1,c61573_g1,c56646_g1,c3120_g1,c39044_g1,c27615_g1,c28472_g1,c34905_g1,c35663_g2,c25856_g1,c2602_g1,c57519_g1,c41348_g1,c37112_g1,c77598_g1,c35259_g1,c18651_g1,c33797_g1,c19855_g1,c89215_g1,c29670_g1,c89641_g1,c16010_g1,c22759_g1
GO:0008150	Biological Process	GO:0051704	multi-organism process	GO:0044703	multi-organism reproductive process	GO:0007618	mating	24	c29670_g1,c89641_g1,c22759_g1,c16010_g1,c33797_g1,c18651_g1,c19855_g1,c89215_g1,c41348_g1,c37112_g1,c77598_g1,c35259_g1,c35663_g2,c25856_g1,c2602_g1,c57519_g1,c27615_g1,c34905_g1,c28472_g1,c56646_g1,c3120_g1,c39044_g1,c48109_g1,c61573_g1
GO:0008150	Biological Process	GO:0051704	multi-organism process	GO:0044703	multi-organism reproductive process	GO:0019953	sexual reproduction	95	c31459_g2,c12621_g1,c18651_g1,c33797_g1,c394_g1,c89215_g1,c77598_g1,c41348_g1,c74241_g1,c12092_g1,c35259_g1,c39147_g1,c32655_g1,c22759_g1,c16010_g1,c61913_g1,c35431_g1,c3120_g1,c39044_g1,c10986_g1,c2602_g1,c26824_g1,c18811_g1,c38130_g1,c34905_g1,c90223_g1,c29610_g1,c35766_g1,c59496_g1,c45404_g1,c12860_g1,c80107_g1,c36793_g4,c52682_g1,c63510_g1,c28635_g1,c34424_g1,c28012_g1,c26261_g2,c82763_g1,c36…
GO:0008150	Biological Process	GO:0051704	multi-organism process	GO:0044703	multi-organism reproductive process	GO:0009856	pollination	79	c14383_g1,c36320_g1,c40910_g1,c36302_g4,c37445_g1,c29746_g2,c89784_g1,c35864_g2,c36506_g2,c24898_g1,c36753_g1,c89090_g1,c36340_g5,c661_g1,c46174_g1,c37035_g2,c33750_g1,c35055_g1,c23570_g3,c31590_g1,c34913_g1,c34041_g1,c23640_g1,c36701_g1,c24386_g1,c42851_g1,c26754_g1,c36032_g2,c57134_g1,c35864_g3,c25094_g1,c26586_g1,c86047_g1,c76444_g1,c35517_g4,c36506_g1,c37147_g2,c79122_g1,c36302_g3,c14727_g1,c…
GO:0008150	Biological Process	GO:0051704	multi-organism process	GO:0044764	multi-organism cellular process	GO:0048874	homeostasis of number of cells in a free-living population	3	c80927_g1,c35029_g1,c36918_g1
GO:0008150	Biological Process	GO:0051704	multi-organism process	GO:0044764	multi-organism cellular process	GO:0016032	viral process	583	c31647_g2,c28871_g2,c85188_g1,c53362_g1,c85328_g1,c35050_g1,c12749_g1,c32366_g2,c31864_g1,c29548_g1,c65902_g1,c86198_g1,c17278_g1,c40380_g1,c19304_g1,c56788_g1,c55405_g1,c34954_g1,c30350_g1,c9629_g1,c78960_g1,c7118_g1,c24901_g1,c35947_g4,c28017_g1,c28611_g2,c84457_g1,c12802_g1,c58887_g1,c31599_g1,c78844_g1,c34531_g5,c53589_g1,c87459_g1,c6996_g1,c22597_g2,c19362_g1,c66267_g1,c44146_g1,c36450_g1,c2…
GO:0008150	Biological Process	GO:0051704	multi-organism process	GO:0044764	multi-organism cellular process	GO:0009292	genetic transfer	8	c77854_g1,c56680_g1,c20747_g1,c37530_g1,c84038_g1,c29862_g2,c34783_g2,c59084_g1
GO:0008150	Biological Process	GO:0051704	multi-organism process	GO:0044764	multi-organism cellular process	GO:0000746	conjugation	15	c26696_g1,c34783_g2,c20197_g1,c7648_g1,c84038_g1,c29862_g2,c1990_g1,c20747_g1,c56680_g1,c11802_g1,c7358_g1,c77854_g1,c82632_g1,c36527_g1,c10765_g1
GO:0008150	Biological Process	GO:0051704	multi-organism process	GO:0044764	multi-organism cellular process	GO:1902586	multi-organism intercellular transport	40	c36731_g3,c34546_g3,c27725_g1,c54039_g1,c23519_g2,c45229_g1,c43112_g1,c80508_g1,c6996_g1,c20039_g1,c53201_g1,c29574_g1,c80119_g1,c35484_g1,c28330_g2,c62213_g1,c24768_g1,c28380_g1,c35994_g1,c33935_g2,c65902_g1,c29862_g2,c10914_g1,c32825_g1,c52010_g1,c30080_g2,c35308_g2,c34144_g1,c55017_g1,c58817_g1,c47044_g1,c35947_g4,c37242_g5,c14246_g1,c10547_g1,c13692_g1,c55405_g1,c73287_g1,c35828_g1,c43752_g1
GO:0008150	Biological Process	GO:0051704	multi-organism process	GO:0044764	multi-organism cellular process	GO:0051715	cytolysis in other organism	23	c88031_g1,c35501_g1,c55482_g1,c36772_g9,c13898_g1,c76674_g1,c79225_g1,c37303_g1,c868_g1,c13664_g1,c65872_g1,c35395_g2,c22135_g1,c20583_g2,c30683_g1,c13596_g2,c31628_g3,c16354_g1,c35640_g2,c58456_g1,c76949_g1,c26102_g1,c34572_g2
GO:0008150	Biological Process	GO:0051704	multi-organism process	GO:0044764	multi-organism cellular process	GO:0098630	aggregation of single cell organisms	2	c36001_g4,c7391_g1
GO:0008150	Biological Process	GO:0051704	multi-organism process	GO:0051707	response to other organism	GO:0052173	response to defenses of other organism involved in symbiotic interaction	31	c30945_g1,c22597_g1,c13188_g1,c36063_g1,c32573_g2,c34459_g1,c35302_g3,c15355_g1,c27751_g1,c37163_g2,c8449_g1,c32366_g2,c22597_g2,c39532_g1,c8362_g1,c33713_g5,c22349_g1,c15793_g1,c7619_g1,c62753_g1,c58460_g1,c43121_g1,c36368_g2,c37456_g2,c35763_g2,c34201_g2,c28467_g1,c69283_g1,c12802_g1,c35675_g5,c61027_g1
GO:0008150	Biological Process	GO:0051704	multi-organism process	GO:0051707	response to other organism	GO:0098542	defense response to other organism	131	c36063_g1,c35302_g3,c36259_g1,c35035_g7,c32566_g2,c51886_g1,c15793_g1,c49786_g1,c30490_g1,c35203_g4,c44395_g1,c36378_g2,c34972_g1,c24613_g1,c33374_g1,c76975_g1,c30698_g1,c29142_g1,c34530_g8,c21910_g1,c7350_g1,c45745_g1,c25269_g2,c18924_g1,c26780_g1,c35228_g2,c35457_g5,c78229_g1,c92936_g1,c32945_g1,c31879_g1,c34201_g2,c23454_g1,c57688_g1,c24175_g1,c34910_g3,c13188_g1,c30106_g1,c91209_g1,c80117_g1,…
GO:0008150	Biological Process	GO:0051704	multi-organism process	GO:0051707	response to other organism	GO:0009617	response to bacterium	104	c33897_g3,c35035_g7,c16949_g1,c52937_g1,c30490_g1,c49786_g1,c35203_g4,c56748_g1,c51886_g1,c32566_g2,c80874_g1,c33374_g1,c24613_g1,c28539_g1,c1587_g1,c44395_g1,c34972_g1,c36378_g2,c68924_g1,c30698_g1,c34530_g8,c29142_g1,c76975_g1,c75680_g1,c67866_g1,c45745_g1,c75525_g1,c7350_g1,c21910_g1,c18924_g1,c26780_g1,c36885_g3,c65902_g1,c35228_g2,c29368_g1,c36270_g1,c92936_g1,c35457_g5,c37998_g1,c14451_g1,c…
GO:0008150	Biological Process	GO:0051704	multi-organism process	GO:0051707	response to other organism	GO:0009615	response to virus	54	c15713_g2,c29598_g1,c30970_g1,c35966_g4,c57839_g1,c31256_g1,c6778_g1,c57038_g1,c34262_g1,c7619_g1,c51645_g1,c62253_g1,c258_g1,c85239_g1,c90031_g1,c43121_g1,c36368_g2,c27454_g1,c33713_g5,c35035_g11,c22597_g2,c15793_g1,c13188_g1,c37741_g1,c36259_g1,c22597_g1,c9683_g1,c35302_g3,c25720_g1,c23454_g1,c36063_g1,c24046_g2,c36113_g2,c28655_g1,c34201_g2,c79621_g1,c8345_g1,c29366_g1,c84650_g1,c12802_g1,c884…
GO:0008150	Biological Process	GO:0051704	multi-organism process	GO:0051707	response to other organism	GO:0009608	response to symbiont	1	c75324_g1
GO:0008150	Biological Process	GO:0051704	multi-organism process	GO:0051707	response to other organism	GO:0075136	response to host	31	c15793_g1,c8449_g1,c37163_g2,c32366_g2,c22597_g2,c8362_g1,c39532_g1,c33713_g5,c22349_g1,c32573_g2,c36063_g1,c35302_g3,c34459_g1,c15355_g1,c27751_g1,c30945_g1,c22597_g1,c13188_g1,c28467_g1,c69283_g1,c12802_g1,c35675_g5,c61027_g1,c34201_g2,c35763_g2,c58460_g1,c43121_g1,c37456_g2,c36368_g2,c7619_g1,c62753_g1
GO:0008150	Biological Process	GO:0051704	multi-organism process	GO:0051707	response to other organism	GO:0009620	response to fungus	15	c68924_g1,c30490_g1,c36885_g3,c35228_g2,c75324_g1,c25269_g2,c35239_g1,c66579_g1,c36557_g1,c26918_g2,c29265_g1,c33374_g1,c35228_g6,c4088_g1,c7350_g1
GO:0008150	Biological Process	GO:0051704	multi-organism process	GO:0051705	multi-organism behavior	GO:0044705	multi-organism reproductive behavior	24	c48109_g1,c61573_g1,c56646_g1,c3120_g1,c39044_g1,c27615_g1,c28472_g1,c34905_g1,c35663_g2,c25856_g1,c2602_g1,c57519_g1,c41348_g1,c37112_g1,c77598_g1,c35259_g1,c18651_g1,c33797_g1,c19855_g1,c89215_g1,c29670_g1,c89641_g1,c16010_g1,c22759_g1
GO:0008150	Biological Process	GO:0051704	multi-organism process	GO:0051705	multi-organism behavior	GO:0035737	injection of substance in to other organism	5	c54607_g1,c36987_g1,c62770_g1,c22775_g1,c26199_g2
GO:0008150	Biological Process	GO:0051704	multi-organism process	GO:0035821	modification of morphology or physiology of other organism	GO:0044531	modulation of programmed cell death in other organism	6	c35794_g3,c34163_g3,c56788_g1,c20694_g1,c31917_g1,c78408_g1
GO:0008150	Biological Process	GO:0051704	multi-organism process	GO:0035821	modification of morphology or physiology of other organism	GO:0051817	modification of morphology or physiology of other organism involved in symbiotic interaction	144	c12749_g1,c36416_g1,c14863_g1,c85328_g1,c31293_g1,c31647_g2,c14898_g2,c40380_g1,c55664_g1,c16354_g1,c27630_g1,c18643_g1,c32366_g2,c749_g1,c37456_g2,c56788_g1,c36903_g1,c19304_g1,c76313_g1,c8345_g1,c55482_g1,c3207_g1,c12802_g1,c28611_g2,c31917_g1,c15355_g1,c58456_g1,c36635_g1,c22597_g2,c30645_g1,c30658_g1,c868_g1,c22829_g2,c9447_g1,c78408_g1,c36933_g1,c36772_g9,c24438_g1,c33324_g4,c26373_g1,c76949…
GO:0008150	Biological Process	GO:0051704	multi-organism process	GO:0035821	modification of morphology or physiology of other organism	GO:0044364	disruption of cells of other organism	26	c65872_g1,c13664_g1,c76674_g1,c79225_g1,c37303_g1,c868_g1,c36772_g9,c13898_g1,c35501_g1,c88031_g1,c55482_g1,c20694_g1,c34572_g2,c35640_g2,c58456_g1,c76949_g1,c34163_g3,c26102_g1,c26899_g1,c20583_g2,c22135_g1,c30683_g1,c31628_g3,c13596_g2,c16354_g1,c35395_g2
GO:0008150	Biological Process	GO:0048518	positive regulation of biological process	GO:0002684	positive regulation of immune system process	GO:0050778	positive regulation of immune response	5	c32168_g1,c14596_g1,c36887_g1,c46724_g1,c34112_g5
GO:0008150	Biological Process	GO:0048518	positive regulation of biological process	GO:0048522	positive regulation of cellular process	GO:0045597	positive regulation of cell differentiation	2	c20064_g1,c22905_g1
GO:0008150	Biological Process	GO:0048518	positive regulation of biological process	GO:0048522	positive regulation of cellular process	GO:0010638	positive regulation of organelle organization	8	c57561_g1,c77727_g1,c51477_g1,c27230_g1,c20320_g2,c52573_g1,c27372_g1,c3284_g1
GO:0008150	Biological Process	GO:0048518	positive regulation of biological process	GO:0048522	positive regulation of cellular process	GO:0031325	positive regulation of cellular metabolic process	263	c32064_g1,c60051_g1,c14500_g1,c20453_g1,c33292_g1,c22892_g1,c44020_g1,c29141_g1,c34929_g1,c21804_g1,c56786_g1,c28442_g1,c84194_g1,c21644_g1,c70135_g1,c60342_g1,c35947_g2,c19584_g2,c16413_g1,c42835_g1,c4355_g1,c57592_g1,c63793_g1,c32134_g1,c28739_g1,c20584_g1,c29510_g1,c67593_g1,c31174_g1,c12843_g1,c40465_g1,c30180_g1,c75493_g1,c46666_g1,c29007_g1,c16447_g1,c21018_g1,c20061_g1,c20416_g1,c10592_g1,…
GO:0008150	Biological Process	GO:0048518	positive regulation of biological process	GO:0048522	positive regulation of cellular process	GO:0043243	positive regulation of protein complex disassembly	13	c19238_g2,c19238_g1,c33292_g2,c4188_g1,c32232_g1,c35856_g1,c55091_g1,c60342_g1,c23382_g1,c33292_g1,c85387_g1,c53366_g1,c90902_g1
GO:0008150	Biological Process	GO:0048518	positive regulation of biological process	GO:0048522	positive regulation of cellular process	GO:0010942	positive regulation of cell death	16	c21040_g1,c32416_g1,c28812_g1,c27985_g1,c34854_g3,c49111_g1,c34733_g3,c86033_g1,c842_g1,c50418_g1,c20694_g1,c18394_g1,c34163_g3,c20924_g1,c24199_g1,c93484_g1
GO:0008150	Biological Process	GO:0048518	positive regulation of biological process	GO:0048522	positive regulation of cellular process	GO:0010647	positive regulation of cell communication	13	c60040_g1,c27783_g1,c30538_g2,c20210_g1,c63983_g1,c75493_g1,c80315_g1,c69154_g1,c14820_g1,c1810_g1,c47332_g1,c27202_g1,c39905_g1
GO:0008150	Biological Process	GO:0048518	positive regulation of biological process	GO:0051094	positive regulation of developmental process	GO:0043938	positive regulation of sporulation	2	c20064_g1,c22905_g1
GO:0008150	Biological Process	GO:0048518	positive regulation of biological process	GO:0051094	positive regulation of developmental process	GO:0045597	positive regulation of cell differentiation	2	c20064_g1,c22905_g1
GO:0008150	Biological Process	GO:0048518	positive regulation of biological process	GO:0031343	positive regulation of cell killing	GO:0051712	positive regulation of killing of cells of other organism	2	c20694_g1,c34163_g3
GO:0008150	Biological Process	GO:0048518	positive regulation of biological process	GO:0051050	positive regulation of transport	GO:0032388	positive regulation of intracellular transport	12	c63608_g1,c34799_g2,c37210_g2,c33734_g6,c34430_g6,c34234_g1,c35692_g1,c36813_g1,c84728_g1,c36286_g2,c79874_g1,c37130_g1
GO:0008150	Biological Process	GO:0048518	positive regulation of biological process	GO:0051050	positive regulation of transport	GO:0051222	positive regulation of protein transport	12	c36286_g2,c37130_g1,c79874_g1,c36813_g1,c84728_g1,c35692_g1,c63608_g1,c34799_g2,c37210_g2,c33734_g6,c34430_g6,c34234_g1
GO:0008150	Biological Process	GO:0048518	positive regulation of biological process	GO:0048584	positive regulation of response to stimulus	GO:0009967	positive regulation of signal transduction	13	c47332_g1,c1810_g1,c39905_g1,c27202_g1,c63983_g1,c20210_g1,c60040_g1,c27783_g1,c30538_g2,c14820_g1,c69154_g1,c75493_g1,c80315_g1
GO:0008150	Biological Process	GO:0048518	positive regulation of biological process	GO:0048584	positive regulation of response to stimulus	GO:1901421	positive regulation of response to alcohol	1	c63983_g1
GO:0008150	Biological Process	GO:0048518	positive regulation of biological process	GO:0048584	positive regulation of response to stimulus	GO:0050778	positive regulation of immune response	5	c32168_g1,c14596_g1,c36887_g1,c46724_g1,c34112_g5
GO:0008150	Biological Process	GO:0048518	positive regulation of biological process	GO:0023056	positive regulation of signaling	GO:0009967	positive regulation of signal transduction	13	c47332_g1,c1810_g1,c39905_g1,c27202_g1,c63983_g1,c20210_g1,c60040_g1,c27783_g1,c30538_g2,c14820_g1,c69154_g1,c75493_g1,c80315_g1
GO:0008150	Biological Process	GO:0048518	positive regulation of biological process	GO:0051130	positive regulation of cellular component organization	GO:0043243	positive regulation of protein complex disassembly	13	c19238_g2,c19238_g1,c33292_g2,c4188_g1,c32232_g1,c35856_g1,c55091_g1,c60342_g1,c23382_g1,c33292_g1,c85387_g1,c53366_g1,c90902_g1
GO:0008150	Biological Process	GO:0048518	positive regulation of biological process	GO:0051130	positive regulation of cellular component organization	GO:0090004	positive regulation of establishment of protein localization to plasma membrane	12	c36286_g2,c37130_g1,c79874_g1,c36813_g1,c84728_g1,c35692_g1,c63608_g1,c34799_g2,c33734_g6,c37210_g2,c34234_g1,c34430_g6
GO:0008150	Biological Process	GO:0048518	positive regulation of biological process	GO:0051130	positive regulation of cellular component organization	GO:0010638	positive regulation of organelle organization	8	c57561_g1,c77727_g1,c51477_g1,c27230_g1,c20320_g2,c52573_g1,c27372_g1,c3284_g1
GO:0008150	Biological Process	GO:0048518	positive regulation of biological process	GO:0051130	positive regulation of cellular component organization	GO:0031334	positive regulation of protein complex assembly	8	c77727_g1,c57561_g1,c52573_g1,c3284_g1,c27372_g1,c20320_g2,c51477_g1,c27230_g1
GO:0008150	Biological Process	GO:0048518	positive regulation of biological process	GO:0043902	positive regulation of multi-organism process	GO:0051712	positive regulation of killing of cells of other organism	2	c20694_g1,c34163_g3
GO:0008150	Biological Process	GO:0048518	positive regulation of biological process	GO:0009893	positive regulation of metabolic process	GO:0051173	positive regulation of nitrogen compound metabolic process	110	c33681_g1,c2665_g1,c31989_g1,c26140_g1,c31399_g1,c37942_g1,c57855_g1,c18910_g1,c34537_g2,c4148_g1,c34164_g2,c69283_g1,c49602_g1,c35800_g2,c30362_g1,c35435_g1,c34153_g1,c89910_g1,c26882_g1,c33534_g1,c28313_g1,c19807_g1,c5339_g1,c33424_g1,c33236_g4,c35354_g2,c10437_g1,c64006_g1,c28578_g2,c28171_g3,c30610_g2,c78111_g1,c78981_g1,c20453_g2,c75462_g1,c10235_g1,c34860_g1,c27098_g3,c30362_g2,c51361_g1,c6…
GO:0008150	Biological Process	GO:0048518	positive regulation of biological process	GO:0009893	positive regulation of metabolic process	GO:0031325	positive regulation of cellular metabolic process	263	c32064_g1,c60051_g1,c14500_g1,c20453_g1,c33292_g1,c22892_g1,c44020_g1,c29141_g1,c34929_g1,c21804_g1,c56786_g1,c28442_g1,c84194_g1,c21644_g1,c70135_g1,c60342_g1,c35947_g2,c19584_g2,c16413_g1,c42835_g1,c4355_g1,c57592_g1,c63793_g1,c32134_g1,c28739_g1,c20584_g1,c29510_g1,c67593_g1,c31174_g1,c12843_g1,c40465_g1,c30180_g1,c75493_g1,c46666_g1,c29007_g1,c16447_g1,c21018_g1,c20061_g1,c20416_g1,c10592_g1,…
GO:0008150	Biological Process	GO:0048518	positive regulation of biological process	GO:0009893	positive regulation of metabolic process	GO:0010604	positive regulation of macromolecule metabolic process	131	c33236_g4,c35354_g2,c33424_g1,c5339_g1,c32409_g1,c28313_g1,c30362_g1,c34153_g1,c53366_g1,c34164_g2,c49602_g1,c35800_g2,c4148_g1,c57855_g1,c31399_g1,c37942_g1,c31989_g1,c26140_g1,c33681_g1,c2665_g1,c46666_g1,c34785_g2,c16447_g1,c30180_g1,c10116_g1,c15344_g1,c27205_g1,c27098_g3,c34860_g1,c30610_g2,c19238_g1,c84194_g1,c60342_g1,c36283_g1,c21644_g1,c77043_g1,c8187_g2,c4355_g1,c57592_g1,c42835_g1,c353…
GO:0008150	Biological Process	GO:0048518	positive regulation of biological process	GO:0009893	positive regulation of metabolic process	GO:0009891	positive regulation of biosynthetic process	124	c19238_g1,c6814_g1,c44012_g1,c84194_g1,c48579_g1,c35102_g2,c60342_g1,c36283_g1,c76056_g1,c93783_g1,c21644_g1,c28772_g1,c8187_g2,c42835_g1,c4355_g1,c38662_g1,c35310_g6,c87866_g1,c35544_g2,c34793_g1,c19584_g2,c32709_g1,c67593_g1,c24127_g3,c40063_g1,c23382_g1,c40465_g1,c31174_g1,c89468_g1,c28739_g1,c6309_g1,c20584_g1,c32034_g1,c4188_g1,c33555_g1,c14500_g1,c10525_g1,c82774_g1,c32064_g1,c54842_g1,c724…
GO:0008150	Biological Process	GO:0048518	positive regulation of biological process	GO:0009893	positive regulation of metabolic process	GO:0009896	positive regulation of catabolic process	125	c29921_g1,c10469_g1,c6290_g1,c23537_g1,c75807_g1,c7443_g1,c71791_g1,c57811_g1,c31820_g1,c83744_g1,c83183_g1,c23198_g1,c36778_g4,c26373_g1,c33319_g2,c17273_g1,c49902_g1,c35440_g9,c32559_g3,c29754_g1,c30298_g1,c17413_g1,c57030_g1,c23531_g1,c19626_g1,c36372_g1,c20450_g2,c66835_g1,c4545_g1,c11832_g1,c74328_g1,c56722_g1,c31213_g2,c15959_g1,c30278_g1,c15118_g1,c23643_g1,c35470_g3,c35447_g1,c32752_g1,c1…
GO:0008150	Biological Process	GO:0001906	cell killing	GO:0031640	killing of cells of other organism	GO:0051709	regulation of killing of cells of other organism	2	c20694_g1,c34163_g3
GO:0008150	Biological Process	GO:0001906	cell killing	GO:0031640	killing of cells of other organism	GO:0051715	cytolysis in other organism	23	c88031_g1,c35501_g1,c55482_g1,c36772_g9,c13898_g1,c76674_g1,c79225_g1,c37303_g1,c868_g1,c13664_g1,c65872_g1,c35395_g2,c22135_g1,c20583_g2,c30683_g1,c13596_g2,c31628_g3,c16354_g1,c35640_g2,c58456_g1,c76949_g1,c26102_g1,c34572_g2
GO:0008150	Biological Process	GO:0001906	cell killing	GO:0031640	killing of cells of other organism	GO:0051712	positive regulation of killing of cells of other organism	2	c20694_g1,c34163_g3
GO:0008150	Biological Process	GO:0001906	cell killing	GO:0031640	killing of cells of other organism	GO:0051883	killing of cells in other organism involved in symbiotic interaction	25	c34572_g2,c20694_g1,c26102_g1,c76949_g1,c34163_g3,c35640_g2,c58456_g1,c31628_g3,c16354_g1,c13596_g2,c20583_g2,c22135_g1,c30683_g1,c35395_g2,c65872_g1,c13664_g1,c868_g1,c37303_g1,c76674_g1,c79225_g1,c36772_g9,c13898_g1,c55482_g1,c88031_g1,c35501_g1
GO:0008150	Biological Process	GO:0001906	cell killing	GO:0031341	regulation of cell killing	GO:0031343	positive regulation of cell killing	2	c20694_g1,c34163_g3
GO:0008150	Biological Process	GO:0001906	cell killing	GO:0031341	regulation of cell killing	GO:0051709	regulation of killing of cells of other organism	2	c20694_g1,c34163_g3
GO:0008150	Biological Process	GO:0001906	cell killing	GO:0031343	positive regulation of cell killing	GO:0051712	positive regulation of killing of cells of other organism	2	c20694_g1,c34163_g3
GO:0008150	Biological Process	GO:0008152	metabolic process	GO:0044710	single-organism metabolic process	GO:0006281	DNA repair	192	c35386_g6,c34358_g9,c32306_g1,c34600_g1,c25052_g1,c37327_g3,c31937_g1,c51989_g1,c49107_g1,c12064_g1,c86474_g1,c37816_g1,c76719_g1,c91914_g1,c34100_g2,c26675_g1,c40299_g1,c45907_g1,c14428_g1,c29315_g1,c32168_g3,c9708_g1,c9545_g1,c36760_g1,c24327_g1,c59121_g1,c36311_g1,c37005_g5,c51520_g1,c29235_g1,c27161_g1,c57598_g1,c57323_g1,c45729_g1,c28550_g1,c60020_g1,c37871_g1,c15884_g1,c65536_g1,c24657_g1,c…
GO:0008150	Biological Process	GO:0008152	metabolic process	GO:0044710	single-organism metabolic process	GO:0042197	halogenated hydrocarbon metabolic process	49	c34719_g1,c60184_g1,c30423_g1,c85234_g1,c61169_g1,c14573_g1,c53553_g1,c37147_g2,c35165_g7,c7310_g1,c24698_g1,c26148_g1,c29352_g1,c54808_g1,c75525_g1,c19166_g1,c47015_g1,c53826_g1,c33732_g1,c89758_g1,c23271_g1,c79814_g1,c34139_g1,c35761_g1,c55718_g1,c29274_g1,c33028_g2,c33524_g1,c22775_g1,c10173_g1,c76280_g1,c59802_g1,c26734_g1,c70730_g1,c29352_g2,c91235_g1,c29720_g1,c35069_g2,c27756_g1,c87557_g1,…
GO:0008150	Biological Process	GO:0008152	metabolic process	GO:0044710	single-organism metabolic process	GO:0044723	single-organism carbohydrate metabolic process	1396	c36001_g4,c35747_g2,c30098_g2,c93207_g1,c38988_g1,c85620_g1,c22452_g1,c16643_g1,c21402_g1,c86581_g1,c34298_g1,c36111_g1,c24111_g1,c29804_g1,c77754_g1,c25276_g1,c37836_g1,c27656_g1,c47216_g1,c34670_g2,c21255_g1,c32636_g2,c6650_g1,c34512_g2,c37425_g4,c22001_g1,c36637_g4,c34441_g1,c5130_g1,c36621_g5,c18605_g1,c60916_g1,c31968_g1,c37128_g1,c27725_g1,c79076_g1,c17627_g1,c55131_g1,c32834_g3,c17455_g2,c…
GO:0008150	Biological Process	GO:0008152	metabolic process	GO:0044710	single-organism metabolic process	GO:0019296	coenzyme M metabolic process	5	c77664_g1,c73319_g1,c33633_g2,c15449_g1,c32338_g1
GO:0008150	Biological Process	GO:0008152	metabolic process	GO:0044710	single-organism metabolic process	GO:0031050	dsRNA fragmentation	2	c8345_g1,c61981_g1
GO:0008150	Biological Process	GO:0008152	metabolic process	GO:0044710	single-organism metabolic process	GO:0023014	signal transduction by phosphorylation	15	c45272_g1,c19205_g1,c27202_g1,c37973_g1,c35857_g2,c35593_g8,c1810_g1,c75493_g1,c80315_g1,c71466_g1,c35203_g2,c69154_g1,c57592_g1,c27783_g1,c60040_g1
GO:0008150	Biological Process	GO:0008152	metabolic process	GO:0044710	single-organism metabolic process	GO:0006081	cellular aldehyde metabolic process	74	c17773_g1,c32868_g2,c17336_g1,c30544_g1,c34071_g1,c38579_g1,c63957_g1,c35412_g3,c18431_g1,c26258_g1,c32553_g2,c52410_g1,c53523_g1,c2009_g1,c2910_g1,c29759_g1,c91291_g1,c85143_g1,c34220_g1,c63644_g1,c46185_g1,c36485_g4,c88378_g1,c89653_g1,c13672_g1,c78967_g1,c35157_g1,c63786_g1,c32461_g1,c43131_g1,c33866_g1,c42620_g1,c31482_g1,c5479_g1,c35714_g1,c35976_g1,c37158_g3,c35303_g2,c35986_g1,c63108_g1,c2…
GO:0008150	Biological Process	GO:0008152	metabolic process	GO:0044710	single-organism metabolic process	GO:0055114	oxidation-reduction process	680	c31701_g1,c64115_g1,c33802_g1,c47950_g1,c30166_g1,c31796_g2,c86242_g1,c36320_g1,c25936_g1,c34941_g1,c25476_g1,c34644_g3,c31708_g1,c31075_g1,c27677_g2,c12281_g1,c80535_g1,c31035_g1,c36036_g1,c41288_g1,c32834_g2,c61424_g1,c75470_g1,c32831_g1,c93889_g1,c86678_g1,c56777_g1,c36491_g2,c75621_g1,c64756_g1,c37456_g3,c17186_g1,c36214_g3,c65890_g1,c33084_g1,c35210_g4,c28983_g1,c32912_g1,c71014_g1,c5250_g1,…
GO:0008150	Biological Process	GO:0008152	metabolic process	GO:0044710	single-organism metabolic process	GO:0044281	small molecule metabolic process	4484	c17321_g1,c34178_g1,c30890_g1,c26195_g1,c25643_g1,c28227_g1,c18759_g1,c36804_g5,c50630_g1,c83200_g1,c72303_g1,c43765_g1,c20468_g1,c66800_g1,c31418_g1,c32499_g7,c82051_g1,c15737_g1,c29896_g1,c66924_g1,c28343_g1,c33817_g1,c69562_g1,c20004_g1,c35289_g3,c4572_g1,c33193_g1,c13151_g1,c33185_g1,c22199_g1,c32866_g3,c32420_g1,c25947_g1,c36337_g5,c33361_g5,c68312_g1,c35801_g1,c32682_g1,c32124_g3,c55032_g1,…
759_g1,c36947_g2,c36719_g3,c26685_g1,c26480_g1,c21404_g1,c32476_g2,c47_g1,c92312_g1,c26189_g1,c32391_g1,c29808_g1,c33990_g2,c90184_g1,c34168_g1,c31914_g1,c26544_g1,c25517_g1,c1326_g1,c29947_g1,c6593_g1,c84464_g1,c1948_g1,c27976_g2,c30933_g1,c34043_g4,c78127_g1,c67741_g1,c17746_g1,c12899_g1,c91435_g1,c41844_g1,c35552_g1,c36784_g1,c35337_g3,c17654_g1,c28985_g1,c7619_g1,c33475_g1,c80944_g1,c36665_g2…
GO:0008150	Biological Process	GO:0008152	metabolic process	GO:0044710	single-organism metabolic process	GO:0030261	chromosome condensation	10	c10894_g1,c30471_g1,c1437_g1,c77734_g1,c678_g1,c3652_g1,c32250_g1,c87342_g1,c9611_g1,c77029_g1
GO:0008150	Biological Process	GO:0008152	metabolic process	GO:0044710	single-organism metabolic process	GO:1901568	fatty acid derivative metabolic process	14	c34862_g2,c16415_g1,c68069_g1,c18734_g1,c34862_g5,c68470_g1,c37401_g3,c84898_g1,c34862_g7,c210_g1,c90204_g1,c27555_g2,c27555_g1,c24047_g2
GO:0008150	Biological Process	GO:0008152	metabolic process	GO:0044710	single-organism metabolic process	GO:0006629	lipid metabolic process	1413	c35320_g7,c33980_g2,c77768_g1,c34114_g1,c37111_g3,c34048_g5,c51971_g1,c29100_g1,c36340_g1,c36636_g1,c29633_g1,c30204_g1,c31171_g1,c93810_g1,c85206_g1,c23719_g1,c29363_g1,c33836_g1,c44285_g1,c27343_g1,c55880_g1,c33439_g1,c30959_g1,c36837_g4,c19433_g1,c29962_g1,c30731_g1,c36476_g2,c28297_g1,c17206_g1,c30628_g1,c28325_g1,c195_g1,c35513_g11,c26871_g1,c3907_g1,c71718_g1,c25625_g1,c90084_g1,c13670_g1,c…
GO:0008150	Biological Process	GO:0008152	metabolic process	GO:0044710	single-organism metabolic process	GO:0015977	carbon fixation	34	c5479_g1,c35976_g1,c35714_g1,c34335_g5,c62199_g1,c71383_g1,c54086_g1,c59700_g1,c24874_g2,c16909_g1,c91144_g1,c61192_g1,c37185_g1,c29174_g1,c88445_g1,c28948_g1,c30936_g1,c32461_g1,c24874_g3,c32441_g1,c63786_g1,c27659_g1,c32553_g2,c36506_g3,c41269_g1,c63644_g1,c37185_g2,c87669_g1,c19528_g1,c34064_g2,c27677_g2,c58416_g1,c17795_g1,c37185_g5
GO:0008150	Biological Process	GO:0008152	metabolic process	GO:0044710	single-organism metabolic process	GO:1901657	glycosyl compound metabolic process	1384	c52985_g1,c34589_g1,c43248_g1,c25167_g1,c30795_g1,c23424_g1,c49113_g1,c14334_g1,c12126_g1,c23117_g1,c52359_g1,c19483_g1,c28986_g1,c91662_g1,c36507_g5,c35159_g5,c26731_g1,c26314_g1,c37146_g5,c7197_g1,c36302_g7,c93123_g1,c31132_g1,c39023_g1,c36508_g1,c42969_g1,c37420_g7,c28558_g1,c53497_g1,c81764_g1,c11311_g1,c19074_g1,c12899_g1,c59111_g1,c68645_g1,c35091_g3,c23697_g1,c34043_g4,c88921_g1,c158_g1,c6…
GO:0008150	Biological Process	GO:0008152	metabolic process	GO:0044710	single-organism metabolic process	GO:0000723	telomere maintenance	8	c35505_g1,c2815_g1,c51287_g1,c79384_g1,c26634_g1,c25848_g1,c39387_g1,c30819_g1
GO:0008150	Biological Process	GO:0008152	metabolic process	GO:0044710	single-organism metabolic process	GO:0044711	single-organism biosynthetic process	2745	c25262_g1,c75595_g1,c36761_g1,c26066_g1,c88999_g1,c25292_g2,c36274_g3,c18056_g1,c31390_g1,c29862_g1,c45352_g1,c72598_g1,c55109_g1,c30130_g1,c36266_g2,c50728_g1,c70111_g1,c92349_g1,c24967_g1,c32023_g1,c73319_g1,c61311_g1,c34772_g3,c34611_g4,c33623_g2,c28365_g1,c22559_g1,c31385_g2,c30037_g1,c36685_g1,c1766_g1,c3017_g1,c42225_g1,c32551_g1,c36648_g5,c27634_g1,c9926_g1,c36951_g1,c93003_g1,c32923_g1,c3…
GO:0008150	Biological Process	GO:0008152	metabolic process	GO:0044710	single-organism metabolic process	GO:0044712	single-organism catabolic process	1062	c29172_g1,c55131_g1,c32834_g3,c89220_g1,c32673_g3,c24337_g1,c34313_g2,c38668_g1,c30548_g3,c24161_g1,c35809_g3,c17362_g1,c41098_g1,c55674_g1,c27170_g1,c32470_g1,c58262_g1,c56883_g1,c81336_g1,c36598_g7,c74063_g1,c33929_g1,c30523_g1,c18165_g1,c86836_g1,c34591_g1,c16731_g1,c33223_g1,c35470_g1,c35931_g2,c68798_g1,c77759_g1,c41762_g1,c53462_g1,c30147_g1,c34824_g2,c34298_g1,c78504_g1,c35809_g2,c90236_g1…
GO:0008150	Biological Process	GO:0008152	metabolic process	GO:0044710	single-organism metabolic process	GO:0019748	secondary metabolic process	151	c85217_g1,c45480_g1,c43397_g1,c35574_g7,c15533_g1,c22392_g1,c78967_g1,c9030_g1,c34048_g4,c45352_g1,c71812_g1,c66016_g1,c75595_g1,c90868_g1,c242_g1,c4684_g1,c15170_g1,c15051_g1,c23587_g1,c30359_g1,c36274_g2,c58267_g1,c35963_g3,c33903_g7,c35433_g8,c29958_g1,c7104_g1,c30037_g1,c32205_g2,c33382_g2,c31656_g1,c43254_g1,c21780_g1,c56170_g1,c32930_g3,c2475_g1,c88770_g1,c34540_g4,c50768_g1,c22549_g1,c3407…
GO:0008150	Biological Process	GO:0008152	metabolic process	GO:0044710	single-organism metabolic process	GO:0043446	cellular alkane metabolic process	65	c48947_g1,c37033_g1,c80360_g1,c15336_g1,c28683_g2,c54067_g1,c32673_g5,c15326_g1,c29914_g1,c76266_g1,c17273_g2,c9974_g1,c3604_g1,c14865_g1,c7619_g1,c27759_g1,c8422_g1,c26351_g2,c33188_g2,c73321_g1,c37283_g7,c67175_g1,c86821_g1,c37328_g1,c65919_g1,c35218_g1,c2215_g1,c36895_g4,c29581_g1,c30597_g1,c34402_g2,c36654_g7,c79229_g1,c46185_g1,c19626_g1,c9521_g1,c21461_g1,c90865_g1,c30597_g2,c36036_g1,c7096…
GO:0008150	Biological Process	GO:0008152	metabolic process	GO:0044710	single-organism metabolic process	GO:0016570	histone modification	27	c50504_g1,c14972_g1,c30105_g1,c93001_g1,c19632_g1,c29257_g1,c26770_g2,c16889_g1,c22517_g1,c3125_g1,c31500_g1,c33375_g1,c14091_g1,c32601_g1,c35931_g2,c36381_g1,c24916_g1,c55623_g1,c29728_g2,c19458_g1,c30224_g1,c36472_g3,c7924_g1,c9801_g1,c8568_g1,c36309_g1,c36472_g1
GO:0008150	Biological Process	GO:0008152	metabolic process	GO:0044710	single-organism metabolic process	GO:0042440	pigment metabolic process	350	c67741_g1,c31423_g3,c23103_g2,c27060_g1,c8586_g1,c34263_g2,c35613_g1,c29711_g1,c72600_g1,c79099_g1,c17278_g1,c86198_g1,c37251_g1,c18049_g1,c35661_g6,c32081_g1,c30771_g1,c32329_g1,c93006_g1,c88332_g1,c36038_g1,c33488_g2,c35749_g1,c28976_g1,c5411_g1,c17982_g2,c12338_g1,c36683_g1,c86013_g1,c22892_g1,c35361_g1,c24051_g1,c30632_g1,c36069_g3,c76271_g1,c36222_g8,c27970_g1,c32601_g1,c35719_g2,c23733_g1,c…
GO:0008150	Biological Process	GO:0008152	metabolic process	GO:0032259	methylation	GO:0043414	macromolecule methylation	181	c32354_g1,c27359_g1,c36381_g1,c32601_g1,c85941_g1,c30755_g1,c21832_g1,c22517_g1,c17060_g1,c31607_g1,c25778_g1,c32671_g1,c19038_g1,c32354_g2,c30846_g1,c4105_g1,c23352_g1,c5919_g1,c24347_g1,c32020_g1,c62873_g1,c33471_g1,c73218_g1,c34835_g2,c36074_g2,c61831_g1,c33375_g1,c69982_g1,c40120_g1,c32081_g1,c30997_g2,c69885_g1,c35362_g1,c37184_g5,c29257_g1,c49325_g1,c29024_g2,c35436_g1,c36111_g5,c37767_g1,c…
GO:0008150	Biological Process	GO:0008152	metabolic process	GO:0006807	nitrogen compound metabolic process	GO:0051171	regulation of nitrogen compound metabolic process	2995	c71134_g1,c32921_g2,c22624_g1,c32496_g1,c33334_g1,c35883_g5,c28702_g2,c82774_g1,c74022_g1,c33412_g1,c37270_g1,c35679_g1,c35758_g1,c50707_g1,c20949_g1,c19337_g1,c92608_g1,c17792_g1,c26104_g1,c25535_g2,c68319_g1,c13342_g1,c28294_g1,c12904_g1,c36653_g1,c42298_g1,c64437_g1,c29710_g1,c18565_g1,c21758_g1,c60606_g1,c34698_g1,c6328_g1,c62567_g1,c69687_g1,c50719_g1,c9801_g1,c18704_g1,c30754_g1,c13521_g1,c…
GO:0008150	Biological Process	GO:0008152	metabolic process	GO:0006807	nitrogen compound metabolic process	GO:0051173	positive regulation of nitrogen compound metabolic process	110	c33681_g1,c2665_g1,c31989_g1,c26140_g1,c31399_g1,c37942_g1,c57855_g1,c18910_g1,c34537_g2,c4148_g1,c34164_g2,c69283_g1,c49602_g1,c35800_g2,c30362_g1,c35435_g1,c34153_g1,c89910_g1,c26882_g1,c33534_g1,c28313_g1,c19807_g1,c5339_g1,c33424_g1,c33236_g4,c35354_g2,c10437_g1,c64006_g1,c28578_g2,c28171_g3,c30610_g2,c78111_g1,c78981_g1,c20453_g2,c75462_g1,c10235_g1,c34860_g1,c27098_g3,c30362_g2,c51361_g1,c6…
GO:0008150	Biological Process	GO:0008152	metabolic process	GO:0006807	nitrogen compound metabolic process	GO:0051172	negative regulation of nitrogen compound metabolic process	89	c86759_g1,c5970_g1,c87360_g1,c31659_g1,c9317_g1,c40966_g1,c57958_g1,c83889_g1,c35664_g1,c39821_g1,c62097_g1,c14825_g1,c30462_g1,c33835_g1,c43696_g1,c84593_g1,c38953_g1,c88274_g1,c28803_g1,c36915_g5,c37302_g5,c36035_g1,c19940_g1,c31554_g1,c58488_g1,c35985_g2,c9022_g1,c35830_g4,c68879_g1,c8345_g1,c13736_g1,c36889_g4,c35389_g9,c31998_g1,c32529_g1,c35286_g3,c33815_g4,c28311_g1,c24593_g1,c27573_g1,c72…
GO:0008150	Biological Process	GO:0008152	metabolic process	GO:0006807	nitrogen compound metabolic process	GO:0046209	nitric oxide metabolic process	3	c27940_g1,c30108_g2,c35720_g2
GO:0008150	Biological Process	GO:0008152	metabolic process	GO:0006807	nitrogen compound metabolic process	GO:0034641	cellular nitrogen compound metabolic process	8566	c34204_g1,c28624_g1,c21122_g1,c47423_g1,c77057_g1,c35664_g1,c15515_g1,c50680_g1,c74168_g1,c30707_g1,c67078_g1,c42796_g1,c36264_g2,c13975_g1,c37201_g1,c25146_g1,c31507_g2,c28391_g1,c38926_g1,c38078_g1,c19605_g1,c36328_g1,c26400_g1,c31009_g4,c67496_g1,c25378_g1,c68830_g1,c24397_g2,c32250_g1,c36671_g1,c36279_g1,c22604_g2,c12659_g1,c37395_g3,c92946_g1,c45069_g1,c42702_g1,c49796_g1,c11657_g1,c58716_g1…
,c33729_g2,c31849_g1,c35061_g3,c17038_g1,c26375_g1,c35329_g1,c65533_g1,c24592_g1,c35794_g3,c37451_g3,c25008_g1,c31611_g1,c22724_g1,c31399_g1,c25450_g1,c36134_g4,c9828_g1,c34231_g4,c37722_g1,c35541_g5,c36978_g1,c23198_g1,c15676_g1,c78011_g1,c35287_g1,c34512_g2,c81070_g1,c40744_g1,c34845_g4,c29618_g1,c37029_g3,c11885_g1,c20229_g1,c79076_g1,c28580_g1,c68193_g1,c32207_g3,c23724_g1,c24442_g1,c21996_g1…
80_g7,c36001_g4,c49973_g1,c78504_g1,c16643_g1,c14573_g1,c47216_g1,c6616_g1,c14077_g1,c35802_g2,c61649_g1,c85078_g1,c39016_g1,c29705_g1,c34591_g1,c34385_g5,c17433_g1,c69516_g1,c31644_g1,c23043_g2,c89767_g1,c36598_g7,c81336_g1,c47901_g1,c34930_g3,c7023_g1,c79505_g1,c36602_g1,c36491_g1,c25547_g2,c26052_g1,c1842_g1,c27318_g1,c37098_g1,c5468_g1,c76845_g1,c32566_g3,c30397_g1,c13137_g1,c27170_g1,c68839_…
GO:0008150	Biological Process	GO:0008152	metabolic process	GO:0006807	nitrogen compound metabolic process	GO:0071941	nitrogen cycle metabolic process	29	c72723_g1,c29864_g2,c31387_g1,c29274_g1,c12421_g1,c5536_g1,c29020_g1,c19300_g1,c81378_g1,c21787_g1,c23364_g1,c79902_g1,c30895_g2,c36153_g6,c34042_g1,c34126_g5,c72247_g1,c1614_g1,c27845_g1,c56263_g1,c21780_g1,c28105_g1,c23791_g1,c31671_g2,c28671_g1,c34729_g2,c22775_g1,c27613_g1,c57174_g1
GO:0008150	Biological Process	GO:0008152	metabolic process	GO:0006807	nitrogen compound metabolic process	GO:2001057	reactive nitrogen species metabolic process	10	c34636_g2,c31671_g2,c1439_g1,c29813_g1,c15250_g1,c5536_g1,c43065_g1,c47894_g1,c91614_g1,c46070_g1
GO:0008150	Biological Process	GO:0008152	metabolic process	GO:0006807	nitrogen compound metabolic process	GO:1901564	organonitrogen compound metabolic process	4515	c35163_g1,c30875_g1,c92231_g1,c64518_g1,c5136_g1,c36058_g2,c37216_g2,c26859_g1,c15915_g1,c77470_g1,c31437_g1,c38556_g1,c35670_g1,c32453_g2,c27136_g1,c36494_g2,c29508_g1,c75491_g1,c23903_g1,c35004_g1,c13556_g1,c25860_g2,c30357_g2,c19106_g1,c16033_g1,c6755_g1,c34337_g3,c69301_g1,c74684_g1,c27114_g1,c25112_g1,c33802_g2,c35570_g1,c74207_g1,c57132_g1,c35364_g2,c21950_g1,c37039_g2,c36367_g3,c2829_g1,c6…
8924_g1,c33979_g1,c69555_g1,c32206_g2,c16260_g1,c33655_g2,c14349_g1,c38256_g1,c32423_g2,c92414_g1,c36903_g2,c33980_g2,c9448_g1,c47859_g1,c40267_g1,c87279_g1,c35296_g1,c35407_g1,c16488_g1,c20777_g1,c71991_g1,c19433_g1,c11829_g1,c16704_g1,c27947_g1,c29363_g1,c27343_g1,c35838_g1,c36942_g4,c35318_g1,c71335_g1,c49191_g1,c19035_g1,c27467_g1,c34718_g1,c26716_g2,c36855_g9,c28947_g1,c3270_g2,c32191_g1,c27…
GO:0008150	Biological Process	GO:0008152	metabolic process	GO:0009058	biosynthetic process	GO:1901576	organic substance biosynthetic process	7841	c22169_g1,c13339_g1,c91510_g1,c36899_g5,c23839_g1,c93874_g1,c33927_g3,c36519_g4,c62775_g1,c33335_g1,c31299_g1,c75940_g1,c23848_g1,c70722_g1,c33459_g1,c31761_g1,c22475_g2,c59743_g1,c90632_g1,c21638_g1,c13756_g1,c49238_g1,c29485_g1,c29624_g1,c3497_g1,c20400_g1,c59524_g1,c31569_g1,c43567_g1,c35339_g1,c26841_g1,c26975_g1,c27494_g1,c57946_g1,c85585_g1,c30577_g1,c20145_g1,c26629_g1,c29281_g1,c30243_g1,…
26_g1,c34920_g1,c37306_g3,c18112_g1,c17816_g1,c34214_g1,c29207_g1,c28796_g1,c68462_g1,c84427_g1,c33447_g1,c34477_g1,c8187_g2,c28723_g1,c26438_g1,c57567_g1,c11824_g1,c29198_g1,c14907_g1,c31823_g2,c29572_g2,c83213_g1,c57020_g1,c31766_g1,c24050_g1,c36788_g1,c11192_g1,c74375_g1,c1717_g1,c61502_g1,c37010_g1,c58705_g1,c34741_g2,c25860_g1,c744_g1,c34434_g4,c28628_g1,c89108_g1,c56833_g1,c13575_g1,c18783_…
,c33424_g1,c66835_g1,c30120_g1,c51293_g1,c84956_g1,c37070_g2,c21783_g1,c22649_g2,c2237_g1,c36293_g3,c67370_g1,c3469_g1,c29572_g3,c20610_g1,c32069_g1,c29185_g1,c77372_g1,c3655_g1,c27105_g1,c7021_g1,c20902_g1,c61408_g1,c23187_g1,c86150_g1,c10911_g1,c1302_g1,c68084_g1,c73065_g1,c56777_g1,c34154_g3,c9607_g1,c8676_g1,c31291_g1,c68560_g1,c35720_g3,c20434_g2,c29949_g2,c81072_g1,c60323_g1,c6692_g1,c67012…
GO:0008150	Biological Process	GO:0008152	metabolic process	GO:0009058	biosynthetic process	GO:0044249	cellular biosynthetic process	7602	c24371_g1,c21553_g1,c18633_g1,c33682_g2,c23742_g1,c28029_g1,c35286_g3,c36929_g4,c59681_g1,c35893_g2,c35491_g1,c12589_g1,c38235_g1,c18152_g1,c33434_g1,c25286_g2,c25340_g1,c34010_g2,c29736_g1,c39915_g1,c40226_g1,c17967_g1,c36921_g4,c32252_g1,c93974_g1,c1123_g1,c79145_g1,c80428_g1,c31885_g1,c24507_g1,c25992_g1,c22923_g1,c88183_g1,c30180_g2,c30151_g2,c32006_g2,c61370_g1,c36305_g1,c67904_g1,c3667_g1,c…
1,c4553_g1,c77989_g1,c4167_g1,c93027_g1,c571_g1,c32707_g1,c26365_g1,c32546_g2,c37266_g2,c35767_g4,c13693_g1,c36947_g2,c26685_g1,c36719_g3,c35008_g4,c31866_g1,c21012_g1,c36654_g7,c35925_g4,c25167_g1,c31360_g2,c23424_g1,c30228_g1,c75769_g1,c4148_g1,c26993_g1,c17866_g2,c6149_g1,c88536_g1,c76603_g1,c37146_g5,c7197_g1,c30152_g2,c58095_g1,c22164_g1,c30531_g2,c18831_g1,c75971_g1,c37087_g1,c28728_g1,c252…
4_g1,c35404_g1,c34574_g1,c34782_g3,c32601_g1,c30842_g1,c9395_g1,c1014_g1,c36650_g4,c35818_g1,c28682_g1,c16642_g1,c17200_g1,c55037_g1,c32890_g6,c19023_g2,c28803_g1,c86875_g1,c5040_g1,c68573_g1,c36003_g2,c33236_g4,c88863_g1,c50699_g1,c24860_g1,c9568_g1,c14714_g1,c24673_g1,c36160_g1,c21690_g1,c35528_g2,c5831_g1,c452_g1,c36163_g1,c7343_g1,c32537_g2,c8629_g1,c790_g1,c35420_g1,c88482_g1,c33036_g1,c8852…
GO:0008150	Biological Process	GO:0008152	metabolic process	GO:0009058	biosynthetic process	GO:0042446	hormone biosynthetic process	1	c32866_g2
GO:0008150	Biological Process	GO:0008152	metabolic process	GO:0009058	biosynthetic process	GO:0009891	positive regulation of biosynthetic process	124	c19238_g1,c6814_g1,c44012_g1,c84194_g1,c48579_g1,c35102_g2,c60342_g1,c36283_g1,c76056_g1,c93783_g1,c21644_g1,c28772_g1,c8187_g2,c42835_g1,c4355_g1,c38662_g1,c35310_g6,c87866_g1,c35544_g2,c34793_g1,c19584_g2,c32709_g1,c67593_g1,c24127_g3,c40063_g1,c23382_g1,c40465_g1,c31174_g1,c89468_g1,c28739_g1,c6309_g1,c20584_g1,c32034_g1,c4188_g1,c33555_g1,c14500_g1,c10525_g1,c82774_g1,c32064_g1,c54842_g1,c724…
GO:0008150	Biological Process	GO:0008152	metabolic process	GO:0009058	biosynthetic process	GO:0009890	negative regulation of biosynthetic process	87	c9317_g1,c40966_g1,c57958_g1,c35664_g1,c80407_g1,c86759_g1,c5970_g1,c87360_g1,c31659_g1,c35404_g1,c39821_g1,c66240_g1,c14825_g1,c62097_g1,c30462_g1,c33835_g1,c84593_g1,c43696_g1,c38953_g1,c88274_g1,c28803_g1,c36915_g5,c37302_g5,c13736_g1,c36889_g4,c35389_g9,c32529_g1,c31998_g1,c35286_g3,c58488_g1,c31554_g1,c28720_g1,c35985_g2,c9022_g1,c68879_g1,c35830_g4,c28720_g2,c8345_g1,c32168_g2,c59273_g1,c28…
GO:0008150	Biological Process	GO:0008152	metabolic process	GO:0009058	biosynthetic process	GO:0009889	regulation of biosynthetic process	2831	c21707_g1,c1717_g1,c7603_g1,c34360_g7,c35731_g7,c56833_g1,c14672_g1,c24050_g1,c34256_g2,c57020_g1,c31766_g1,c29572_g2,c83213_g1,c31823_g2,c2822_g2,c22597_g1,c34860_g1,c36788_g1,c33799_g1,c23794_g1,c26422_g1,c53366_g1,c33716_g1,c61627_g1,c31877_g3,c11832_g1,c42706_g1,c34811_g3,c33069_g1,c74029_g1,c35105_g1,c33238_g1,c1445_g1,c60257_g1,c28702_g1,c36481_g1,c13897_g1,c85013_g1,c89762_g1,c84941_g1,c20…
GO:0008150	Biological Process	GO:0008152	metabolic process	GO:0009058	biosynthetic process	GO:0044711	single-organism biosynthetic process	2745	c25262_g1,c75595_g1,c36761_g1,c26066_g1,c88999_g1,c25292_g2,c36274_g3,c18056_g1,c31390_g1,c29862_g1,c45352_g1,c72598_g1,c55109_g1,c30130_g1,c36266_g2,c50728_g1,c70111_g1,c92349_g1,c24967_g1,c32023_g1,c73319_g1,c61311_g1,c34772_g3,c34611_g4,c33623_g2,c28365_g1,c22559_g1,c31385_g2,c30037_g1,c36685_g1,c1766_g1,c3017_g1,c42225_g1,c32551_g1,c36648_g5,c27634_g1,c9926_g1,c36951_g1,c93003_g1,c32923_g1,c3…
GO:0008150	Biological Process	GO:0008152	metabolic process	GO:0009893	positive regulation of metabolic process	GO:0051173	positive regulation of nitrogen compound metabolic process	110	c33681_g1,c2665_g1,c31989_g1,c26140_g1,c31399_g1,c37942_g1,c57855_g1,c18910_g1,c34537_g2,c4148_g1,c34164_g2,c69283_g1,c49602_g1,c35800_g2,c30362_g1,c35435_g1,c34153_g1,c89910_g1,c26882_g1,c33534_g1,c28313_g1,c19807_g1,c5339_g1,c33424_g1,c33236_g4,c35354_g2,c10437_g1,c64006_g1,c28578_g2,c28171_g3,c30610_g2,c78111_g1,c78981_g1,c20453_g2,c75462_g1,c10235_g1,c34860_g1,c27098_g3,c30362_g2,c51361_g1,c6…
GO:0008150	Biological Process	GO:0008152	metabolic process	GO:0009893	positive regulation of metabolic process	GO:0031325	positive regulation of cellular metabolic process	263	c32064_g1,c60051_g1,c14500_g1,c20453_g1,c33292_g1,c22892_g1,c44020_g1,c29141_g1,c34929_g1,c21804_g1,c56786_g1,c28442_g1,c84194_g1,c21644_g1,c70135_g1,c60342_g1,c35947_g2,c19584_g2,c16413_g1,c42835_g1,c4355_g1,c57592_g1,c63793_g1,c32134_g1,c28739_g1,c20584_g1,c29510_g1,c67593_g1,c31174_g1,c12843_g1,c40465_g1,c30180_g1,c75493_g1,c46666_g1,c29007_g1,c16447_g1,c21018_g1,c20061_g1,c20416_g1,c10592_g1,…
GO:0008150	Biological Process	GO:0008152	metabolic process	GO:0009893	positive regulation of metabolic process	GO:0010604	positive regulation of macromolecule metabolic process	131	c33236_g4,c35354_g2,c33424_g1,c5339_g1,c32409_g1,c28313_g1,c30362_g1,c34153_g1,c53366_g1,c34164_g2,c49602_g1,c35800_g2,c4148_g1,c57855_g1,c31399_g1,c37942_g1,c31989_g1,c26140_g1,c33681_g1,c2665_g1,c46666_g1,c34785_g2,c16447_g1,c30180_g1,c10116_g1,c15344_g1,c27205_g1,c27098_g3,c34860_g1,c30610_g2,c19238_g1,c84194_g1,c60342_g1,c36283_g1,c21644_g1,c77043_g1,c8187_g2,c4355_g1,c57592_g1,c42835_g1,c353…
GO:0008150	Biological Process	GO:0008152	metabolic process	GO:0009893	positive regulation of metabolic process	GO:0009891	positive regulation of biosynthetic process	124	c19238_g1,c6814_g1,c44012_g1,c84194_g1,c48579_g1,c35102_g2,c60342_g1,c36283_g1,c76056_g1,c93783_g1,c21644_g1,c28772_g1,c8187_g2,c42835_g1,c4355_g1,c38662_g1,c35310_g6,c87866_g1,c35544_g2,c34793_g1,c19584_g2,c32709_g1,c67593_g1,c24127_g3,c40063_g1,c23382_g1,c40465_g1,c31174_g1,c89468_g1,c28739_g1,c6309_g1,c20584_g1,c32034_g1,c4188_g1,c33555_g1,c14500_g1,c10525_g1,c82774_g1,c32064_g1,c54842_g1,c724…
GO:0008150	Biological Process	GO:0008152	metabolic process	GO:0009893	positive regulation of metabolic process	GO:0009896	positive regulation of catabolic process	125	c29921_g1,c10469_g1,c6290_g1,c23537_g1,c75807_g1,c7443_g1,c71791_g1,c57811_g1,c31820_g1,c83744_g1,c83183_g1,c23198_g1,c36778_g4,c26373_g1,c33319_g2,c17273_g1,c49902_g1,c35440_g9,c32559_g3,c29754_g1,c30298_g1,c17413_g1,c57030_g1,c23531_g1,c19626_g1,c36372_g1,c20450_g2,c66835_g1,c4545_g1,c11832_g1,c74328_g1,c56722_g1,c31213_g2,c15959_g1,c30278_g1,c15118_g1,c23643_g1,c35470_g3,c35447_g1,c32752_g1,c1…
GO:0008150	Biological Process	GO:0008152	metabolic process	GO:0044237	cellular metabolic process	GO:0006413	translational initiation	138	c22180_g1,c34427_g1,c36542_g2,c40905_g1,c87141_g1,c45582_g1,c26814_g2,c32953_g1,c34793_g1,c89290_g1,c10497_g1,c87866_g1,c15685_g2,c33409_g2,c16963_g1,c26814_g1,c36915_g4,c33439_g1,c84917_g1,c34103_g4,c25512_g1,c33438_g2,c25808_g1,c13587_g1,c25978_g1,c86550_g1,c23142_g1,c77227_g1,c34233_g1,c44870_g1,c26277_g1,c33028_g3,c27197_g1,c26637_g1,c35086_g1,c36685_g4,c37196_g7,c34195_g2,c4662_g1,c69596_g1,…
GO:0008150	Biological Process	GO:0008152	metabolic process	GO:0044237	cellular metabolic process	GO:0006082	organic acid metabolic process	2322	c58994_g1,c36015_g6,c41532_g1,c48840_g1,c86299_g1,c21608_g2,c35154_g1,c33952_g1,c62570_g1,c1515_g1,c17475_g1,c67605_g1,c1342_g1,c28350_g2,c32441_g1,c36708_g1,c2090_g1,c19240_g1,c38149_g1,c9380_g1,c16437_g1,c31883_g1,c36616_g8,c83132_g1,c34266_g4,c34406_g1,c35544_g1,c2215_g1,c33640_g2,c1224_g1,c31437_g1,c77470_g1,c76645_g1,c20729_g1,c28844_g1,c32453_g2,c29856_g1,c35670_g1,c54619_g1,c1313_g1,c29508…
GO:0008150	Biological Process	GO:0008152	metabolic process	GO:0044237	cellular metabolic process	GO:0031325	positive regulation of cellular metabolic process	263	c32064_g1,c60051_g1,c14500_g1,c20453_g1,c33292_g1,c22892_g1,c44020_g1,c29141_g1,c34929_g1,c21804_g1,c56786_g1,c28442_g1,c84194_g1,c21644_g1,c70135_g1,c60342_g1,c35947_g2,c19584_g2,c16413_g1,c42835_g1,c4355_g1,c57592_g1,c63793_g1,c32134_g1,c28739_g1,c20584_g1,c29510_g1,c67593_g1,c31174_g1,c12843_g1,c40465_g1,c30180_g1,c75493_g1,c46666_g1,c29007_g1,c16447_g1,c21018_g1,c20061_g1,c20416_g1,c10592_g1,…
GO:0008150	Biological Process	GO:0008152	metabolic process	GO:0044237	cellular metabolic process	GO:0044249	cellular biosynthetic process	7602	c24371_g1,c21553_g1,c18633_g1,c33682_g2,c23742_g1,c28029_g1,c35286_g3,c36929_g4,c59681_g1,c35893_g2,c35491_g1,c12589_g1,c38235_g1,c18152_g1,c33434_g1,c25286_g2,c25340_g1,c34010_g2,c29736_g1,c39915_g1,c40226_g1,c17967_g1,c36921_g4,c32252_g1,c93974_g1,c1123_g1,c79145_g1,c80428_g1,c31885_g1,c24507_g1,c25992_g1,c22923_g1,c88183_g1,c30180_g2,c30151_g2,c32006_g2,c61370_g1,c36305_g1,c67904_g1,c3667_g1,c…
1,c4553_g1,c77989_g1,c4167_g1,c93027_g1,c571_g1,c32707_g1,c26365_g1,c32546_g2,c37266_g2,c35767_g4,c13693_g1,c36947_g2,c26685_g1,c36719_g3,c35008_g4,c31866_g1,c21012_g1,c36654_g7,c35925_g4,c25167_g1,c31360_g2,c23424_g1,c30228_g1,c75769_g1,c4148_g1,c26993_g1,c17866_g2,c6149_g1,c88536_g1,c76603_g1,c37146_g5,c7197_g1,c30152_g2,c58095_g1,c22164_g1,c30531_g2,c18831_g1,c75971_g1,c37087_g1,c28728_g1,c252…
4_g1,c35404_g1,c34574_g1,c34782_g3,c32601_g1,c30842_g1,c9395_g1,c1014_g1,c36650_g4,c35818_g1,c28682_g1,c16642_g1,c17200_g1,c55037_g1,c32890_g6,c19023_g2,c28803_g1,c86875_g1,c5040_g1,c68573_g1,c36003_g2,c33236_g4,c88863_g1,c50699_g1,c24860_g1,c9568_g1,c14714_g1,c24673_g1,c36160_g1,c21690_g1,c35528_g2,c5831_g1,c452_g1,c36163_g1,c7343_g1,c32537_g2,c8629_g1,c790_g1,c35420_g1,c88482_g1,c33036_g1,c8852…
GO:0008150	Biological Process	GO:0008152	metabolic process	GO:0044237	cellular metabolic process	GO:0006081	cellular aldehyde metabolic process	74	c17773_g1,c32868_g2,c17336_g1,c30544_g1,c34071_g1,c38579_g1,c63957_g1,c35412_g3,c18431_g1,c26258_g1,c32553_g2,c52410_g1,c53523_g1,c2009_g1,c2910_g1,c29759_g1,c91291_g1,c85143_g1,c34220_g1,c63644_g1,c46185_g1,c36485_g4,c88378_g1,c89653_g1,c13672_g1,c78967_g1,c35157_g1,c63786_g1,c32461_g1,c43131_g1,c33866_g1,c42620_g1,c31482_g1,c5479_g1,c35714_g1,c35976_g1,c37158_g3,c35303_g2,c35986_g1,c63108_g1,c2…
GO:0008150	Biological Process	GO:0008152	metabolic process	GO:0044237	cellular metabolic process	GO:0034754	cellular hormone metabolic process	138	c35327_g1,c17380_g1,c89596_g1,c35893_g2,c10299_g1,c16643_g1,c33871_g3,c30196_g1,c25968_g1,c13670_g1,c57365_g1,c47216_g1,c25394_g1,c34073_g5,c86248_g1,c776_g2,c55211_g1,c40226_g1,c66352_g1,c34048_g3,c33770_g2,c36777_g1,c34048_g5,c3106_g1,c35986_g1,c86905_g1,c58909_g1,c31291_g1,c30403_g1,c93874_g1,c89110_g1,c33546_g1,c27579_g1,c85206_g1,c31750_g1,c48864_g1,c36063_g1,c49910_g1,c17272_g2,c9030_g1,c34…
GO:0008150	Biological Process	GO:0008152	metabolic process	GO:0044237	cellular metabolic process	GO:0034641	cellular nitrogen compound metabolic process	8566	c34204_g1,c28624_g1,c21122_g1,c47423_g1,c77057_g1,c35664_g1,c15515_g1,c50680_g1,c74168_g1,c30707_g1,c67078_g1,c42796_g1,c36264_g2,c13975_g1,c37201_g1,c25146_g1,c31507_g2,c28391_g1,c38926_g1,c38078_g1,c19605_g1,c36328_g1,c26400_g1,c31009_g4,c67496_g1,c25378_g1,c68830_g1,c24397_g2,c32250_g1,c36671_g1,c36279_g1,c22604_g2,c12659_g1,c37395_g3,c92946_g1,c45069_g1,c42702_g1,c49796_g1,c11657_g1,c58716_g1…
,c33729_g2,c31849_g1,c35061_g3,c17038_g1,c26375_g1,c35329_g1,c65533_g1,c24592_g1,c35794_g3,c37451_g3,c25008_g1,c31611_g1,c22724_g1,c31399_g1,c25450_g1,c36134_g4,c9828_g1,c34231_g4,c37722_g1,c35541_g5,c36978_g1,c23198_g1,c15676_g1,c78011_g1,c35287_g1,c34512_g2,c81070_g1,c40744_g1,c34845_g4,c29618_g1,c37029_g3,c11885_g1,c20229_g1,c79076_g1,c28580_g1,c68193_g1,c32207_g3,c23724_g1,c24442_g1,c21996_g1…
80_g7,c36001_g4,c49973_g1,c78504_g1,c16643_g1,c14573_g1,c47216_g1,c6616_g1,c14077_g1,c35802_g2,c61649_g1,c85078_g1,c39016_g1,c29705_g1,c34591_g1,c34385_g5,c17433_g1,c69516_g1,c31644_g1,c23043_g2,c89767_g1,c36598_g7,c81336_g1,c47901_g1,c34930_g3,c7023_g1,c79505_g1,c36602_g1,c36491_g1,c25547_g2,c26052_g1,c1842_g1,c27318_g1,c37098_g1,c5468_g1,c76845_g1,c32566_g3,c30397_g1,c13137_g1,c27170_g1,c68839_…
GO:0008150	Biological Process	GO:0008152	metabolic process	GO:0044237	cellular metabolic process	GO:0009404	toxin metabolic process	43	c57845_g1,c7104_g1,c30037_g1,c88640_g1,c20831_g1,c47626_g1,c89443_g1,c1978_g1,c43254_g1,c22818_g1,c31157_g1,c30359_g1,c31669_g1,c23587_g1,c16582_g2,c37055_g1,c20501_g1,c33903_g7,c30165_g1,c43654_g1,c25987_g1,c1809_g2,c31921_g1,c71812_g1,c45352_g1,c26429_g1,c1220_g1,c48866_g1,c4684_g1,c15170_g1,c90868_g1,c71750_g1,c20972_g1,c50768_g1,c36300_g3,c35128_g1,c31399_g1,c22650_g1,c29118_g1,c31862_g1,c373…
GO:0008150	Biological Process	GO:0008152	metabolic process	GO:0044237	cellular metabolic process	GO:0097354	prenylation	21	c36051_g1,c35529_g1,c36512_g1,c75350_g1,c89728_g1,c56888_g1,c77172_g1,c127_g1,c32801_g1,c57123_g1,c48577_g1,c34488_g4,c30191_g1,c23688_g1,c77526_g1,c36377_g4,c34869_g1,c32006_g1,c59476_g1,c81269_g1,c48234_g1
GO:0008150	Biological Process	GO:0008152	metabolic process	GO:0044237	cellular metabolic process	GO:0015979	photosynthesis	64	c31447_g2,c25970_g2,c18392_g1,c9793_g1,c58474_g1,c32617_g2,c32682_g1,c21509_g2,c37289_g1,c14672_g1,c31447_g1,c37578_g1,c75739_g1,c70238_g1,c37010_g1,c6511_g1,c30828_g1,c34749_g4,c24419_g1,c32185_g1,c59744_g1,c31771_g1,c61243_g1,c34799_g2,c35251_g7,c36485_g4,c23477_g1,c40168_g1,c4749_g1,c30958_g3,c22995_g1,c39345_g1,c22461_g1,c44391_g1,c21485_g1,c24928_g1,c22604_g1,c90053_g1,c19607_g1,c28272_g1,c1…
GO:0008150	Biological Process	GO:0008152	metabolic process	GO:0044237	cellular metabolic process	GO:0035383	thioester metabolic process	25	c71494_g1,c26195_g2,c15189_g1,c35585_g3,c17074_g1,c20939_g1,c18698_g1,c34365_g1,c71718_g1,c60384_g1,c71014_g1,c27084_g1,c93810_g1,c26195_g1,c81850_g1,c77768_g1,c3056_g1,c13512_g1,c78562_g1,c33439_g1,c78982_g1,c36020_g6,c32441_g1,c35585_g4,c43733_g1
GO:0008150	Biological Process	GO:0008152	metabolic process	GO:0044237	cellular metabolic process	GO:0031323	regulation of cellular metabolic process	3395	c43349_g1,c13977_g1,c75967_g1,c9793_g1,c21743_g1,c1207_g1,c75462_g1,c24881_g1,c24128_g1,c32752_g1,c33451_g6,c18146_g1,c60414_g1,c26690_g1,c21670_g1,c34073_g8,c87816_g1,c23617_g1,c34727_g1,c17129_g1,c36880_g3,c29418_g1,c34286_g1,c15595_g1,c34756_g2,c26984_g2,c57554_g1,c30838_g1,c29097_g1,c57572_g1,c71580_g1,c34412_g2,c33734_g6,c62311_g1,c50747_g1,c69076_g1,c29596_g1,c14332_g1,c30971_g1,c79949_g1,c…
,c26110_g1,c7560_g1,c33522_g1,c27383_g2,c49172_g1,c52305_g1,c59324_g1,c41171_g1,c28349_g1,c63056_g1,c30538_g2,c27205_g1,c59834_g1,c34373_g1,c10116_g1,c34171_g1,c52058_g1,c31596_g3,c35571_g2,c32508_g1,c66198_g1,c33364_g1,c30135_g1,c50976_g1,c37474_g1,c34164_g2,c25355_g2,c49169_g1,c13965_g1,c35084_g1,c16278_g1,c29371_g1,c36298_g1,c68218_g1,c63656_g1,c90294_g1,c24109_g1,c37207_g6,c26543_g1,c25503_g1…
GO:0008150	Biological Process	GO:0008152	metabolic process	GO:0044237	cellular metabolic process	GO:0046483	heterocycle metabolic process	8466	c56855_g1,c72885_g1,c53638_g1,c76665_g1,c11575_g1,c36880_g2,c78418_g1,c20918_g1,c33790_g1,c48286_g1,c36576_g1,c35373_g6,c60331_g1,c70173_g1,c22345_g1,c33802_g1,c30775_g1,c29761_g1,c32325_g1,c36605_g9,c30578_g1,c35482_g2,c10083_g1,c81994_g1,c46141_g1,c75242_g1,c80920_g1,c35799_g1,c17636_g1,c13402_g1,c36664_g2,c22616_g1,c35736_g4,c37395_g1,c35325_g9,c77743_g1,c34076_g1,c66221_g1,c67625_g1,c24491_g1…
_g1,c36636_g1,c66782_g1,c20174_g1,c37129_g2,c83623_g1,c64956_g1,c91033_g1,c77821_g1,c61981_g1,c40029_g1,c34048_g5,c76901_g1,c5970_g1,c22154_g3,c5176_g1,c69969_g1,c30989_g2,c11802_g1,c4850_g1,c4392_g1,c42504_g1,c33466_g2,c31184_g1,c46095_g1,c24046_g2,c9389_g1,c57068_g1,c32207_g2,c86147_g1,c37349_g5,c33087_g1,c61693_g1,c35972_g10,c33882_g2,c34436_g1,c36342_g1,c43254_g1,c21223_g1,c34646_g1,c18287_g1…
_g1,c8206_g1,c38231_g1,c87413_g1,c36228_g1,c1005_g1,c86195_g1,c93288_g1,c29833_g1,c24777_g1,c30744_g1,c92234_g1,c28686_g2,c84901_g1,c42689_g1,c25276_g1,c27851_g1,c36590_g1,c13267_g1,c37372_g1,c34497_g1,c674_g1,c60098_g1,c673_g1,c35458_g3,c75741_g1,c37120_g8,c87069_g1,c35470_g1,c29975_g1,c35931_g2,c19122_g1,c34600_g1,c27137_g2,c20713_g2,c55627_g1,c73278_g1,c70645_g1,c67425_g1,c35639_g1,c72286_g1,c…
GO:0008150	Biological Process	GO:0008152	metabolic process	GO:0044237	cellular metabolic process	GO:0006730	one-carbon metabolic process	4	c27974_g1,c32547_g1,c27645_g1,c19926_g1
GO:0008150	Biological Process	GO:0008152	metabolic process	GO:0044237	cellular metabolic process	GO:0006805	xenobiotic metabolic process	62	c49754_g1,c29864_g2,c25947_g1,c20897_g1,c33755_g8,c3573_g1,c89771_g1,c34508_g1,c15915_g1,c36277_g3,c87557_g1,c27756_g1,c35069_g2,c86036_g1,c91235_g1,c29720_g1,c29352_g2,c70730_g1,c47859_g1,c13964_g1,c76280_g1,c59802_g1,c10173_g1,c26734_g1,c15754_g1,c22775_g1,c33524_g1,c35643_g2,c33028_g2,c72723_g1,c55718_g1,c29274_g1,c34139_g1,c35761_g1,c79814_g1,c49697_g1,c89758_g1,c23271_g1,c33732_g1,c33787_g2,…
GO:0008150	Biological Process	GO:0008152	metabolic process	GO:0044237	cellular metabolic process	GO:0006091	generation of precursor metabolites and energy	824	c35802_g2,c28343_g1,c85078_g1,c62199_g1,c21800_g2,c24599_g2,c74784_g1,c13403_g1,c47295_g1,c36764_g1,c63595_g1,c35395_g2,c35614_g1,c29098_g1,c35448_g7,c66289_g1,c3595_g1,c10210_g1,c33972_g1,c34298_g1,c35458_g3,c35473_g8,c674_g1,c84037_g1,c33073_g2,c50277_g1,c18605_g1,c36398_g1,c44391_g1,c37095_g1,c47230_g1,c31968_g1,c16139_g1,c33797_g1,c20439_g1,c70752_g1,c31232_g1,c50630_g1,c36637_g4,c29833_g1,c3…
GO:0008150	Biological Process	GO:0008152	metabolic process	GO:0044237	cellular metabolic process	GO:0072593	reactive oxygen species metabolic process	27	c92604_g1,c35752_g4,c29778_g1,c32113_g1,c31945_g2,c90987_g1,c2927_g1,c32757_g1,c59810_g1,c31945_g1,c59502_g1,c81630_g1,c65533_g1,c76289_g1,c21433_g1,c25656_g1,c23964_g1,c53805_g1,c35920_g3,c21727_g1,c11275_g1,c33687_g5,c13050_g1,c80801_g1,c56491_g1,c41404_g1,c88039_g1
GO:0008150	Biological Process	GO:0008152	metabolic process	GO:0044237	cellular metabolic process	GO:0043446	cellular alkane metabolic process	65	c48947_g1,c37033_g1,c80360_g1,c15336_g1,c28683_g2,c54067_g1,c32673_g5,c15326_g1,c29914_g1,c76266_g1,c17273_g2,c9974_g1,c3604_g1,c14865_g1,c7619_g1,c27759_g1,c8422_g1,c26351_g2,c33188_g2,c73321_g1,c37283_g7,c67175_g1,c86821_g1,c37328_g1,c65919_g1,c35218_g1,c2215_g1,c36895_g4,c29581_g1,c30597_g1,c34402_g2,c36654_g7,c79229_g1,c46185_g1,c19626_g1,c9521_g1,c21461_g1,c90865_g1,c30597_g2,c36036_g1,c7096…
GO:0008150	Biological Process	GO:0008152	metabolic process	GO:0044237	cellular metabolic process	GO:0042180	cellular ketone metabolic process	158	c66779_g1,c7466_g1,c36896_g5,c36274_g2,c71386_g1,c9732_g1,c44554_g1,c34890_g2,c33803_g1,c48033_g1,c24835_g1,c32682_g1,c74063_g1,c32191_g1,c68588_g1,c2742_g1,c61008_g1,c70919_g1,c33283_g1,c7372_g1,c29223_g1,c35513_g2,c29490_g1,c49063_g1,c32713_g1,c20857_g1,c29172_g1,c35105_g3,c31981_g1,c25970_g1,c76902_g1,c36766_g10,c27674_g1,c31879_g2,c65258_g1,c92414_g1,c33073_g2,c52429_g1,c31035_g1,c13339_g1,c3…
GO:0008150	Biological Process	GO:0008152	metabolic process	GO:0044237	cellular metabolic process	GO:0006793	phosphorus metabolic process	4056	c33750_g1,c82689_g1,c73681_g1,c36158_g4,c56782_g1,c23333_g1,c27494_g1,c60799_g1,c28889_g1,c27771_g1,c21882_g1,c3758_g1,c41340_g1,c25169_g1,c35568_g4,c30243_g1,c79320_g1,c36967_g2,c37060_g6,c30125_g1,c21973_g1,c59229_g1,c78902_g1,c20145_g1,c26091_g1,c28751_g2,c51586_g1,c36492_g2,c18039_g1,c36010_g1,c22812_g1,c68367_g1,c26941_g1,c27820_g1,c35585_g4,c32667_g1,c88514_g1,c35307_g1,c13822_g1,c78762_g1,…
g1,c36484_g3,c32515_g1,c13403_g1,c1854_g1,c19405_g1,c30602_g2,c35802_g2,c30821_g1,c77754_g1,c74857_g1,c50046_g1,c65995_g1,c53686_g1,c33751_g1,c35910_g1,c24111_g1,c28504_g1,c6190_g1,c25654_g1,c35090_g3,c17049_g1,c28500_g1,c36855_g8,c16643_g1,c34298_g1,c35513_g4,c30872_g1,c78504_g1,c28527_g1,c36001_g4,c36792_g1,c43174_g1,c31387_g1,c35386_g9,c3474_g1,c34149_g3,c31360_g1,c84037_g1,c72764_g1,c34943_g7…
GO:0008150	Biological Process	GO:0008152	metabolic process	GO:0044237	cellular metabolic process	GO:0044248	cellular catabolic process	1626	c26212_g1,c48318_g1,c25003_g2,c76305_g1,c15729_g1,c43008_g1,c25932_g1,c17837_g1,c27953_g1,c28562_g1,c71640_g1,c35935_g2,c8221_g1,c33158_g4,c22775_g1,c22535_g1,c31305_g1,c15050_g1,c37442_g3,c2858_g1,c1627_g1,c17802_g1,c33521_g1,c56642_g1,c25985_g1,c26564_g1,c6290_g1,c82796_g1,c23741_g1,c50957_g1,c35681_g1,c27881_g1,c36144_g1,c26912_g1,c37486_g1,c29651_g1,c80350_g1,c28318_g1,c7261_g1,c32180_g1,c867…
GO:0008150	Biological Process	GO:0008152	metabolic process	GO:0044237	cellular metabolic process	GO:0017144	drug metabolic process	105	c35730_g1,c2475_g1,c40558_g1,c32569_g1,c37635_g1,c56170_g1,c32930_g3,c29953_g1,c21780_g1,c31656_g1,c33382_g2,c34917_g11,c24071_g1,c32205_g2,c33403_g1,c23262_g1,c35433_g8,c29958_g1,c41287_g1,c35963_g3,c2910_g1,c15051_g1,c49384_g1,c17594_g1,c9926_g1,c5794_g1,c19019_g1,c56963_g1,c242_g1,c66016_g1,c13830_g1,c34346_g1,c9030_g1,c36160_g1,c33698_g1,c34048_g4,c20304_g1,c25167_g1,c78967_g1,c33658_g1,c6378…
GO:0008150	Biological Process	GO:0008152	metabolic process	GO:0044237	cellular metabolic process	GO:0044262	cellular carbohydrate metabolic process	899	c81682_g1,c33123_g2,c29758_g1,c34917_g9,c7134_g1,c36915_g5,c8253_g1,c19609_g1,c76389_g1,c30629_g3,c41613_g1,c37467_g2,c89747_g1,c38557_g1,c37165_g1,c35670_g1,c42249_g1,c15808_g1,c75425_g1,c58737_g1,c20606_g2,c35582_g10,c36915_g6,c14214_g1,c62308_g1,c20236_g1,c32902_g1,c35522_g1,c33382_g3,c34920_g1,c30623_g1,c35768_g2,c27537_g1,c24660_g1,c22014_g2,c11889_g1,c24562_g1,c1139_g1,c51510_g1,c35582_g5,c…
GO:0008150	Biological Process	GO:0008152	metabolic process	GO:0044237	cellular metabolic process	GO:0044255	cellular lipid metabolic process	1230	c29810_g1,c89636_g1,c28505_g3,c36402_g1,c35206_g1,c29522_g1,c37180_g1,c30588_g1,c23512_g1,c30629_g1,c15807_g1,c28472_g1,c32805_g1,c52409_g1,c37000_g3,c33472_g2,c22649_g1,c654_g1,c88835_g1,c61888_g1,c7067_g1,c43760_g1,c15189_g1,c32247_g1,c31820_g1,c33440_g1,c13923_g1,c92606_g1,c31525_g3,c42487_g1,c28037_g1,c12002_g1,c34103_g6,c81758_g1,c35506_g2,c30626_g2,c34588_g2,c37242_g5,c68982_g1,c76233_g1,c2…
GO:0008150	Biological Process	GO:0008152	metabolic process	GO:0044237	cellular metabolic process	GO:0031324	negative regulation of cellular metabolic process	101	c35985_g2,c28720_g1,c9022_g1,c58488_g1,c4272_g1,c36406_g2,c31554_g1,c28720_g2,c32148_g1,c8345_g1,c68879_g1,c35830_g4,c13736_g1,c36889_g4,c35389_g9,c31998_g1,c32529_g1,c35286_g3,c24593_g1,c27573_g1,c33815_g4,c28311_g1,c35561_g1,c36186_g1,c72021_g1,c30578_g1,c32168_g2,c59273_g1,c34081_g1,c87360_g1,c31659_g1,c86759_g1,c5970_g1,c40966_g1,c9317_g1,c80407_g1,c83889_g1,c57958_g1,c35664_g1,c33835_g1,c398…
GO:0008150	Biological Process	GO:0008152	metabolic process	GO:0044237	cellular metabolic process	GO:0044260	cellular macromolecule metabolic process	10720	c53992_g1,c24900_g1,c22359_g2,c36474_g2,c28604_g1,c36679_g2,c86559_g1,c90257_g1,c35302_g2,c37187_g1,c35743_g1,c1810_g1,c45995_g1,c19960_g1,c52619_g1,c25243_g1,c33382_g2,c33815_g5,c39408_g1,c18058_g1,c23647_g1,c57754_g1,c25421_g1,c63499_g1,c2878_g1,c12557_g1,c36124_g1,c34626_g1,c18806_g1,c47836_g1,c25383_g1,c35507_g1,c36229_g6,c24018_g1,c31529_g1,c36099_g2,c53541_g1,c56604_g1,c42392_g1,c38573_g1,c…
25_g1,c35483_g1,c34041_g1,c11013_g1,c34188_g10,c62702_g1,c14614_g1,c27696_g1,c33382_g3,c29351_g3,c32955_g1,c36891_g1,c4361_g1,c8345_g1,c27025_g1,c23045_g1,c31336_g1,c31998_g1,c33437_g2,c34591_g2,c73051_g1,c36303_g2,c43586_g1,c34535_g1,c28802_g1,c66682_g1,c14227_g1,c30194_g1,c32532_g2,c44200_g1,c29739_g2,c32664_g1,c36065_g1,c38423_g1,c31603_g1,c34776_g1,c42226_g1,c74297_g1,c33579_g1,c29790_g2,c295…
43_g1,c4083_g1,c46727_g1,c36624_g1,c30137_g2,c49498_g1,c36858_g3,c67242_g1,c37530_g1,c28636_g3,c26482_g1,c75783_g1,c21348_g1,c32761_g2,c27862_g1,c39325_g1,c84577_g1,c30152_g1,c34020_g1,c34174_g1,c56838_g1,c33731_g6,c23137_g1,c85164_g1,c6580_g1,c58326_g1,c30820_g1,c1089_g1,c36113_g3,c34928_g8,c36939_g3,c28356_g1,c34053_g10,c19269_g1,c32278_g2,c34393_g2,c87850_g1,c45893_g1,c31531_g1,c28708_g1,c7502…
g1,c35968_g2,c55093_g1,c40370_g1,c71931_g1,c29364_g2,c35328_g1,c36720_g1,c33185_g1,c37345_g1,c7644_g1,c35192_g2,c36649_g1,c53900_g1,c38362_g1,c34054_g1,c67342_g1,c29769_g1,c21069_g1,c51345_g1,c32491_g1,c77526_g1,c29221_g1,c75588_g1,c18625_g1,c79342_g1,c35801_g1,c31855_g1,c47296_g1,c33112_g1,c25023_g1,c47152_g1,c1526_g1,c22323_g1,c7432_g1,c33729_g3,c20532_g1,c8509_g1,c42320_g1,c17637_g1,c58663_g1,…
GO:0008150	Biological Process	GO:0008152	metabolic process	GO:0044237	cellular metabolic process	GO:0051186	cofactor metabolic process	1028	c30684_g1,c70378_g1,c3679_g1,c4749_g1,c17092_g1,c76902_g1,c35276_g1,c71014_g1,c5250_g1,c37158_g3,c53930_g1,c37283_g7,c67175_g1,c37336_g4,c25942_g1,c30344_g3,c33283_g1,c30790_g1,c27649_g1,c68588_g1,c61648_g1,c35486_g1,c64951_g1,c17336_g1,c22674_g1,c32117_g1,c15051_g1,c54067_g1,c26258_g1,c34717_g1,c36664_g2,c28564_g1,c15449_g1,c3295_g1,c25186_g1,c34644_g3,c49530_g1,c31708_g1,c13754_g1,c92353_g1,c33…
GO:0008150	Biological Process	GO:0008152	metabolic process	GO:0044237	cellular metabolic process	GO:0006790	sulfur compound metabolic process	345	c20729_g1,c30023_g1,c36772_g9,c23352_g1,c36468_g2,c3785_g1,c5919_g1,c39817_g1,c19592_g1,c16626_g1,c35752_g2,c32453_g2,c67952_g1,c35233_g3,c17060_g1,c20555_g2,c32671_g1,c35163_g1,c27084_g1,c72261_g1,c31607_g1,c47571_g1,c34244_g1,c32499_g6,c32655_g1,c32354_g1,c26261_g2,c17018_g1,c37767_g1,c74684_g1,c28944_g1,c27428_g1,c78600_g1,c57132_g1,c88896_g1,c35436_g1,c26951_g1,c32889_g1,c33761_g1,c19692_g1,c…
GO:0008150	Biological Process	GO:0008152	metabolic process	GO:0044237	cellular metabolic process	GO:0018942	organometal metabolic process	2	c36880_g3,c10332_g1
GO:0008150	Biological Process	GO:0008152	metabolic process	GO:0044237	cellular metabolic process	GO:0006725	cellular aromatic compound metabolic process	8401	c7306_g1,c33652_g1,c57853_g1,c19765_g1,c32599_g4,c27651_g1,c38368_g1,c27060_g1,c25757_g1,c87243_g1,c44362_g1,c84650_g1,c28557_g1,c35404_g1,c10064_g1,c34574_g1,c84661_g1,c32601_g1,c30842_g1,c34284_g5,c1014_g1,c36650_g4,c17200_g1,c32890_g6,c55037_g1,c75002_g1,c35625_g1,c35116_g5,c24438_g1,c59362_g1,c33694_g1,c38707_g1,c19145_g2,c36012_g1,c34554_g6,c33901_g1,c88482_g1,c35420_g1,c34963_g2,c36300_g3,c…
_g1,c34726_g5,c3953_g1,c35560_g7,c64316_g1,c75649_g1,c93281_g1,c33720_g3,c12193_g1,c37207_g3,c15914_g1,c26894_g2,c34223_g2,c85670_g1,c21368_g1,c54202_g1,c61514_g1,c21156_g1,c40888_g1,c24767_g1,c29715_g1,c24623_g1,c61317_g1,c78499_g1,c16784_g1,c36994_g4,c79078_g1,c22463_g1,c27740_g1,c90009_g1,c10006_g1,c12591_g1,c30099_g2,c36638_g2,c24131_g1,c30058_g1,c81924_g1,c26373_g1,c4786_g1,c48952_g1,c22836_…
10_g1,c36951_g4,c35929_g1,c87272_g1,c31694_g2,c36707_g1,c32467_g1,c46439_g1,c34129_g4,c24807_g1,c17777_g1,c66352_g1,c35097_g1,c86631_g1,c74502_g1,c24127_g3,c37665_g1,c56265_g1,c30159_g1,c3220_g1,c68139_g1,c14366_g1,c35386_g1,c38653_g1,c89344_g1,c20173_g1,c23317_g2,c66891_g1,c50408_g1,c28460_g1,c77151_g1,c71176_g1,c8673_g1,c29637_g1,c29471_g1,c29323_g1,c26013_g2,c37523_g2,c62336_g1,c30480_g1,c3165…
GO:0008150	Biological Process	GO:0008152	metabolic process	GO:0044237	cellular metabolic process	GO:0042810	pheromone metabolic process	1	c32866_g2
GO:0008150	Biological Process	GO:0008152	metabolic process	GO:0019222	regulation of metabolic process	GO:0009892	negative regulation of metabolic process	127	c29029_g1,c28277_g1,c28531_g1,c37362_g3,c78239_g1,c51098_g1,c27270_g2,c28564_g1,c35286_g4,c37053_g1,c24893_g1,c35172_g2,c29239_g1,c29572_g2,c22205_g1,c19122_g1,c10437_g1,c60027_g1,c23617_g1,c46546_g1,c31813_g1,c89821_g1,c32868_g2,c25489_g1,c61270_g1,c49146_g1,c795_g1,c76483_g1,c81538_g1,c32825_g1,c86320_g1,c70200_g1,c60793_g1,c26223_g1,c90995_g1,c35489_g3,c56642_g1,c35627_g3,c36466_g1,c12482_g1,c…
GO:0008150	Biological Process	GO:0008152	metabolic process	GO:0019222	regulation of metabolic process	GO:0009893	positive regulation of metabolic process	263	c13899_g1,c45272_g1,c33670_g1,c33761_g1,c40063_g1,c23382_g1,c68772_g1,c35544_g2,c3369_g1,c32709_g1,c31338_g1,c35310_g6,c36283_g1,c24729_g1,c77043_g1,c60531_g1,c8187_g2,c80315_g1,c35408_g1,c19238_g1,c51610_g1,c43427_g1,c37973_g1,c50432_g1,c9474_g1,c31875_g2,c33422_g1,c15966_g1,c69362_g1,c9187_g1,c37629_g1,c35966_g4,c79078_g1,c80090_g1,c23150_g1,c28451_g1,c54619_g1,c71466_g1,c32034_g1,c33555_g1,c10…
GO:0008150	Biological Process	GO:0008152	metabolic process	GO:0019222	regulation of metabolic process	GO:0050790	regulation of catalytic activity	377	c1126_g1,c50591_g1,c34755_g1,c34174_g1,c76840_g1,c36367_g2,c93091_g1,c57407_g1,c36623_g1,c37195_g1,c1395_g1,c15288_g1,c10076_g1,c70200_g1,c79605_g1,c1008_g1,c35448_g3,c71508_g1,c13965_g1,c18519_g1,c76573_g1,c35084_g1,c54901_g1,c36001_g9,c1494_g2,c7048_g1,c55603_g1,c80313_g1,c31324_g1,c37241_g5,c23322_g1,c36367_g3,c53634_g1,c77172_g1,c35286_g4,c33538_g2,c48574_g1,c23306_g1,c84846_g1,c27015_g1,c335…
GO:0008150	Biological Process	GO:0008152	metabolic process	GO:0019222	regulation of metabolic process	GO:0051171	regulation of nitrogen compound metabolic process	2995	c71134_g1,c32921_g2,c22624_g1,c32496_g1,c33334_g1,c35883_g5,c28702_g2,c82774_g1,c74022_g1,c33412_g1,c37270_g1,c35679_g1,c35758_g1,c50707_g1,c20949_g1,c19337_g1,c92608_g1,c17792_g1,c26104_g1,c25535_g2,c68319_g1,c13342_g1,c28294_g1,c12904_g1,c36653_g1,c42298_g1,c64437_g1,c29710_g1,c18565_g1,c21758_g1,c60606_g1,c34698_g1,c6328_g1,c62567_g1,c69687_g1,c50719_g1,c9801_g1,c18704_g1,c30754_g1,c13521_g1,c…
GO:0008150	Biological Process	GO:0008152	metabolic process	GO:0019222	regulation of metabolic process	GO:0080090	regulation of primary metabolic process	3325	c32443_g1,c29029_g1,c52199_g1,c33077_g1,c24690_g2,c65578_g1,c37566_g1,c35286_g4,c93322_g1,c37397_g1,c89480_g1,c23517_g1,c12688_g1,c80313_g1,c13577_g1,c55603_g1,c37221_g2,c36507_g6,c13079_g1,c76584_g1,c31596_g4,c21850_g1,c53633_g1,c85239_g1,c33355_g1,c89821_g1,c29489_g1,c36300_g4,c20565_g1,c57845_g1,c23581_g1,c42201_g1,c47626_g1,c35286_g7,c30493_g2,c70200_g1,c73444_g1,c30058_g1,c9617_g1,c26373_g1,…
095_g1,c28686_g1,c76380_g1,c77617_g1,c31184_g1,c22478_g1,c33836_g1,c57068_g1,c9389_g1,c36406_g2,c58488_g1,c34965_g2,c48579_g1,c24046_g2,c52172_g1,c2382_g1,c28772_g1,c19433_g1,c21803_g1,c76056_g1,c32148_g1
GO:0008150	Biological Process	GO:0008152	metabolic process	GO:0019222	regulation of metabolic process	GO:0043455	regulation of secondary metabolic process	1	c26261_g2
GO:0008150	Biological Process	GO:0008152	metabolic process	GO:0019222	regulation of metabolic process	GO:0031323	regulation of cellular metabolic process	3395	c43349_g1,c13977_g1,c75967_g1,c9793_g1,c21743_g1,c1207_g1,c75462_g1,c24881_g1,c24128_g1,c32752_g1,c33451_g6,c18146_g1,c60414_g1,c26690_g1,c21670_g1,c34073_g8,c87816_g1,c23617_g1,c34727_g1,c17129_g1,c36880_g3,c29418_g1,c34286_g1,c15595_g1,c34756_g2,c26984_g2,c57554_g1,c30838_g1,c29097_g1,c57572_g1,c71580_g1,c34412_g2,c33734_g6,c62311_g1,c50747_g1,c69076_g1,c29596_g1,c14332_g1,c30971_g1,c79949_g1,c…
,c26110_g1,c7560_g1,c33522_g1,c27383_g2,c49172_g1,c52305_g1,c59324_g1,c41171_g1,c28349_g1,c63056_g1,c30538_g2,c27205_g1,c59834_g1,c34373_g1,c10116_g1,c34171_g1,c52058_g1,c31596_g3,c35571_g2,c32508_g1,c66198_g1,c33364_g1,c30135_g1,c50976_g1,c37474_g1,c34164_g2,c25355_g2,c49169_g1,c13965_g1,c35084_g1,c16278_g1,c29371_g1,c36298_g1,c68218_g1,c63656_g1,c90294_g1,c24109_g1,c37207_g6,c26543_g1,c25503_g1…
GO:0008150	Biological Process	GO:0008152	metabolic process	GO:0019222	regulation of metabolic process	GO:0009889	regulation of biosynthetic process	2831	c21707_g1,c1717_g1,c7603_g1,c34360_g7,c35731_g7,c56833_g1,c14672_g1,c24050_g1,c34256_g2,c57020_g1,c31766_g1,c29572_g2,c83213_g1,c31823_g2,c2822_g2,c22597_g1,c34860_g1,c36788_g1,c33799_g1,c23794_g1,c26422_g1,c53366_g1,c33716_g1,c61627_g1,c31877_g3,c11832_g1,c42706_g1,c34811_g3,c33069_g1,c74029_g1,c35105_g1,c33238_g1,c1445_g1,c60257_g1,c28702_g1,c36481_g1,c13897_g1,c85013_g1,c89762_g1,c84941_g1,c20…
GO:0008150	Biological Process	GO:0008152	metabolic process	GO:0019222	regulation of metabolic process	GO:0009894	regulation of catabolic process	317	c22402_g1,c1054_g1,c24729_g1,c30594_g4,c35917_g1,c27114_g1,c60531_g1,c35408_g1,c47528_g1,c32566_g1,c2089_g1,c44505_g1,c35647_g1,c33670_g1,c33761_g1,c68772_g1,c60609_g1,c13899_g1,c31338_g1,c3369_g1,c60892_g1,c36563_g2,c37629_g1,c35966_g4,c21869_g1,c33422_g1,c69362_g1,c28451_g1,c80090_g1,c23150_g1,c54619_g1,c51610_g1,c30033_g1,c43427_g1,c92009_g1,c50432_g1,c79839_g1,c9474_g1,c13965_g1,c32559_g3,c71…
GO:0008150	Biological Process	GO:0008152	metabolic process	GO:0019222	regulation of metabolic process	GO:0060255	regulation of macromolecule metabolic process	3196	c88224_g1,c35325_g1,c75264_g1,c31587_g1,c68475_g1,c48930_g1,c63691_g1,c33176_g1,c20289_g1,c33143_g1,c56815_g1,c21810_g1,c25507_g1,c60531_g1,c56516_g1,c35740_g3,c81049_g1,c66708_g1,c27573_g1,c23796_g2,c30806_g1,c36233_g4,c23150_g1,c71303_g1,c36377_g4,c33079_g1,c4053_g1,c5910_g1,c15966_g1,c16481_g1,c24090_g2,c74926_g1,c35431_g1,c32663_g1,c34835_g1,c8669_g1,c36826_g1,c30755_g1,c67669_g1,c33018_g1,c2…
GO:0008150	Biological Process	GO:0008152	metabolic process	GO:0071704	organic substance metabolic process	GO:0009812	flavonoid metabolic process	8	c36966_g4,c27742_g1,c69940_g1,c79989_g1,c25841_g1,c36274_g2,c41261_g1,c32868_g1
GO:0008150	Biological Process	GO:0008152	metabolic process	GO:0071704	organic substance metabolic process	GO:0006081	cellular aldehyde metabolic process	74	c17773_g1,c32868_g2,c17336_g1,c30544_g1,c34071_g1,c38579_g1,c63957_g1,c35412_g3,c18431_g1,c26258_g1,c32553_g2,c52410_g1,c53523_g1,c2009_g1,c2910_g1,c29759_g1,c91291_g1,c85143_g1,c34220_g1,c63644_g1,c46185_g1,c36485_g4,c88378_g1,c89653_g1,c13672_g1,c78967_g1,c35157_g1,c63786_g1,c32461_g1,c43131_g1,c33866_g1,c42620_g1,c31482_g1,c5479_g1,c35714_g1,c35976_g1,c37158_g3,c35303_g2,c35986_g1,c63108_g1,c2…
GO:0008150	Biological Process	GO:0008152	metabolic process	GO:0071704	organic substance metabolic process	GO:0043170	macromolecule metabolic process	11808	c51670_g1,c9307_g1,c29820_g1,c35170_g8,c89832_g1,c25502_g2,c33165_g1,c30424_g1,c56733_g1,c6456_g1,c4895_g1,c51591_g1,c36974_g5,c23116_g1,c8028_g1,c37444_g2,c51018_g1,c6814_g1,c25291_g1,c34570_g1,c36225_g2,c31073_g1,c36868_g4,c35035_g10,c58344_g1,c4100_g1,c78620_g1,c33601_g1,c35864_g3,c31352_g3,c34039_g1,c78895_g1,c58024_g1,c40596_g1,c10034_g1,c34822_g1,c26978_g1,c36685_g4,c36650_g3,c79177_g1,c889…
429_g1,c36745_g5,c33924_g1,c35002_g2,c7161_g1,c14140_g1,c38130_g1,c19868_g1,c2602_g1,c13811_g1,c37438_g5,c80674_g1,c59429_g1,c34206_g3,c58410_g1,c54012_g1,c51743_g1,c32254_g2,c19198_g1,c23446_g1,c36413_g5,c44063_g1,c77571_g1,c81529_g1,c29038_g1,c36767_g2,c28860_g3,c59249_g1,c65709_g1,c29681_g2,c61622_g1,c74204_g1,c31739_g1,c19970_g1,c31140_g1,c42258_g1,c38924_g1,c47775_g1,c57641_g1,c65454_g1,c208…
8_g1,c77118_g1,c82867_g1,c37070_g2,c22649_g2,c77372_g1,c65432_g1,c7021_g1,c32069_g1,c21814_g1,c28998_g2,c29572_g3,c9607_g1,c34154_g3,c23187_g1,c61408_g1,c31818_g1,c33925_g1,c24399_g1,c20434_g2,c68560_g1,c8676_g1,c36810_g1,c23741_g1,c56962_g1,c24143_g1,c26564_g1,c20713_g1,c61939_g1,c35839_g1,c67442_g1,c66687_g1,c47470_g1,c37076_g1,c77330_g1,c381_g1,c32180_g1,c29481_g2,c9912_g1,c30026_g1,c35795_g1,…
_g1,c35304_g1,c42605_g1,c32744_g1,c22340_g1,c4263_g1,c61277_g1,c34313_g1,c23967_g1,c12109_g1,c35658_g3,c36968_g3,c32657_g1,c33919_g6,c30686_g1,c77592_g1,c22289_g1,c55272_g1,c58144_g1,c66267_g1,c32106_g1,c34441_g5,c35579_g2,c16148_g1,c58062_g1,c27995_g1,c26096_g1,c25989_g1,c34623_g4,c33575_g1,c35935_g1,c36971_g3,c36142_g6,c72064_g1,c33060_g1,c1914_g1,c28117_g1,c33319_g1,c5638_g1,c28221_g1,c18248_g…
GO:0008150	Biological Process	GO:0008152	metabolic process	GO:0071704	organic substance metabolic process	GO:0006082	organic acid metabolic process	2322	c58994_g1,c36015_g6,c41532_g1,c48840_g1,c86299_g1,c21608_g2,c35154_g1,c33952_g1,c62570_g1,c1515_g1,c17475_g1,c67605_g1,c1342_g1,c28350_g2,c32441_g1,c36708_g1,c2090_g1,c19240_g1,c38149_g1,c9380_g1,c16437_g1,c31883_g1,c36616_g8,c83132_g1,c34266_g4,c34406_g1,c35544_g1,c2215_g1,c33640_g2,c1224_g1,c31437_g1,c77470_g1,c76645_g1,c20729_g1,c28844_g1,c32453_g2,c29856_g1,c35670_g1,c54619_g1,c1313_g1,c29508…
GO:0008150	Biological Process	GO:0008152	metabolic process	GO:0071704	organic substance metabolic process	GO:1901135	carbohydrate derivative metabolic process	2286	c81758_g1,c25375_g1,c32355_g1,c37131_g1,c27193_g1,c59502_g1,c68982_g1,c17111_g1,c25909_g1,c32247_g1,c9847_g1,c28037_g1,c1126_g1,c18423_g1,c9253_g1,c92606_g1,c31747_g1,c90700_g1,c2225_g1,c52409_g1,c89639_g1,c24071_g1,c58427_g1,c61888_g1,c48574_g1,c24236_g1,c25003_g3,c29921_g3,c30741_g1,c30629_g1,c37180_g1,c35206_g1,c33599_g1,c47528_g1,c32566_g1,c33545_g4,c70793_g1,c35436_g1,c35647_g1,c29746_g2,c37…
GO:0008150	Biological Process	GO:0008152	metabolic process	GO:0071704	organic substance metabolic process	GO:1901576	organic substance biosynthetic process	7841	c22169_g1,c13339_g1,c91510_g1,c36899_g5,c23839_g1,c93874_g1,c33927_g3,c36519_g4,c62775_g1,c33335_g1,c31299_g1,c75940_g1,c23848_g1,c70722_g1,c33459_g1,c31761_g1,c22475_g2,c59743_g1,c90632_g1,c21638_g1,c13756_g1,c49238_g1,c29485_g1,c29624_g1,c3497_g1,c20400_g1,c59524_g1,c31569_g1,c43567_g1,c35339_g1,c26841_g1,c26975_g1,c27494_g1,c57946_g1,c85585_g1,c30577_g1,c20145_g1,c26629_g1,c29281_g1,c30243_g1,…
26_g1,c34920_g1,c37306_g3,c18112_g1,c17816_g1,c34214_g1,c29207_g1,c28796_g1,c68462_g1,c84427_g1,c33447_g1,c34477_g1,c8187_g2,c28723_g1,c26438_g1,c57567_g1,c11824_g1,c29198_g1,c14907_g1,c31823_g2,c29572_g2,c83213_g1,c57020_g1,c31766_g1,c24050_g1,c36788_g1,c11192_g1,c74375_g1,c1717_g1,c61502_g1,c37010_g1,c58705_g1,c34741_g2,c25860_g1,c744_g1,c34434_g4,c28628_g1,c89108_g1,c56833_g1,c13575_g1,c18783_…
,c33424_g1,c66835_g1,c30120_g1,c51293_g1,c84956_g1,c37070_g2,c21783_g1,c22649_g2,c2237_g1,c36293_g3,c67370_g1,c3469_g1,c29572_g3,c20610_g1,c32069_g1,c29185_g1,c77372_g1,c3655_g1,c27105_g1,c7021_g1,c20902_g1,c61408_g1,c23187_g1,c86150_g1,c10911_g1,c1302_g1,c68084_g1,c73065_g1,c56777_g1,c34154_g3,c9607_g1,c8676_g1,c31291_g1,c68560_g1,c35720_g3,c20434_g2,c29949_g2,c81072_g1,c60323_g1,c6692_g1,c67012…
GO:0008150	Biological Process	GO:0008152	metabolic process	GO:0071704	organic substance metabolic process	GO:0019637	organophosphate metabolic process	1973	c49661_g1,c29875_g2,c30285_g2,c84739_g1,c35637_g1,c87401_g1,c72803_g1,c28665_g1,c27817_g1,c23776_g1,c26322_g1,c12141_g1,c20586_g1,c26601_g1,c63534_g1,c9732_g1,c29576_g1,c248_g1,c66041_g1,c32868_g2,c5780_g1,c35325_g8,c80411_g1,c31647_g4,c26622_g1,c36222_g3,c41055_g1,c40558_g1,c2475_g1,c75795_g1,c35541_g1,c34580_g1,c60701_g1,c42135_g1,c61008_g1,c35036_g5,c10793_g1,c70557_g1,c23420_g1,c49063_g1,c372…
GO:0008150	Biological Process	GO:0008152	metabolic process	GO:0071704	organic substance metabolic process	GO:1901564	organonitrogen compound metabolic process	4515	c35163_g1,c30875_g1,c92231_g1,c64518_g1,c5136_g1,c36058_g2,c37216_g2,c26859_g1,c15915_g1,c77470_g1,c31437_g1,c38556_g1,c35670_g1,c32453_g2,c27136_g1,c36494_g2,c29508_g1,c75491_g1,c23903_g1,c35004_g1,c13556_g1,c25860_g2,c30357_g2,c19106_g1,c16033_g1,c6755_g1,c34337_g3,c69301_g1,c74684_g1,c27114_g1,c25112_g1,c33802_g2,c35570_g1,c74207_g1,c57132_g1,c35364_g2,c21950_g1,c37039_g2,c36367_g3,c2829_g1,c6…
8924_g1,c33979_g1,c69555_g1,c32206_g2,c16260_g1,c33655_g2,c14349_g1,c38256_g1,c32423_g2,c92414_g1,c36903_g2,c33980_g2,c9448_g1,c47859_g1,c40267_g1,c87279_g1,c35296_g1,c35407_g1,c16488_g1,c20777_g1,c71991_g1,c19433_g1,c11829_g1,c16704_g1,c27947_g1,c29363_g1,c27343_g1,c35838_g1,c36942_g4,c35318_g1,c71335_g1,c49191_g1,c19035_g1,c27467_g1,c34718_g1,c26716_g2,c36855_g9,c28947_g1,c3270_g2,c32191_g1,c27…
GO:0008150	Biological Process	GO:0008152	metabolic process	GO:0071704	organic substance metabolic process	GO:1900673	olefin metabolic process	14	c20911_g1,c33787_g1,c26688_g1,c49754_g1,c51987_g1,c22392_g1,c47859_g1,c49697_g1,c13964_g1,c33787_g2,c15754_g1,c85673_g1,c86036_g1,c35643_g2
GO:0008150	Biological Process	GO:0008152	metabolic process	GO:0071704	organic substance metabolic process	GO:1901440	poly(hydroxyalkanoate) metabolic process	1	c14358_g1
GO:0008150	Biological Process	GO:0008152	metabolic process	GO:0071704	organic substance metabolic process	GO:0005975	carbohydrate metabolic process	1480	c88067_g1,c37106_g2,c26556_g1,c30314_g1,c36211_g2,c34694_g2,c29958_g2,c50162_g1,c46094_g1,c32265_g1,c34574_g1,c43387_g1,c2874_g1,c35475_g2,c47592_g1,c20606_g1,c28974_g1,c28404_g1,c35372_g1,c19239_g1,c32305_g2,c34993_g5,c36358_g2,c49031_g1,c31215_g1,c33971_g1,c36867_g1,c11033_g1,c24842_g1,c30160_g1,c12605_g1,c38399_g1,c36038_g1,c33418_g3,c77152_g1,c53552_g1,c25184_g2,c33700_g1,c30592_g2,c75576_g1,…
GO:0008150	Biological Process	GO:0008152	metabolic process	GO:0071704	organic substance metabolic process	GO:0019296	coenzyme M metabolic process	5	c77664_g1,c73319_g1,c33633_g2,c15449_g1,c32338_g1
GO:0008150	Biological Process	GO:0008152	metabolic process	GO:0071704	organic substance metabolic process	GO:0035383	thioester metabolic process	25	c71494_g1,c26195_g2,c15189_g1,c35585_g3,c17074_g1,c20939_g1,c18698_g1,c34365_g1,c71718_g1,c60384_g1,c71014_g1,c27084_g1,c93810_g1,c26195_g1,c81850_g1,c77768_g1,c3056_g1,c13512_g1,c78562_g1,c33439_g1,c78982_g1,c36020_g6,c32441_g1,c35585_g4,c43733_g1
GO:0008150	Biological Process	GO:0008152	metabolic process	GO:0071704	organic substance metabolic process	GO:0042197	halogenated hydrocarbon metabolic process	49	c34719_g1,c60184_g1,c30423_g1,c85234_g1,c61169_g1,c14573_g1,c53553_g1,c37147_g2,c35165_g7,c7310_g1,c24698_g1,c26148_g1,c29352_g1,c54808_g1,c75525_g1,c19166_g1,c47015_g1,c53826_g1,c33732_g1,c89758_g1,c23271_g1,c79814_g1,c34139_g1,c35761_g1,c55718_g1,c29274_g1,c33028_g2,c33524_g1,c22775_g1,c10173_g1,c76280_g1,c59802_g1,c26734_g1,c70730_g1,c29352_g2,c91235_g1,c29720_g1,c35069_g2,c27756_g1,c87557_g1,…
GO:0008150	Biological Process	GO:0008152	metabolic process	GO:0071704	organic substance metabolic process	GO:0018904	ether metabolic process	20	c19334_g1,c30893_g4,c10290_g1,c25177_g1,c30280_g1,c30893_g3,c48804_g1,c37320_g1,c27641_g1,c26956_g1,c24274_g1,c24830_g2,c86232_g1,c33193_g1,c24830_g1,c31088_g1,c22882_g1,c80976_g1,c36399_g2,c26544_g1
GO:0008150	Biological Process	GO:0008152	metabolic process	GO:0071704	organic substance metabolic process	GO:1901360	organic cyclic compound metabolic process	8634	c30274_g1,c10538_g1,c91104_g1,c57073_g1,c52785_g1,c31617_g3,c15261_g1,c36285_g1,c26006_g1,c50882_g1,c18049_g1,c15181_g1,c73968_g1,c22610_g1,c38918_g1,c30350_g1,c79313_g1,c7724_g1,c18964_g1,c68918_g1,c36598_g8,c57958_g1,c15823_g2,c65509_g1,c53758_g1,c30266_g1,c83236_g1,c22892_g1,c25351_g2,c26971_g1,c35902_g1,c30922_g2,c63958_g1,c33591_g1,c35015_g2,c39264_g1,c85713_g1,c29353_g1,c30277_g1,c19036_g1,…
_g1,c34313_g1,c23967_g1,c35658_g3,c36968_g3,c36971_g3,c58062_g1,c21581_g1,c86720_g1,c56167_g1,c48031_g1,c1914_g1,c28117_g1,c27166_g1,c32372_g1,c36142_g6,c1389_g1,c6474_g1,c34046_g1,c18007_g1,c27493_g1,c35388_g1,c84535_g1,c31672_g2,c28221_g1,c28907_g1,c4471_g1,c36044_g1,c39353_g1,c78135_g1,c34643_g3,c34692_g1,c29144_g1,c58478_g1,c29719_g1,c30780_g1,c78528_g1,c71086_g1,c12772_g1,c78430_g1,c30860_g1…
10235_g1,c36274_g2,c86234_g1,c29092_g1,c28884_g1,c78239_g1,c31335_g1,c32568_g1,c34358_g9,c37422_g3,c37068_g1,c63244_g1,c78981_g1,c32736_g4,c58623_g1,c25692_g1,c19273_g1,c42282_g1,c15762_g1,c35947_g3,c20935_g1,c25001_g1,c1355_g1,c22115_g1,c16000_g1,c17894_g1,c26000_g1,c66708_g1,c25519_g1,c90120_g1,c35573_g1,c26500_g1,c34988_g1,c73218_g1,c31939_g1,c55018_g1,c32020_g1,c13862_g1,c40466_g1,c32780_g9,c…
GO:0008150	Biological Process	GO:0008152	metabolic process	GO:0071704	organic substance metabolic process	GO:0030638	polyketide metabolic process	76	c66016_g1,c63786_g1,c78967_g1,c9030_g1,c36160_g1,c34048_g4,c33698_g1,c25167_g1,c66370_g1,c28480_g1,c15533_g1,c33128_g1,c45480_g1,c32503_g1,c35433_g10,c81699_g1,c37511_g2,c43397_g1,c33382_g2,c31656_g1,c56170_g1,c37635_g1,c21780_g1,c32930_g3,c35730_g1,c2475_g1,c35433_g8,c29958_g1,c33403_g1,c24071_g1,c35963_g3,c5794_g1,c19019_g1,c49384_g1,c15051_g1,c35893_g2,c25963_g1,c23417_g1,c16643_g1,c17746_g1,c…
GO:0008150	Biological Process	GO:0008152	metabolic process	GO:0071704	organic substance metabolic process	GO:1901657	glycosyl compound metabolic process	1384	c52985_g1,c34589_g1,c43248_g1,c25167_g1,c30795_g1,c23424_g1,c49113_g1,c14334_g1,c12126_g1,c23117_g1,c52359_g1,c19483_g1,c28986_g1,c91662_g1,c36507_g5,c35159_g5,c26731_g1,c26314_g1,c37146_g5,c7197_g1,c36302_g7,c93123_g1,c31132_g1,c39023_g1,c36508_g1,c42969_g1,c37420_g7,c28558_g1,c53497_g1,c81764_g1,c11311_g1,c19074_g1,c12899_g1,c59111_g1,c68645_g1,c35091_g3,c23697_g1,c34043_g4,c88921_g1,c158_g1,c6…
GO:0008150	Biological Process	GO:0008152	metabolic process	GO:0071704	organic substance metabolic process	GO:0043446	cellular alkane metabolic process	65	c48947_g1,c37033_g1,c80360_g1,c15336_g1,c28683_g2,c54067_g1,c32673_g5,c15326_g1,c29914_g1,c76266_g1,c17273_g2,c9974_g1,c3604_g1,c14865_g1,c7619_g1,c27759_g1,c8422_g1,c26351_g2,c33188_g2,c73321_g1,c37283_g7,c67175_g1,c86821_g1,c37328_g1,c65919_g1,c35218_g1,c2215_g1,c36895_g4,c29581_g1,c30597_g1,c34402_g2,c36654_g7,c79229_g1,c46185_g1,c19626_g1,c9521_g1,c21461_g1,c90865_g1,c30597_g2,c36036_g1,c7096…
GO:0008150	Biological Process	GO:0008152	metabolic process	GO:0071704	organic substance metabolic process	GO:0042180	cellular ketone metabolic process	158	c66779_g1,c7466_g1,c36896_g5,c36274_g2,c71386_g1,c9732_g1,c44554_g1,c34890_g2,c33803_g1,c48033_g1,c24835_g1,c32682_g1,c74063_g1,c32191_g1,c68588_g1,c2742_g1,c61008_g1,c70919_g1,c33283_g1,c7372_g1,c29223_g1,c35513_g2,c29490_g1,c49063_g1,c32713_g1,c20857_g1,c29172_g1,c35105_g3,c31981_g1,c25970_g1,c76902_g1,c36766_g10,c27674_g1,c31879_g2,c65258_g1,c92414_g1,c33073_g2,c52429_g1,c31035_g1,c13339_g1,c3…
GO:0008150	Biological Process	GO:0008152	metabolic process	GO:0071704	organic substance metabolic process	GO:1901615	organic hydroxy compound metabolic process	211	c21783_g1,c85206_g1,c80535_g1,c33546_g1,c33755_g8,c50390_g1,c30403_g1,c36398_g1,c61424_g1,c51971_g1,c34048_g5,c5130_g1,c78418_g1,c19534_g1,c22001_g1,c86905_g1,c43567_g1,c65176_g1,c34073_g5,c22549_g1,c69889_g1,c47216_g1,c25394_g1,c13670_g1,c33770_g2,c1574_g1,c57694_g1,c34048_g3,c64507_g1,c45548_g1,c40226_g1,c36866_g1,c26767_g1,c36653_g1,c24182_g1,c17380_g1,c56941_g1,c16643_g1,c26589_g1,c25963_g1,c…
GO:0008150	Biological Process	GO:0008152	metabolic process	GO:0071704	organic substance metabolic process	GO:0018942	organometal metabolic process	2	c36880_g3,c10332_g1
GO:0008150	Biological Process	GO:0008152	metabolic process	GO:0071704	organic substance metabolic process	GO:1901575	organic substance catabolic process	1732	c35084_g1,c76573_g1,c48455_g1,c12789_g1,c5965_g1,c13965_g1,c90271_g1,c51987_g1,c25657_g1,c37147_g2,c4062_g2,c3507_g1,c36134_g3,c37207_g6,c87432_g1,c27550_g1,c85844_g1,c4588_g1,c31100_g1,c25749_g1,c35987_g2,c51869_g1,c58692_g1,c93091_g1,c34755_g1,c26917_g1,c76840_g1,c30064_g1,c28987_g1,c90836_g1,c37082_g10,c34341_g4,c20720_g1,c21584_g1,c64603_g1,c63983_g1,c87938_g1,c36623_g1,c32938_g2,c32097_g4,c5…
GO:0008150	Biological Process	GO:0008152	metabolic process	GO:0071704	organic substance metabolic process	GO:0015977	carbon fixation	34	c5479_g1,c35976_g1,c35714_g1,c34335_g5,c62199_g1,c71383_g1,c54086_g1,c59700_g1,c24874_g2,c16909_g1,c91144_g1,c61192_g1,c37185_g1,c29174_g1,c88445_g1,c28948_g1,c30936_g1,c32461_g1,c24874_g3,c32441_g1,c63786_g1,c27659_g1,c32553_g2,c36506_g3,c41269_g1,c63644_g1,c37185_g2,c87669_g1,c19528_g1,c34064_g2,c27677_g2,c58416_g1,c17795_g1,c37185_g5
GO:0008150	Biological Process	GO:0008152	metabolic process	GO:0071704	organic substance metabolic process	GO:0006629	lipid metabolic process	1413	c35320_g7,c33980_g2,c77768_g1,c34114_g1,c37111_g3,c34048_g5,c51971_g1,c29100_g1,c36340_g1,c36636_g1,c29633_g1,c30204_g1,c31171_g1,c93810_g1,c85206_g1,c23719_g1,c29363_g1,c33836_g1,c44285_g1,c27343_g1,c55880_g1,c33439_g1,c30959_g1,c36837_g4,c19433_g1,c29962_g1,c30731_g1,c36476_g2,c28297_g1,c17206_g1,c30628_g1,c28325_g1,c195_g1,c35513_g11,c26871_g1,c3907_g1,c71718_g1,c25625_g1,c90084_g1,c13670_g1,c…
GO:0008150	Biological Process	GO:0008152	metabolic process	GO:0071704	organic substance metabolic process	GO:1901568	fatty acid derivative metabolic process	14	c34862_g2,c16415_g1,c68069_g1,c18734_g1,c34862_g5,c68470_g1,c37401_g3,c84898_g1,c34862_g7,c210_g1,c90204_g1,c27555_g2,c27555_g1,c24047_g2
GO:0008150	Biological Process	GO:0008152	metabolic process	GO:0042445	hormone metabolic process	GO:0042810	pheromone metabolic process	1	c32866_g2
GO:0008150	Biological Process	GO:0008152	metabolic process	GO:0042445	hormone metabolic process	GO:0034754	cellular hormone metabolic process	138	c35327_g1,c17380_g1,c89596_g1,c35893_g2,c10299_g1,c16643_g1,c33871_g3,c30196_g1,c25968_g1,c13670_g1,c57365_g1,c47216_g1,c25394_g1,c34073_g5,c86248_g1,c776_g2,c55211_g1,c40226_g1,c66352_g1,c34048_g3,c33770_g2,c36777_g1,c34048_g5,c3106_g1,c35986_g1,c86905_g1,c58909_g1,c31291_g1,c30403_g1,c93874_g1,c89110_g1,c33546_g1,c27579_g1,c85206_g1,c31750_g1,c48864_g1,c36063_g1,c49910_g1,c17272_g2,c9030_g1,c34…
GO:0008150	Biological Process	GO:0008152	metabolic process	GO:0042445	hormone metabolic process	GO:0042446	hormone biosynthetic process	1	c32866_g2
GO:0008150	Biological Process	GO:0008152	metabolic process	GO:0009892	negative regulation of metabolic process	GO:0010605	negative regulation of macromolecule metabolic process	114	c39917_g1,c26241_g1,c19719_g1,c62411_g1,c12482_g1,c53355_g1,c36466_g1,c35627_g3,c56642_g1,c35489_g3,c90995_g1,c26223_g1,c60793_g1,c70200_g1,c86320_g1,c81538_g1,c26172_g1,c12775_g1,c85387_g1,c19322_g1,c68483_g1,c12880_g1,c37526_g2,c90294_g1,c64246_g1,c32899_g1,c30551_g1,c21189_g1,c60027_g1,c19122_g1,c22205_g1,c29572_g2,c24893_g1,c35172_g2,c29239_g1,c37053_g1,c35286_g4,c51098_g1,c28564_g1,c27270_g2…
GO:0008150	Biological Process	GO:0008152	metabolic process	GO:0009892	negative regulation of metabolic process	GO:0051172	negative regulation of nitrogen compound metabolic process	89	c86759_g1,c5970_g1,c87360_g1,c31659_g1,c9317_g1,c40966_g1,c57958_g1,c83889_g1,c35664_g1,c39821_g1,c62097_g1,c14825_g1,c30462_g1,c33835_g1,c43696_g1,c84593_g1,c38953_g1,c88274_g1,c28803_g1,c36915_g5,c37302_g5,c36035_g1,c19940_g1,c31554_g1,c58488_g1,c35985_g2,c9022_g1,c35830_g4,c68879_g1,c8345_g1,c13736_g1,c36889_g4,c35389_g9,c31998_g1,c32529_g1,c35286_g3,c33815_g4,c28311_g1,c24593_g1,c27573_g1,c72…
GO:0008150	Biological Process	GO:0008152	metabolic process	GO:0009892	negative regulation of metabolic process	GO:0031324	negative regulation of cellular metabolic process	101	c35985_g2,c28720_g1,c9022_g1,c58488_g1,c4272_g1,c36406_g2,c31554_g1,c28720_g2,c32148_g1,c8345_g1,c68879_g1,c35830_g4,c13736_g1,c36889_g4,c35389_g9,c31998_g1,c32529_g1,c35286_g3,c24593_g1,c27573_g1,c33815_g4,c28311_g1,c35561_g1,c36186_g1,c72021_g1,c30578_g1,c32168_g2,c59273_g1,c34081_g1,c87360_g1,c31659_g1,c86759_g1,c5970_g1,c40966_g1,c9317_g1,c80407_g1,c83889_g1,c57958_g1,c35664_g1,c33835_g1,c398…
GO:0008150	Biological Process	GO:0008152	metabolic process	GO:0009892	negative regulation of metabolic process	GO:0009890	negative regulation of biosynthetic process	87	c9317_g1,c40966_g1,c57958_g1,c35664_g1,c80407_g1,c86759_g1,c5970_g1,c87360_g1,c31659_g1,c35404_g1,c39821_g1,c66240_g1,c14825_g1,c62097_g1,c30462_g1,c33835_g1,c84593_g1,c43696_g1,c38953_g1,c88274_g1,c28803_g1,c36915_g5,c37302_g5,c13736_g1,c36889_g4,c35389_g9,c32529_g1,c31998_g1,c35286_g3,c58488_g1,c31554_g1,c28720_g1,c35985_g2,c9022_g1,c68879_g1,c35830_g4,c28720_g2,c8345_g1,c32168_g2,c59273_g1,c28…
GO:0008150	Biological Process	GO:0008152	metabolic process	GO:0044033	multi-organism metabolic process	GO:0019080	viral gene expression	53	c36933_g1,c88856_g1,c27533_g1,c31973_g1,c504_g1,c51703_g1,c14979_g1,c9796_g1,c35695_g2,c37438_g2,c34604_g1,c88799_g1,c29188_g1,c31511_g1,c44146_g1,c35433_g9,c44446_g1,c37236_g2,c34857_g1,c30645_g1,c41487_g1,c29196_g2,c59791_g1,c15298_g1,c28531_g1,c36052_g1,c39889_g1,c72666_g1,c36132_g1,c29196_g3,c33601_g1,c30795_g1,c14569_g1,c35398_g3,c70746_g1,c33534_g1,c33324_g2,c31834_g1,c59249_g1,c21894_g1,c3…
GO:0008150	Biological Process	GO:0008152	metabolic process	GO:0044238	primary metabolic process	GO:0006520	cellular amino acid metabolic process	1844	c29728_g2,c76761_g1,c23423_g1,c37202_g1,c1302_g1,c68084_g1,c35369_g3,c9607_g1,c14190_g1,c31450_g1,c31818_g1,c36088_g2,c33642_g1,c24505_g1,c28983_g1,c31291_g1,c89302_g1,c35522_g5,c26998_g2,c36036_g1,c81560_g1,c22649_g2,c20610_g1,c27344_g1,c21672_g1,c29185_g1,c25258_g1,c27105_g1,c79537_g1,c26404_g2,c36347_g5,c14651_g1,c30463_g2,c36320_g1,c86242_g1,c31796_g2,c33208_g1,c39583_g1,c38235_g1,c27829_g1,c…
GO:0008150	Biological Process	GO:0008152	metabolic process	GO:0044238	primary metabolic process	GO:0019538	protein metabolic process	5864	c31265_g2,c78148_g1,c22956_g1,c35158_g2,c33433_g1,c22748_g1,c34037_g5,c31293_g1,c32112_g2,c57692_g1,c32392_g1,c26201_g1,c34096_g2,c67476_g1,c37478_g1,c14383_g1,c33281_g2,c37767_g1,c29746_g2,c34773_g3,c36563_g1,c36111_g5,c12666_g1,c35118_g1,c8583_g1,c74_g1,c28204_g1,c17815_g1,c85495_g1,c8917_g1,c16650_g1,c43306_g1,c23072_g1,c30673_g2,c22517_g1,c35417_g1,c31453_g1,c31875_g2,c34913_g1,c47631_g1,c193…
c67283_g1,c64518_g1,c92231_g1,c22513_g1,c66815_g1,c36058_g2,c26318_g1,c31237_g1,c30915_g4,c7741_g1,c9825_g1,c456_g1,c27936_g2,c45411_g1,c35618_g2,c33372_g1,c17376_g1,c22944_g1,c35670_g1,c24443_g1,c32453_g2,c20371_g1,c8628_g1,c55199_g1,c36494_g2,c29508_g1,c86497_g1,c34199_g2,c29018_g2,c28644_g1,c31278_g1,c32241_g1,c44316_g1,c19578_g1,c34266_g4,c32436_g1,c34486_g1,c85492_g1,c26444_g1,c34079_g1,c874…
GO:0008150	Biological Process	GO:0008152	metabolic process	GO:0044238	primary metabolic process	GO:0006139	nucleobase-containing compound metabolic process	7768	c33451_g5,c34003_g1,c28708_g1,c35588_g2,c33113_g3,c13901_g1,c31531_g1,c34957_g2,c77872_g1,c36973_g1,c36397_g1,c35232_g1,c79839_g1,c36772_g9,c23352_g1,c86633_g1,c44555_g1,c69362_g1,c20670_g1,c34284_g1,c73868_g1,c37067_g1,c24092_g2,c2944_g1,c89747_g1,c23651_g1,c60718_g1,c6991_g1,c40805_g1,c29006_g1,c10449_g1,c36899_g7,c17_g1,c33471_g1,c36290_g3,c77916_g1,c34835_g2,c70510_g1,c31660_g2,c79384_g1,c846…
c33723_g2,c21967_g2,c26874_g1,c33829_g4,c31879_g1,c35695_g5,c31395_g2,c29373_g1,c17443_g1,c37297_g1,c63603_g1,c34587_g8,c25963_g1,c33307_g1,c36641_g1,c35944_g3,c35325_g4,c91717_g1,c34548_g2,c75967_g1,c13977_g1,c23621_g1,c34857_g3,c7234_g1,c37101_g2,c16086_g1,c31523_g1,c24881_g1,c24128_g1,c75462_g1,c1207_g1,c26710_g2,c21287_g1,c23262_g1,c26690_g1,c20983_g1,c9512_g1,c57473_g1,c35742_g1,c37481_g2,c8…
8_g1,c73756_g1,c66334_g1,c36929_g1,c29702_g1,c28381_g1,c15562_g1,c30907_g2,c31132_g1,c93123_g1,c70295_g1,c85583_g1,c35046_g1,c33121_g1,c84699_g1,c35214_g1,c76869_g1,c5709_g1,c28558_g1,c12697_g1,c56746_g1,c81764_g1,c31028_g1,c36214_g7,c38294_g1,c30180_g1,c36211_g3,c37438_g5,c26705_g1,c34206_g3,c59429_g1,c58410_g1,c28986_g1,c35794_g1,c36622_g1,c81529_g1,c35159_g5,c91662_g1,c33814_g3,c36767_g2,c2259…
GO:0008150	Biological Process	GO:0008152	metabolic process	GO:0044238	primary metabolic process	GO:0006629	lipid metabolic process	1413	c35320_g7,c33980_g2,c77768_g1,c34114_g1,c37111_g3,c34048_g5,c51971_g1,c29100_g1,c36340_g1,c36636_g1,c29633_g1,c30204_g1,c31171_g1,c93810_g1,c85206_g1,c23719_g1,c29363_g1,c33836_g1,c44285_g1,c27343_g1,c55880_g1,c33439_g1,c30959_g1,c36837_g4,c19433_g1,c29962_g1,c30731_g1,c36476_g2,c28297_g1,c17206_g1,c30628_g1,c28325_g1,c195_g1,c35513_g11,c26871_g1,c3907_g1,c71718_g1,c25625_g1,c90084_g1,c13670_g1,c…
GO:0008150	Biological Process	GO:0008152	metabolic process	GO:0044238	primary metabolic process	GO:0006099	tricarboxylic acid cycle	34	c32553_g2,c27659_g1,c36506_g3,c87669_g1,c19528_g1,c27677_g2,c34064_g2,c58416_g1,c41269_g1,c63644_g1,c37185_g2,c17795_g1,c37185_g5,c34335_g5,c62199_g1,c54086_g1,c71383_g1,c5479_g1,c35976_g1,c35714_g1,c61192_g1,c91144_g1,c59700_g1,c16909_g1,c24874_g2,c88445_g1,c28948_g1,c37185_g1,c29174_g1,c24874_g3,c32441_g1,c63786_g1,c30936_g1,c32461_g1
GO:0008150	Biological Process	GO:0008152	metabolic process	GO:0044238	primary metabolic process	GO:0005975	carbohydrate metabolic process	1480	c88067_g1,c37106_g2,c26556_g1,c30314_g1,c36211_g2,c34694_g2,c29958_g2,c50162_g1,c46094_g1,c32265_g1,c34574_g1,c43387_g1,c2874_g1,c35475_g2,c47592_g1,c20606_g1,c28974_g1,c28404_g1,c35372_g1,c19239_g1,c32305_g2,c34993_g5,c36358_g2,c49031_g1,c31215_g1,c33971_g1,c36867_g1,c11033_g1,c24842_g1,c30160_g1,c12605_g1,c38399_g1,c36038_g1,c33418_g3,c77152_g1,c53552_g1,c25184_g2,c33700_g1,c30592_g2,c75576_g1,…
GO:0008150	Biological Process	GO:0008152	metabolic process	GO:0044238	primary metabolic process	GO:0080090	regulation of primary metabolic process	3325	c32443_g1,c29029_g1,c52199_g1,c33077_g1,c24690_g2,c65578_g1,c37566_g1,c35286_g4,c93322_g1,c37397_g1,c89480_g1,c23517_g1,c12688_g1,c80313_g1,c13577_g1,c55603_g1,c37221_g2,c36507_g6,c13079_g1,c76584_g1,c31596_g4,c21850_g1,c53633_g1,c85239_g1,c33355_g1,c89821_g1,c29489_g1,c36300_g4,c20565_g1,c57845_g1,c23581_g1,c42201_g1,c47626_g1,c35286_g7,c30493_g2,c70200_g1,c73444_g1,c30058_g1,c9617_g1,c26373_g1,…
095_g1,c28686_g1,c76380_g1,c77617_g1,c31184_g1,c22478_g1,c33836_g1,c57068_g1,c9389_g1,c36406_g2,c58488_g1,c34965_g2,c48579_g1,c24046_g2,c52172_g1,c2382_g1,c28772_g1,c19433_g1,c21803_g1,c76056_g1,c32148_g1
GO:0008150	Biological Process	GO:0008152	metabolic process	GO:0009056	catabolic process	GO:0044712	single-organism catabolic process	1062	c29172_g1,c55131_g1,c32834_g3,c89220_g1,c32673_g3,c24337_g1,c34313_g2,c38668_g1,c30548_g3,c24161_g1,c35809_g3,c17362_g1,c41098_g1,c55674_g1,c27170_g1,c32470_g1,c58262_g1,c56883_g1,c81336_g1,c36598_g7,c74063_g1,c33929_g1,c30523_g1,c18165_g1,c86836_g1,c34591_g1,c16731_g1,c33223_g1,c35470_g1,c35931_g2,c68798_g1,c77759_g1,c41762_g1,c53462_g1,c30147_g1,c34824_g2,c34298_g1,c78504_g1,c35809_g2,c90236_g1…
GO:0008150	Biological Process	GO:0008152	metabolic process	GO:0009056	catabolic process	GO:0009896	positive regulation of catabolic process	125	c29921_g1,c10469_g1,c6290_g1,c23537_g1,c75807_g1,c7443_g1,c71791_g1,c57811_g1,c31820_g1,c83744_g1,c83183_g1,c23198_g1,c36778_g4,c26373_g1,c33319_g2,c17273_g1,c49902_g1,c35440_g9,c32559_g3,c29754_g1,c30298_g1,c17413_g1,c57030_g1,c23531_g1,c19626_g1,c36372_g1,c20450_g2,c66835_g1,c4545_g1,c11832_g1,c74328_g1,c56722_g1,c31213_g2,c15959_g1,c30278_g1,c15118_g1,c23643_g1,c35470_g3,c35447_g1,c32752_g1,c1…
GO:0008150	Biological Process	GO:0008152	metabolic process	GO:0009056	catabolic process	GO:1901575	organic substance catabolic process	1732	c35084_g1,c76573_g1,c48455_g1,c12789_g1,c5965_g1,c13965_g1,c90271_g1,c51987_g1,c25657_g1,c37147_g2,c4062_g2,c3507_g1,c36134_g3,c37207_g6,c87432_g1,c27550_g1,c85844_g1,c4588_g1,c31100_g1,c25749_g1,c35987_g2,c51869_g1,c58692_g1,c93091_g1,c34755_g1,c26917_g1,c76840_g1,c30064_g1,c28987_g1,c90836_g1,c37082_g10,c34341_g4,c20720_g1,c21584_g1,c64603_g1,c63983_g1,c87938_g1,c36623_g1,c32938_g2,c32097_g4,c5…
GO:0008150	Biological Process	GO:0008152	metabolic process	GO:0009056	catabolic process	GO:0044248	cellular catabolic process	1626	c26212_g1,c48318_g1,c25003_g2,c76305_g1,c15729_g1,c43008_g1,c25932_g1,c17837_g1,c27953_g1,c28562_g1,c71640_g1,c35935_g2,c8221_g1,c33158_g4,c22775_g1,c22535_g1,c31305_g1,c15050_g1,c37442_g3,c2858_g1,c1627_g1,c17802_g1,c33521_g1,c56642_g1,c25985_g1,c26564_g1,c6290_g1,c82796_g1,c23741_g1,c50957_g1,c35681_g1,c27881_g1,c36144_g1,c26912_g1,c37486_g1,c29651_g1,c80350_g1,c28318_g1,c7261_g1,c32180_g1,c867…
GO:0008150	Biological Process	GO:0008152	metabolic process	GO:0009056	catabolic process	GO:0009894	regulation of catabolic process	317	c22402_g1,c1054_g1,c24729_g1,c30594_g4,c35917_g1,c27114_g1,c60531_g1,c35408_g1,c47528_g1,c32566_g1,c2089_g1,c44505_g1,c35647_g1,c33670_g1,c33761_g1,c68772_g1,c60609_g1,c13899_g1,c31338_g1,c3369_g1,c60892_g1,c36563_g2,c37629_g1,c35966_g4,c21869_g1,c33422_g1,c69362_g1,c28451_g1,c80090_g1,c23150_g1,c54619_g1,c51610_g1,c30033_g1,c43427_g1,c92009_g1,c50432_g1,c79839_g1,c9474_g1,c13965_g1,c32559_g3,c71…
GO:0008150	Biological Process	GO:0040011	locomotion	GO:0042330	taxis	GO:0006935	chemotaxis	1	c8060_g1
GO:0008150	Biological Process	GO:0040011	locomotion	GO:0051821	dissemination or transmission of organism from other organism involved in symbiotic interaction	GO:0044007	dissemination or transmission of symbiont from host	16	c85203_g1,c49533_g1,c34337_g1,c32402_g1,c7398_g1,c61411_g1,c54619_g1,c31207_g1,c19322_g1,c90418_g1,c37068_g1,c38794_g1,c36479_g1,c83371_g1,c68772_g1,c31062_g1
GO:0008150	Biological Process	GO:0040011	locomotion	GO:0040012	regulation of locomotion	GO:2000145	regulation of cell motility	16	c60531_g1,c33379_g3,c43815_g1,c33972_g1,c23591_g2,c29346_g1,c3983_g1,c23966_g1,c22443_g1,c75807_g1,c8116_g1,c84916_g1,c82824_g1,c8060_g1,c69800_g1,c3369_g1
GO:0008150	Biological Process	GO:0040011	locomotion	GO:0052192	movement in environment of other organism involved in symbiotic interaction	GO:0051828	entry into other organism involved in symbiotic interaction	44	c15344_g1,c28670_g1,c868_g1,c24017_g1,c34114_g1,c34369_g2,c23078_g1,c21664_g1,c10793_g1,c27295_g1,c29107_g1,c23002_g1,c43558_g1,c33428_g1,c78993_g1,c34129_g10,c73346_g1,c55728_g1,c24784_g1,c77230_g1,c36134_g6,c28073_g1,c4883_g1,c37526_g2,c61411_g1,c16581_g1,c10893_g1,c7118_g1,c35481_g1,c34882_g1,c19535_g1,c31599_g1,c1525_g1,c15069_g1,c32471_g2,c28871_g2,c8060_g1,c53362_g1,c4840_g1,c12227_g1,c3318…
GO:0008150	Biological Process	GO:0040011	locomotion	GO:0052192	movement in environment of other organism involved in symbiotic interaction	GO:0052126	movement in host environment	84	c7118_g1,c35481_g1,c35828_g1,c73287_g1,c55405_g1,c31599_g1,c14246_g1,c35947_g4,c55017_g1,c47044_g1,c1525_g1,c15069_g1,c35308_g2,c32471_g2,c52010_g1,c28871_g2,c8060_g1,c53362_g1,c12227_g1,c29862_g2,c10449_g1,c65902_g1,c35994_g1,c33935_g2,c868_g1,c24768_g1,c28330_g2,c34114_g1,c35484_g1,c29574_g1,c20039_g1,c21664_g1,c6996_g1,c43112_g1,c73346_g1,c55728_g1,c23519_g2,c24784_g1,c77230_g1,c54039_g1,c2772…
GO:0008150	Biological Process	GO:0040011	locomotion	GO:0052192	movement in environment of other organism involved in symbiotic interaction	GO:0051814	movement in other organism involved in symbiotic interaction	40	c58817_g1,c47044_g1,c55017_g1,c14246_g1,c37242_g5,c35947_g4,c10547_g1,c13692_g1,c73287_g1,c55405_g1,c35828_g1,c43752_g1,c65902_g1,c33935_g2,c35994_g1,c29862_g2,c32825_g1,c10914_g1,c30080_g2,c52010_g1,c34144_g1,c35308_g2,c20039_g1,c53201_g1,c29574_g1,c80119_g1,c35484_g1,c28330_g2,c62213_g1,c24768_g1,c28380_g1,c27725_g1,c34546_g3,c36731_g3,c54039_g1,c45229_g1,c23519_g2,c43112_g1,c80508_g1,c6996_g1
GO:0008150	Biological Process	GO:0040011	locomotion	GO:0048870	cell motility	GO:0016477	cell migration	16	c22443_g1,c8116_g1,c84916_g1,c75807_g1,c8060_g1,c82824_g1,c3369_g1,c69800_g1,c60531_g1,c33379_g3,c43815_g1,c23591_g2,c3983_g1,c29346_g1,c33972_g1,c23966_g1
GO:0008150	Biological Process	GO:0040011	locomotion	GO:0048870	cell motility	GO:2000145	regulation of cell motility	16	c60531_g1,c33379_g3,c43815_g1,c33972_g1,c23591_g2,c29346_g1,c3983_g1,c23966_g1,c22443_g1,c75807_g1,c8116_g1,c84916_g1,c82824_g1,c8060_g1,c69800_g1,c3369_g1
GO:0008150	Biological Process	GO:0044699	single-organism process	GO:0044707	single-multicellular organism process	GO:0007389	pattern specification process	2	c14972_g1,c8345_g1
GO:0008150	Biological Process	GO:0044699	single-organism process	GO:0044707	single-multicellular organism process	GO:0050817	coagulation	111	c80297_g1,c35988_g3,c75807_g1,c16134_g1,c33408_g1,c36889_g1,c10469_g1,c22443_g1,c26373_g1,c76603_g1,c23198_g1,c57811_g1,c32449_g1,c3003_g1,c16574_g1,c33908_g2,c29754_g1,c14984_g1,c11832_g1,c22192_g1,c31207_g1,c80350_g1,c36144_g4,c33870_g1,c25740_g1,c26741_g1,c24050_g1,c4835_g1,c14822_g1,c48881_g1,c27699_g2,c35560_g3,c84882_g1,c33360_g1,c20061_g1,c18272_g1,c56197_g1,c20113_g1,c37530_g1,c14865_g1,c…
GO:0008150	Biological Process	GO:0044699	single-organism process	GO:0044707	single-multicellular organism process	GO:0007275	multicellular organismal development	133	c36378_g2,c29313_g1,c43815_g1,c88427_g1,c92223_g1,c27566_g1,c24020_g1,c17145_g1,c30336_g2,c41125_g1,c86945_g1,c36412_g1,c82824_g1,c13399_g1,c44898_g1,c34554_g2,c24221_g1,c33972_g1,c35989_g1,c82049_g1,c8139_g1,c37256_g3,c86257_g1,c19491_g1,c69969_g1,c9215_g1,c62413_g1,c93001_g1,c26770_g2,c46164_g1,c9610_g1,c61311_g1,c49494_g1,c32523_g1,c23591_g2,c41055_g1,c42457_g1,c7445_g1,c36737_g4,c34814_g1,c13…
GO:0008150	Biological Process	GO:0044699	single-organism process	GO:0044707	single-multicellular organism process	GO:0003008	system process	97	c40232_g1,c34535_g1,c35382_g1,c26160_g1,c36856_g4,c67794_g1,c88064_g1,c29513_g1,c35035_g2,c33319_g1,c34606_g1,c15265_g1,c36908_g1,c70464_g1,c58173_g1,c41604_g1,c21928_g1,c10974_g1,c14223_g1,c85532_g1,c26122_g1,c31061_g1,c22718_g1,c36456_g1,c16033_g2,c7216_g1,c35257_g1,c88510_g1,c32978_g1,c60562_g1,c26409_g1,c27477_g1,c24859_g1,c34129_g2,c94036_g1,c16490_g1,c36355_g15,c34053_g10,c36588_g6,c24495_g…
GO:0008150	Biological Process	GO:0044699	single-organism process	GO:0044707	single-multicellular organism process	GO:0042303	molting cycle	4	c57361_g1,c32161_g1,c22385_g1,c35995_g1
GO:0008150	Biological Process	GO:0044699	single-organism process	GO:0044707	single-multicellular organism process	GO:0051241	negative regulation of multicellular organismal process	1	c14091_g1
GO:0008150	Biological Process	GO:0044699	single-organism process	GO:0044707	single-multicellular organism process	GO:0008037	cell recognition	85	c18811_g1,c34041_g1,c23640_g1,c36701_g1,c31590_g1,c34913_g1,c32655_g1,c36506_g1,c26586_g1,c86047_g1,c76444_g1,c35517_g4,c35864_g3,c25094_g1,c26754_g1,c36032_g2,c57134_g1,c24386_g1,c42851_g1,c36340_g5,c89090_g1,c661_g1,c24898_g1,c36753_g1,c36506_g2,c89784_g1,c35864_g2,c28012_g1,c29746_g2,c36302_g4,c37445_g1,c14383_g1,c40910_g1,c36320_g1,c23570_g3,c35055_g1,c37035_g2,c33750_g1,c45404_g1,c13207_g1,c…
GO:0008150	Biological Process	GO:0044699	single-organism process	GO:0044707	single-multicellular organism process	GO:0009561	megagametogenesis	1	c41055_g1
GO:0008150	Biological Process	GO:0044699	single-organism process	GO:0044707	single-multicellular organism process	GO:0048771	tissue remodeling	2	c36646_g1,c34799_g2
GO:0008150	Biological Process	GO:0044699	single-organism process	GO:0044707	single-multicellular organism process	GO:0010073	meristem maintenance	1	c14972_g1
GO:0008150	Biological Process	GO:0044699	single-organism process	GO:0044707	single-multicellular organism process	GO:0030534	adult behavior	3	c37973_g1,c45272_g1,c57592_g1
GO:0008150	Biological Process	GO:0044699	single-organism process	GO:0044707	single-multicellular organism process	GO:0022404	molting cycle process	4	c32161_g1,c57361_g1,c35995_g1,c22385_g1
GO:0008150	Biological Process	GO:0044699	single-organism process	GO:0044707	single-multicellular organism process	GO:0001503	ossification	1	c7310_g1
GO:0008150	Biological Process	GO:0044699	single-organism process	GO:0044707	single-multicellular organism process	GO:0050878	regulation of body fluid levels	111	c27740_g2,c18226_g1,c29833_g1,c70458_g1,c76441_g1,c87648_g1,c37525_g1,c60051_g1,c13964_g1,c755_g1,c4655_g1,c29338_g1,c78410_g1,c70660_g1,c24237_g1,c10931_g1,c24176_g1,c31234_g5,c34155_g1,c41161_g1,c14825_g1,c32933_g1,c90922_g1,c10796_g1,c12958_g1,c36445_g2,c28112_g1,c87871_g1,c28161_g1,c84650_g1,c44362_g1,c60531_g1,c23809_g1,c35543_g1,c48014_g1,c37497_g3,c49746_g1,c37259_g1,c30855_g1,c81753_g1,c3…
GO:0008150	Biological Process	GO:0044699	single-organism process	GO:0044707	single-multicellular organism process	GO:0043480	pigment accumulation in tissues	1	c62413_g1
GO:0008150	Biological Process	GO:0044699	single-organism process	GO:0044707	single-multicellular organism process	GO:0009791	post-embryonic development	57	c62413_g1,c88401_g1,c37070_g3,c14972_g1,c25246_g1,c64285_g1,c51135_g1,c19774_g1,c9220_g1,c76239_g1,c48186_g1,c34360_g9,c9215_g1,c33734_g6,c63983_g1,c82049_g1,c8345_g1,c57255_g1,c86257_g1,c37256_g3,c20738_g2,c83618_g1,c69081_g1,c58396_g1,c26904_g1,c39656_g1,c48869_g1,c44898_g1,c25864_g1,c72934_g1,c29511_g1,c24163_g1,c36927_g2,c33721_g1,c33421_g1,c14091_g1,c26693_g2,c48136_g1,c67352_g1,c36384_g3,c4…
GO:0008150	Biological Process	GO:0044699	single-organism process	GO:1902578	single-organism localization	GO:1902580	single-organism cellular localization	155	c27047_g1,c854_g1,c10742_g1,c63091_g1,c42747_g1,c18007_g1,c59115_g1,c34256_g2,c6007_g1,c36286_g2,c31062_g1,c87623_g1,c61754_g1,c34556_g1,c35561_g6,c63576_g1,c37109_g3,c88856_g1,c28780_g1,c35127_g2,c32114_g2,c31117_g3,c8985_g1,c30315_g1,c34144_g1,c4610_g1,c48709_g1,c30008_g1,c33188_g2,c20937_g1,c92681_g1,c77422_g1,c2700_g1,c25494_g1,c34799_g2,c34234_g1,c34530_g2,c36255_g2,c36360_g3,c20744_g1,c8099…
GO:0008150	Biological Process	GO:0044699	single-organism process	GO:0044765	single-organism transport	GO:0046903	secretion	140	c16000_g1,c20714_g1,c29457_g1,c60396_g1,c722_g1,c33871_g1,c90031_g1,c57770_g1,c24700_g1,c24622_g1,c65339_g1,c15974_g1,c28918_g1,c35842_g2,c15191_g1,c5980_g1,c22537_g1,c33917_g1,c84645_g1,c34027_g2,c33534_g1,c59000_g1,c67572_g1,c5435_g1,c56117_g1,c69794_g1,c77784_g1,c37321_g3,c34611_g1,c14253_g1,c13361_g1,c31697_g1,c20774_g1,c10371_g1,c66920_g1,c36596_g2,c32894_g1,c34740_g2,c84242_g1,c89857_g1,c30…
GO:0008150	Biological Process	GO:0044699	single-organism process	GO:0044765	single-organism transport	GO:0015716	organic phosphonate transport	1	c33793_g1
GO:0008150	Biological Process	GO:0044699	single-organism process	GO:0044765	single-organism transport	GO:0006909	phagocytosis	6	c32870_g1,c78136_g1,c68700_g1,c91779_g1,c13515_g1,c37470_g1
GO:0008150	Biological Process	GO:0044699	single-organism process	GO:0044765	single-organism transport	GO:0008643	carbohydrate transport	77	c27801_g1,c28894_g1,c14873_g1,c26237_g1,c54041_g1,c39533_g1,c7724_g1,c15437_g1,c30095_g1,c30581_g2,c41890_g1,c35235_g3,c13683_g1,c80036_g1,c44440_g1,c50385_g1,c35080_g4,c64427_g1,c35021_g1,c75680_g1,c36394_g5,c28913_g2,c21638_g1,c28280_g1,c36573_g1,c36340_g1,c15169_g1,c10931_g1,c26699_g1,c72026_g1,c90391_g1,c37284_g4,c10747_g1,c26878_g2,c84862_g1,c37097_g5,c87525_g1,c88863_g1,c25820_g1,c66835_g1,…
GO:0008150	Biological Process	GO:0044699	single-organism process	GO:0044765	single-organism transport	GO:0015748	organophosphate ester transport	9	c34848_g5,c23017_g1,c31949_g1,c24273_g1,c36586_g1,c36586_g2,c20475_g1,c20798_g1,c34645_g1
GO:0008150	Biological Process	GO:0044699	single-organism process	GO:0044765	single-organism transport	GO:0019755	one-carbon compound transport	4	c34845_g6,c43810_g1,c19076_g1,c62487_g1
GO:0008150	Biological Process	GO:0044699	single-organism process	GO:0044765	single-organism transport	GO:0072348	sulfur compound transport	31	c33426_g2,c34995_g1,c74307_g1,c51491_g1,c59459_g1,c26375_g1,c23467_g1,c75245_g1,c85846_g1,c68591_g1,c26710_g1,c23040_g1,c34994_g1,c29980_g1,c25565_g2,c31139_g2,c25565_g1,c36479_g7,c65092_g1,c25523_g1,c88549_g1,c51145_g1,c31502_g1,c88125_g1,c27308_g1,c68124_g1,c28668_g1,c23889_g1,c9177_g1,c37540_g1,c26270_g1
GO:0008150	Biological Process	GO:0044699	single-organism process	GO:0044765	single-organism transport	GO:0006836	neurotransmitter transport	1	c35803_g4
GO:0008150	Biological Process	GO:0044699	single-organism process	GO:0044765	single-organism transport	GO:0051181	cofactor transport	26	c40302_g1,c71694_g1,c35857_g6,c34009_g2,c35854_g9,c37411_g4,c32774_g1,c29426_g1,c64736_g1,c2115_g1,c37933_g1,c2602_g1,c22352_g1,c50209_g1,c68124_g1,c37540_g1,c87708_g1,c26633_g1,c26269_g1,c23801_g1,c66676_g1,c919_g1,c29675_g1,c7428_g1,c65092_g1,c9434_g1
GO:0008150	Biological Process	GO:0044699	single-organism process	GO:0044765	single-organism transport	GO:0042908	xenobiotic transport	4	c33426_g2,c39928_g1,c29103_g1,c61344_g1
GO:0008150	Biological Process	GO:0044699	single-organism process	GO:0044765	single-organism transport	GO:1902582	single-organism intracellular transport	598	c25112_g1,c37229_g1,c33839_g2,c8066_g1,c30402_g3,c30489_g1,c34231_g5,c77125_g1,c35803_g6,c23103_g1,c28492_g2,c24054_g1,c11845_g1,c40548_g1,c18926_g1,c35243_g1,c34625_g1,c25860_g2,c34867_g2,c33695_g1,c28897_g1,c30641_g1,c10970_g1,c78706_g1,c33691_g1,c54619_g1,c35233_g3,c62619_g1,c37130_g1,c32991_g1,c28161_g1,c35764_g3,c30954_g2,c48082_g1,c32547_g1,c30696_g1,c38661_g1,c34179_g4,c29626_g1,c6653_g1,c…
GO:0008150	Biological Process	GO:0044699	single-organism process	GO:0044765	single-organism transport	GO:0006869	lipid transport	19	c23017_g1,c17528_g1,c34917_g9,c68343_g1,c39387_g1,c27679_g2,c4891_g1,c27679_g1,c14612_g1,c21450_g1,c34848_g5,c86400_g1,c20475_g1,c36586_g1,c36586_g2,c24273_g1,c29876_g1,c34645_g1,c20798_g1
GO:0008150	Biological Process	GO:0044699	single-organism process	GO:0044765	single-organism transport	GO:0015893	drug transport	54	c52826_g1,c34725_g4,c35164_g2,c69066_g1,c14210_g1,c65652_g1,c27311_g2,c7072_g1,c36053_g5,c34784_g1,c85318_g1,c32061_g1,c37433_g8,c35630_g1,c37433_g11,c32863_g1,c14210_g2,c36485_g1,c32564_g1,c25140_g2,c30197_g1,c24959_g1,c76485_g1,c36369_g2,c33400_g1,c29357_g1,c16885_g2,c4649_g1,c16885_g1,c32769_g3,c22265_g1,c1268_g1,c31795_g1,c45938_g1,c34823_g1,c34662_g2,c25181_g1,c50925_g1,c79338_g1,c43086_g1,c…
GO:0008150	Biological Process	GO:0044699	single-organism process	GO:0044765	single-organism transport	GO:0051180	vitamin transport	4	c36941_g1,c65092_g1,c14911_g1,c68124_g1
GO:0008150	Biological Process	GO:0044699	single-organism process	GO:0044765	single-organism transport	GO:0042044	fluid transport	1	c42739_g1
[truncated: 677 more rows]
