# Supplementary material for: Transcriptomic profiling of Melilotus albus near-isogenic lines contrasting for coumarin content
Source: Sci Rep. 2017 Jul 4;7:4577. doi: 10.1038/s41598-017-04111-y (PMC5496894; doi:10.1038/s41598-017-04111-y)
Supplement: Supplementary file 5 — Supplementary Table S5 [file 41598_2017_4111_MOESM5_ESM.xls]

## Sheet: Table S5
Table S5 KOG annotation of M. albusputative proteins.
Class	Abbreviation	Gene Numbers	Gene IDs
RNA processing and modification	A	1032	c10101_g1,c10368_g1,c10428_g1,c10449_g1,c1047_g1,c10514_g1,c10549_g1,c10558_g1,c10652_g1,c1076_g1,c10931_g1,c11005_g1,c1111_g1,c11201_g1,c11602_g1,c11832_g1,c12034_g1,c12051_g1,c12089_g1,c12166_g1,c12479_g1,c12975_g1,c12990_g1,c13009_g1,c13083_g1,c13259_g1,c13763_g1,c13986_g1,c14070_g1,c1422_g1,c14235_g1,c14307_g1,c14311_g1,c14339_g1,c14407_g1,c14518_g1,c14535_g1,c14551_g1,c14616_g1,c14722_g1,c14…
Chromatin structure and dynamics	B	374	c1024_g1,c1035_g1,c10489_g1,c10643_g1,c1083_g1,c10964_g1,c1120_g1,c11274_g1,c11314_g1,c11517_g1,c1195_g1,c1195_g2,c12570_g1,c12659_g1,c13573_g1,c13734_g1,c14039_g1,c1437_g1,c14488_g1,c15013_g1,c15185_g1,c15255_g1,c1530_g1,c16068_g3,c16078_g1,c16553_g1,c17154_g1,c17434_g1,c18006_g1,c18077_g1,c1847_g1,c18556_g1,c18698_g1,c18974_g1,c19023_g1,c19104_g1,c19458_g1,c19632_g1,c19659_g1,c20663_g1,c20675_g…
Energy production and conversion	C	806	c1010_g1,c10146_g1,c10225_g1,c10282_g1,c10414_g1,c10528_g1,c10614_g1,c1064_g1,c10691_g1,c10708_g1,c10723_g1,c10866_g1,c11194_g1,c1136_g1,c11497_g1,c114_g1,c1224_g1,c12352_g1,c12418_g1,c13094_g1,c13340_g1,c13712_g1,c14288_g1,c14439_g1,c14457_g1,c14744_g1,c14756_g1,c14811_g1,c14840_g1,c14901_g1,c15064_g1,c15170_g1,c15260_g1,c15370_g1,c1546_g1,c15528_g1,c15807_g1,c15828_g1,c15998_g1,c16201_g1,c16201…
Cell cycle control, cell division, chromosome partitioning	D	597	c10259_g1,c10476_g1,c1047_g1,c10489_g1,c10708_g1,c1083_g1,c10870_g1,c10931_g1,c11004_g1,c1120_g1,c11292_g1,c11461_g1,c11591_g1,c12111_g1,c12111_g2,c12314_g1,c12659_g1,c13611_g1,c13734_g1,c13759_g1,c13780_g1,c13781_g1,c13946_g1,c14180_g1,c14351_g1,c14356_g1,c1437_g1,c14481_g1,c14546_g1,c14713_g1,c14722_g1,c14879_g1,c1494_g2,c14966_g1,c14975_g2,c15088_g1,c15152_g2,c15222_g1,c15222_g2,c15374_g1,c168…
Amino acid transport and metabolism	E	717	c1007_g1,c1007_g2,c10169_g1,c10183_g1,c10327_g1,c10487_g1,c10679_g1,c11434_g1,c11450_g1,c1147_g1,c12802_g1,c13649_g1,c14031_g1,c14031_g2,c1415_g1,c14358_g1,c14425_g1,c14502_g1,c14574_g1,c14673_g1,c14903_g1,c15016_g1,c15079_g1,c150_g1,c15196_g1,c15264_g1,c15264_g2,c15313_g1,c15369_g1,c15697_g1,c15824_g1,c15856_g1,c16127_g1,c16206_g1,c16313_g1,c16415_g1,c16420_g1,c16799_g1,c16888_g1,c1704_g1,c17380…
Nucleotide transport and metabolism	F	241	c1005_g1,c10307_g1,c12132_g1,c12480_g1,c14005_g1,c14334_g1,c14513_g1,c14718_g1,c1580_g1,c17049_g1,c17231_g2,c17636_g1,c17818_g1,c1819_g1,c1840_g1,c18492_g1,c18873_g1,c19074_g1,c19849_g1,c20427_g1,c2076_g1,c20977_g1,c21620_g1,c21828_g1,c21851_g1,c21881_g1,c21894_g1,c21898_g1,c21937_g1,c22115_g1,c22163_g1,c22339_g1,c22550_g1,c22559_g1,c22836_g1,c22956_g1,c23267_g1,c23368_g1,c23442_g1,c23444_g1,c239…
Carbohydrate transport and metabolism	G	845	c10016_g1,c10169_g1,c10282_g1,c10527_g1,c10841_g1,c10911_g1,c11127_g1,c11181_g1,c11670_g1,c12072_g1,c12418_g1,c12518_g1,c13011_g1,c13089_g1,c13284_g1,c13628_g1,c13670_g1,c13677_g1,c13680_g1,c13712_g1,c14076_g1,c14182_g1,c14268_g1,c14330_g1,c14331_g1,c14336_g2,c14439_g1,c14614_g1,c14614_g2,c14692_g1,c14756_g1,c14775_g1,c14775_g2,c14836_g1,c15051_g1,c15051_g2,c15148_g1,c15258_g1,c15331_g1,c15370_g1…
Coenzyme transport and metabolism	H	190	c114_g1,c13771_g1,c14738_g1,c16206_g1,c16266_g1,c17654_g1,c17982_g2,c18431_g1,c19446_g1,c19772_g1,c20531_g1,c20614_g1,c20902_g1,c21093_g1,c21107_g1,c21255_g1,c21625_g1,c21783_g1,c22013_g1,c2234_g1,c22850_g1,c23223_g1,c23901_g1,c24106_g1,c24106_g2,c24163_g1,c243_g1,c24424_g1,c24922_g1,c25046_g1,c25390_g1,c25499_g1,c25638_g1,c25638_g2,c25638_g3,c26258_g1,c26701_g1,c27074_g1,c27304_g1,c2763_g1,c2806…
Lipid transport and metabolism	I	804	c10052_g1,c10179_g1,c10208_g1,c10363_g1,c10434_g1,c10551_g1,c10961_g1,c1105_g1,c11138_g2,c11559_g1,c11614_g1,c11772_g1,c11822_g1,c11867_g1,c11870_g1,c12157_g1,c12371_g1,c12595_g1,c13351_g1,c13435_g1,c13586_g1,c13668_g1,c14214_g1,c14570_g1,c14671_g1,c1490_g1,c14939_g1,c15189_g1,c15372_g1,c15405_g1,c15467_g1,c15815_g1,c15848_g1,c15861_g1,c15915_g1,c16253_g1,c16281_g1,c16415_g1,c16421_g1,c1657_g1,c1…
Translation, ribosomal structure and biogenesis	J	1352	c10047_g1,c10057_g1,c10252_g1,c10332_g1,c10497_g1,c10510_g1,c10584_g1,c10663_g1,c10733_g1,c10794_g1,c10864_g1,c10982_g1,c11151_g1,c11294_g1,c11760_g1,c12027_g1,c12054_g1,c12109_g1,c12111_g1,c12111_g2,c12395_g1,c12403_g1,c12588_g1,c1261_g1,c12753_g1,c12793_g1,c12819_g1,c12839_g1,c12943_g1,c1311_g1,c13173_g1,c13187_g1,c13339_g1,c13345_g1,c13520_g1,c1354_g1,c13645_g1,c13672_g1,c13693_g1,c13802_g1,c1…
Transcription	K	1129	c10000_g2,c1014_g1,c10263_g1,c1033_g1,c10382_g1,c10434_g1,c10525_g1,c10585_g1,c10639_g1,c10788_g1,c10885_g1,c11105_g1,c11183_g1,c11274_g1,c11290_g1,c11398_g1,c11421_g1,c11500_g1,c11561_g1,c11763_g1,c11876_g1,c12151_g1,c12185_g1,c12213_g1,c12314_g1,c12342_g1,c1240_g1,c12421_g1,c12557_g1,c12589_g1,c12722_g1,c12731_g1,c13135_g1,c13183_g1,c1331_g1,c13402_g1,c13455_g1,c13573_g1,c13594_g1,c13619_g1,c13…
Replication, recombination and repair	L	522	c10263_g1,c10549_g1,c10652_g1,c10952_g1,c11161_g1,c11494_g1,c11540_g1,c11575_g1,c12314_g1,c12591_g1,c12772_g1,c12890_g1,c13621_g1,c13734_g1,c13754_g1,c14424_g1,c14599_g1,c14637_g1,c14797_g1,c14922_g1,c14923_g1,c15075_g1,c15178_g1,c1518_g1,c15245_g1,c15721_g1,c15754_g1,c15784_g1,c16204_g1,c16878_g1,c17135_g1,c17192_g1,c17512_g1,c17657_g1,c17777_g1,c17869_g1,c18006_g1,c18025_g1,c18152_g1,c18635_g1,…
Cell wall/membrane/envelope biogenesis	M	207	c10451_g1,c11092_g1,c11614_g1,c13108_g1,c13184_g1,c13284_g1,c13335_g1,c13670_g1,c1483_g1,c15051_g1,c15051_g2,c15258_g1,c154_g1,c15849_g1,c1657_g1,c16782_g1,c16870_g1,c17457_g1,c17746_g1,c1835_g1,c18579_g1,c1914_g1,c19234_g1,c19317_g2,c19683_g1,c20151_g1,c20234_g1,c20575_g1,c21443_g1,c21545_g1,c21716_g1,c21721_g1,c22094_g1,c23026_g1,c23312_g1,c23414_g1,c24009_g2,c2418_g1,c24900_g1,c25132_g1,c25368…
Cell motility	N	35	c10052_g1,c11115_g1,c11338_g1,c15988_g1,c31435_g1,c32830_g1,c32894_g1,c34757_g1,c34757_g2,c36502_g1,c38548_g1,c38752_g1,c4163_g1,c42577_g1,c46542_g1,c49520_g1,c49934_g1,c50004_g1,c5068_g1,c54185_g1,c57827_g1,c63014_g1,c66784_g1,c67362_g1,c68134_g1,c68749_g1,c73186_g1,c75627_g1,c79055_g1,c80158_g1,c80770_g1,c83187_g1,c85149_g1,c85421_g1,c90865_g1
Posttranslational modification, protein turnover, chaperones	O	2339	c1012_g1,c1013_g1,c10151_g1,c10163_g1,c10249_g1,c10290_g1,c10333_g1,c10434_g1,c10445_g1,c10475_g1,c10492_g1,c10502_g1,c10502_g2,c10591_g1,c10600_g1,c10621_g1,c10672_g1,c10699_g1,c10734_g1,c10795_g1,c10816_g1,c10855_g1,c10877_g1,c10949_g1,c10988_g1,c11009_g1,c11010_g1,c110_g1,c1114_g1,c11432_g1,c11516_g1,c1164_g1,c11681_g1,c11725_g1,c1180_g1,c11828_g1,c11884_g1,c11910_g1,c11982_g1,c12138_g1,c12163…
Inorganic ion transport and metabolism	P	486	c10570_g1,c10598_g1,c10742_g1,c10748_g1,c11275_g1,c11380_g1,c11442_g1,c11488_g1,c1156_g1,c12097_g1,c12150_g1,c12269_g1,c12316_g1,c12487_g1,c12566_g1,c12757_g1,c12765_g1,c13050_g1,c13059_g1,c13091_g1,c13207_g1,c1321_g1,c13853_g1,c14205_g1,c1426_g1,c14568_g1,c14652_g1,c14788_g1,c14987_g1,c15221_g1,c15326_g1,c1532_g1,c15850_g1,c15850_g2,c16849_g1,c17155_g2,c17520_g1,c17572_g1,c17697_g1,c18072_g1,c18…
Secondary metabolites biosynthesis, transport and catabolism	Q	745	c100_g1,c10223_g1,c10296_g1,c10358_g1,c10570_g1,c10578_g1,c10748_g1,c10842_g1,c10940_g1,c11138_g2,c11273_g1,c11283_g1,c11366_g1,c11867_g1,c1202_g1,c1244_g1,c12697_g1,c12712_g1,c12745_g1,c12892_g1,c13076_g1,c13092_g1,c13178_g1,c134_g1,c13787_g1,c13843_g1,c13940_g1,c14067_g1,c14165_g1,c14198_g1,c14231_g1,c14283_g1,c14562_g1,c14569_g1,c14726_g1,c14839_g1,c14889_g1,c14956_g1,c15047_g1,c15072_g1,c1525…
General function prediction only	R	3282	c10034_g1,c10064_g1,c100_g1,c10138_g1,c10162_g1,c10232_g1,c10246_g1,c10248_g1,c10278_g1,c10337_g1,c10343_g1,c10354_g1,c10386_g1,c10441_g1,c10453_g1,c10502_g1,c10502_g2,c10538_g1,c1053_g1,c10569_g1,c10578_g1,c10610_g1,c10622_g1,c10644_g1,c10681_g1,c10724_g1,c10729_g1,c10763_g1,c10835_g1,c10880_g1,c1093_g1,c11008_g1,c11033_g1,c11107_g1,c11114_g1,c11150_g1,c11192_g1,c11440_g1,c11512_g1,c11542_g1,c11…
Function unknown	S	825	c10029_g1,c10164_g1,c10219_g1,c10459_g1,c1048_g1,c10744_g1,c10918_g1,c10990_g1,c11180_g1,c11370_g1,c1148_g1,c11810_g1,c11923_g1,c12044_g2,c12366_g1,c12714_g1,c12787_g1,c12824_g1,c1302_g1,c13079_g1,c13201_g1,c13614_g1,c13714_g1,c13719_g1,c13844_g1,c13897_g1,c13919_g1,c14163_g2,c14256_g1,c14420_g1,c14462_g1,c14639_g1,c1469_g1,c14776_g1,c14808_g1,c14873_g1,c15097_g1,c15122_g1,c15143_g1,c15319_g1,c15…
Signal transduction mechanisms	T	1981	c10037_g1,c10058_g1,c1008_g1,c10130_g1,c10221_g1,c10240_g1,c10357_g1,c1035_g1,c10410_g1,c10415_g1,c10434_g1,c10436_g1,c10476_g1,c10504_g1,c10525_g1,c10566_g1,c10574_g1,c10642_g1,c10695_g1,c10734_g1,c10738_g1,c10845_g1,c10864_g1,c10912_g1,c11004_g1,c11026_g1,c11033_g1,c11039_g1,c1116_g1,c11208_g1,c11338_g1,c11344_g1,c11488_g1,c11549_g1,c11653_g1,c11669_g1,c11675_g1,c11703_g1,c11825_g1,c11965_g1,c1…
Intracellular trafficking, secretion, and vesicular transport	U	1119	c10065_g1,c10116_g1,c10280_g1,c10316_g1,c10691_g1,c10845_g1,c10912_g1,c10962_g1,c11038_g1,c11066_g1,c11152_g1,c11398_g1,c11493_g1,c11548_g1,c1161_g1,c11694_g1,c11861_g1,c11896_g1,c12062_g1,c12087_g1,c12195_g1,c1225_g1,c12469_g1,c12632_g1,c12749_g1,c12853_g1,c1285_g1,c13070_g1,c13106_g1,c13242_g1,c13283_g1,c13319_g1,c13358_g1,c13409_g1,c13554_g1,c1355_g1,c13576_g1,c13752_g1,c13778_g1,c13957_g1,c14…
Defense mechanisms	V	161	c10037_g1,c10299_g1,c10532_g1,c10630_g1,c10830_g1,c11208_g1,c13825_g1,c14171_g1,c14333_g1,c14964_g1,c15217_g1,c15619_g1,c16329_g1,c16415_g1,c17059_g1,c17276_g1,c17324_g1,c17370_g2,c17630_g1,c18590_g1,c18734_g1,c19073_g2,c19360_g1,c19982_g1,c20416_g1,c20484_g1,c20608_g1,c20794_g2,c21480_g2,c21734_g1,c21916_g1,c22106_g1,c22535_g1,c22541_g1,c22689_g1,c23103_g2,c23417_g1,c23661_g1,c24071_g1,c24505_g1…
Extracellular structures	W	118	c10063_g1,c10415_g1,c11504_g1,c12537_g1,c12781_g1,c14660_g1,c14767_g1,c15258_g1,c15976_g1,c1703_g1,c17048_g1,c18774_g1,c19106_g1,c19683_g1,c20345_g1,c21187_g1,c22326_g1,c22541_g1,c2325_g1,c24610_g1,c2543_g1,c25642_g1,c25665_g1,c26050_g1,c26108_g1,c26638_g1,c26729_g1,c27977_g1,c28059_g1,c28860_g3,c29346_g1,c29742_g1,c29774_g1,c30096_g1,c30131_g1,c30796_g1,c31049_g1,c32549_g2,c32893_g1,c34607_g2,c3…
Unamed protein	X	2	c17058_g1,c28063_g1
Nuclear structure	Y	103	c11493_g1,c1161_g1,c13070_g1,c13319_g1,c14610_g1,c1609_g1,c17243_g1,c17350_g1,c17858_g1,c17858_g2,c17931_g2,c19587_g1,c2002_g1,c20131_g1,c20705_g1,c20705_g2,c20840_g1,c21038_g1,c21169_g1,c23731_g1,c24490_g1,c24901_g1,c26685_g1,c26851_g1,c27271_g1,c27271_g2,c27533_g1,c27651_g1,c27941_g1,c28611_g1,c28611_g2,c29313_g1,c29432_g1,c29640_g1,c29705_g1,c29960_g1,c30382_g1,c31363_g1,c31411_g1,c31503_g1,c3…
Cytoskeleton	Z	713	c10245_g1,c10483_g1,c10690_g1,c10793_g1,c10893_g1,c11137_g1,c11150_g1,c11338_g1,c11556_g1,c11556_g2,c12037_g1,c12098_g1,c12158_g1,c12162_g1,c12958_g1,c13066_g1,c13097_g1,c13158_g1,c13387_g1,c13605_g1,c13779_g1,c13824_g1,c13909_g1,c13917_g1,c13946_g1,c13948_g1,c13957_g1,c14329_g1,c1435_g1,c14433_g1,c14573_g1,c14601_g1,c14760_g1,c14826_g1,c14853_g1,c14894_g1,c14953_g1,c14966_g1,c15107_g1,c15107_g2,…
