# Supplementary material for: Transcriptomic profiling of Melilotus albus near-isogenic lines contrasting for coumarin content
Source: Sci Rep. 2017 Jul 4;7:4577. doi: 10.1038/s41598-017-04111-y (PMC5496894; doi:10.1038/s41598-017-04111-y)
Supplement: Supplementary file 6 — Supplementary Table S6 [file 41598_2017_4111_MOESM6_ESM.xls]

## Sheet: Table S6
Table S6 KEGG pathway annotation of M. albus unigenes.
Pathway Hierarchy1	Pathway Hierarchy2	KEGG Pathway	Pathway ID	Gene Number	Gene IDs
Cellular Processes	Cell growth and death	Apoptosis	ko04210	92	c67626_g1,c8917_g1,c28643_g1,c36492_g1,c86051_g1,c51022_g1,c39290_g1,c21027_g1,c28962_g1,c93082_g1,c44682_g1,c57347_g1,c36296_g2,c11344_g1,c32206_g2,c16879_g1,c23463_g1,c30313_g1,c5496_g1,c34188_g10,c24929_g1,c33919_g6,c13832_g1,c46876_g1,c23756_g2,c58099_g1,c10125_g2,c32890_g3,c7170_g1,c29035_g1,c16713_g1,c86656_g1,c25654_g1,c41714_g1,c2011_g1,c1938_g1,c28520_g2,c79861_g1,c33321_g2,c34481_g9,c86…
Cellular Processes	Cell growth and death	Cell cycle	ko04110	325	c66531_g1,c69045_g1,c22243_g2,c28845_g1,c51356_g1,c36397_g1,c14713_g1,c36797_g4,c66072_g1,c84635_g1,c32361_g1,c28918_g1,c27973_g1,c39615_g1,c36130_g1,c22892_g1,c37395_g1,c34236_g2,c26428_g1,c24021_g1,c36949_g4,c34990_g6,c4158_g1,c34884_g4,c15525_g1,c21631_g1,c2225_g1,c33824_g1,c40830_g1,c17392_g1,c77612_g1,c89277_g1,c79099_g1,c58385_g1,c46470_g1,c35585_g2,c31103_g1,c57855_g1,c15754_g1,c30135_g1,c…
Cellular Processes	Cell growth and death	Cell cycle - Caulobacter	ko04112	34	c32456_g1,c13096_g1,c32308_g1,c36482_g3,c2371_g1,c37287_g2,c35341_g3,c56883_g1,c31170_g1,c27589_g1,c49924_g1,c27100_g1,c85810_g1,c23896_g1,c71568_g1,c25173_g1,c7217_g1,c41458_g1,c29813_g1,c39780_g1,c85013_g1,c52708_g1,c20708_g1,c5039_g1,c27100_g2,c35728_g1,c35341_g5,c31586_g1,c36482_g5,c26555_g1,c42098_g1,c37070_g7,c41352_g1,c90836_g1
Cellular Processes	Cell growth and death	Cell cycle - yeast	ko04111	247	c27571_g1,c18822_g1,c5538_g1,c35660_g1,c38228_g1,c34452_g1,c20034_g1,c29552_g3,c31681_g1,c16837_g1,c35745_g2,c62755_g1,c24802_g1,c14975_g1,c32647_g3,c68285_g1,c30185_g1,c51025_g1,c44518_g1,c811_g1,c25741_g1,c36287_g4,c32647_g2,c9267_g1,c21954_g1,c36315_g1,c36117_g3,c69843_g1,c70174_g1,c10259_g1,c21199_g2,c63592_g1,c63027_g1,c35742_g1,c35652_g2,c14351_g1,c29428_g1,c80055_g1,c37046_g2,c22591_g2,c72…
Cellular Processes	Cell growth and death	Meiosis - yeast	ko04113	183	c36797_g1,c44727_g1,c37442_g3,c30594_g3,c51399_g1,c14998_g1,c28824_g1,c19960_g1,c20635_g1,c21061_g1,c35390_g1,c75482_g1,c35682_g2,c29162_g1,c33579_g1,c87579_g1,c47604_g1,c21199_g1,c56814_g1,c86634_g1,c4557_g1,c63839_g1,c35652_g1,c33473_g1,c21223_g1,c22439_g1,c75565_g1,c24426_g1,c13754_g1,c35745_g1,c12541_g1,c76913_g1,c19843_g1,c32151_g1,c82285_g1,c35525_g1,c24749_g1,c27744_g1,c37753_g1,c10830_g1,…
Cellular Processes	Cell growth and death	Oocyte meiosis	ko04114	262	c1764_g1,c83785_g1,c31658_g1,c35021_g1,c74841_g1,c34481_g6,c90338_g1,c662_g1,c25088_g1,c54533_g1,c77754_g1,c19205_g1,c91212_g1,c30949_g1,c53387_g1,c34054_g1,c34884_g3,c26044_g1,c15413_g1,c34822_g2,c31563_g2,c39019_g1,c30315_g1,c35525_g5,c30026_g1,c35724_g1,c39110_g1,c56352_g1,c18058_g1,c72257_g1,c15922_g1,c37433_g5,c15437_g1,c22763_g2,c61718_g1,c19608_g1,c35529_g1,c37046_g2,c82017_g1,c29428_g1,c2…
Cellular Processes	Cell growth and death	p53 signaling pathway	ko04115	89	c20169_g1,c34884_g3,c86924_g1,c32890_g1,c29325_g3,c85176_g1,c7864_g1,c26001_g1,c7395_g1,c91375_g1,c42686_g1,c70869_g1,c36214_g7,c28085_g1,c33627_g1,c36620_g1,c34362_g1,c33060_g1,c13611_g1,c73328_g1,c34884_g4,c23316_g1,c12353_g1,c81078_g1,c77754_g1,c32760_g1,c29364_g2,c24235_g1,c23377_g1,c37025_g8,c25320_g1,c19722_g1,c13219_g1,c44894_g1,c28549_g1,c26428_g1,c5581_g1,c66734_g1,c63821_g1,c19038_g1,c1…
Cellular Processes	Cell motility	Regulation of actin cytoskeleton	ko04810	240	c61554_g1,c81301_g1,c87748_g1,c45986_g1,c15132_g1,c70834_g1,c33994_g2,c76416_g1,c25088_g2,c72066_g1,c5822_g1,c33916_g1,c87283_g1,c60274_g1,c91008_g1,c78093_g1,c30970_g1,c27820_g1,c32940_g2,c26013_g1,c27909_g1,c19817_g1,c889_g1,c63512_g1,c69020_g1,c55649_g1,c88704_g1,c34088_g1,c82017_g1,c34822_g3,c82550_g1,c29597_g1,c6125_g1,c18714_g1,c76555_g1,c17014_g1,c18929_g1,c15373_g1,c91170_g1,c93473_g1,c35…
Cellular Processes	Cellular commiunity	Adherens junction	ko04520	138	c34822_g1,c38889_g1,c58273_g1,c35013_g1,c46536_g1,c86515_g1,c8352_g1,c17918_g1,c23075_g1,c91673_g1,c91050_g1,c42757_g1,c51664_g1,c26134_g1,c64684_g1,c23334_g1,c92624_g1,c36397_g1,c62156_g1,c20763_g1,c60173_g1,c35976_g2,c51586_g1,c1814_g1,c62405_g1,c18354_g1,c76909_g1,c10307_g1,c46155_g1,c76103_g1,c91520_g1,c32553_g2,c35203_g5,c71331_g1,c32508_g3,c30251_g2,c59748_g1,c35857_g2,c35593_g8,c78620_g1,c…
Cellular Processes	Cellular commiunity	Focal adhesion	ko04510	210	c67673_g1,c20059_g1,c62596_g1,c53686_g1,c27226_g1,c1335_g1,c68772_g1,c77966_g1,c42299_g1,c92714_g1,c4650_g1,c68952_g1,c8592_g1,c51045_g1,c64238_g1,c72872_g1,c9590_g1,c36278_g3,c82157_g1,c18774_g1,c64321_g1,c21232_g2,c77529_g1,c25913_g1,c24988_g2,c69006_g1,c68516_g1,c68520_g1,c8834_g1,c29346_g1,c564_g1,c76489_g1,c23864_g1,c402_g1,c24129_g1,c25701_g1,c71283_g1,c3911_g1,c402_g2,c69432_g1,c34795_g1,c…
Cellular Processes	Cellular commiunity	Gap junction	ko04540	124	c83937_g1,c25818_g1,c70834_g1,c23779_g1,c35203_g2,c31357_g1,c32968_g1,c17693_g1,c5822_g1,c82659_g1,c402_g2,c34156_g3,c79360_g1,c402_g1,c30933_g1,c76489_g1,c71551_g1,c22612_g1,c8834_g1,c60402_g1,c35522_g5,c78341_g1,c69006_g1,c86105_g1,c80411_g1,c11194_g1,c34061_g1,c82017_g1,c82415_g1,c34822_g3,c51045_g1,c29597_g1,c36598_g8,c5302_g1,c9964_g1,c35203_g3,c77966_g1,c20548_g1,c34156_g1,c1335_g1,c8093_g1…
Cellular Processes	Cellular commiunity	Tight junction	ko04530	138	c49058_g1,c25018_g1,c60531_g1,c10744_g1,c89927_g1,c83064_g1,c42774_g1,c28450_g1,c74328_g1,c4700_g1,c76693_g1,c17554_g2,c37046_g6,c44894_g1,c28549_g1,c10286_g1,c31042_g1,c86854_g1,c56117_g1,c34630_g1,c5822_g2,c86924_g1,c48881_g1,c7864_g1,c15014_g1,c34564_g1,c3878_g1,c86687_g1,c35652_g2,c29612_g1,c33204_g5,c2919_g1,c33715_g1,c5822_g1,c11344_g1,c77933_g1,c29552_g3,c23779_g1,c34452_g1,c33812_g9,c4598…
Cellular Processes	Transport and catabolism	Endocytosis	ko04144	425	c38319_g1,c36300_g4,c3521_g1,c34530_g8,c29703_g2,c37462_g2,c1861_g1,c4700_g1,c85286_g1,c72354_g1,c36353_g2,c33035_g4,c86777_g1,c35318_g1,c35277_g1,c16386_g1,c2605_g1,c22746_g1,c35091_g5,c79793_g1,c60965_g1,c33569_g1,c26741_g1,c27382_g1,c60122_g1,c56999_g1,c48955_g1,c18165_g1,c12195_g1,c74208_g1,c33288_g2,c34276_g1,c32400_g1,c48922_g1,c68086_g1,c45719_g1,c51051_g1,c93170_g1,c36027_g2,c50195_g1,c58…
Cellular Processes	Transport and catabolism	Lysosome	ko04142	197	c10116_g1,c38308_g1,c60473_g1,c77854_g1,c34242_g1,c66593_g1,c30839_g1,c37245_g3,c17942_g1,c63478_g1,c26918_g2,c64058_g1,c66541_g1,c2651_g1,c93992_g1,c41505_g1,c36539_g2,c65165_g1,c34119_g2,c36836_g1,c22294_g1,c32408_g1,c57838_g1,c38711_g1,c59228_g1,c40059_g1,c32472_g1,c47074_g1,c26337_g1,c86312_g1,c32426_g1,c33159_g1,c25347_g1,c16021_g1,c63436_g1,c82577_g1,c27814_g1,c92798_g1,c14113_g1,c36375_g1,…
Cellular Processes	Transport and catabolism	Peroxisome	ko04146	219	c48961_g1,c39327_g1,c34798_g1,c16941_g1,c35202_g2,c27616_g1,c5322_g1,c39790_g1,c16421_g1,c12480_g1,c25740_g1,c46465_g1,c42630_g1,c52293_g1,c31890_g1,c34531_g6,c58416_g1,c23736_g1,c17229_g1,c36180_g3,c25696_g1,c72116_g1,c35585_g3,c35763_g1,c35941_g1,c16206_g1,c67686_g1,c35752_g4,c66370_g1,c74169_g1,c48205_g1,c82852_g1,c25041_g1,c8864_g1,c19220_g1,c34247_g1,c81630_g1,c65751_g1,c25022_g1,c56366_g1,c…
Cellular Processes	Transport and catabolism	Phagosome	ko04145	226	c57857_g1,c33885_g1,c92798_g1,c46155_g1,c72719_g1,c69645_g1,c39955_g1,c15742_g1,c27198_g3,c61573_g1,c80743_g1,c27426_g1,c1064_g1,c64120_g1,c91955_g1,c32288_g1,c26337_g1,c14901_g1,c35954_g1,c34156_g2,c59748_g1,c32508_g3,c16488_g1,c33324_g3,c25347_g1,c25003_g2,c72959_g1,c32288_g2,c37049_g1,c34119_g2,c27198_g1,c36598_g6,c14472_g1,c3270_g1,c55755_g1,c25636_g1,c83216_g1,c38711_g1,c51920_g1,c34444_g2,c…
Cellular Processes	Transport and catabolism	Regulation of autophagy	ko04140	62	c32902_g1,c33409_g1,c6494_g1,c69645_g1,c25276_g1,c31528_g3,c15692_g1,c24542_g1,c50910_g1,c31528_g4,c39051_g1,c29702_g1,c20973_g2,c32265_g1,c27468_g1,c28414_g1,c60061_g1,c20290_g1,c33660_g1,c42320_g1,c27016_g1,c30934_g1,c93503_g1,c8192_g1,c21730_g1,c45773_g1,c89961_g1,c32002_g2,c32103_g1,c61068_g1,c71835_g1,c30014_g1,c31321_g2,c30725_g2,c28665_g1,c30725_g1,c50524_g1,c1459_g1,c38463_g1,c36127_g4,c6…
Environmental Information Processing	Membrane transport	ABC transporters	ko02010	129	c38512_g1,c56128_g1,c7374_g1,c36664_g4,c70602_g1,c66732_g1,c71576_g1,c38103_g1,c37131_g1,c32406_g1,c40765_g1,c70879_g1,c36836_g4,c4335_g1,c35929_g1,c32624_g4,c3067_g1,c67741_g1,c61179_g1,c23403_g1,c45662_g1,c48525_g1,c10842_g1,c4572_g1,c5176_g1,c36208_g1,c630_g1,c28731_g1,c34436_g1,c45459_g1,c2938_g1,c36664_g5,c3755_g1,c22593_g1,c6467_g1,c14165_g1,c14956_g1,c82188_g1,c38560_g1,c93663_g1,c36664_g3…
Environmental Information Processing	Membrane transport	Bacterial secretion system	ko03070	18	c33749_g1,c4610_g1,c35688_g5,c35733_g2,c42747_g1,c66712_g1,c14886_g1,c32013_g1,c36750_g2,c31062_g1,c33429_g1,c72961_g1,c40548_g1,c30583_g2,c29425_g1,c4328_g1,c35733_g1,c31209_g1
Environmental Information Processing	Signal transduction	AMPK signaling pathway	ko04152	232	c2064_g1,c71245_g1,c78903_g1,c85529_g1,c27744_g1,c15861_g1,c33937_g1,c84347_g1,c15467_g1,c43814_g1,c92122_g1,c38637_g1,c48980_g1,c89799_g1,c80350_g1,c36561_g2,c25903_g1,c30938_g1,c19843_g1,c19645_g1,c23612_g2,c30958_g1,c15088_g1,c82562_g1,c30589_g1,c84956_g1,c42444_g1,c72939_g1,c38986_g1,c72624_g1,c69300_g1,c30497_g1,c75621_g1,c1494_g1,c34298_g1,c49838_g1,c81289_g1,c33473_g1,c35652_g1,c64951_g1,c…
Environmental Information Processing	Signal transduction	Calcium signaling pathway	ko04020	115	c17650_g3,c33232_g1,c19282_g2,c7195_g1,c82415_g1,c2713_g1,c34481_g9,c45123_g1,c11194_g1,c32872_g1,c36075_g2,c26599_g1,c34111_g2,c3942_g1,c34111_g11,c52523_g1,c29035_g1,c48355_g1,c13832_g1,c24929_g1,c32457_g3,c69660_g1,c26307_g1,c34111_g6,c23756_g2,c25000_g1,c22133_g1,c15437_g1,c20425_g1,c16879_g1,c61619_g1,c69778_g1,c78865_g1,c17652_g1,c19282_g1,c33263_g1,c20013_g1,c21195_g1,c57347_g1,c44682_g1,c…
Environmental Information Processing	Signal transduction	ErbB signaling pathway	ko04012	101	c51583_g1,c23263_g1,c47141_g1,c32857_g1,c69980_g1,c20145_g1,c46536_g1,c2429_g1,c34631_g1,c58792_g1,c70957_g1,c15922_g1,c84521_g1,c8005_g1,c71151_g1,c34822_g1,c45736_g1,c62102_g1,c26257_g1,c30026_g1,c6360_g1,c12557_g1,c23334_g1,c35724_g1,c31813_g1,c14946_g1,c16959_g1,c56857_g1,c35203_g5,c19947_g1,c82507_g1,c5822_g2,c42119_g1,c21101_g1,c34822_g2,c15014_g1,c62405_g1,c42791_g1,c7389_g1,c14825_g1,c515…
Environmental Information Processing	Signal transduction	FoxO signaling pathway	ko04068	197	c91672_g1,c8192_g1,c15094_g1,c3604_g1,c82507_g1,c71331_g1,c35203_g5,c27016_g1,c420_g1,c51586_g1,c24542_g1,c7389_g1,c62405_g1,c7395_g1,c33627_g1,c18354_g1,c35935_g1,c21101_g1,c15692_g1,c38463_g1,c35935_g3,c13611_g1,c54591_g1,c41773_g1,c26532_g1,c58385_g1,c34884_g4,c33734_g2,c30251_g2,c29858_g1,c35593_g8,c35857_g2,c22877_g1,c19722_g1,c74837_g1,c2429_g1,c34822_g1,c30597_g2,c9335_g1,c70193_g1,c58792_…
Environmental Information Processing	Signal transduction	HIF-1 signaling pathway	ko04066	166	c76489_g1,c29912_g1,c8834_g1,c402_g1,c30205_g1,c18052_g1,c69006_g1,c93435_g1,c25883_g1,c24964_g1,c402_g2,c72939_g1,c35203_g2,c35947_g8,c17693_g1,c72624_g1,c53686_g1,c22317_g1,c37754_g1,c30497_g1,c71274_g1,c19426_g1,c36244_g2,c1335_g1,c937_g1,c35947_g2,c68395_g1,c40601_g1,c30789_g1,c15331_g1,c74035_g1,c51045_g1,c77966_g1,c23704_g1,c48783_g1,c37051_g7,c37036_g6,c77940_g1,c91050_g1,c37036_g5,c27390_…
Environmental Information Processing	Signal transduction	Hedgehog signaling pathway	ko04340	69	c32982_g3,c84891_g1,c14938_g1,c4458_g1,c92509_g1,c67978_g1,c24682_g2,c24682_g1,c35585_g2,c23117_g1,c69694_g1,c86129_g1,c13235_g1,c47673_g1,c26480_g1,c23542_g1,c15094_g1,c87667_g1,c19947_g1,c68752_g1,c16959_g1,c27092_g1,c18871_g1,c66520_g1,c35883_g9,c13029_g1,c61358_g1,c9335_g1,c35522_g1,c20970_g1,c20145_g1,c23263_g1,c72726_g1,c19207_g1,c47490_g1,c20548_g1,c13677_g1,c42681_g1,c90382_g1,c15956_g1,c…
Environmental Information Processing	Signal transduction	Hippo signaling pathway	ko04390	169	c48068_g1,c35585_g2,c81213_g1,c74559_g1,c23117_g1,c5749_g1,c42646_g1,c85583_g1,c56327_g1,c19887_g1,c59748_g1,c80139_g1,c19947_g1,c57555_g1,c15094_g1,c23542_g1,c31690_g1,c55380_g1,c9227_g1,c49642_g1,c28755_g3,c89490_g1,c62156_g1,c83258_g1,c26301_g1,c26134_g1,c73485_g1,c33473_g2,c51356_g1,c38140_g1,c22243_g2,c42757_g1,c61586_g1,c91673_g1,c22763_g1,c21569_g1,c51664_g1,c88984_g1,c65055_g1,c3228_g1,c6…
Environmental Information Processing	Signal transduction	Hippo signaling pathway -fly	ko04391	150	c18307_g1,c4133_g1,c85059_g1,c3878_g1,c58997_g1,c75650_g1,c12158_g1,c11703_g1,c86490_g1,c78855_g1,c52914_g1,c40824_g1,c80127_g1,c67794_g1,c91212_g1,c59603_g1,c70061_g1,c17548_g1,c92509_g1,c68871_g1,c35522_g1,c48921_g1,c84892_g1,c78136_g1,c92139_g1,c37046_g6,c26522_g1,c17554_g2,c63172_g1,c48401_g1,c87241_g1,c76693_g1,c80076_g1,c56352_g1,c15107_g2,c4700_g1,c14946_g1,c8702_g1,c56593_g1,c29675_g1,c89…
Environmental Information Processing	Signal transduction	Jak-STAT signaling pathway	ko04630	46	c7204_g1,c58385_g1,c41773_g1,c67677_g1,c43478_g1,c51007_g1,c37051_g1,c86656_g1,c17317_g1,c69853_g1,c37051_g7,c82507_g1,c9693_g1,c14825_g1,c32460_g1,c7389_g1,c13095_g1,c36994_g3,c64238_g1,c21101_g1,c18354_g1,c12557_g1,c83656_g1,c36397_g1,c14946_g1,c29912_g1,c91050_g1,c9888_g1,c76994_g1,c77199_g1,c50809_g1,c65616_g1,c72637_g1,c91689_g1,c36994_g2,c11344_g1,c78545_g1,c37051_g6,c10382_g1,c4135_g1,c764…
Environmental Information Processing	Signal transduction	MAPK signaling pathway	ko04010	248	c17693_g1,c14006_g1,c56484_g1,c35203_g2,c93882_g1,c44682_g1,c402_g2,c18659_g1,c26003_g1,c24443_g2,c16879_g1,c27072_g1,c74885_g1,c69006_g1,c61008_g1,c14428_g1,c77529_g1,c21232_g2,c402_g1,c90671_g1,c3911_g1,c62540_g1,c33035_g2,c8368_g1,c8834_g1,c82678_g1,c33242_g2,c23864_g1,c66508_g1,c82864_g1,c41852_g1,c76489_g1,c40040_g1,c66871_g1,c39540_g1,c84332_g1,c10058_g1,c77966_g1,c17908_g1,c13829_g1,c51045…
Environmental Information Processing	Signal transduction	MAPK signaling pathway - fly	ko04013	57	c34822_g1,c62102_g1,c70834_g1,c15922_g1,c81924_g1,c34631_g1,c92229_g1,c45995_g1,c2429_g1,c402_g2,c47141_g1,c32857_g1,c35203_g2,c5822_g1,c77199_g1,c17693_g1,c2135_g1,c76489_g1,c8834_g1,c402_g1,c35724_g1,c23334_g1,c23131_g1,c74883_g1,c5040_g1,c30026_g1,c69006_g1,c7389_g1,c51586_g1,c15014_g1,c62405_g1,c34822_g3,c82017_g1,c21101_g1,c19680_g1,c29597_g1,c51045_g1,c34822_g2,c77966_g1,c5822_g2,c82507_g1,…
Environmental Information Processing	Signal transduction	MAPK signaling pathway - yeast	ko04011	27	c51402_g1,c22671_g1,c86408_g1,c28450_g1,c22671_g2,c31637_g2,c36476_g3,c85583_g1,c34266_g2,c61215_g1,c55874_g1,c28171_g2,c32393_g1,c2952_g1,c91672_g1,c47332_g1,c88523_g1,c27674_g1,c38403_g1,c15392_g1,c71151_g1,c8479_g1,c23761_g1,c42791_g1,c57665_g1,c38889_g1,c31637_g1
Environmental Information Processing	Signal transduction	NF-kappa B signaling pathway	ko04064	72	c75626_g1,c23633_g1,c31725_g1,c70957_g1,c85793_g1,c36492_g2,c34621_g2,c33731_g2,c51583_g1,c31054_g2,c86515_g1,c17313_g1,c3445_g1,c34188_g4,c90268_g1,c25018_g1,c36847_g8,c15974_g1,c35976_g2,c24357_g1,c92933_g1,c32553_g2,c30995_g1,c60491_g1,c22768_g1,c91520_g1,c3960_g1,c41340_g1,c34188_g9,c36296_g3,c28962_g2,c71241_g1,c32577_g3,c18187_g2,c227_g1,c33731_g6,c34362_g1,c30313_g1,c60053_g1,c34188_g10,c3…
Environmental Information Processing	Signal transduction	Notch signaling pathway	ko04330	71	c36397_g1,c34363_g1,c26990_g3,c65968_g1,c55415_g1,c91050_g1,c72466_g1,c28707_g2,c47899_g1,c65841_g1,c73670_g1,c72173_g1,c36949_g4,c4137_g1,c71934_g1,c65616_g1,c24477_g1,c91689_g1,c11421_g1,c28734_g1,c57950_g1,c23776_g1,c28178_g1,c64849_g1,c90996_g1,c31524_g1,c58385_g1,c37051_g1,c14121_g1,c85077_g1,c69853_g1,c1683_g1,c59057_g1,c39975_g1,c38730_g1,c26990_g2,c9502_g1,c18354_g1,c35102_g2,c45829_g1,c3…
Environmental Information Processing	Signal transduction	PI3K-Akt signaling pathway	ko04151	293	c34127_g2,c37395_g1,c27447_g1,c28619_g1,c31813_g1,c51356_g1,c22243_g2,c66531_g1,c3478_g1,c74837_g1,c2429_g1,c63150_g1,c35908_g3,c34822_g1,c35585_g2,c82467_g1,c64731_g1,c23742_g1,c17742_g1,c35593_g8,c17451_g2,c23392_g1,c34884_g4,c33734_g2,c16963_g1,c19947_g1,c38511_g1,c71331_g1,c35203_g5,c27016_g1,c8192_g1,c25592_g1,c73916_g1,c46155_g1,c15692_g1,c7389_g1,c31690_g1,c15227_g1,c68516_g1,c80350_g1,c24…
Environmental Information Processing	Signal transduction	Phosphatidylinositol signaling system	ko04070	138	c28530_g2,c42135_g1,c12033_g1,c44359_g1,c35080_g4,c58792_g1,c21974_g1,c19435_g1,c70957_g1,c32294_g2,c49661_g1,c73667_g1,c48045_g1,c28257_g1,c86433_g1,c30949_g2,c81363_g1,c77404_g1,c32240_g1,c28505_g3,c35216_g1,c35091_g4,c76287_g1,c34111_g9,c20163_g2,c79923_g1,c76238_g1,c30576_g1,c13409_g1,c12605_g1,c69645_g1,c42791_g1,c41773_g1,c31661_g1,c56711_g1,c20163_g1,c31033_g1,c81261_g1,c72579_g1,c80548_g1…
Environmental Information Processing	Signal transduction	Plant hormone signal transduction	ko04075	319	c34054_g2,c64217_g1,c32678_g1,c35325_g7,c32678_g2,c62739_g1,c20280_g2,c32491_g1,c35325_g9,c30158_g3,c76309_g1,c15830_g2,c34054_g3,c6268_g1,c31193_g1,c31053_g4,c36394_g1,c25013_g1,c34920_g2,c27794_g2,c85134_g1,c36378_g6,c35679_g1,c35664_g1,c69355_g1,c20224_g1,c35435_g2,c16102_g1,c73444_g1,c19590_g1,c33903_g5,c43932_g1,c65236_g1,c48_g1,c29397_g2,c69411_g1,c9389_g1,c36917_g1,c31723_g1,c33624_g1,c368…
Environmental Information Processing	Signal transduction	Rap1 signaling pathway	ko04015	184	c70957_g1,c22054_g1,c34822_g1,c28257_g1,c35080_g4,c58792_g1,c66664_g1,c38889_g1,c35013_g1,c2429_g1,c46536_g1,c42583_g1,c51664_g1,c91673_g1,c61586_g1,c83016_g1,c14028_g1,c30949_g2,c80057_g1,c23334_g1,c7172_g1,c77404_g1,c53730_g1,c85501_g1,c20763_g1,c42791_g1,c62405_g1,c51586_g1,c46155_g1,c27644_g1,c76909_g1,c76103_g1,c30656_g1,c91672_g1,c35203_g5,c71331_g1,c44619_g1,c34111_g9,c30251_g2,c59748_g1,c…
Environmental Information Processing	Signal transduction	Ras signaling pathway	ko04014	205	c11344_g1,c5822_g1,c67649_g1,c38572_g1,c68151_g1,c9592_g1,c90628_g1,c76241_g1,c70834_g1,c17206_g1,c34111_g8,c24222_g1,c23299_g1,c40936_g1,c20668_g1,c88704_g1,c23131_g1,c76708_g1,c74883_g1,c53641_g1,c64160_g1,c59493_g1,c70820_g1,c26013_g1,c30474_g1,c46908_g1,c31581_g1,c56261_g1,c24491_g1,c35203_g3,c92998_g1,c76840_g1,c38062_g1,c86656_g1,c17113_g1,c82017_g1,c34088_g1,c34822_g3,c29597_g1,c19680_g1,c…
Environmental Information Processing	Signal transduction	TGF-beta signaling pathway	ko04350	129	c52009_g1,c19608_g1,c61718_g1,c41844_g1,c37433_g5,c90470_g1,c10525_g1,c2799_g1,c82017_g1,c34822_g3,c37046_g2,c29597_g1,c22591_g2,c28017_g1,c2140_g1,c35203_g3,c34341_g4,c36287_g4,c53554_g1,c10259_g1,c36117_g3,c35652_g2,c35742_g1,c63592_g1,c5538_g1,c69315_g1,c40876_g1,c27571_g1,c70834_g1,c29552_g3,c37051_g6,c10382_g1,c24802_g1,c68285_g1,c30160_g1,c37051_g1,c35793_g2,c19205_g1,c10695_g1,c74841_g1,c4…
Environmental Information Processing	Signal transduction	TNF signaling pathway	ko04668	73	c70834_g1,c17693_g1,c35203_g2,c11344_g1,c402_g2,c27201_g1,c402_g1,c76489_g1,c79320_g1,c69006_g1,c74422_g1,c80350_g1,c56860_g1,c67614_g1,c26773_g1,c20668_g1,c51045_g1,c55272_g1,c29597_g1,c69841_g1,c34822_g3,c82017_g1,c22883_g1,c40040_g1,c35203_g3,c41714_g1,c86656_g1,c86886_g1,c11946_g1,c77966_g1,c1335_g1,c53686_g1,c6915_g1,c901_g1,c41844_g1,c17069_g1,c58792_g1,c34631_g1,c57665_g1,c15922_g1,c62102_…
Environmental Information Processing	Signal transduction	Two-component system	ko02020	46	c32824_g1,c76074_g1,c32090_g1,c36167_g1,c31009_g3,c54343_g1,c86484_g1,c33084_g1,c46820_g1,c32890_g1,c85176_g1,c29140_g1,c33487_g1,c30635_g1,c32890_g3,c25264_g1,c64339_g1,c63308_g1,c32430_g1,c48936_g1,c3777_g1,c51662_g1,c62702_g1,c31009_g1,c25413_g1,c35797_g1,c84976_g1,c75525_g1,c8484_g1,c13094_g1,c47705_g1,c33974_g1,c25320_g1,c44300_g1,c36769_g1,c76267_g1,c7310_g1,c33952_g1,c62261_g1,c85098_g1,c5…
Environmental Information Processing	Signal transduction	VEGF signaling pathway	ko04370	98	c11344_g1,c35203_g2,c17693_g1,c5822_g1,c57347_g1,c44682_g1,c402_g2,c70834_g1,c16879_g1,c61619_g1,c69006_g1,c93435_g1,c28643_g1,c21232_g2,c88704_g1,c402_g1,c23864_g1,c76489_g1,c26013_g1,c35203_g3,c75588_g1,c77966_g1,c86656_g1,c34088_g1,c34822_g3,c82017_g1,c34481_g9,c29597_g1,c6125_g1,c51045_g1,c76555_g1,c901_g1,c41844_g1,c20059_g1,c23756_g2,c13832_g1,c32457_g3,c24929_g1,c29035_g1,c1335_g1,c40354_g…
Environmental Information Processing	Signal transduction	Wnt signaling pathway	ko04310	217	c60480_g1,c13420_g1,c33337_g5,c27378_g1,c86426_g1,c44682_g1,c10952_g1,c57510_g1,c36287_g5,c36137_g2,c16879_g1,c45832_g1,c24988_g2,c10436_g1,c25913_g1,c21232_g2,c1671_g1,c36278_g3,c27130_g1,c24129_g1,c28176_g1,c17326_g1,c56993_g1,c87658_g1,c35976_g1,c23864_g1,c29912_g1,c60402_g1,c9231_g1,c37051_g7,c83548_g1,c29364_g1,c56672_g1,c33694_g1,c64238_g1,c32553_g1,c33715_g2,c25709_g2,c49348_g1,c20059_g1,c…
Environmental Information Processing	Signal transduction	cAMP signaling pathway	ko04024	230	c2713_g1,c72872_g1,c11194_g1,c37134_g1,c2938_g1,c51045_g1,c66879_g1,c39540_g1,c37051_g7,c92714_g1,c77966_g1,c34111_g2,c34965_g1,c68881_g1,c68772_g1,c1335_g1,c34111_g11,c53686_g1,c8002_g1,c62596_g1,c20059_g1,c34905_g1,c60503_g1,c91789_g1,c34111_g6,c3177_g1,c19282_g1,c35585_g4,c37111_g6,c69778_g1,c57571_g1,c35203_g2,c17693_g1,c61936_g1,c58901_g1,c63320_g1,c37111_g4,c79388_g1,c402_g2,c34371_g1,c7936…
Environmental Information Processing	Signal transduction	cGMP - PKG signaling pathway	ko04022	174	c49642_g1,c53730_g1,c9227_g1,c89490_g1,c30949_g2,c39595_g1,c77404_g1,c51694_g1,c21569_g1,c22763_g1,c2429_g1,c35080_g4,c58792_g1,c27564_g1,c38889_g1,c33232_g2,c69916_g1,c73667_g1,c34822_g1,c28257_g1,c7080_g1,c56841_g1,c2219_g1,c74559_g1,c41773_g1,c56711_g1,c86137_g1,c56327_g1,c35593_g8,c35857_g2,c30251_g2,c33734_g2,c9321_g1,c35203_g5,c12566_g1,c44619_g1,c34111_g9,c33254_g1,c27377_g1,c78041_g1,c380…
Environmental Information Processing	Signal transduction	mTOR signaling pathway	ko04150	116	c19205_g1,c35793_g2,c63347_g1,c30251_g2,c16963_g1,c34816_g3,c35857_g2,c30160_g1,c35593_g8,c10453_g1,c10029_g1,c35908_g6,c17742_g1,c29503_g1,c4571_g1,c82467_g1,c41773_g1,c64731_g1,c10695_g1,c14825_g1,c51586_g1,c35947_g9,c62405_g1,c42791_g1,c32902_g1,c35947_g3,c34822_g2,c15692_g1,c42119_g1,c60144_g1,c8192_g1,c28372_g1,c5352_g1,c7864_g1,c27016_g1,c35203_g5,c33660_g1,c42320_g1,c75849_g1,c31813_g1,c35…
Environmental Information Processing	Signaling molecules and interaction	Cell adhesion molecules (CAMs)	ko04514	24	c18707_g1,c92624_g1,c56967_g1,c78620_g1,c71477_g1,c64405_g1,c89911_g1,c52566_g1,c1455_g1,c60190_g1,c76345_g1,c8352_g1,c39789_g1,c53028_g1,c8865_g1,c55025_g1,c56826_g1,c90106_g1,c89883_g1,c15839_g1,c61785_g1,c8592_g1,c77116_g1,c12773_g1
Environmental Information Processing	Signaling molecules and interaction	Cytokine-cytokine receptor interaction	ko04060	13	c47141_g1,c74885_g1,c23334_g1,c62766_g1,c56534_g1,c5749_g1,c87754_g1,c92463_g1,c40876_g1,c86129_g1,c46156_g1,c8834_g1,c44229_g1
Environmental Information Processing	Signaling molecules and interaction	ECM-receptor interaction	ko04512	38	c14660_g1,c8646_g1,c88186_g1,c29346_g1,c68516_g1,c16418_g1,c19560_g1,c18774_g1,c14767_g1,c35920_g1,c52496_g1,c75421_g1,c48776_g1,c30796_g1,c46711_g1,c47616_g1,c39789_g1,c70531_g1,c63150_g1,c3702_g1,c6290_g1,c3495_g1,c8650_g1,c0_g1,c9868_g1,c58803_g1,c26729_g1,c20345_g1,c58883_g1,c9590_g1,c68660_g1,c8592_g1,c17048_g1,c60677_g1,c66267_g1,c56281_g1,c6898_g1,c49817_g1
Environmental Information Processing	Signaling molecules and interaction	Neuroactive ligand-receptor interaction	ko04080	16	c76693_g1,c51664_g1,c4700_g1,c58520_g1,c86569_g1,c91673_g1,c38690_g1,c90473_g1,c18439_g1,c1816_g1,c21601_g1,c79865_g1,c23871_g1,c34035_g1,c10415_g1,c53576_g1
Genetic Information Processing	Folding, sorting and degradation	Proteasome	ko03050	110	c82736_g1,c73656_g1,c8139_g1,c31475_g1,c33158_g2,c26917_g1,c9575_g1,c67628_g1,c33649_g1,c34653_g3,c37656_g1,c31737_g1,c27791_g1,c13896_g1,c18705_g1,c26917_g2,c60833_g1,c35801_g1,c28138_g1,c20918_g1,c29214_g1,c20226_g1,c19565_g1,c17242_g1,c34287_g1,c29086_g1,c60468_g1,c32882_g1,c31540_g3,c30147_g1,c22923_g1,c35795_g1,c28408_g2,c20640_g1,c30306_g1,c4165_g1,c17278_g1,c87582_g1,c25895_g2,c90161_g1,c6…
Genetic Information Processing	Folding, sorting and degradation	Protein export	ko03060	89	c14362_g1,c37111_g5,c28859_g1,c19605_g1,c27426_g1,c22188_g2,c4517_g1,c33718_g1,c27488_g1,c11861_g1,c24301_g1,c35972_g2,c36750_g2,c75958_g1,c78966_g1,c30008_g1,c66712_g1,c35733_g2,c32875_g1,c40548_g1,c35972_g6,c45678_g1,c92508_g1,c1664_g1,c33429_g1,c55755_g1,c24322_g2,c35972_g4,c34444_g2,c35733_g1,c29425_g1,c35977_g3,c11066_g1,c21050_g1,c9280_g1,c29693_g2,c85672_g1,c18005_g1,c8985_g1,c48189_g1,c12…
Genetic Information Processing	Folding, sorting and degradation	Protein processing in endoplasmic reticulum	ko04141	508	c16878_g1,c26823_g1,c27471_g1,c14006_g1,c59710_g1,c44847_g1,c33251_g1,c19070_g1,c74551_g1,c30412_g1,c22101_g1,c90190_g1,c27270_g2,c33864_g3,c17858_g1,c36287_g5,c32574_g1,c56876_g1,c24443_g2,c30768_g1,c81241_g1,c1180_g1,c26022_g1,c61008_g1,c88067_g1,c48804_g1,c84949_g1,c60761_g1,c60624_g1,c49542_g1,c85765_g1,c45366_g1,c20701_g1,c21577_g1,c35191_g1,c87658_g1,c81712_g1,c22444_g2,c19386_g1,c13242_g1,…
Genetic Information Processing	Folding, sorting and degradation	RNA degradation	ko03018	239	c37358_g1,c92475_g1,c86981_g1,c14931_g1,c10652_g1,c28547_g1,c19394_g1,c69839_g1,c86788_g1,c10584_g1,c5151_g1,c10549_g1,c68304_g1,c37268_g1,c84953_g1,c33234_g2,c6937_g1,c59568_g1,c4776_g1,c22961_g2,c6385_g1,c37435_g1,c54137_g1,c36237_g3,c80835_g1,c26982_g1,c34124_g3,c8565_g1,c17130_g1,c6328_g1,c37321_g1,c49693_g1,c31838_g1,c35322_g2,c67372_g1,c66070_g1,c72145_g1,c34377_g7,c34083_g1,c66346_g1,c5346…
Genetic Information Processing	Folding, sorting and degradation	SNARE interactions in vesicular transport	ko04130	62	c34999_g3,c43818_g1,c11694_g1,c21483_g1,c36928_g4,c19441_g1,c26373_g1,c21081_g1,c45163_g1,c7307_g1,c91424_g1,c52219_g1,c34122_g1,c14770_g1,c9295_g1,c20557_g1,c4561_g1,c24381_g1,c92355_g1,c38328_g1,c25112_g1,c29965_g2,c21532_g2,c34999_g2,c31508_g1,c2773_g2,c13106_g1,c33337_g1,c25898_g1,c30227_g1,c22266_g1,c69404_g1,c452_g1,c8214_g1,c13576_g1,c32367_g4,c37033_g1,c22022_g1,c47566_g1,c42298_g1,c37049…
Genetic Information Processing	Folding, sorting and degradation	Sulfur relay system	ko04122	16	c30720_g2,c30720_g1,c85973_g1,c68237_g1,c35785_g3,c82726_g1,c31866_g1,c48398_g1,c34749_g2,c32673_g1,c48183_g1,c19446_g1,c33751_g1,c31119_g1,c21350_g1,c35995_g3
Genetic Information Processing	Folding, sorting and degradation	Ubiquitin mediated proteolysis	ko04120	365	c91983_g1,c26948_g1,c36242_g8,c29364_g2,c59557_g1,c36296_g3,c8105_g1,c66881_g1,c36656_g1,c21021_g1,c16883_g1,c64762_g1,c88210_g1,c20169_g1,c20913_g1,c36620_g1,c34127_g4,c30594_g2,c36994_g3,c88722_g1,c30827_g1,c87059_g1,c68429_g1,c61908_g1,c56024_g1,c62453_g1,c84169_g1,c46572_g1,c47287_g1,c34943_g5,c36656_g3,c47787_g1,c63899_g1,c18822_g2,c36797_g2,c20088_g1,c23377_g1,c79266_g1,c3180_g1,c35107_g1,c…
Genetic Information Processing	Replication and repair	Base excision repair	ko03410	84	c8439_g1,c12591_g1,c60020_g1,c34093_g1,c12882_g1,c15754_g1,c14797_g1,c46189_g1,c22683_g1,c20940_g1,c33369_g1,c34149_g2,c36311_g1,c18964_g1,c22566_g1,c33924_g1,c51989_g1,c24625_g1,c79634_g1,c10354_g1,c36012_g1,c11335_g1,c76418_g1,c59199_g1,c61377_g1,c32955_g1,c77417_g1,c9099_g1,c27247_g1,c28149_g1,c6549_g1,c79968_g1,c91623_g1,c28771_g1,c795_g1,c22150_g1,c32709_g1,c23610_g1,c47453_g1,c29386_g1,c334…
Genetic Information Processing	Replication and repair	DNA replication	ko03030	155	c12591_g1,c33848_g3,c86772_g1,c8439_g1,c20487_g1,c36675_g2,c25247_g1,c15754_g1,c19310_g1,c4151_g1,c79013_g1,c17777_g1,c18964_g1,c32973_g1,c75642_g1,c52525_g1,c34149_g2,c79099_g1,c22683_g1,c22830_g1,c20199_g2,c36012_g1,c79634_g1,c45266_g1,c10096_g1,c9460_g1,c88650_g1,c61377_g1,c76341_g1,c22892_g1,c20199_g1,c22150_g1,c795_g1,c36675_g1,c28771_g1,c33704_g1,c6549_g1,c35471_g1,c29386_g1,c69216_g1,c8910…
Genetic Information Processing	Replication and repair	Fanconi anemia pathway	ko03460	92	c12772_g1,c37175_g2,c12353_g1,c23923_g2,c29577_g1,c49679_g1,c44091_g1,c34813_g2,c50274_g1,c7183_g1,c34805_g1,c30643_g1,c25247_g1,c33954_g1,c33178_g1,c34813_g4,c90139_g1,c41635_g1,c4510_g1,c34725_g2,c9618_g1,c33848_g3,c23923_g1,c23483_g1,c35457_g5,c28845_g1,c27221_g1,c89665_g1,c36785_g1,c75286_g1,c33704_g1,c17869_g1,c27279_g1,c32101_g1,c57846_g1,c28794_g1,c37609_g1,c78499_g1,c66551_g1,c25280_g1,c3…
Genetic Information Processing	Replication and repair	Homologous recombination	ko03440	103	c23191_g2,c35704_g10,c27541_g1,c34142_g1,c34813_g5,c24109_g1,c31624_g2,c52442_g1,c34500_g1,c34269_g1,c28217_g1,c14922_g1,c38320_g1,c31624_g1,c34813_g3,c31122_g1,c27027_g2,c16225_g1,c15721_g1,c36610_g2,c32789_g3,c37871_g1,c35023_g3,c60718_g1,c85481_g1,c30380_g1,c34570_g3,c33848_g2,c39548_g1,c23919_g1,c36610_g1,c68729_g1,c88206_g1,c33571_g1,c79844_g1,c34500_g2,c32037_g1,c29610_g1,c37190_g1,c65032_g…
Genetic Information Processing	Replication and repair	Mismatch repair	ko03430	81	c34570_g3,c24018_g1,c67766_g1,c75475_g1,c89260_g1,c30380_g1,c18152_g1,c51441_g1,c45907_g1,c32789_g3,c88412_g1,c14922_g1,c38320_g1,c31624_g1,c57967_g1,c24109_g1,c31624_g2,c52442_g1,c28166_g2,c3324_g1,c27161_g1,c14424_g1,c17512_g1,c33848_g1,c65136_g1,c7840_g1,c18025_g1,c86231_g1,c33790_g2,c29998_g1,c32037_g1,c37190_g1,c29610_g1,c15178_g1,c33571_g1,c36172_g1,c77253_g1,c23919_g1,c41987_g1,c56680_g1,c…
Genetic Information Processing	Replication and repair	Non-homologous end-joining	ko03450	19	c37005_g8,c22566_g1,c22683_g1,c73451_g1,c91903_g1,c41049_g1,c25052_g1,c11161_g1,c22342_g1,c24657_g1,c66570_g1,c88206_g1,c31937_g1,c34576_g5,c14797_g1,c33453_g1,c36229_g1,c37005_g5,c37005_g6
Genetic Information Processing	Replication and repair	Nucleotide excision repair	ko03420	128	c85053_g1,c75475_g1,c34535_g1,c27443_g1,c58512_g1,c14922_g1,c38320_g1,c68830_g1,c33892_g3,c30061_g1,c36117_g3,c73109_g1,c36823_g2,c3324_g1,c24109_g1,c36760_g1,c31624_g2,c52442_g1,c53897_g1,c43671_g1,c27342_g1,c35070_g1,c32037_g1,c83542_g1,c54257_g1,c59229_g1,c68650_g1,c71312_g1,c65136_g1,c7840_g1,c86231_g1,c14357_g1,c77253_g1,c33571_g1,c5837_g1,c45233_g1,c11575_g1,c19204_g1,c23919_g1,c30408_g1,c3…
Genetic Information Processing	Transcription	Basal transcription factors	ko03022	108	c50429_g1,c34930_g2,c5944_g1,c54768_g1,c25860_g2,c35534_g1,c67028_g1,c36542_g4,c47688_g1,c75103_g1,c29466_g1,c18719_g1,c82555_g1,c38796_g1,c56113_g1,c1033_g1,c3770_g1,c68337_g1,c35453_g4,c54437_g1,c37193_g1,c54753_g1,c9447_g1,c30478_g1,c26634_g1,c45729_g1,c28616_g1,c35711_g3,c34072_g1,c27637_g2,c29466_g4,c84475_g1,c67593_g1,c75800_g1,c36542_g2,c558_g1,c29466_g3,c59941_g1,c49898_g1,c38840_g1,c5802…
Genetic Information Processing	Transcription	RNA polymerase	ko03020	94	c30357_g2,c62591_g1,c38623_g1,c57169_g1,c24032_g1,c57350_g1,c18299_g1,c42689_g1,c46047_g1,c24950_g1,c64717_g1,c37052_g1,c76901_g1,c92662_g1,c85871_g1,c76759_g1,c61474_g1,c30458_g1,c1331_g1,c60998_g1,c23551_g1,c56658_g1,c56853_g1,c12421_g1,c61153_g1,c47813_g1,c25473_g1,c18205_g1,c48951_g1,c24932_g1,c30357_g3,c89767_g1,c19497_g1,c45545_g1,c22441_g1,c19196_g2,c33896_g1,c25941_g1,c9648_g1,c45246_g1,c…
Genetic Information Processing	Transcription	Spliceosome	ko03040	502	c45045_g1,c91927_g1,c57291_g1,c448_g1,c32571_g1,c77905_g1,c24623_g1,c1047_g1,c28203_g2,c3342_g1,c51107_g1,c10591_g1,c60915_g1,c8248_g1,c33480_g2,c20556_g1,c23622_g1,c48979_g1,c24443_g1,c72406_g1,c23447_g1,c25789_g1,c30015_g1,c37006_g1,c21890_g1,c75846_g1,c10610_g1,c88115_g1,c41718_g1,c12975_g1,c31825_g1,c23344_g1,c78722_g1,c76740_g1,c66871_g1,c33242_g2,c73829_g1,c8368_g1,c24194_g1,c14311_g1,c2993…
Genetic Information Processing	Translation	Aminoacyl-tRNA biosynthesis	ko00970	164	c37087_g1,c80179_g1,c74112_g1,c17203_g1,c29055_g1,c59124_g1,c60932_g1,c33208_g1,c26404_g2,c18697_g2,c7023_g1,c19954_g1,c36254_g1,c4537_g1,c67616_g1,c46611_g1,c54156_g1,c34341_g3,c55150_g1,c14947_g1,c58521_g1,c7724_g1,c26233_g1,c49659_g1,c38723_g1,c85495_g1,c8189_g1,c40267_g1,c37119_g3,c28126_g2,c7022_g1,c31914_g1,c29896_g1,c30531_g4,c13173_g1,c60856_g1,c43773_g1,c81974_g1,c28126_g1,c30391_g1,c367…
Genetic Information Processing	Translation	RNA transport	ko03013	449	c23809_g1,c35429_g5,c18222_g1,c17931_g1,c84953_g1,c35714_g1,c35714_g4,c59568_g1,c68366_g1,c17376_g1,c28778_g1,c55592_g1,c20625_g1,c23231_g1,c18309_g2,c4129_g1,c59089_g1,c37151_g4,c36621_g3,c47923_g1,c63115_g1,c52815_g1,c28982_g1,c58008_g1,c25001_g1,c14273_g1,c38403_g1,c22929_g1,c70355_g1,c12395_g1,c66230_g1,c19090_g1,c28899_g1,c37345_g1,c35911_g1,c32200_g4,c82550_g1,c57692_g1,c25830_g2,c41703_g1,…
Genetic Information Processing	Translation	Ribosome	ko03010	633	c6692_g1,c14835_g1,c29929_g1,c24919_g1,c32331_g2,c36041_g9,c34044_g1,c68395_g1,c34785_g7,c70685_g1,c9100_g1,c32437_g1,c41035_g1,c36399_g7,c41131_g1,c23323_g2,c35446_g2,c24012_g1,c36189_g1,c20024_g1,c15083_g1,c28648_g1,c9825_g1,c4227_g1,c28636_g1,c77451_g1,c86111_g1,c15220_g1,c46624_g1,c13672_g1,c68234_g1,c1705_g1,c20910_g1,c59749_g1,c29038_g1,c23116_g1,c86599_g1,c40080_g1,c28599_g1,c22831_g1,c801…
Genetic Information Processing	Translation	Ribosome biogenesis in eukaryotes	ko03008	222	c20775_g1,c27842_g1,c9350_g2,c85352_g1,c85292_g1,c30785_g2,c83687_g1,c7706_g1,c2080_g1,c86168_g1,c35349_g5,c9174_g1,c49235_g1,c57878_g1,c23593_g2,c91589_g1,c77024_g1,c637_g1,c59732_g1,c21079_g1,c76938_g1,c71253_g1,c53560_g1,c35593_g5,c20989_g1,c37005_g4,c30464_g2,c8714_g1,c28348_g1,c34680_g1,c88702_g1,c35604_g1,c27417_g1,c37519_g1,c93022_g1,c78702_g1,c28935_g1,c23136_g1,c74899_g1,c26434_g1,c31008…
Genetic Information Processing	Translation	mRNA surveillance pathway	ko03015	274	c61718_g1,c19608_g1,c70567_g1,c48091_g1,c36787_g2,c46588_g1,c22763_g2,c36187_g1,c84953_g1,c59568_g1,c28899_g1,c28017_g1,c37046_g2,c56308_g1,c36418_g2,c14273_g1,c46482_g1,c28982_g1,c34300_g2,c19064_g1,c31488_g1,c22929_g1,c25653_g1,c27909_g1,c41229_g1,c21227_g1,c22724_g1,c35652_g2,c35942_g1,c889_g1,c61615_g1,c66141_g1,c34452_g1,c50653_g1,c87748_g1,c28797_g1,c39235_g1,c25088_g2,c19286_g1,c4626_g1,c1…
Metabolism	Amino acid metabolism	Alanine, aspartate and glutamate metabolism	ko00250	121	c67513_g1,c30309_g1,c36857_g6,c62948_g1,c18873_g1,c2398_g1,c32381_g3,c42846_g1,c59184_g1,c74814_g1,c26266_g2,c25590_g1,c60963_g1,c38577_g1,c60410_g1,c17611_g1,c30463_g1,c14005_g1,c21608_g2,c4098_g1,c33514_g1,c32068_g2,c72764_g1,c9895_g1,c12432_g1,c31009_g2,c2982_g1,c45751_g1,c83524_g1,c31009_g3,c34559_g1,c39707_g1,c36118_g5,c33757_g1,c41033_g1,c31437_g2,c20813_g1,c34386_g1,c34225_g1,c35535_g1,c56…
Metabolism	Amino acid metabolism	Arginine and proline metabolism	ko00330	167	c8420_g1,c85456_g1,c23795_g1,c38554_g1,c3507_g1,c30051_g1,c48417_g1,c37491_g1,c25519_g1,c34960_g3,c56941_g1,c32943_g1,c14726_g1,c59111_g1,c33022_g1,c55242_g1,c47851_g1,c32420_g2,c23962_g1,c65364_g1,c6560_g1,c31237_g1,c36024_g2,c33384_g6,c22107_g1,c35117_g3,c8484_g1,c14457_g1,c31009_g1,c36024_g1,c350_g1,c51662_g1,c33640_g4,c32420_g1,c33640_g3,c58311_g1,c28410_g1,c34418_g3,c75802_g1,c32430_g1,c4893…
Metabolism	Amino acid metabolism	Cysteine and methionine metabolism	ko00270	213	c25292_g2,c26227_g1,c31221_g1,c49780_g1,c2009_g1,c19235_g1,c20729_g1,c32109_g1,c62526_g1,c49912_g1,c36612_g3,c25258_g1,c37600_g1,c53652_g1,c31057_g1,c13823_g1,c47571_g1,c32499_g7,c25104_g1,c15484_g1,c37902_g1,c18093_g1,c53510_g1,c36972_g1,c87000_g1,c77810_g1,c23018_g1,c43138_g1,c37379_g5,c35599_g1,c29737_g1,c69575_g1,c35599_g3,c24285_g1,c59085_g1,c1566_g1,c90714_g1,c79671_g1,c27133_g1,c89391_g1,c…
Metabolism	Amino acid metabolism	Glycine, serine and threonine metabolism	ko00260	145	c2914_g1,c75714_g1,c60507_g1,c35966_g5,c60261_g1,c35761_g1,c11434_g1,c37088_g4,c20175_g1,c34331_g2,c92894_g1,c5000_g1,c31120_g2,c21875_g1,c67038_g1,c31052_g1,c15926_g1,c33218_g2,c28422_g3,c7290_g1,c58311_g1,c80393_g1,c31577_g1,c27645_g1,c85554_g1,c27590_g1,c75769_g1,c36756_g3,c18112_g1,c33384_g6,c27645_g2,c34420_g4,c35517_g1,c20115_g1,c35701_g1,c33361_g2,c36355_g4,c20421_g1,c25997_g1,c35740_g3,c4…
Metabolism	Amino acid metabolism	Histidine metabolism	ko00340	43	c81982_g1,c53110_g1,c47195_g1,c28410_g1,c58311_g1,c24915_g1,c7027_g1,c52784_g1,c36064_g1,c8075_g1,c33640_g3,c33640_g4,c29656_g1,c34489_g1,c42517_g1,c33640_g1,c33384_g5,c14358_g1,c60507_g1,c31492_g1,c60248_g1,c59111_g1,c88997_g1,c27984_g1,c35460_g1,c21459_g1,c27908_g1,c53041_g1,c92946_g1,c93218_g1,c36024_g1,c59699_g1,c33640_g2,c350_g1,c29358_g2,c70138_g1,c14457_g1,c63488_g1,c31190_g1,c28084_g1,c33…
Metabolism	Amino acid metabolism	Lysine biosynthesis	ko00300	25	c60507_g1,c2914_g1,c67083_g1,c27666_g2,c27666_g1,c34331_g2,c33384_g6,c8282_g1,c33384_g5,c36311_g4,c33793_g1,c15926_g1,c34331_g6,c33052_g2,c36310_g2,c58311_g1,c32224_g1,c7027_g1,c33793_g2,c81982_g1,c26263_g1,c24534_g1,c34331_g4,c75769_g1,c9271_g1
Metabolism	Amino acid metabolism	Lysine degradation	ko00310	114	c16970_g1,c30271_g1,c80652_g1,c91227_g1,c33640_g2,c92106_g1,c35797_g1,c19632_g1,c9090_g1,c75629_g1,c36769_g1,c8183_g2,c28084_g1,c427_g1,c88997_g1,c85188_g1,c71107_g1,c7924_g1,c53041_g1,c47362_g1,c77654_g1,c93218_g1,c42774_g1,c85828_g1,c35460_g1,c17815_g1,c33384_g5,c33640_g1,c30224_g1,c18698_g1,c7836_g1,c34489_g1,c42517_g1,c91435_g1,c36472_g2,c60248_g1,c81257_g1,c86240_g1,c25932_g1,c62909_g1,c1987…
Metabolism	Amino acid metabolism	Phenylalanine metabolism	ko00360	140	c31052_g1,c34717_g1,c4472_g1,c35880_g1,c29861_g1,c22392_g1,c67038_g1,c35944_g2,c14739_g1,c37088_g4,c35880_g2,c25537_g1,c70045_g1,c6976_g1,c10055_g1,c59030_g1,c4176_g1,c13773_g1,c24517_g1,c60550_g1,c35880_g4,c17020_g1,c35517_g1,c1258_g1,c33022_g1,c89133_g1,c68622_g1,c35880_g3,c55792_g1,c76461_g1,c34068_g2,c11358_g1,c65708_g1,c19240_g1,c33833_g1,c33318_g1,c75546_g1,c26944_g1,c20509_g1,c9483_g1,c129…
Metabolism	Amino acid metabolism	Phenylalanine, tyrosine and tryptophan biosynthesis	ko00400	51	c36972_g1,c72682_g1,c4089_g1,c22512_g1,c18093_g1,c59085_g1,c32068_g2,c4098_g1,c31713_g1,c45751_g1,c24951_g2,c29737_g1,c33914_g3,c30309_g1,c25700_g1,c34644_g3,c25971_g1,c33914_g2,c35674_g1,c35966_g2,c29098_g1,c37031_g1,c33022_g1,c28327_g1,c20340_g1,c25026_g1,c18998_g2,c51471_g1,c33452_g1,c30681_g1,c53545_g1,c34042_g1,c37335_g2,c25580_g1,c36680_g1,c3295_g1,c33225_g1,c28422_g3,c60550_g1,c15361_g1,c3…
Metabolism	Amino acid metabolism	Tryptophan metabolism	ko00380	88	c84844_g1,c14457_g1,c77860_g1,c38488_g1,c82818_g1,c36024_g1,c29358_g2,c350_g1,c89127_g1,c33952_g1,c30597_g1,c78094_g1,c32605_g1,c47705_g1,c37082_g6,c80360_g1,c36024_g2,c33384_g6,c50036_g1,c7468_g2,c59111_g1,c49032_g1,c54673_g1,c67209_g1,c46399_g1,c7549_g1,c24719_g1,c60507_g1,c32117_g1,c86484_g1,c50821_g1,c81982_g1,c19773_g1,c66833_g1,c7468_g1,c53110_g1,c63584_g1,c38438_g1,c5136_g1,c39201_g1,c8858…
Metabolism	Amino acid metabolism	Tyrosine metabolism	ko00350	65	c21031_g1,c57775_g1,c10358_g1,c46769_g1,c14544_g1,c45751_g1,c32068_g2,c4098_g1,c31713_g1,c54598_g1,c86952_g1,c75423_g1,c35796_g4,c30309_g1,c32680_g3,c17167_g1,c31190_g1,c8563_g1,c58056_g1,c77617_g1,c10940_g1,c19055_g1,c18998_g2,c51471_g1,c20659_g1,c19951_g1,c68003_g1,c33950_g1,c26688_g1,c32480_g1,c20509_g1,c45835_g1,c9483_g1,c75479_g1,c18093_g1,c36972_g1,c28350_g1,c36611_g1,c29737_g1,c59085_g1,c3…
Metabolism	Amino acid metabolism	Valine, leucine and isoleucine biosynthesis	ko00290	36	c9434_g1,c24134_g1,c37813_g1,c63644_g1,c31418_g2,c36839_g2,c25638_g1,c84310_g1,c17981_g1,c25638_g2,c31418_g1,c44495_g1,c45035_g1,c25638_g3,c17508_g1,c61354_g1,c36094_g3,c34909_g1,c36136_g2,c93414_g1,c80393_g1,c36136_g1,c26187_g1,c5000_g1,c74672_g1,c57233_g1,c93529_g1,c29051_g3,c49391_g1,c27366_g1,c42739_g1,c36839_g1,c81569_g1,c21884_g1,c35777_g1,c7857_g1
Metabolism	Amino acid metabolism	Valine, leucine and isoleucine degradation	ko00280	118	c20421_g1,c70206_g1,c84310_g1,c36331_g5,c28256_g1,c57587_g1,c50036_g1,c59111_g1,c24781_g1,c76162_g1,c93810_g1,c34815_g1,c30290_g2,c49250_g1,c15189_g1,c45035_g1,c29901_g1,c33952_g1,c26256_g1,c62062_g1,c87986_g1,c25628_g1,c35816_g3,c33384_g6,c36024_g2,c30485_g1,c44447_g1,c47705_g1,c32027_g1,c18112_g1,c27893_g2,c14457_g1,c31977_g1,c350_g1,c36652_g4,c29358_g2,c36024_g1,c38399_g1,c77215_g1,c33218_g2,c…
Metabolism	Biosynthesis of other secondary metabolites	Aflatoxin biosynthesis	ko00254	3	c81111_g1,c25903_g1,c83157_g1
Metabolism	Biosynthesis of other secondary metabolites	Betalain biosynthesis	ko00965	2	c83480_g1,c35905_g2
Metabolism	Biosynthesis of other secondary metabolites	Butirosin and neomycin biosynthesis	ko00524	9	c39212_g1,c30789_g1,c50915_g1,c71274_g1,c31076_g2,c60183_g1,c19483_g1,c67837_g1,c33658_g1
Metabolism	Biosynthesis of other secondary metabolites	Caffeine metabolism	ko00232	13	c71862_g1,c9650_g1,c52461_g1,c54870_g1,c31752_g1,c12480_g1,c65533_g1,c42717_g1,c39327_g1,c22550_g1,c64956_g1,c15047_g1,c22099_g1
Metabolism	Biosynthesis of other secondary metabolites	Flavone and flavonol biosynthesis	ko00944	11	c58523_g1,c75881_g1,c43485_g1,c58139_g1,c64058_g1,c63643_g1,c1541_g1,c19223_g1,c49486_g1,c17951_g1,c73808_g1
Metabolism	Biosynthesis of other secondary metabolites	Flavonoid biosynthesis	ko00941	48	c9696_g1,c24688_g1,c26498_g1,c17204_g1,c35498_g5,c36966_g4,c37211_g1,c85522_g1,c17951_g1,c86944_g1,c36274_g3,c10299_g1,c11697_g1,c68810_g1,c19240_g1,c34394_g2,c22392_g1,c73478_g1,c1541_g1,c73808_g1,c36274_g1,c84005_g1,c28781_g1,c35498_g3,c74336_g1,c27742_g1,c46756_g1,c20393_g1,c58139_g1,c16141_g1,c17994_g1,c37176_g2,c36274_g2,c37211_g5,c32548_g1,c43786_g1,c6231_g1,c78218_g1,c13787_g1,c58523_g1,c5…
Metabolism	Biosynthesis of other secondary metabolites	Glucosinolate biosynthesis	ko00966	4	c61840_g1,c85587_g1,c35643_g8,c2110_g1
Metabolism	Biosynthesis of other secondary metabolites	Isoflavonoid biosynthesis	ko00943	12	c29070_g1,c29070_g2,c47724_g1,c15351_g1,c23557_g1,c37026_g2,c67281_g1,c27211_g1,c16928_g1,c58443_g1,c12003_g1,c15301_g1
Metabolism	Biosynthesis of other secondary metabolites	Isoquinoline alkaloid biosynthesis	ko00950	27	c31052_g1,c32680_g3,c67038_g1,c35517_g1,c30309_g1,c27508_g1,c21674_g1,c20509_g1,c17167_g1,c33022_g1,c37088_g4,c9483_g1,c45835_g1,c19055_g1,c18093_g1,c53545_g1,c10358_g1,c51471_g1,c18998_g2,c36972_g1,c29737_g1,c45751_g1,c31713_g1,c20659_g1,c32068_g2,c4098_g1,c59085_g1
Metabolism	Biosynthesis of other secondary metabolites	Novobiocin biosynthesis	ko00401	4	c29737_g1,c14358_g1,c31713_g1,c36972_g1
Metabolism	Biosynthesis of other secondary metabolites	Phenylpropanoid biosynthesis	ko00940	213	c60075_g1,c32079_g1,c35517_g3,c21252_g1,c48044_g1,c77252_g1,c49157_g1,c31973_g1,c88789_g1,c28781_g1,c37224_g3,c35977_g7,c28936_g1,c70672_g1,c36297_g5,c80133_g1,c33016_g1,c17318_g1,c24688_g1,c20802_g1,c19306_g1,c22756_g1,c32808_g1,c25889_g1,c30587_g1,c35498_g5,c36490_g1,c7174_g1,c73923_g1,c92764_g1,c36928_g3,c69176_g1,c13787_g1,c36720_g7,c22370_g1,c72750_g1,c86768_g1,c31782_g1,c17119_g1,c33667_g1,…
Metabolism	Biosynthesis of other secondary metabolites	Stilbenoid, diarylheptanoid and gingerol biosynthesis	ko00945	26	c43786_g1,c35498_g5,c37211_g5,c37211_g1,c20393_g1,c24688_g1,c46756_g1,c31337_g1,c17994_g1,c17204_g1,c37176_g2,c25848_g1,c35498_g3,c28781_g1,c68810_g1,c19240_g1,c73478_g1,c1244_g1,c20592_g1,c22392_g1,c29501_g1,c49650_g1,c40338_g1,c30347_g2,c78218_g1,c13787_g1
Metabolism	Biosynthesis of other secondary metabolites	Streptomycin biosynthesis	ko00521	26	c30375_g1,c83924_g1,c23262_g1,c56963_g1,c67837_g1,c69297_g1,c71274_g1,c5130_g1,c35640_g3,c26589_g1,c41287_g1,c30789_g1,c29674_g1,c50915_g1,c71382_g1,c34917_g11,c25640_g1,c19483_g1,c14214_g1,c33658_g1,c80535_g1,c60183_g1,c31076_g2,c35640_g2,c21304_g1,c39212_g1
Metabolism	Biosynthesis of other secondary metabolites	Tropane, piperidine and pyridine alkaloid biosynthesis	ko00960	40	c24796_g1,c36674_g7,c35327_g1,c20659_g1,c20569_g1,c53545_g1,c51471_g1,c18998_g2,c20509_g1,c14358_g1,c59227_g1,c29080_g1,c45835_g1,c37088_g4,c9483_g1,c31052_g1,c36866_g2,c21674_g1,c67038_g1,c36674_g9,c45751_g1,c47125_g1,c29737_g1,c32068_g2,c59085_g1,c4098_g1,c31713_g1,c10358_g1,c36674_g8,c18093_g1,c36674_g11,c36972_g1,c17167_g1,c8358_g1,c36866_g1,c17336_g1,c33022_g1,c32680_g3,c35517_g1,c30309_g1
Metabolism	Carbohydrate metabolism	Amino sugar and nucleotide sugar metabolism	ko00520	222	c33403_g1,c72246_g1,c85206_g1,c15388_g1,c80535_g1,c84692_g1,c31092_g1,c35836_g1,c60405_g1,c34533_g2,c93215_g1,c114_g1,c2090_g1,c40226_g1,c34366_g4,c36160_g4,c25167_g1,c47074_g1,c17573_g1,c74123_g1,c87869_g1,c35640_g3,c36160_g1,c24106_g1,c17037_g1,c35218_g1,c44443_g1,c56108_g1,c28170_g1,c35433_g8,c62142_g1,c71070_g1,c78891_g1,c26941_g1,c27249_g1,c50915_g1,c89777_g1,c19483_g1,c28685_g1,c34533_g3,c1…
Metabolism	Carbohydrate metabolism	Ascorbate and aldarate metabolism	ko00053	77	c28605_g2,c33956_g1,c59111_g1,c31852_g1,c15370_g1,c93544_g1,c14457_g1,c18413_g1,c29358_g2,c350_g1,c36024_g1,c28605_g1,c34685_g3,c33384_g6,c36024_g2,c35456_g6,c21327_g1,c53110_g1,c81982_g1,c28505_g2,c64603_g1,c33640_g4,c33640_g3,c31852_g2,c24915_g1,c74719_g1,c58311_g1,c92974_g1,c81038_g1,c33797_g3,c20744_g1,c60507_g1,c28505_g3,c37246_g2,c88997_g1,c9019_g1,c73177_g1,c93218_g1,c53041_g1,c35460_g1,c3…
Metabolism	Carbohydrate metabolism	Butanoate metabolism	ko00650	50	c26195_g1,c63308_g1,c3777_g1,c69231_g1,c52293_g1,c34717_g1,c20813_g1,c56637_g1,c52035_g1,c74672_g1,c26187_g1,c79759_g1,c86484_g1,c27810_g1,c90236_g1,c51890_g1,c67463_g1,c25932_g1,c26195_g2,c53908_g1,c21884_g1,c32117_g1,c35777_g1,c55181_g1,c3785_g1,c24717_g1,c93810_g1,c50036_g1,c31604_g1,c28256_g1,c30165_g1,c25638_g1,c17815_g1,c36665_g2,c85648_g1,c35797_g1,c36857_g6,c25638_g2,c80652_g1,c25638_g3,c…
Metabolism	Carbohydrate metabolism	C5-Branched dibasic acid metabolism	ko00660	14	c26187_g1,c74672_g1,c25638_g2,c49391_g1,c29051_g3,c34909_g1,c36839_g1,c42739_g1,c63644_g1,c36839_g2,c35777_g1,c25638_g1,c21884_g1,c25638_g3
Metabolism	Carbohydrate metabolism	Citrate cycle (TCA cycle)	ko00020	156	c84844_g1,c34335_g5,c32083_g1,c56565_g1,c5479_g1,c29049_g1,c22728_g1,c73103_g1,c35565_g1,c18112_g1,c7468_g2,c15475_g1,c24781_g1,c20421_g1,c45160_g1,c30896_g3,c63786_g1,c71219_g1,c21354_g1,c36189_g5,c64790_g1,c33866_g2,c20433_g1,c70619_g1,c27848_g1,c92894_g1,c67256_g1,c20175_g1,c22829_g2,c66833_g1,c36506_g3,c24874_g2,c36244_g1,c54086_g1,c30472_g1,c37163_g3,c13649_g1,c33218_g2,c39660_g1,c88583_g1,c…
Metabolism	Carbohydrate metabolism	Fructose and mannose metabolism	ko00051	124	c60405_g1,c32834_g2,c2418_g1,c15388_g1,c92708_g1,c72246_g1,c36491_g2,c9320_g1,c25167_g1,c67054_g1,c25706_g1,c26430_g2,c31479_g1,c39212_g1,c19433_g1,c59990_g1,c67837_g1,c87869_g1,c19399_g1,c33406_g2,c25809_g1,c31562_g3,c37036_g4,c50915_g1,c93263_g1,c34440_g1,c61424_g1,c33060_g3,c30589_g2,c35218_g1,c44443_g1,c37841_g1,c29887_g2,c33658_g1,c14570_g1,c21905_g1,c19483_g1,c49025_g1,c31076_g2,c58386_g1,c…
Metabolism	Carbohydrate metabolism	Galactose metabolism	ko00052	137	c13160_g1,c27107_g1,c26983_g1,c73458_g1,c32834_g1,c34048_g4,c34928_g1,c48872_g1,c30582_g1,c35924_g1,c15438_g1,c69297_g1,c73291_g1,c28958_g1,c35272_g2,c85564_g1,c34039_g1,c49635_g1,c4606_g1,c35171_g1,c37584_g1,c35640_g2,c60183_g1,c29674_g1,c34048_g5,c29688_g1,c37120_g2,c769_g1,c28400_g1,c47678_g1,c9735_g1,c31668_g5,c29408_g1,c4440_g1,c33658_g1,c31076_g2,c74095_g1,c75549_g1,c35272_g1,c36829_g3,c340…
Metabolism	Carbohydrate metabolism	Glycolysis / Gluconeogenesis	ko00010	267	c20734_g1,c18052_g1,c33903_g6,c53510_g1,c41990_g1,c73590_g1,c42444_g1,c31057_g1,c29358_g2,c37095_g1,c35543_g2,c24964_g1,c22382_g1,c54323_g1,c55872_g1,c65155_g1,c64951_g1,c62824_g1,c50390_g1,c28683_g2,c85713_g1,c34298_g1,c13551_g1,c34923_g1,c54446_g1,c36744_g4,c15331_g1,c64131_g1,c47120_g1,c87756_g1,c71719_g1,c26066_g1,c52163_g1,c93218_g1,c65767_g1,c36869_g4,c64216_g1,c46994_g1,c27390_g1,c46769_g1…
Metabolism	Carbohydrate metabolism	Glyoxylate and dicarboxylate metabolism	ko00630	133	c42494_g1,c78444_g1,c32461_g1,c19731_g1,c30635_g1,c21392_g1,c57004_g1,c31009_g3,c31412_g1,c34420_g5,c5623_g1,c50408_g1,c93140_g1,c40036_g1,c83524_g1,c52773_g1,c9521_g1,c60410_g1,c57751_g1,c85143_g1,c76773_g1,c65231_g1,c31349_g1,c4589_g1,c36485_g4,c36769_g1,c19902_g2,c32434_g1,c34247_g1,c74169_g1,c35797_g1,c30472_g1,c51662_g1,c68796_g1,c48936_g1,c32430_g1,c27645_g1,c11434_g1,c75714_g1,c67256_g1,c2…
Metabolism	Carbohydrate metabolism	Inositol phosphate metabolism	ko00562	130	c33324_g4,c25640_g1,c87707_g1,c18102_g1,c31741_g1,c40195_g1,c35357_g5,c31479_g1,c7864_g1,c5470_g1,c35357_g3,c88127_g1,c31562_g3,c50195_g1,c28530_g1,c2407_g1,c27776_g1,c32294_g1,c51583_g1,c44894_g1,c28549_g1,c36331_g4,c29703_g2,c81654_g1,c34712_g1,c72354_g1,c33324_g1,c33251_g4,c56975_g1,c18362_g1,c87749_g1,c14214_g1,c8761_g1,c82415_g1,c45123_g1,c76508_g1,c22704_g1,c49501_g1,c589_g1,c21304_g1,c3037…
Metabolism	Carbohydrate metabolism	Pentose and glucuronate interconversions	ko00040	166	c55169_g1,c14368_g1,c26364_g1,c47120_g1,c84271_g1,c14845_g1,c92974_g1,c24915_g1,c85620_g1,c31535_g1,c31635_g2,c73363_g1,c33830_g1,c87938_g1,c458_g1,c26784_g1,c53110_g1,c7106_g1,c43485_g1,c31635_g1,c61021_g1,c29358_g2,c66539_g1,c18413_g1,c93544_g1,c5612_g1,c33846_g1,c26321_g1,c46911_g1,c24507_g1,c29193_g1,c31852_g1,c18203_g1,c12892_g1,c37368_g3,c41613_g1,c93215_g1,c52409_g1,c27725_g1,c25706_g1,c60…
Metabolism	Carbohydrate metabolism	Pentose phosphate pathway	ko00030	115	c14614_g1,c93889_g1,c38112_g1,c14614_g2,c17501_g1,c34692_g1,c35640_g2,c84427_g1,c24182_g1,c79076_g1,c17577_g1,c48685_g1,c33121_g1,c64951_g1,c29674_g1,c68697_g1,c56764_g1,c34695_g1,c75621_g1,c62824_g1,c85713_g1,c9735_g1,c34298_g1,c36507_g5,c13628_g1,c87938_g1,c35972_g10,c30589_g1,c15466_g1,c32834_g1,c40921_g1,c13160_g1,c21579_g1,c56725_g1,c42444_g1,c34653_g5,c26983_g1,c58305_g1,c35752_g2,c33130_g1…
Metabolism	Carbohydrate metabolism	Propanoate metabolism	ko00640	60	c7997_g1,c21354_g1,c83157_g1,c35351_g1,c30669_g1,c75716_g1,c86484_g1,c51890_g1,c67463_g1,c25932_g1,c32027_g2,c82503_g1,c70677_g1,c53908_g1,c36506_g3,c50482_g1,c10551_g1,c63308_g1,c37163_g3,c3777_g1,c32441_g1,c41283_g1,c54323_g1,c51083_g1,c65417_g1,c81111_g1,c35472_g3,c33929_g1,c53927_g1,c80652_g1,c35797_g1,c36652_g4,c25903_g1,c65790_g1,c38399_g1,c55515_g1,c29049_g1,c36331_g4,c31057_g1,c33952_g1,c…
Metabolism	Carbohydrate metabolism	Pyruvate metabolism	ko00620	200	c350_g1,c32083_g1,c36024_g1,c56565_g1,c14457_g1,c53927_g1,c52012_g1,c33384_g6,c35565_g1,c36024_g2,c73163_g1,c18112_g1,c47705_g1,c5479_g1,c33952_g1,c59111_g1,c24781_g1,c36476_g3,c61192_g1,c15475_g1,c27659_g1,c63786_g1,c79559_g1,c20421_g1,c83157_g1,c36189_g5,c37185_g2,c44207_g1,c37185_g1,c34404_g1,c20938_g1,c34406_g1,c92894_g1,c20175_g1,c27674_g1,c60507_g1,c15392_g1,c36244_g1,c23590_g1,c68796_g1,c5…
Metabolism	Carbohydrate metabolism	Starch and sucrose metabolism	ko00500	358	c55355_g1,c28786_g1,c78836_g1,c50853_g1,c17983_g2,c9030_g1,c32866_g3,c20055_g1,c34105_g1,c26797_g1,c15438_g1,c74306_g1,c34855_g1,c32305_g2,c21844_g1,c28958_g1,c33603_g1,c69297_g1,c73291_g1,c8230_g1,c66339_g1,c49635_g1,c33582_g1,c36271_g3,c7026_g1,c55675_g1,c45611_g1,c50520_g1,c36474_g4,c34710_g2,c90311_g1,c81038_g1,c53552_g1,c33641_g2,c26665_g1,c70560_g1,c35171_g1,c38557_g1,c28400_g1,c36577_g1,c1…
Metabolism	Energy metabolism	Carbon fixation in photosynthetic organisms	ko00710	170	c33912_g1,c36485_g4,c230_g1,c30309_g1,c2874_g1,c32591_g2,c70219_g1,c4098_g1,c32068_g2,c18362_g1,c21672_g1,c69889_g1,c82009_g1,c34544_g2,c4589_g1,c67054_g1,c87669_g1,c31479_g1,c45835_g1,c57004_g1,c6021_g1,c20919_g1,c50749_g1,c32655_g1,c32705_g5,c24428_g1,c92708_g1,c34420_g5,c69696_g1,c1224_g1,c34440_g1,c9624_g1,c37126_g1,c5945_g1,c15938_g1,c89021_g1,c32461_g1,c30589_g2,c91144_g1,c39584_g1,c51471_g…
Metabolism	Energy metabolism	Carbon fixation pathways in prokaryotes	ko00720	83	c47735_g1,c28276_g1,c3777_g1,c81441_g1,c91144_g1,c63308_g1,c64087_g1,c58416_g1,c28948_g1,c87669_g1,c75716_g1,c70677_g1,c59853_g1,c6021_g1,c87522_g1,c47412_g1,c41608_g1,c35593_g3,c17184_g1,c93140_g1,c29198_g1,c43146_g1,c71972_g1,c27677_g2,c55293_g1,c29370_g2,c62569_g1,c34292_g1,c31349_g1,c37412_g1,c19993_g1,c74222_g1,c230_g1,c36769_g1,c35904_g1,c49180_g1,c33929_g1,c35472_g3,c35797_g1,c85419_g1,c34…
Metabolism	Energy metabolism	Methane metabolism	ko00680	138	c36355_g4,c58305_g1,c53927_g1,c20115_g1,c32834_g1,c13353_g1,c27645_g2,c37321_g1,c33770_g1,c15064_g1,c26983_g1,c13160_g1,c35276_g1,c48882_g1,c48889_g1,c61192_g1,c27659_g1,c35740_g3,c37185_g2,c28350_g2,c37185_g1,c24182_g1,c48606_g1,c31120_g2,c33950_g2,c11434_g1,c35761_g1,c60261_g1,c33047_g1,c32805_g2,c9735_g1,c27645_g1,c85554_g1,c31577_g1,c7290_g1,c68697_g1,c28836_g1,c54598_g1,c75631_g1,c77617_g1,c…
Metabolism	Energy metabolism	Nitrogen metabolism	ko00910	59	c62347_g1,c36927_g2,c21608_g2,c51226_g1,c35641_g3,c23795_g1,c31009_g2,c83524_g1,c38554_g1,c31437_g1,c38577_g1,c31671_g2,c60410_g1,c60995_g1,c19110_g1,c25508_g1,c80944_g1,c68360_g1,c5411_g1,c36927_g5,c23962_g1,c36884_g2,c18745_g1,c69958_g1,c8484_g1,c35117_g3,c31009_g1,c42225_g1,c42846_g1,c33161_g1,c81889_g1,c62702_g1,c32112_g2,c51662_g1,c66842_g1,c36143_g1,c17955_g1,c33058_g1,c70614_g1,c69293_g1,c…
Metabolism	Energy metabolism	Oxidative phosphorylation	ko00190	333	c34963_g2,c76509_g1,c87303_g1,c20433_g1,c23102_g1,c36944_g10,c75075_g1,c32732_g1,c14288_g1,c4801_g1,c67535_g1,c36337_g7,c35329_g1,c16643_g1,c68462_g1,c21694_g1,c85384_g1,c36648_g4,c35513_g2,c22518_g1,c84223_g1,c46610_g1,c76741_g1,c64339_g1,c20766_g1,c33974_g1,c56167_g1,c68473_g1,c4744_g1,c34275_g1,c69552_g1,c35210_g4,c31981_g1,c7586_g1,c25970_g1,c23435_g1,c23035_g1,c21950_g1,c79221_g1,c20769_g1,c…
Metabolism	Energy metabolism	Photosynthesis	ko00195	66	c35539_g3,c21072_g1,c30870_g1,c47456_g1,c36353_g1,c37146_g5,c34008_g1,c66880_g1,c87331_g1,c35433_g13,c29727_g1,c23734_g1,c36031_g1,c86582_g1,c35433_g11,c34546_g5,c31771_g1,c37146_g3,c28272_g1,c26477_g1,c19473_g1,c37146_g2,c37249_g3,c35513_g4,c14195_g1,c7450_g1,c20218_g2,c14992_g1,c37916_g1,c47295_g1,c34275_g1,c30870_g2,c19746_g1,c32424_g2,c36648_g7,c20769_g1,c29215_g2,c25970_g2,c17663_g1,c26200_g…
Metabolism	Energy metabolism	Photosynthesis - antenna proteins	ko00196	29	c3491_g1,c31447_g2,c37883_g1,c47230_g1,c54864_g1,c24599_g2,c47100_g1,c21399_g1,c34605_g3,c36886_g3,c90053_g1,c23282_g1,c55749_g1,c32167_g2,c9194_g1,c26149_g1,c34405_g1,c36944_g5,c24419_g1,c85403_g1,c46285_g1,c79942_g1,c27988_g1,c31447_g1,c48673_g1,c28014_g1,c44391_g1,c34605_g2,c112_g1
Metabolism	Energy metabolism	Sulfur metabolism	ko00920	49	c31407_g1,c24671_g1,c32208_g1,c32890_g3,c30930_g1,c35240_g1,c81395_g1,c35659_g1,c39098_g1,c72838_g1,c28359_g1,c30829_g2,c76496_g1,c7127_g1,c68169_g1,c88472_g1,c29522_g1,c32791_g1,c19519_g1,c33708_g2,c33708_g1,c85973_g1,c34983_g2,c51328_g1,c32791_g2,c85176_g1,c26261_g1,c7995_g1,c32890_g1,c26261_g2,c28359_g2,c27838_g1,c32541_g1,c12487_g1,c14574_g1,c35626_g4,c79250_g1,c33251_g4,c7479_g1,c35589_g1,c7…
Metabolism	Glycan biosynthesis and metabolism	Glycosaminoglycan biosynthesis - chondroitin sulfate / dermatan sulfate	ko00532	7	c76934_g1,c58927_g1,c55120_g1,c57719_g1,c462_g1,c30961_g1,c57247_g1
Metabolism	Glycan biosynthesis and metabolism	Glycosaminoglycan biosynthesis - heparan sulfate / heparin	ko00534	23	c64195_g1,c37578_g1,c74270_g1,c78448_g1,c462_g1,c54838_g1,c57247_g1,c59974_g1,c88751_g1,c58927_g1,c42182_g1,c57719_g1,c51005_g1,c61086_g1,c49126_g1,c57745_g1,c30961_g1,c92116_g1,c39474_g1,c61997_g1,c54132_g1,c55120_g1,c67446_g1
Metabolism	Glycan biosynthesis and metabolism	Glycosaminoglycan biosynthesis - keratan sulfate	ko00533	3	c51623_g1,c82453_g1,c53459_g1
Metabolism	Glycan biosynthesis and metabolism	Glycosaminoglycan degradation	ko00531	40	c23796_g1,c26918_g1,c54423_g1,c22686_g1,c63478_g1,c37245_g3,c72727_g1,c71261_g1,c64058_g1,c26918_g2,c7674_g1,c33746_g3,c89177_g1,c1862_g1,c87480_g1,c31230_g1,c51839_g1,c43485_g1,c83854_g1,c47074_g1,c36175_g1,c8137_g1,c40059_g1,c35750_g5,c33103_g1,c85553_g1,c39095_g1,c30172_g1,c35306_g1,c63643_g1,c23796_g2,c90482_g1,c82577_g1,c53627_g1,c17603_g1,c27473_g1,c7092_g1,c34714_g3,c36545_g3,c92693_g1
Metabolism	Glycan biosynthesis and metabolism	Glycosphingolipid biosynthesis - ganglio series	ko00604	10	c51839_g1,c31230_g1,c33103_g1,c26918_g2,c71261_g1,c34714_g3,c7092_g1,c26918_g1,c47074_g1,c7674_g1
Metabolism	Glycan biosynthesis and metabolism	Glycosphingolipid biosynthesis - globo series	ko00603	17	c70364_g1,c26918_g1,c66793_g1,c47074_g1,c1895_g1,c26918_g2,c71261_g1,c37846_g1,c60454_g1,c7674_g1,c48872_g1,c27107_g1,c31668_g5,c34714_g3,c51839_g1,c41904_g1,c31230_g1
Metabolism	Glycan biosynthesis and metabolism	Glycosphingolipid biosynthesis - lacto and neolacto series	ko00601	1	c53459_g1
Metabolism	Glycan biosynthesis and metabolism	Glycosylphosphatidylinositol(GPI)-anchor biosynthesis	ko00563	53	c16782_g1,c87232_g1,c35039_g1,c19226_g1,c62458_g1,c19167_g1,c35320_g7,c26731_g1,c33493_g1,c23088_g1,c33823_g1,c31774_g1,c11127_g1,c30225_g2,c7370_g1,c1657_g1,c15674_g1,c34772_g2,c33823_g2,c32816_g1,c7896_g1,c41686_g1,c19081_g1,c67561_g1,c34772_g3,c35039_g2,c31171_g1,c31278_g1,c61592_g1,c54878_g1,c31266_g1,c85492_g1,c63832_g1,c19994_g1,c154_g1,c37067_g4,c83496_g1,c70681_g1,c17457_g1,c74671_g1,c193…
Metabolism	Glycan biosynthesis and metabolism	Lipopolysaccharide biosynthesis	ko00540	6	c36816_g1,c29748_g1,c27251_g1,c27389_g1,c35027_g1,c28540_g1
Metabolism	Glycan biosynthesis and metabolism	Mucin type O-glycan biosynthesis	ko00512	14	c78900_g1,c79939_g1,c1642_g1,c77081_g1,c80173_g1,c57325_g1,c91512_g1,c10445_g1,c62286_g1,c71514_g1,c92863_g1,c81095_g1,c57860_g1,c62536_g1
Metabolism	Glycan biosynthesis and metabolism	N-Glycan biosynthesis	ko00510	94	c32212_g1,c31081_g1,c66479_g1,c36414_g2,c33849_g1,c26724_g1,c86641_g1,c26651_g1,c36327_g4,c52329_g1,c31623_g1,c23312_g1,c9933_g1,c73697_g1,c90624_g1,c27364_g2,c47103_g1,c45156_g1,c34730_g1,c41627_g1,c30337_g1,c85324_g1,c35346_g1,c26385_g1,c37019_g1,c74385_g1,c70488_g1,c89087_g1,c85251_g1,c27807_g1,c45076_g1,c36229_g6,c16082_g1,c89993_g1,c92915_g1,c81825_g1,c35490_g5,c23790_g1,c21380_g1,c27656_g1,…
Metabolism	Glycan biosynthesis and metabolism	Other glycan degradation	ko00511	42	c40562_g1,c57884_g1,c7674_g1,c88000_g1,c43141_g1,c35613_g2,c51839_g1,c31230_g1,c38988_g1,c36865_g1,c11054_g1,c26918_g1,c12970_g1,c35981_g2,c86729_g1,c71261_g1,c26918_g2,c71626_g1,c23250_g1,c28898_g1,c77067_g1,c46551_g1,c36809_g1,c4224_g1,c35613_g1,c35613_g3,c34714_g3,c7092_g1,c36942_g2,c36262_g3,c88613_g1,c35199_g1,c57725_g1,c55212_g1,c41808_g1,c47074_g1,c36262_g4,c36126_g1,c23512_g1,c31858_g1,c2…
Metabolism	Glycan biosynthesis and metabolism	Other types of O-glycan biosynthesis	ko00514	17	c64557_g1,c20576_g1,c87903_g1,c58221_g1,c46967_g1,c73496_g1,c48825_g1,c43541_g1,c71815_g1,c53782_g1,c32793_g1,c91227_g1,c16970_g1,c30925_g1,c4556_g1,c33850_g1,c82425_g1
Metabolism	Glycan biosynthesis and metabolism	Peptidoglycan biosynthesis	ko00550	1	c26945_g1
Metabolism	Glycan biosynthesis and metabolism	Various types of N-glycan biosynthesis	ko00513	68	c33842_g2,c605_g1,c7759_g1,c27956_g1,c59259_g1,c21992_g1,c17085_g1,c22444_g1,c36416_g2,c57725_g1,c35490_g3,c82453_g1,c51623_g1,c19138_g1,c33842_g1,c47086_g1,c20617_g1,c53982_g1,c33279_g1,c35161_g1,c7327_g1,c90190_g1,c76653_g1,c27471_g1,c25525_g1,c1662_g1,c7320_g1,c31001_g1,c31778_g3,c31674_g1,c22444_g2,c32775_g2,c35346_g2,c46551_g1,c88067_g1,c32074_g2,c60761_g1,c89993_g1,c92915_g1,c81825_g1,c2379…
Metabolism	Lipid metabolism	Arachidonic acid metabolism	ko00590	38	c34862_g2,c76541_g1,c49438_g1,c30428_g1,c18734_g1,c396_g1,c47483_g1,c37324_g12,c21734_g1,c81923_g1,c26371_g1,c32048_g2,c37401_g3,c31787_g2,c53433_g1,c26416_g1,c31396_g1,c67415_g1,c34862_g5,c2837_g1,c14443_g1,c35444_g3,c57617_g1,c68069_g1,c36833_g4,c19202_g1,c21885_g1,c78600_g1,c49805_g1,c34022_g1,c17206_g1,c89467_g1,c16415_g1,c54910_g1,c31787_g1,c34862_g7,c71894_g1,c55176_g1
Metabolism	Lipid metabolism	Biosynthesis of unsaturated fatty acids	ko01040	67	c18230_g1,c27203_g1,c23487_g1,c15265_g1,c60384_g1,c25600_g2,c74867_g1,c54905_g1,c25022_g1,c56366_g1,c36020_g6,c13155_g1,c39070_g1,c52376_g1,c25602_g1,c85240_g1,c25932_g1,c32501_g1,c36968_g4,c43733_g1,c24692_g1,c31696_g1,c82202_g1,c38793_g1,c32125_g3,c57567_g1,c42630_g1,c25600_g1,c23736_g1,c31388_g1,c25264_g1,c35585_g3,c79388_g1,c36204_g1,c69300_g1,c8473_g1,c35585_g4,c13810_g1,c4810_g1,c17109_g1,c…
Metabolism	Lipid metabolism	Cutin, suberine and wax biosynthesis	ko00073	55	c80998_g1,c33144_g2,c39790_g1,c57365_g1,c80257_g1,c29427_g1,c48961_g1,c55706_g1,c56042_g1,c33874_g1,c58351_g1,c88054_g1,c30332_g1,c81396_g1,c32505_g1,c36653_g1,c33874_g2,c46465_g1,c16110_g1,c81832_g1,c88441_g1,c21824_g1,c29786_g1,c33978_g2,c48205_g1,c31079_g1,c59703_g1,c33144_g1,c30266_g1,c32505_g2,c8864_g1,c31614_g1,c33874_g3,c10179_g1,c79973_g1,c25394_g1,c7504_g1,c24569_g1,c66370_g1,c5794_g1,c1…
Metabolism	Lipid metabolism	Ether lipid metabolism	ko00565	78	c9131_g1,c94012_g1,c43879_g1,c57300_g1,c63798_g1,c51679_g1,c77303_g1,c13813_g1,c36438_g3,c79661_g1,c32680_g5,c59608_g1,c56353_g1,c47483_g1,c34672_g6,c70515_g1,c59302_g1,c26296_g1,c78857_g1,c22592_g1,c63983_g1,c90184_g1,c32113_g1,c34210_g1,c67750_g1,c34712_g1,c54910_g1,c32558_g2,c52395_g1,c23299_g2,c2837_g1,c35318_g1,c52514_g1,c69305_g1,c49805_g1,c61903_g1,c26426_g1,c27776_g1,c57617_g1,c81613_g1,c…
Metabolism	Lipid metabolism	Fatty acid biosynthesis	ko00061	75	c34611_g7,c67686_g1,c18230_g1,c23487_g1,c21893_g1,c40965_g1,c35472_g3,c47619_g1,c33929_g1,c13435_g1,c25031_g1,c29198_g1,c38646_g1,c28311_g2,c17184_g1,c55844_g1,c91349_g1,c80594_g1,c35202_g4,c29370_g2,c88317_g1,c16941_g1,c35202_g2,c29287_g1,c23338_g2,c30182_g1,c70677_g1,c51795_g1,c36623_g3,c16421_g1,c84799_g1,c5322_g1,c39124_g1,c24636_g1,c82389_g1,c81111_g1,c9776_g1,c15815_g1,c83167_g1,c35763_g1,c…
Metabolism	Lipid metabolism	Fatty acid degradation	ko00071	156	c33640_g3,c9581_g1,c33640_g4,c35763_g3,c65597_g1,c58311_g1,c36347_g5,c38688_g1,c63383_g1,c59631_g1,c8926_g1,c60507_g1,c34246_g3,c27893_g1,c32478_g1,c33047_g1,c69033_g1,c33950_g2,c32117_g1,c16941_g2,c19753_g1,c48606_g1,c28350_g2,c57451_g1,c45441_g1,c7444_g1,c32018_g1,c78437_g1,c70206_g1,c49032_g1,c38323_g1,c66924_g1,c39974_g1,c59111_g1,c68139_g1,c33952_g1,c35646_g3,c36024_g2,c33384_g6,c30485_g1,c2…
Metabolism	Lipid metabolism	Fatty acid elongation	ko00062	47	c55143_g1,c15265_g1,c26580_g1,c36204_g1,c58106_g1,c25600_g2,c46659_g1,c21958_g1,c30626_g2,c71718_g1,c32714_g5,c82213_g1,c36836_g1,c80475_g1,c92897_g1,c17109_g1,c80652_g1,c13810_g1,c17815_g1,c35552_g1,c2916_g1,c35552_g2,c76162_g1,c58420_g1,c76106_g1,c32714_g1,c85240_g1,c34503_g1,c43010_g1,c25932_g1,c32117_g1,c84966_g1,c32714_g2,c29480_g1,c21082_g1,c30626_g1,c24692_g1,c82202_g1,c84803_g1,c57567_g1,…
Metabolism	Lipid metabolism	Glycerolipid metabolism	ko00561	136	c93218_g1,c32240_g1,c65729_g1,c20045_g1,c89393_g1,c36635_g5,c33069_g1,c70364_g1,c53115_g1,c78307_g1,c75698_g1,c2837_g1,c32805_g1,c33640_g2,c80170_g1,c16474_g1,c27368_g1,c21528_g1,c47071_g1,c33728_g2,c51960_g1,c36064_g1,c9730_g1,c47195_g1,c34757_g2,c34757_g1,c33069_g2,c60248_g1,c25706_g1,c79923_g1,c4581_g1,c47483_g1,c9662_g1,c33384_g5,c37222_g6,c55448_g1,c40411_g1,c33728_g1,c60454_g1,c46819_g1,c57…
Metabolism	Lipid metabolism	Glycerophospholipid metabolism	ko00564	190	c58901_g1,c30208_g1,c33472_g1,c25733_g1,c10052_g1,c61936_g1,c35999_g1,c34371_g1,c37111_g4,c24368_g1,c35300_g1,c32192_g1,c23428_g1,c25947_g2,c35183_g2,c31219_g2,c37111_g6,c25505_g1,c31133_g1,c84458_g1,c35429_g3,c37134_g2,c55448_g1,c40411_g1,c2987_g1,c39046_g1,c71839_g1,c57234_g1,c26992_g1,c72425_g1,c30002_g2,c57827_g1,c34627_g1,c28424_g2,c93560_g1,c35664_g2,c54638_g1,c33472_g2,c78875_g1,c71932_g1,…
Metabolism	Lipid metabolism	Linoleic acid metabolism	ko00591	41	c17206_g1,c17485_g1,c36039_g2,c34098_g1,c32581_g1,c36711_g1,c70456_g1,c54910_g1,c67265_g1,c30891_g1,c30891_g2,c7098_g2,c36039_g3,c2837_g1,c29361_g1,c29810_g1,c57584_g1,c38014_g1,c36573_g2,c36833_g4,c34400_g1,c57617_g1,c49805_g1,c75737_g1,c36573_g1,c43760_g1,c3104_g1,c7098_g1,c36573_g3,c36039_g1,c47209_g1,c28878_g1,c18374_g1,c36854_g1,c18127_g2,c16083_g1,c65293_g1,c33500_g1,c47483_g1,c35854_g1,c74…
Metabolism	Lipid metabolism	Primary bile acid biosynthesis	ko00120	3	c24320_g1,c52410_g1,c25041_g1
Metabolism	Lipid metabolism	Sphingolipid metabolism	ko00600	63	c1895_g1,c44704_g1,c46089_g1,c35192_g6,c5486_g1,c36126_g1,c43125_g1,c91586_g1,c23512_g1,c60129_g1,c36771_g3,c32457_g3,c82240_g1,c33103_g1,c37092_g4,c9973_g1,c43430_g1,c67308_g1,c82106_g1,c7092_g1,c28695_g1,c36942_g2,c60166_g1,c9470_g1,c34351_g1,c11614_g1,c30440_g1,c870_g1,c23250_g1,c71626_g1,c33746_g5,c60454_g1,c36837_g4,c27291_g1,c65217_g1,c54970_g1,c49575_g1,c8079_g1,c32922_g1,c70364_g1,c77776_…
Metabolism	Lipid metabolism	Steroid biosynthesis	ko00100	39	c79021_g1,c28672_g1,c34631_g3,c36833_g4,c20341_g1,c21671_g1,c73520_g1,c2837_g1,c34631_g4,c25854_g1,c54090_g1,c17734_g1,c8848_g1,c58321_g1,c23424_g1,c31423_g3,c33341_g1,c37513_g3,c44488_g1,c17120_g1,c66990_g1,c33174_g1,c47483_g1,c34073_g5,c33341_g2,c23352_g1,c20728_g1,c37549_g1,c80684_g1,c610_g1,c37018_g1,c33174_g2,c7760_g1,c35725_g1,c79374_g1,c48207_g1,c31423_g2,c36877_g4,c29376_g1
Metabolism	Lipid metabolism	Steroid hormone biosynthesis	ko00140	14	c15265_g1,c57567_g1,c27725_g1,c31852_g2,c93322_g1,c15370_g1,c24692_g1,c31852_g1,c82202_g1,c18413_g1,c34684_g1,c5350_g1,c93544_g1,c85240_g1
Metabolism	Lipid metabolism	Synthesis and degradation of ketone bodies	ko00072	21	c35797_g1,c52035_g1,c78562_g1,c55181_g1,c15189_g1,c33952_g1,c87986_g1,c36769_g1,c26195_g2,c35816_g3,c86484_g1,c27810_g1,c47705_g1,c28256_g1,c63308_g1,c50036_g1,c26195_g1,c93810_g1,c24717_g1,c52293_g1,c3777_g1
Metabolism	Lipid metabolism	alpha-Linolenic acid metabolism	ko00592	84	c47483_g1,c34246_g2,c16083_g1,c18374_g1,c38793_g1,c36854_g1,c84395_g1,c10363_g1,c43733_g1,c23736_g1,c35585_g3,c76347_g1,c42630_g1,c37224_g1,c24778_g1,c49805_g1,c32316_g1,c57617_g1,c36833_g4,c20578_g1,c60384_g1,c50397_g1,c2837_g1,c52376_g1,c37469_g4,c25923_g1,c67265_g1,c31875_g6,c54910_g1,c56366_g1,c25022_g1,c36020_g6,c34098_g1,c45383_g1,c35854_g1,c57451_g1,c19753_g1,c65293_g1,c36181_g6,c17933_g1,…
Metabolism	Metabolism of cofactors and vitamins	Biotin metabolism	ko00780	24	c4810_g1,c28320_g2,c72701_g1,c34611_g7,c28769_g2,c30182_g1,c28001_g1,c28320_g1,c23338_g2,c18230_g1,c54313_g1,c34484_g3,c37158_g3,c21107_g1,c30182_g2,c35464_g2,c14392_g1,c58657_g1,c73337_g1,c24636_g1,c80594_g1,c91349_g1,c34484_g1,c82389_g1
Metabolism	Metabolism of cofactors and vitamins	Folate biosynthesis	ko00790	29	c19446_g1,c2763_g1,c29617_g1,c26891_g1,c28060_g2,c14464_g1,c33751_g1,c28060_g1,c66507_g1,c22447_g1,c24424_g1,c28756_g1,c85098_g1,c33938_g1,c32673_g1,c35919_g8,c35919_g3,c14562_g1,c31866_g1,c36889_g4,c33004_g1,c7310_g1,c29337_g1,c70722_g1,c33574_g1,c44300_g1,c75525_g1,c32824_g1,c21404_g1
Metabolism	Metabolism of cofactors and vitamins	Lipoic acid metabolism	ko00785	12	c74892_g1,c17654_g1,c51842_g1,c33544_g1,c33777_g2,c33777_g3,c17737_g1,c19772_g1,c50782_g1,c40400_g1,c8069_g1,c69598_g1
Metabolism	Metabolism of cofactors and vitamins	Nicotinate and nicotinamide metabolism	ko00760	28	c86004_g1,c31591_g2,c31853_g1,c82167_g1,c67330_g1,c35546_g2,c77440_g1,c91717_g1,c10727_g1,c22544_g1,c75996_g1,c27329_g1,c20614_g1,c32986_g1,c35546_g4,c25615_g1,c87195_g1,c32268_g2,c89006_g1,c20333_g1,c32986_g2,c30246_g2,c92852_g1,c30077_g1,c68991_g1,c92673_g1,c37118_g1,c35595_g2
Metabolism	Metabolism of cofactors and vitamins	One carbon pool by folate	ko00670	49	c33837_g2,c57751_g1,c18990_g1,c2575_g1,c17636_g1,c2763_g1,c40036_g1,c28564_g1,c90560_g1,c8704_g1,c36254_g1,c83562_g1,c36355_g4,c85419_g1,c48682_g1,c29845_g1,c29337_g1,c70722_g1,c27645_g2,c34676_g1,c88378_g1,c32547_g1,c70742_g1,c49433_g1,c27645_g1,c50227_g1,c37342_g1,c36951_g1,c75548_g1,c33837_g3,c29759_g1,c27974_g1,c70636_g1,c6733_g1,c1679_g1,c36757_g7,c42426_g1,c87316_g1,c53523_g1,c57628_g1,c910…
Metabolism	Metabolism of cofactors and vitamins	Pantothenate and CoA biosynthesis	ko00770	60	c23220_g1,c17508_g1,c25638_g3,c35004_g2,c88368_g1,c2670_g1,c34010_g2,c45035_g1,c33349_g1,c34770_g2,c37807_g1,c12611_g1,c25638_g2,c31418_g1,c71198_g1,c41053_g1,c61585_g1,c25638_g1,c5941_g1,c84310_g1,c17981_g1,c31418_g2,c72723_g1,c37813_g1,c68320_g1,c23220_g2,c24134_g1,c33349_g2,c9434_g1,c31939_g1,c81917_g1,c71448_g1,c69953_g1,c40024_g1,c7857_g1,c21884_g1,c35777_g1,c14038_g1,c20468_g1,c13441_g1,c30…
Metabolism	Metabolism of cofactors and vitamins	Porphyrin and chlorophyll metabolism	ko00860	90	c82812_g1,c37155_g2,c78185_g1,c42433_g1,c46408_g1,c24078_g1,c31659_g1,c35688_g2,c12338_g1,c29241_g1,c55090_g1,c61963_g1,c41669_g1,c85495_g1,c9500_g1,c28173_g1,c34046_g1,c7724_g1,c34155_g1,c31852_g2,c4014_g1,c33062_g1,c93544_g1,c18413_g1,c31585_g1,c24922_g1,c43485_g1,c16266_g1,c60956_g1,c22971_g1,c8419_g1,c32034_g1,c24296_g1,c7688_g1,c31852_g1,c27705_g1,c15370_g1,c20366_g1,c83559_g1,c3106_g1,c6139…
Metabolism	Metabolism of cofactors and vitamins	Retinol metabolism	ko00830	89	c87418_g1,c19951_g1,c35722_g3,c85892_g1,c2636_g1,c10940_g1,c11745_g1,c26216_g1,c24553_g1,c27851_g1,c32480_g1,c33069_g2,c33950_g1,c27725_g1,c35722_g2,c37146_g4,c27204_g1,c9555_g1,c36955_g1,c5350_g1,c28529_g1,c33681_g1,c36165_g1,c40482_g1,c44833_g1,c46769_g1,c33069_g1,c15057_g1,c21031_g1,c4226_g1,c24923_g1,c61159_g1,c77617_g1,c23967_g1,c58056_g1,c8563_g1,c29064_g1,c75423_g1,c54598_g1,c86952_g1,c838…
Metabolism	Metabolism of cofactors and vitamins	Riboflavin metabolism	ko00740	18	c33815_g6,c89758_g1,c70730_g1,c33495_g3,c56956_g1,c59802_g1,c3106_g1,c30504_g1,c53826_g1,c15915_g1,c34967_g2,c57349_g1,c22013_g1,c38767_g1,c31497_g1,c3573_g1,c31679_g1,c4363_g1
Metabolism	Metabolism of cofactors and vitamins	Thiamine metabolism	ko00730	26	c39358_g1,c35753_g1,c57318_g1,c13923_g1,c91481_g1,c48398_g1,c59340_g1,c35753_g2,c48183_g1,c15598_g1,c45690_g1,c31119_g1,c31250_g1,c9207_g1,c8586_g1,c22413_g1,c38182_g1,c36434_g1,c33919_g2,c47338_g1,c54109_g1,c35513_g11,c35030_g2,c82726_g1,c34098_g2,c13923_g2
Metabolism	Metabolism of cofactors and vitamins	Ubiquinone and other terpenoid-quinone biosynthesis	ko00130	51	c22469_g1,c77252_g1,c34697_g1,c35517_g3,c30344_g1,c35977_g7,c33318_g1,c36884_g4,c36476_g2,c62067_g1,c26944_g1,c36609_g2,c37224_g3,c28781_g1,c35977_g8,c20802_g1,c36609_g1,c30344_g3,c27224_g1,c24517_g1,c10933_g1,c28757_g1,c36471_g1,c76320_g1,c59030_g1,c442_g1,c21255_g1,c67949_g1,c25194_g1,c22370_g1,c27074_g1,c89133_g1,c31739_g1,c25194_g2,c28234_g1,c8658_g1,c36947_g2,c56215_g1,c31713_g1,c32311_g1,c2…
Metabolism	Metabolism of cofactors and vitamins	Vitamin B6 metabolism	ko00750	21	c27844_g1,c37112_g1,c38579_g1,c36494_g1,c3954_g1,c37134_g3,c18107_g1,c59130_g1,c26258_g1,c61962_g1,c78864_g1,c88413_g1,c31577_g1,c45548_g1,c6609_g1,c32868_g2,c33764_g1,c63108_g1,c81697_g1,c31733_g1,c30544_g1
Metabolism	Metabolism of other amino acids	Cyanoamino acid metabolism	ko00460	86	c51872_g1,c44905_g1,c36617_g6,c27974_g1,c32808_g2,c30767_g1,c36271_g1,c4141_g1,c23939_g1,c37401_g3,c88261_g1,c32493_g1,c34862_g2,c19926_g1,c21392_g1,c32725_g1,c38754_g1,c36803_g3,c27838_g1,c42597_g1,c57751_g1,c89806_g1,c34862_g7,c18990_g1,c33795_g1,c45827_g1,c47874_g1,c40036_g1,c89712_g1,c68069_g1,c26194_g1,c36415_g6,c57694_g1,c23717_g1,c19552_g1,c13805_g1,c33795_g2,c34862_g5,c92045_g1,c32547_g1,…
Metabolism	Metabolism of other amino acids	D-Glutamine and D-glutamate metabolism	ko00471	6	c23795_g1,c23962_g1,c68360_g1,c21608_g1,c38577_g1,c21608_g2
Metabolism	Metabolism of other amino acids	Glutathione metabolism	ko00480	162	c39207_g1,c24972_g2,c34057_g1,c53119_g1,c16420_g1,c29993_g1,c55458_g1,c34467_g1,c42507_g1,c28158_g1,c29798_g1,c31768_g2,c32639_g1,c22819_g1,c11181_g1,c68069_g1,c14031_g1,c78600_g1,c37025_g8,c67168_g1,c33828_g2,c34862_g5,c58416_g1,c58487_g1,c51163_g1,c36964_g3,c25850_g1,c34971_g3,c31543_g1,c37401_g3,c19279_g1,c32367_g3,c37383_g1,c70869_g1,c87948_g1,c31767_g1,c33949_g1,c30428_g1,c37102_g4,c34862_g2…
Metabolism	Metabolism of other amino acids	Phosphonate and phosphinate metabolism	ko00440	19	c93560_g1,c52395_g1,c54407_g1,c66914_g1,c31133_g1,c67771_g1,c53638_g1,c34441_g1,c7067_g1,c20400_g1,c71439_g1,c63798_g1,c76641_g1,c71923_g1,c30002_g2,c36438_g3,c8546_g1,c44792_g1,c28171_g3
Metabolism	Metabolism of other amino acids	Selenocompound metabolism	ko00450	48	c22109_g1,c87528_g1,c76109_g1,c33854_g1,c62392_g1,c73335_g1,c4537_g1,c24963_g1,c31299_g1,c20729_g1,c29055_g1,c23107_g1,c82818_g1,c37379_g1,c34101_g1,c37379_g8,c37379_g5,c34307_g1,c16799_g1,c44763_g1,c66365_g1,c79572_g1,c7995_g1,c81974_g1,c12487_g1,c32791_g1,c46399_g1,c39177_g1,c37099_g3,c83384_g1,c22640_g1,c69992_g1,c55568_g1,c50139_g1,c27133_g1,c34101_g2,c33284_g1,c32791_g2,c25093_g1,c72838_g1,c…
Metabolism	Metabolism of other amino acids	Taurine and hypotaurine metabolism	ko00430	22	c11829_g1,c222_g1,c9010_g1,c37401_g3,c21218_g1,c20555_g2,c36665_g2,c47902_g1,c34862_g7,c3785_g1,c30634_g1,c16626_g1,c34862_g5,c65536_g1,c34862_g2,c90236_g1,c87189_g1,c36857_g6,c68069_g1,c6080_g1,c91739_g1,c22270_g1
Metabolism	Metabolism of other amino acids	beta-Alanine metabolism	ko00410	110	c13441_g1,c60248_g1,c25932_g1,c90236_g1,c40024_g1,c67463_g1,c32027_g2,c53908_g1,c20509_g1,c56351_g1,c33384_g5,c33640_g1,c35351_g1,c28104_g1,c42517_g1,c34489_g1,c20659_g1,c13771_g1,c36064_g1,c7027_g1,c47195_g1,c23018_g2,c51163_g1,c35712_g3,c28844_g1,c19831_g1,c32163_g1,c88368_g1,c2670_g1,c36331_g4,c33828_g2,c35941_g1,c31190_g1,c17167_g1,c28084_g1,c12611_g1,c36857_g6,c32680_g3,c80652_g1,c33640_g2,c…
Metabolism	Metabolism of terpenoids and polyketides	Biosynthesis of ansamycins	ko01051	12	c34544_g2,c40663_g1,c82009_g1,c28254_g1,c15938_g1,c91494_g1,c38918_g1,c40921_g1,c33121_g1,c89043_g1,c34695_g1,c87888_g1
Metabolism	Metabolism of terpenoids and polyketides	Biosynthesis of siderophore group nonribosomal peptides	ko01053	2	c36471_g4,c36471_g1
Metabolism	Metabolism of terpenoids and polyketides	Brassinosteroid biosynthesis	ko00905	13	c25114_g2,c25114_g1,c30914_g1,c33127_g3,c35625_g2,c37162_g1,c32092_g1,c32145_g1,c85005_g1,c33127_g2,c70307_g1,c77455_g1,c31347_g1
Metabolism	Metabolism of terpenoids and polyketides	Carotenoid biosynthesis	ko00906	43	c2034_g1,c30339_g1,c20567_g1,c37197_g1,c55779_g1,c29126_g2,c34802_g2,c28735_g1,c32680_g4,c32506_g2,c32979_g4,c34302_g1,c33220_g2,c29126_g1,c2619_g1,c29633_g1,c36089_g1,c29268_g1,c85380_g1,c23720_g1,c31461_g3,c87647_g1,c32680_g7,c17411_g1,c41561_g1,c32796_g1,c39879_g1,c36870_g3,c27006_g2,c28887_g1,c27170_g1,c31483_g1,c26509_g1,c33636_g1,c88384_g1,c36825_g3,c55211_g1,c32796_g2,c27006_g1,c36870_g2,c…
Metabolism	Metabolism of terpenoids and polyketides	Diterpenoid biosynthesis	ko00904	37	c67856_g1,c21698_g1,c78152_g1,c43808_g1,c76071_g1,c19756_g1,c69881_g1,c46764_g1,c75803_g1,c17910_g1,c33596_g1,c20748_g1,c36090_g2,c5435_g1,c25956_g2,c32321_g2,c32321_g1,c20193_g1,c42833_g1,c79887_g1,c29165_g1,c25574_g1,c21363_g1,c82366_g1,c17945_g1,c14839_g1,c25956_g1,c1096_g1,c85899_g1,c30032_g1,c32154_g1,c58434_g1,c56092_g1,c42644_g1,c22383_g1,c77730_g1,c87273_g1
Metabolism	Metabolism of terpenoids and polyketides	Geraniol degradation	ko00281	7	c35816_g3,c27810_g1,c24717_g1,c32117_g1,c55181_g1,c52293_g1,c28256_g1
Metabolism	Metabolism of terpenoids and polyketides	Insect hormone biosynthesis	ko00981	9	c65868_g1,c91817_g1,c28171_g4,c42457_g1,c65183_g1,c50044_g1,c58415_g1,c56760_g1,c61722_g1
Metabolism	Metabolism of terpenoids and polyketides	Limonene and pinene degradation	ko00903	27	c31337_g1,c36064_g1,c33640_g4,c33640_g3,c35460_g1,c93218_g1,c53041_g1,c24915_g1,c47195_g1,c53110_g1,c88997_g1,c59111_g1,c60248_g1,c40338_g1,c28084_g1,c36024_g2,c33640_g1,c25848_g1,c14457_g1,c42517_g1,c20592_g1,c49650_g1,c36024_g1,c34489_g1,c29358_g2,c33640_g2,c350_g1
Metabolism	Metabolism of terpenoids and polyketides	Monoterpenoid biosynthesis	ko00902	20	c90393_g1,c16181_g1,c46637_g1,c33655_g1,c90991_g1,c36817_g3,c30154_g1,c72175_g1,c21574_g1,c6167_g1,c35983_g2,c85191_g1,c34330_g1,c35983_g1,c52473_g1,c36817_g1,c35110_g10,c60466_g1,c33655_g2,c58145_g1
Metabolism	Metabolism of terpenoids and polyketides	Polyketide sugar unit biosynthesis	ko00523	1	c22549_g1
Metabolism	Metabolism of terpenoids and polyketides	Sesquiterpenoid and triterpenoid biosynthesis	ko00909	16	c23417_g1,c80508_g1,c37447_g3,c20728_g1,c35550_g2,c17120_g1,c44488_g1,c27415_g2,c37513_g3,c33982_g1,c31423_g3,c79374_g1,c27415_g1,c31423_g2,c35111_g1,c36347_g1
Metabolism	Metabolism of terpenoids and polyketides	Terpenoid backbone biosynthesis	ko00900	90	c62433_g1,c20902_g1,c34588_g2,c35797_g1,c29362_g1,c92227_g1,c9337_g1,c32706_g3,c9567_g1,c36769_g1,c89728_g1,c35513_g11,c78562_g1,c42282_g1,c32944_g2,c73759_g1,c35133_g1,c35765_g1,c36153_g9,c31845_g1,c87269_g1,c30191_g1,c40091_g1,c35364_g2,c25935_g2,c36197_g3,c34525_g1,c31250_g1,c86542_g1,c26195_g2,c54109_g1,c36161_g1,c23417_g1,c81657_g1,c91481_g1,c36180_g3,c29564_g1,c63308_g1,c57318_g1,c13923_g1,…
Metabolism	Metabolism of terpenoids and polyketides	Tetracycline biosynthesis	ko00253	6	c29198_g1,c29370_g2,c35472_g3,c33929_g1,c17184_g1,c70677_g1
Metabolism	Metabolism of terpenoids and polyketides	Zeatin biosynthesis	ko00908	28	c42487_g1,c13501_g1,c78419_g1,c19982_g1,c17043_g1,c76122_g1,c26859_g1,c30795_g1,c66098_g1,c89110_g1,c17272_g2,c72342_g1,c83093_g1,c48864_g1,c26613_g1,c38377_g1,c28365_g1,c28947_g1,c43037_g1,c84600_g1,c19880_g1,c89596_g1,c67855_g1,c80867_g1,c17272_g1,c77883_g1,c57735_g1,c51098_g1
Metabolism	Nucleotide metabolism	Purine metabolism	ko00230	351	c19074_g1,c14005_g1,c30357_g2,c9650_g1,c38623_g1,c21851_g1,c79968_g1,c71936_g1,c57350_g1,c34467_g1,c22550_g1,c33514_g1,c42689_g1,c24950_g1,c38421_g1,c18873_g1,c26839_g1,c76901_g1,c53016_g1,c92662_g1,c85871_g1,c17049_g1,c59689_g1,c23551_g1,c56658_g1,c15017_g1,c11540_g1,c35372_g3,c63556_g1,c36319_g1,c12421_g1,c76177_g1,c64047_g1,c33060_g3,c72838_g1,c45545_g1,c46633_g1,c45968_g1,c25941_g1,c9648_g1,c…
Metabolism	Nucleotide metabolism	Pyrimidine metabolism	ko00240	275	c88368_g1,c21620_g1,c2670_g1,c23551_g1,c56658_g1,c35752_g3,c24950_g1,c76901_g1,c85871_g1,c92662_g1,c76014_g1,c57350_g1,c79968_g1,c71936_g1,c1005_g1,c33802_g1,c34467_g1,c12432_g1,c34231_g5,c42689_g1,c30357_g2,c38623_g1,c43765_g1,c40024_g1,c36285_g1,c72976_g1,c34778_g3,c84306_g1,c46633_g1,c45545_g1,c35535_g1,c45968_g1,c25941_g1,c9648_g1,c58845_g1,c64047_g1,c66080_g1,c11540_g1,c76177_g1,c12421_g1,c3…
Metabolism	Overview	2-Oxocarboxylic acid metabolism	ko01210	117	c83409_g1,c21884_g1,c35777_g1,c33086_g3,c42739_g1,c45835_g1,c27366_g1,c93529_g1,c57233_g1,c49391_g1,c34420_g5,c32236_g1,c34559_g1,c26187_g1,c56085_g1,c35185_g3,c81441_g1,c19671_g1,c15697_g1,c19143_g1,c34909_g1,c30896_g1,c15369_g1,c58416_g1,c61354_g1,c18998_g2,c51471_g1,c28208_g1,c26263_g1,c64087_g1,c73082_g1,c19902_g2,c56728_g1,c22000_g1,c32685_g1,c16127_g1,c30309_g1,c25638_g1,c52773_g1,c26679_g1…
Metabolism	Overview	Biosynthesis of amino acids	ko01230	479	c36491_g2,c88261_g1,c93529_g1,c55910_g1,c65559_g1,c31437_g2,c33708_g1,c3954_g1,c47625_g1,c22975_g1,c34559_g1,c30654_g1,c35143_g4,c27838_g1,c34960_g4,c89302_g1,c37112_g1,c32499_g2,c21859_g1,c15369_g1,c84913_g1,c33764_g1,c73082_g1,c40663_g1,c50902_g1,c64087_g1,c32208_g1,c53332_g1,c36310_g2,c79020_g1,c78864_g1,c19671_g1,c36122_g7,c3295_g1,c37099_g13,c34508_g3,c33793_g1,c36680_g1,c30947_g1,c93263_g1,…
Metabolism	Overview	Carbon metabolism	ko01200	546	c38438_g1,c30523_g1,c840_g1,c34573_g2,c35727_g8,c36244_g2,c7468_g1,c65417_g1,c32441_g1,c30789_g1,c36136_g2,c48685_g1,c34695_g1,c34092_g1,c34692_g1,c33708_g2,c81682_g1,c38149_g1,c24874_g3,c38112_g1,c92560_g1,c2064_g1,c28350_g1,c31501_g1,c54673_g1,c32236_g2,c79011_g1,c25883_g1,c34092_g2,c26227_g1,c35752_g2,c59700_g1,c23612_g2,c36612_g3,c49765_g1,c55225_g1,c62021_g1,c30896_g1,c59990_g1,c91494_g1,c28…
Metabolism	Overview	Degradation of aromatic compounds	ko01220	31	c19951_g1,c44534_g1,c27368_g1,c28350_g1,c90731_g1,c36347_g5,c46769_g1,c75479_g1,c9019_g1,c21031_g1,c10940_g1,c57669_g1,c33047_g1,c32478_g1,c35646_g3,c69033_g1,c33950_g2,c77617_g1,c58056_g1,c8563_g1,c32480_g1,c33770_g1,c33950_g1,c47120_g1,c28781_g1,c48606_g1,c28350_g2,c75423_g1,c86952_g1,c54598_g1,c32018_g1
Metabolism	Overview	Fatty acid metabolism	ko01212	173	c35464_g2,c81289_g1,c60503_g1,c33535_g1,c37278_g1,c13075_g1,c42968_g1,c8002_g1,c89843_g1,c715_g1,c19758_g1,c87992_g1,c36142_g1,c86484_g1,c24570_g1,c59604_g1,c76658_g1,c1490_g1,c14392_g1,c71494_g1,c15467_g1,c35278_g1,c15861_g1,c49562_g1,c20939_g1,c38637_g1,c58213_g1,c14939_g1,c50036_g1,c76162_g1,c71245_g1,c88688_g1,c69300_g1,c35763_g2,c79388_g1,c36204_g1,c6111_g1,c33707_g1,c13810_g1,c17109_g1,c481…
Metabolism	Xenobiotics biodegradation and metabolism	1,1,1-Trichloro-2,2-bis(4-chlorophenyl)ethane (DDT) degradation	ko00351	1	c15533_g1
Metabolism	Xenobiotics biodegradation and metabolism	Aminobenzoate degradation	ko00627	16	c85098_g1,c70730_g1,c47538_g1,c10844_g1,c17815_g1,c31337_g1,c32824_g1,c49650_g1,c20592_g1,c25848_g1,c80652_g1,c75525_g1,c25932_g1,c44300_g1,c40338_g1,c7310_g1
Metabolism	Xenobiotics biodegradation and metabolism	Benzoate degradation	ko00362	17	c33952_g1,c47705_g1,c36769_g1,c86484_g1,c25932_g1,c19753_g1,c80652_g1,c34717_g1,c35797_g1,c70206_g1,c17815_g1,c3777_g1,c63308_g1,c50036_g1,c23736_g1,c52376_g1,c76162_g1
Metabolism	Xenobiotics biodegradation and metabolism	Bisphenol degradation	ko00363	5	c49650_g1,c20592_g1,c40338_g1,c25848_g1,c31337_g1
Metabolism	Xenobiotics biodegradation and metabolism	Caprolactam degradation	ko00930	8	c32117_g1,c17815_g1,c90731_g1,c25932_g1,c27368_g1,c9019_g1,c47120_g1,c80652_g1
Metabolism	Xenobiotics biodegradation and metabolism	Chloroalkane and chloroalkene degradation	ko00625	47	c88997_g1,c59111_g1,c21031_g1,c75479_g1,c46769_g1,c93218_g1,c53041_g1,c28350_g1,c35460_g1,c14457_g1,c29358_g2,c33640_g2,c350_g1,c54598_g1,c86952_g1,c36024_g1,c75423_g1,c57669_g1,c35646_g3,c58056_g1,c36024_g2,c77617_g1,c28084_g1,c8563_g1,c33770_g1,c47195_g1,c53110_g1,c36347_g5,c10940_g1,c33640_g4,c19951_g1,c33640_g3,c36064_g1,c24915_g1,c48606_g1,c33640_g1,c28350_g2,c42517_g1,c32018_g1,c34489_g1,c6…
Metabolism	Xenobiotics biodegradation and metabolism	Chlorocyclohexane and chlorobenzene degradation	ko00361	3	c15533_g1,c40984_g1,c36869_g3
Metabolism	Xenobiotics biodegradation and metabolism	Drug metabolism - cytochrome P450	ko00982	97	c58056_g1,c77617_g1,c31190_g1,c67168_g1,c8563_g1,c28189_g1,c28465_g1,c86952_g1,c28023_g1,c54598_g1,c75423_g1,c31768_g2,c28158_g1,c36023_g1,c33357_g1,c36268_g9,c21031_g1,c34057_g1,c24972_g2,c46769_g1,c26540_g1,c6998_g1,c50192_g1,c27725_g1,c30818_g1,c37102_g4,c33950_g1,c33949_g1,c32480_g1,c31767_g1,c5350_g1,c37383_g1,c19951_g1,c21097_g1,c31543_g1,c88287_g1,c26274_g1,c36964_g3,c60327_g1,c40006_g1,c1…
Metabolism	Xenobiotics biodegradation and metabolism	Drug metabolism - other enzymes	ko00983	74	c24236_g1,c56351_g1,c12480_g1,c5350_g1,c40024_g1,c13441_g1,c27725_g1,c39327_g1,c52461_g1,c22076_g1,c15017_g1,c28844_g1,c66080_g1,c22115_g1,c63643_g1,c6048_g1,c38653_g1,c27428_g1,c12611_g1,c4429_g1,c24936_g1,c7500_g1,c74544_g1,c42772_g1,c17049_g1,c87055_g1,c21620_g1,c2670_g1,c88368_g1,c35752_g3,c78729_g1,c68320_g1,c9650_g1,c45326_g1,c1580_g1,c71448_g1,c23917_g1,c76014_g1,c64058_g1,c72723_g1,c22550…
Metabolism	Xenobiotics biodegradation and metabolism	Fluorobenzoate degradation	ko00364	2	c40984_g1,c36869_g3
Metabolism	Xenobiotics biodegradation and metabolism	Metabolism of xenobiotics by cytochrome P450	ko00980	100	c33357_g1,c34057_g1,c21031_g1,c24972_g2,c46769_g1,c55176_g1,c36268_g9,c28158_g1,c31768_g2,c28465_g1,c28189_g1,c86952_g1,c54598_g1,c28023_g1,c75423_g1,c42877_g1,c67168_g1,c31190_g1,c8563_g1,c58056_g1,c77617_g1,c88287_g1,c26274_g1,c36964_g3,c10940_g1,c40006_g1,c22119_g1,c60327_g1,c37383_g1,c19951_g1,c31543_g1,c21097_g1,c5350_g1,c31767_g1,c37102_g4,c27725_g1,c50192_g1,c30818_g1,c6998_g1,c26540_g1,c3…
Metabolism	Xenobiotics biodegradation and metabolism	Naphthalene degradation	ko00626	25	c36347_g5,c75479_g1,c46769_g1,c21031_g1,c10940_g1,c19951_g1,c28350_g1,c48606_g1,c28350_g2,c75423_g1,c32018_g1,c54598_g1,c86952_g1,c57669_g1,c32478_g1,c33047_g1,c69033_g1,c35646_g3,c77617_g1,c33950_g2,c58056_g1,c32480_g1,c33770_g1,c8563_g1,c33950_g1
Metabolism	Xenobiotics biodegradation and metabolism	Polycyclic aromatic hydrocarbon degradation	ko00624	6	c40338_g1,c25848_g1,c31337_g1,c15533_g1,c20592_g1,c49650_g1
Metabolism	Xenobiotics biodegradation and metabolism	Styrene degradation	ko00643	8	c10475_g1,c33787_g2,c35796_g4,c35796_g3,c57775_g1,c68003_g1,c26688_g1,c33787_g1
Metabolism	Xenobiotics biodegradation and metabolism	Toluene degradation	ko00623	2	c40984_g1,c36869_g3
Organismal Systems	Circulatory system	Adrenergic signaling in cardiomyocytes	ko04261	154	c34452_g2,c52523_g1,c19608_g1,c61718_g1,c34554_g5,c70567_g1,c41844_g1,c15437_g1,c49001_g1,c20425_g1,c29170_g2,c48355_g1,c22763_g2,c34822_g3,c82017_g1,c37046_g2,c82415_g1,c29597_g1,c19282_g2,c18714_g1,c18929_g1,c28017_g1,c35203_g3,c75830_g1,c30138_g1,c13909_g1,c86656_g1,c27909_g1,c889_g1,c34111_g8,c35652_g2,c23718_g2,c87748_g1,c70834_g1,c29552_g3,c23779_g1,c34452_g1,c11344_g1,c25088_g2,c89575_g1,c…
Organismal Systems	Circulatory system	Cardiac muscle contraction	ko04260	76	c22761_g2,c21302_g1,c68915_g1,c20944_g1,c59845_g1,c74328_g1,c52335_g1,c75832_g1,c66891_g1,c49058_g1,c34251_g1,c37691_g1,c34965_g2,c12150_g1,c33545_g4,c13094_g1,c32396_g1,c3595_g1,c17186_g1,c7080_g1,c89952_g1,c32124_g2,c14826_g1,c42513_g1,c62261_g1,c36648_g5,c27361_g1,c27777_g1,c39508_g1,c32191_g1,c50277_g1,c25109_g1,c12566_g1,c48881_g1,c33487_g1,c42280_g1,c46820_g1,c34456_g2,c12958_g1,c84650_g1,c…
Organismal Systems	Circulatory system	Vascular smooth muscle contraction	ko04270	106	c72872_g1,c82415_g1,c34822_g3,c82017_g1,c11194_g1,c29597_g1,c51045_g1,c18714_g1,c35203_g3,c92714_g1,c77966_g1,c34111_g2,c68772_g1,c1335_g1,c52523_g1,c34111_g11,c44336_g1,c53686_g1,c41844_g1,c15437_g1,c901_g1,c62596_g1,c20425_g1,c90470_g1,c34111_g6,c48355_g1,c22763_g2,c61554_g1,c87748_g1,c70834_g1,c78865_g1,c25088_g2,c35203_g2,c17693_g1,c1008_g1,c402_g2,c79360_g1,c402_g1,c76489_g1,c564_g1,c60402_g…
Organismal Systems	Development	Axon guidance	ko04360	163	c53887_g1,c36278_g3,c28949_g2,c21232_g2,c69006_g1,c24988_g2,c44570_g1,c25913_g1,c564_g1,c23864_g1,c71283_g1,c24129_g1,c89311_g1,c44682_g1,c17693_g1,c55057_g1,c20460_g1,c35203_g2,c16879_g1,c90817_g1,c51523_g1,c36137_g2,c67042_g1,c26383_g1,c51464_g1,c13694_g1,c20059_g1,c53686_g1,c1335_g1,c18788_g1,c68772_g1,c92402_g1,c77966_g1,c4369_g1,c92714_g1,c38186_g1,c3693_g1,c8592_g1,c51045_g1,c72872_g1,c2262…
Organismal Systems	Development	Dorso-ventral axis formation	ko04320	79	c68933_g1,c41844_g1,c901_g1,c53686_g1,c8763_g1,c1335_g1,c77966_g1,c35203_g3,c57840_g1,c777_g1,c72940_g1,c82017_g1,c34822_g3,c30173_g2,c12547_g1,c19680_g1,c29597_g1,c51045_g1,c23131_g1,c62151_g1,c5040_g1,c69006_g1,c355_g1,c76489_g1,c8834_g1,c402_g1,c60244_g1,c52467_g1,c402_g2,c35203_g2,c17693_g1,c5822_g1,c70834_g1,c30173_g1,c70420_g1,c3082_g1,c93748_g1,c7204_g1,c19117_g1,c10695_g1,c71664_g1,c30251…
Organismal Systems	Development	Osteoclast differentiation	ko04380	94	c60053_g1,c40876_g1,c70834_g1,c16879_g1,c35203_g2,c11344_g1,c17009_g1,c17693_g1,c44682_g1,c402_g2,c57347_g1,c402_g1,c76489_g1,c79320_g1,c23864_g1,c26013_g1,c74885_g1,c69006_g1,c21232_g2,c20668_g1,c28643_g1,c88704_g1,c34481_g9,c34088_g1,c34822_g3,c82017_g1,c51045_g1,c29597_g1,c76555_g1,c40040_g1,c35203_g3,c77966_g1,c86656_g1,c43724_g1,c29035_g1,c1335_g1,c53686_g1,c20059_g1,c901_g1,c41844_g1,c23756…
Organismal Systems	Digestive system	Bile secretion	ko04976	127	c35929_g1,c53730_g1,c6571_g1,c31925_g2,c51894_g1,c3067_g1,c62617_g1,c16862_g1,c16393_g1,c8246_g1,c78025_g1,c39961_g1,c9553_g1,c18871_g1,c48852_g1,c70879_g1,c83609_g1,c63364_g1,c35929_g2,c90766_g1,c35364_g2,c4335_g1,c42282_g1,c89952_g1,c37409_g2,c48525_g1,c14198_g1,c4572_g1,c38915_g1,c76945_g1,c32706_g3,c11283_g1,c34965_g2,c92227_g1,c12150_g1,c43572_g1,c62413_g1,c14692_g1,c7080_g1,c23403_g1,c57225…
Organismal Systems	Digestive system	Carbohydrate digestion and absorption	ko04973	30	c61156_g1,c71274_g1,c67837_g1,c5901_g1,c51191_g1,c30789_g1,c50915_g1,c41773_g1,c15852_g1,c57571_g1,c7080_g1,c14825_g1,c60183_g1,c31076_g2,c19483_g1,c58792_g1,c12143_g1,c12150_g1,c34965_g2,c33658_g1,c24660_g1,c86656_g1,c89575_g1,c34965_g1,c39212_g1,c763_g1,c30138_g1,c12566_g1,c89952_g1,c11344_g1
Organismal Systems	Digestive system	Fat digestion and absorption	ko04975	23	c83609_g1,c90766_g1,c33069_g1,c17206_g1,c34539_g1,c89393_g1,c43125_g1,c32068_g2,c17563_g1,c13351_g1,c4825_g1,c45751_g1,c6163_g1,c30309_g1,c34539_g3,c79021_g1,c27204_g1,c49805_g1,c89796_g1,c46711_g1,c34539_g2,c31043_g1,c33069_g2
Organismal Systems	Digestive system	Gastric acid secretion	ko04971	42	c62617_g1,c56033_g1,c77404_g1,c30949_g2,c34111_g8,c53730_g1,c85081_g1,c60402_g1,c18871_g1,c79360_g1,c89575_g1,c89952_g1,c28257_g1,c7080_g1,c57571_g1,c23779_g1,c78865_g1,c73667_g1,c35080_g4,c34965_g2,c12150_g1,c56711_g1,c34111_g6,c35021_g1,c48355_g1,c15437_g1,c20425_g1,c34111_g11,c30949_g1,c52523_g1,c34965_g1,c34111_g2,c15413_g1,c26044_g1,c34111_g9,c12566_g1,c30138_g1,c44619_g1,c42791_g1,c18102_g1…
Organismal Systems	Digestive system	Mineral absorption	ko04978	46	c11380_g1,c84706_g1,c7688_g1,c19227_g2,c36572_g1,c57850_g1,c70093_g1,c34965_g2,c12150_g1,c7080_g1,c49121_g1,c57571_g1,c5858_g1,c74799_g1,c33108_g1,c89952_g1,c28093_g1,c22971_g1,c28370_g1,c26112_g1,c55118_g1,c89575_g1,c19227_g1,c36918_g1,c9060_g1,c19093_g1,c15850_g2,c28173_g1,c92222_g1,c22057_g1,c21112_g1,c28173_g2,c27060_g1,c56393_g1,c61634_g1,c33062_g1,c5858_g2,c21572_g1,c35681_g7,c33108_g2,c398…
Organismal Systems	Digestive system	Pancreatic secretion	ko04972	96	c32508_g3,c12087_g1,c5191_g1,c64016_g1,c24528_g2,c18102_g1,c26766_g1,c46155_g1,c42791_g1,c57096_g1,c53576_g1,c44619_g1,c12566_g1,c57877_g1,c17183_g1,c27377_g1,c37462_g2,c86777_g1,c85081_g1,c32508_g1,c20763_g1,c53730_g1,c81864_g1,c89393_g1,c55748_g1,c56033_g1,c13550_g1,c77404_g1,c62617_g1,c32508_g2,c35091_g5,c38889_g1,c8273_g1,c34965_g2,c50407_g1,c12150_g1,c36899_g7,c49805_g1,c7080_g1,c73123_g1,c7…
Organismal Systems	Digestive system	Protein digestion and absorption	ko04974	48	c25839_g1,c35597_g2,c33210_g2,c81864_g1,c39277_g1,c73773_g1,c19560_g1,c88186_g1,c83207_g1,c32747_g1,c34397_g1,c83996_g1,c89952_g1,c13011_g1,c70531_g1,c89575_g1,c63150_g1,c30234_g1,c23829_g1,c34965_g2,c12150_g1,c7080_g1,c48776_g1,c57571_g1,c7632_g1,c51279_g1,c9868_g1,c32076_g1,c35597_g1,c56393_g1,c5235_g1,c58883_g1,c1980_g1,c16169_g1,c92222_g1,c92628_g1,c58520_g1,c37002_g2,c53576_g1,c12566_g1,c301…
Organismal Systems	Digestive system	Salivary secretion	ko04970	53	c52523_g1,c34111_g11,c30949_g1,c20425_g1,c15437_g1,c56711_g1,c64016_g1,c35021_g1,c34111_g6,c81244_g1,c48355_g1,c11194_g1,c2713_g1,c82415_g1,c18102_g1,c19282_g2,c42791_g1,c34111_g9,c30138_g1,c44619_g1,c12566_g1,c34111_g2,c34965_g1,c21081_g1,c26044_g1,c15413_g1,c18871_g1,c79360_g1,c85081_g1,c60402_g1,c78341_g1,c34111_g8,c53730_g1,c56033_g1,c55748_g1,c77404_g1,c62617_g1,c30949_g2,c8273_g1,c34965_g2,…
Organismal Systems	Digestive system	Vitamin digestion and absorption	ko04977	12	c10842_g1,c93933_g1,c58739_g1,c89393_g1,c42095_g1,c2234_g1,c73151_g1,c14389_g1,c83609_g1,c66732_g1,c3755_g1,c54910_g1
Organismal Systems	Endocrine system	Adipocytokine signaling pathway	ko04920	88	c5322_g1,c39124_g1,c16421_g1,c30217_g1,c13095_g1,c15692_g1,c42119_g1,c51795_g1,c8192_g1,c54550_g1,c78462_g1,c29287_g1,c34667_g1,c73875_g1,c17387_g1,c16941_g1,c27016_g1,c35202_g2,c43478_g1,c19596_g1,c5516_g1,c29858_g1,c85575_g1,c83167_g1,c15815_g1,c35763_g1,c18378_g1,c9776_g1,c90295_g1,c19585_g1,c25031_g1,c14692_g1,c21893_g1,c14466_g1,c74837_g1,c8926_g2,c67686_g1,c3445_g1,c88317_g1,c9553_g1,c35202…
Organismal Systems	Endocrine system	Estrogen signaling pathway	ko04915	200	c62617_g1,c56033_g1,c36339_g3,c74743_g1,c38319_g1,c30026_g1,c11004_g1,c33035_g4,c56857_g1,c85081_g1,c35724_g1,c19305_g1,c32797_g1,c35277_g1,c32857_g1,c47141_g1,c60122_g1,c62102_g1,c56999_g1,c15922_g1,c46060_g1,c16386_g1,c34631_g1,c35021_g1,c34276_g1,c7204_g1,c24066_g1,c10695_g1,c36027_g2,c30949_g1,c19205_g1,c33548_g2,c30160_g1,c32742_g1,c33553_g1,c15413_g1,c26044_g1,c5822_g2,c80637_g1,c79563_g1,c…
Organismal Systems	Endocrine system	GnRH signaling pathway	ko04912	138	c34111_g8,c23299_g1,c20668_g1,c53641_g1,c59493_g1,c79320_g1,c5822_g1,c68151_g1,c76241_g1,c70834_g1,c41844_g1,c901_g1,c15437_g1,c20425_g1,c48355_g1,c52523_g1,c44701_g1,c40354_g1,c38941_g1,c56261_g1,c24491_g1,c35203_g3,c92998_g1,c38062_g1,c34822_g3,c82415_g1,c82017_g1,c69841_g1,c29597_g1,c78857_g1,c30026_g1,c62617_g1,c56033_g1,c6360_g1,c32113_g1,c90184_g1,c35724_g1,c63983_g1,c56857_g1,c85081_g1,c28…
Organismal Systems	Endocrine system	Insulin secretion	ko04911	41	c42791_g1,c82415_g1,c18102_g1,c74035_g1,c11194_g1,c39503_g1,c21081_g1,c34965_g1,c12566_g1,c73875_g1,c44619_g1,c30138_g1,c37447_g1,c84850_g1,c85575_g1,c48355_g1,c24066_g1,c14692_g1,c7080_g1,c57571_g1,c69778_g1,c34965_g2,c12150_g1,c39596_g1,c32172_g1,c89575_g1,c89952_g1,c452_g1,c85081_g1,c60402_g1,c33253_g2,c79360_g1,c78962_g1,c18871_g1,c87770_g1,c62617_g1,c77404_g1,c91451_g1,c51191_g1,c80350_g1,c5…
Organismal Systems	Endocrine system	Insulin signaling pathway	ko04910	259	c30026_g1,c28002_g1,c35724_g1,c85402_g1,c85234_g1,c77710_g1,c56857_g1,c56202_g1,c81021_g1,c13435_g1,c15922_g1,c19585_g1,c38343_g1,c52129_g1,c4571_g1,c83785_g1,c35021_g1,c67837_g1,c10453_g1,c35908_g6,c25088_g1,c62352_g1,c19205_g1,c60190_g1,c30949_g1,c52566_g1,c52899_g1,c5822_g2,c26044_g1,c15413_g1,c60144_g1,c54550_g1,c34822_g2,c42119_g1,c34111_g8,c889_g1,c76708_g1,c82252_g1,c51294_g1,c35585_g1,c35…
Organismal Systems	Endocrine system	Melanogenesis	ko04916	118	c402_g2,c35203_g2,c5822_g1,c17693_g1,c70834_g1,c10382_g1,c23779_g1,c37051_g6,c69315_g1,c36137_g2,c36278_g3,c34111_g8,c80350_g1,c25913_g1,c24988_g2,c69006_g1,c29912_g1,c76489_g1,c60402_g1,c24129_g1,c35585_g1,c79360_g1,c402_g1,c34111_g2,c77966_g1,c25709_g1,c56672_g1,c37051_g7,c35203_g3,c49348_g1,c25709_g2,c11194_g1,c82017_g1,c82415_g1,c34822_g3,c51045_g1,c27194_g1,c29597_g1,c25709_g3,c34111_g6,c136…
Organismal Systems	Endocrine system	Ovarian Steroidogenesis	ko04913	14	c52009_g1,c50606_g1,c83609_g1,c11194_g1,c79360_g1,c18871_g1,c57617_g1,c67649_g1,c62617_g1,c76708_g1,c53730_g1,c72624_g1,c71331_g1,c44619_g1
Organismal Systems	Endocrine system	Oxytocin signaling pathway	ko04921	181	c51694_g1,c18871_g1,c22763_g1,c21569_g1,c49642_g1,c53730_g1,c9227_g1,c89490_g1,c30949_g2,c23334_g1,c77404_g1,c35080_g4,c57617_g1,c27564_g1,c58792_g1,c38889_g1,c73667_g1,c34822_g1,c28257_g1,c83163_g1,c2429_g1,c46536_g1,c56327_g1,c29858_g1,c35593_g8,c35857_g2,c30251_g2,c33734_g2,c59748_g1,c9321_g1,c66115_g1,c56841_g1,c2219_g1,c74559_g1,c41773_g1,c8433_g1,c56711_g1,c15692_g1,c38031_g1,c34481_g8,c427…
Organismal Systems	Endocrine system	PPAR signaling pathway	ko03320	121	c65729_g1,c25022_g1,c56366_g1,c28311_g2,c56682_g1,c39070_g1,c38646_g1,c36020_g6,c26800_g1,c8442_g1,c22810_g1,c35269_g1,c52376_g1,c9553_g1,c24320_g1,c88317_g1,c34255_g2,c35202_g4,c14466_g1,c74837_g1,c70751_g1,c8926_g2,c67686_g1,c74867_g1,c18460_g1,c60384_g1,c25031_g1,c33060_g5,c54905_g1,c2586_g1,c21893_g1,c9776_g1,c16474_g1,c42630_g1,c57825_g1,c23736_g1,c23323_g1,c19596_g1,c35585_g3,c18378_g1,c357…
Organismal Systems	Endocrine system	Progesterone-mediated oocyte maturation	ko04914	162	c63899_g1,c18822_g2,c33355_g1,c29313_g3,c32797_g1,c19305_g1,c35724_g1,c30595_g1,c20730_g1,c74743_g1,c30026_g1,c55932_g1,c32301_g1,c72257_g1,c62102_g1,c15922_g1,c5581_g1,c57665_g1,c34631_g1,c35348_g1,c32857_g1,c17435_g1,c13219_g1,c65051_g1,c54533_g1,c77754_g1,c19205_g1,c30160_g1,c47985_g1,c15222_g1,c10695_g1,c1764_g1,c39019_g1,c14825_g1,c15014_g1,c30315_g1,c34822_g2,c34884_g3,c5822_g2,c80637_g1,c2…
Organismal Systems	Endocrine system	Prolactin signaling pathway	ko04917	80	c35724_g1,c9888_g1,c3445_g1,c56857_g1,c16959_g1,c30026_g1,c83656_g1,c12557_g1,c74095_g1,c34631_g1,c58792_g1,c57665_g1,c15922_g1,c62102_g1,c34822_g1,c32857_g1,c23263_g1,c2429_g1,c20145_g1,c46536_g1,c35857_g2,c35593_g8,c30160_g1,c19205_g1,c33734_g2,c30251_g2,c10695_g1,c35585_g2,c41773_g1,c7204_g1,c34822_g2,c13095_g1,c21101_g1,c62405_g1,c15014_g1,c51586_g1,c14825_g1,c7389_g1,c35203_g5,c19947_g1,c364…
Organismal Systems	Endocrine system	Renin-angiotensin system	ko04614	17	c62491_g1,c7855_g1,c61306_g1,c31427_g1,c11450_g1,c26253_g1,c90770_g1,c9233_g1,c37500_g3,c23055_g1,c90725_g1,c75536_g1,c1704_g1,c23829_g1,c78409_g1,c42086_g1,c51279_g1
Organismal Systems	Endocrine system	Thyroid hormone signaling pathway	ko04919	204	c36278_g3,c69006_g1,c24988_g2,c93435_g1,c25913_g1,c70539_g1,c60402_g1,c29912_g1,c76489_g1,c402_g1,c25701_g1,c24129_g1,c42832_g1,c402_g2,c34795_g1,c45078_g1,c17693_g1,c35203_g2,c17554_g1,c57571_g1,c36523_g2,c3310_g1,c36137_g2,c21195_g1,c35429_g3,c17434_g1,c71610_g1,c36578_g3,c37754_g1,c53686_g1,c1335_g1,c33531_g2,c22994_g2,c47464_g1,c77966_g1,c34965_g1,c33921_g1,c48783_g1,c79237_g1,c37051_g7,c7294…
Organismal Systems	Endocrine system	Thyroid hormone synthesis	ko04918	77	c7080_g1,c73667_g1,c78600_g1,c56733_g1,c14472_g1,c45678_g1,c34965_g2,c12150_g1,c35444_g3,c23457_g1,c14443_g1,c89952_g1,c85081_g1,c12699_g1,c18871_g1,c76324_g1,c56033_g1,c77404_g1,c62617_g1,c28619_g1,c53730_g1,c42791_g1,c47673_g1,c18102_g1,c30428_g1,c32366_g1,c87667_g1,c68752_g1,c44619_g1,c46723_g1,c12566_g1,c84891_g1,c32048_g2,c75958_g1,c24066_g1,c28260_g1,c69694_g1,c52301_g1,c57571_g1,c43326_g1,…
Organismal Systems	Environmental adaptation	Circadian entrainment	ko04713	72	c34111_g2,c77966_g1,c35203_g3,c51045_g1,c29597_g1,c11194_g1,c34822_g3,c82415_g1,c17113_g1,c82017_g1,c48355_g1,c34111_g6,c20425_g1,c15437_g1,c41844_g1,c53686_g1,c34111_g11,c52523_g1,c1335_g1,c17693_g1,c35203_g2,c23779_g1,c69778_g1,c53787_g1,c70834_g1,c14428_g1,c91451_g1,c69006_g1,c34111_g8,c78341_g1,c60402_g1,c79360_g1,c26044_g1,c15413_g1,c44619_g1,c35203_g5,c34111_g9,c62405_g1,c42791_g1,c51586_g1…
Organismal Systems	Environmental adaptation	Circadian rhythm	ko04710	68	c1671_g1,c63592_g1,c51294_g1,c35742_g1,c36117_g3,c10259_g1,c35522_g5,c9743_g1,c17326_g1,c87658_g1,c51435_g1,c36287_g4,c86426_g1,c68285_g1,c24802_g1,c13420_g1,c30562_g1,c26878_g2,c30938_g1,c80964_g1,c5538_g1,c27571_g1,c48820_g1,c36287_g5,c2799_g1,c36127_g4,c38080_g1,c31376_g1,c50524_g1,c37433_g5,c26072_g1,c22317_g1,c20548_g1,c34341_g4,c83548_g1,c35727_g7,c22591_g2,c32265_g1,c81781_g1,c25276_g1,c28…
Organismal Systems	Environmental adaptation	Circadian rhythm - fly	ko04711	20	c26882_g1,c9335_g1,c81781_g1,c35522_g1,c36137_g2,c13784_g1,c13420_g1,c20145_g1,c15094_g1,c23263_g1,c35727_g7,c19947_g1,c16959_g1,c24129_g1,c35585_g1,c36278_g3,c13677_g1,c35585_g2,c25913_g1,c24988_g2
Organismal Systems	Environmental adaptation	Circadian rhythm - plant	ko04712	59	c86515_g1,c39321_g1,c34655_g2,c80068_g1,c33715_g1,c33337_g5,c27378_g1,c28823_g1,c21917_g1,c19802_g1,c32568_g2,c37505_g1,c25018_g1,c33822_g1,c33912_g2,c16141_g1,c35521_g4,c11931_g1,c36717_g1,c36274_g2,c31416_g1,c35976_g1,c6231_g1,c15753_g1,c11697_g1,c68051_g1,c37263_g2,c35828_g3,c36483_g6,c35521_g2,c19017_g1,c49382_g1,c32553_g2,c35861_g1,c35976_g2,c32553_g1,c35828_g2,c28651_g1,c74336_g1,c11547_g1,…
Organismal Systems	Environmental adaptation	Plant-pathogen interaction	ko04626	300	c33517_g3,c81595_g1,c37177_g4,c34418_g2,c33687_g4,c34418_g3,c32531_g2,c901_g1,c20425_g1,c33168_g2,c35448_g5,c22517_g1,c76748_g1,c37071_g4,c63979_g1,c37071_g1,c23837_g1,c66997_g1,c52523_g1,c72318_g1,c39939_g1,c82894_g1,c30496_g2,c68371_g1,c34293_g1,c28572_g1,c74267_g1,c28855_g1,c43770_g1,c36766_g1,c26830_g1,c88258_g1,c31873_g1,c30810_g1,c66316_g1,c64136_g1,c25138_g1,c67283_g1,c2143_g1,c20655_g2,c2…
Organismal Systems	Excretory system	Aldosterone-regulated sodium reabsorption	ko04960	51	c72624_g1,c17693_g1,c5822_g1,c35203_g2,c89952_g1,c89575_g1,c58792_g1,c34631_g1,c34965_g2,c12150_g1,c57571_g1,c15922_g1,c62102_g1,c70834_g1,c7080_g1,c34822_g1,c70813_g1,c69006_g1,c30026_g1,c76708_g1,c35724_g1,c20150_g1,c30138_g1,c35203_g5,c35203_g3,c12566_g1,c5822_g2,c34965_g1,c60144_g1,c77966_g1,c51045_g1,c34822_g2,c29597_g1,c34822_g3,c82017_g1,c42791_g1,c62405_g1,c15014_g1,c51586_g1,c14825_g1,c1…
Organismal Systems	Excretory system	Collecting duct acid secretion	ko04966	52	c10723_g1,c68473_g1,c24576_g2,c27790_g1,c26693_g2,c34119_g2,c27198_g1,c25613_g1,c79407_g1,c57070_g1,c34963_g3,c30839_g1,c27198_g2,c27262_g1,c83060_g1,c42553_g1,c34242_g1,c27461_g1,c1064_g1,c34963_g2,c80289_g1,c23102_g1,c34119_g1,c61573_g1,c34963_g4,c27198_g3,c80743_g1,c75075_g1,c92798_g1,c16442_g1,c33885_g1,c29485_g1,c67535_g1,c18227_g1,c4801_g1,c21694_g1,c6714_g1,c35329_g1,c39495_g1,c29032_g2,c2…
Organismal Systems	Excretory system	Endocrine and other factor-regulated calcium reabsorption	ko04961	79	c28978_g1,c31983_g1,c66849_g1,c60402_g1,c44001_g1,c33299_g4,c72525_g1,c93873_g1,c4346_g1,c12062_g1,c61944_g1,c57571_g1,c17183_g2,c57874_g1,c59113_g1,c29273_g1,c89575_g1,c54066_g1,c34026_g2,c77490_g1,c27555_g1,c25634_g1,c25024_g1,c51749_g1,c48355_g1,c37001_g1,c82415_g1,c52331_g1,c35444_g1,c36964_g2,c36051_g2,c31673_g1,c36051_g3,c30138_g1,c34919_g1,c85993_g1,c16111_g1,c24528_g1,c42189_g1,c34965_g1,…
Organismal Systems	Excretory system	Proximal tubule bicarbonate reclamation	ko04964	28	c57571_g1,c32083_g1,c7080_g1,c31221_g1,c34965_g2,c21608_g1,c12150_g1,c89575_g1,c77136_g1,c23962_g1,c13551_g1,c14466_g1,c74837_g1,c34965_g1,c12566_g1,c63667_g1,c30138_g1,c41269_g1,c89952_g1,c92222_g1,c68360_g1,c38577_g1,c63786_g1,c23795_g1,c43138_g1,c32461_g1,c56393_g1,c21608_g2
Organismal Systems	Excretory system	Vasopressin-regulated water reabsorption	ko04962	88	c62617_g1,c92658_g1,c47632_g1,c86777_g1,c18871_g1,c37462_g2,c2662_g1,c30462_g1,c27555_g2,c83515_g1,c22546_g1,c19489_g1,c68079_g1,c34957_g8,c41700_g1,c35091_g5,c24528_g2,c25307_g1,c71235_g1,c24066_g1,c12087_g1,c5191_g1,c73820_g1,c23785_g1,c20864_g1,c6372_g1,c85268_g1,c13948_g1,c76409_g1,c91955_g1,c17183_g1,c64120_g1,c36822_g2,c39955_g1,c72719_g1,c26766_g1,c57857_g1,c4346_g1,c8670_g1,c49138_g1,c332…
Organismal Systems	Immune system	Antigen processing and presentation	ko04612	160	c61008_g1,c34064_g3,c22283_g1,c91214_g1,c52050_g1,c34064_g1,c76856_g1,c34027_g1,c33035_g2,c62540_g1,c8368_g1,c17328_g1,c82678_g1,c33242_g2,c14006_g1,c33251_g1,c18659_g1,c26003_g1,c24443_g2,c56876_g1,c27837_g2,c60915_g1,c10591_g1,c23434_g1,c45411_g1,c76649_g1,c30110_g1,c31667_g2,c33912_g4,c38476_g1,c36439_g1,c91927_g1,c45045_g1,c66871_g1,c67379_g1,c3611_g1,c84332_g1,c17908_g1,c13829_g1,c17461_g1,c…
Organismal Systems	Immune system	B cell receptor signaling pathway	ko04662	99	c28643_g1,c21232_g2,c88704_g1,c82157_g1,c36278_g3,c63512_g1,c24988_g2,c69006_g1,c25913_g1,c23864_g1,c76489_g1,c26013_g1,c35585_g1,c24129_g1,c402_g1,c57347_g1,c402_g2,c44682_g1,c11344_g1,c35203_g2,c17693_g1,c5822_g1,c70834_g1,c16879_g1,c7601_g1,c36137_g2,c13832_g1,c13677_g1,c24929_g1,c41844_g1,c901_g1,c20059_g1,c23756_g2,c53686_g1,c29035_g1,c1335_g1,c77966_g1,c86656_g1,c35203_g3,c76555_g1,c34822_g…
Organismal Systems	Immune system	Chemokine signaling pathway	ko04062	130	c30160_g1,c8028_g1,c19205_g1,c53062_g1,c10695_g1,c84839_g1,c7204_g1,c76002_g1,c34822_g2,c18102_g1,c15014_g1,c14825_g1,c5822_g2,c35724_g1,c76693_g1,c32508_g1,c28450_g1,c4700_g1,c77641_g1,c16959_g1,c30026_g1,c32508_g2,c12557_g1,c13550_g1,c34631_g1,c15922_g1,c62102_g1,c23263_g1,c32857_g1,c69980_g1,c38101_g1,c89643_g1,c75734_g1,c51400_g1,c40354_g1,c90470_g1,c41844_g1,c59528_g1,c901_g1,c13677_g1,c4835…
Organismal Systems	Immune system	Complement and coagulation cascades	ko04610	1	c72982_g1
Organismal Systems	Immune system	Cytosolic DNA-sensing pathway	ko04623	51	c61153_g1,c19730_g1,c69291_g1,c25473_g1,c47470_g1,c24932_g1,c48951_g1,c33896_g2,c30890_g1,c56853_g1,c8416_g1,c37332_g3,c36476_g5,c43765_g1,c35718_g1,c45246_g1,c36285_g1,c674_g1,c37332_g2,c29988_g1,c11105_g1,c12589_g1,c62663_g1,c84322_g1,c22610_g1,c22441_g1,c25941_g1,c33896_g1,c28769_g3,c9648_g1,c93153_g1,c31471_g1,c17553_g2,c23924_g1,c31485_g1,c62591_g1,c38623_g1,c3445_g1,c27066_g1,c57169_g1,c438…
Organismal Systems	Immune system	Fc epsilon RI signaling pathway	ko04664	79	c77966_g1,c86656_g1,c35203_g3,c40040_g1,c76555_g1,c34088_g1,c34822_g3,c82017_g1,c69841_g1,c29597_g1,c51045_g1,c41844_g1,c901_g1,c20059_g1,c53686_g1,c35882_g1,c1335_g1,c402_g2,c11344_g1,c35203_g2,c5822_g1,c17693_g1,c70834_g1,c20668_g1,c21232_g2,c88704_g1,c82157_g1,c63512_g1,c69006_g1,c93435_g1,c23864_g1,c76489_g1,c79320_g1,c26013_g1,c402_g1,c91672_g1,c60144_g1,c5822_g2,c82507_g1,c35203_g5,c7389_g1…
Organismal Systems	Immune system	Fc gamma R-mediated phagocytosis	ko04666	187	c58792_g1,c81613_g1,c70957_g1,c32294_g2,c48045_g1,c71151_g1,c61903_g1,c34822_g1,c46464_g1,c52514_g1,c2429_g1,c36869_g7,c44359_g1,c34210_g1,c35750_g7,c8056_g1,c67750_g1,c35216_g1,c3284_g1,c20763_g1,c46155_g1,c42791_g1,c26767_g1,c62405_g1,c51586_g1,c35203_g5,c79661_g1,c31033_g1,c35593_g8,c35857_g2,c30251_g2,c33734_g2,c77303_g1,c32508_g3,c44405_g1,c43879_g1,c57300_g1,c41773_g1,c94012_g1,c75699_g1,c5…
Organismal Systems	Immune system	Hematopoietic cell lineage	ko04640	5	c62491_g1,c23829_g1,c90770_g1,c68516_g1,c46711_g1
Organismal Systems	Immune system	Leukocyte transendothelial migration	ko04670	74	c82157_g1,c88704_g1,c39652_g1,c21232_g2,c93435_g1,c63512_g1,c26013_g1,c564_g1,c23864_g1,c25701_g1,c34795_g1,c87283_g1,c77199_g1,c23779_g1,c17554_g1,c3310_g1,c17546_g1,c45986_g1,c81924_g1,c3177_g1,c67673_g1,c34319_g1,c91789_g1,c90470_g1,c50858_g1,c20059_g1,c75734_g1,c68772_g1,c54761_g1,c42299_g1,c77898_g1,c92714_g1,c75588_g1,c82947_g1,c18929_g1,c68952_g1,c8592_g1,c76555_g1,c66879_g1,c6125_g1,c7287…
Organismal Systems	Immune system	NOD-like receptor signaling pathway	ko04621	67	c34822_g1,c3863_g1,c62102_g1,c15922_g1,c57665_g1,c34631_g1,c3445_g1,c35724_g1,c19305_g1,c32797_g1,c28619_g1,c74743_g1,c30026_g1,c51586_g1,c15227_g1,c62405_g1,c73916_g1,c34822_g2,c91672_g1,c91520_g1,c32366_g1,c19305_g2,c80637_g1,c35203_g5,c38511_g1,c92933_g1,c30251_g2,c19205_g1,c35857_g2,c35593_g8,c30160_g1,c9902_g1,c23742_g1,c10695_g1,c70834_g1,c60053_g1,c72318_g1,c35203_g2,c17693_g1,c35897_g2,c1…
Organismal Systems	Immune system	Natural killer cell mediated cytotoxicity	ko04650	93	c2429_g1,c38101_g1,c32857_g1,c51583_g1,c62102_g1,c22186_g1,c71151_g1,c34822_g1,c70957_g1,c15922_g1,c27124_g1,c34631_g1,c58792_g1,c13550_g1,c32508_g2,c20763_g1,c30026_g1,c32455_g1,c56857_g1,c32508_g1,c35724_g1,c51694_g1,c5822_g2,c82507_g1,c35203_g5,c14825_g1,c51586_g1,c7389_g1,c34481_g8,c42791_g1,c62405_g1,c15014_g1,c34822_g2,c32444_g1,c21101_g1,c46155_g1,c7204_g1,c34481_g6,c41773_g1,c10695_g1,c34…
Organismal Systems	Immune system	Platelet activation	ko04611	113	c20343_g1,c39789_g1,c17554_g2,c46536_g1,c38889_g1,c57665_g1,c34631_g1,c58792_g1,c27564_g1,c57617_g1,c62102_g1,c34822_g1,c22054_g1,c73667_g1,c15922_g1,c9227_g1,c83648_g1,c27564_g2,c49642_g1,c30026_g1,c85501_g1,c53730_g1,c77404_g1,c56033_g1,c62617_g1,c89490_g1,c18871_g1,c35724_g1,c85081_g1,c61586_g1,c22763_g1,c21569_g1,c44619_g1,c35203_g5,c91672_g1,c27644_g1,c18102_g1,c34822_g2,c14825_g1,c51586_g1,…
Organismal Systems	Immune system	RIG-I-like receptor signaling pathway	ko04622	32	c36318_g1,c51971_g1,c30546_g2,c43724_g1,c32805_g2,c31600_g1,c60061_g1,c91672_g1,c93503_g1,c91520_g1,c6494_g1,c75313_g1,c10153_g1,c68491_g1,c16983_g1,c20668_g1,c29192_g1,c21952_g1,c3445_g1,c43464_g1,c25241_g1,c30282_g1,c32805_g1,c19816_g1,c28040_g2,c78893_g1,c53514_g1,c60053_g1,c57665_g1,c82486_g1,c46830_g1,c14307_g1
Organismal Systems	Immune system	T cell receptor signaling pathway	ko04660	103	c53686_g1,c29035_g1,c35882_g1,c1335_g1,c24929_g1,c13677_g1,c13832_g1,c41844_g1,c901_g1,c23756_g2,c45218_g1,c34481_g9,c34822_g3,c82017_g1,c51045_g1,c29597_g1,c77966_g1,c86656_g1,c35203_g3,c76489_g1,c35585_g1,c24129_g1,c71283_g1,c402_g1,c28643_g1,c36278_g3,c82157_g1,c63512_g1,c25913_g1,c93435_g1,c24988_g2,c69006_g1,c70834_g1,c16879_g1,c36137_g2,c44682_g1,c402_g2,c57347_g1,c77933_g1,c35203_g2,c11344…
Organismal Systems	Immune system	Toll-like receptor signaling pathway	ko04620	116	c25654_g1,c35203_g3,c40040_g1,c86656_g1,c77966_g1,c29597_g1,c33321_g2,c51045_g1,c34822_g3,c82017_g1,c34088_g1,c86415_g1,c69841_g1,c2011_g1,c76555_g1,c1938_g1,c28520_g2,c41844_g1,c901_g1,c20059_g1,c33919_g6,c1335_g1,c7170_g1,c16713_g1,c10125_g2,c53686_g1,c17693_g1,c36296_g2,c11344_g1,c35203_g2,c402_g2,c30313_g1,c60053_g1,c34188_g10,c32206_g2,c23463_g1,c70834_g1,c36492_g1,c69006_g1,c86051_g1,c88704…
Organismal Systems	Nervous system	Cholinergic synapse	ko04725	73	c35203_g5,c44619_g1,c5822_g2,c13095_g1,c34822_g2,c18102_g1,c15014_g1,c62405_g1,c42791_g1,c14825_g1,c51586_g1,c10695_g1,c41773_g1,c24066_g1,c76002_g1,c35857_g2,c30160_g1,c35593_g8,c30251_g2,c33734_g2,c19205_g1,c45102_g1,c17451_g2,c66115_g1,c32857_g1,c2429_g1,c58792_g1,c34631_g1,c71816_g1,c15922_g1,c73667_g1,c48668_g1,c34822_g1,c62102_g1,c30026_g1,c71647_g1,c53730_g1,c11004_g1,c56033_g1,c77404_g1,c…
Organismal Systems	Nervous system	Dopaminergic synapse	ko04728	122	c80350_g1,c889_g1,c34111_g8,c25913_g1,c24988_g2,c35652_g2,c20668_g1,c36278_g3,c14428_g1,c24129_g1,c35585_g1,c27744_g1,c27909_g1,c60402_g1,c11344_g1,c3674_g1,c25088_g2,c44682_g1,c23718_g2,c87748_g1,c36137_g2,c82562_g1,c19843_g1,c19645_g1,c34452_g1,c23779_g1,c29552_g3,c53787_g1,c20425_g1,c33473_g1,c35652_g1,c15437_g1,c29170_g2,c22439_g1,c34111_g6,c22763_g2,c48355_g1,c13677_g1,c34452_g2,c14329_g1,c8…
Organismal Systems	Nervous system	GABAergic synapse	ko04727	79	c36822_g2,c35439_g1,c24542_g1,c42791_g1,c27468_g1,c36891_g5,c31009_g3,c34112_g6,c27678_g1,c36503_g1,c67463_g1,c90236_g1,c53908_g1,c29140_g1,c44619_g1,c30635_g1,c17451_g2,c66115_g1,c33281_g1,c44137_g1,c76933_g1,c16169_g1,c21237_g1,c76002_g1,c38463_g1,c62702_g1,c35597_g1,c74967_g1,c48668_g1,c36857_g6,c15313_g1,c60251_g1,c30725_g3,c46536_g1,c74376_g1,c34397_g1,c18871_g1,c79890_g1,c60410_g1,c33281_g2…
Organismal Systems	Nervous system	Glutamatergic synapse	ko04724	146	c34672_g6,c34822_g2,c70515_g1,c32444_g1,c31009_g3,c18102_g1,c36891_g5,c19205_g1,c51679_g1,c30635_g1,c13813_g1,c30160_g1,c34481_g6,c76002_g1,c10695_g1,c34774_g6,c15922_g1,c69305_g1,c62102_g1,c22186_g1,c34631_g1,c27124_g1,c60965_g1,c22746_g1,c23299_g2,c35318_g1,c85081_g1,c32455_g1,c63983_g1,c35724_g1,c60410_g1,c32113_g1,c90184_g1,c65043_g1,c83524_g1,c56033_g1,c62617_g1,c11004_g1,c30026_g1,c78857_g1…
Organismal Systems	Nervous system	Long-term depression	ko04730	72	c28017_g1,c51045_g1,c29597_g1,c82415_g1,c34822_g3,c82017_g1,c37046_g2,c21061_g1,c77966_g1,c35203_g3,c61718_g1,c53686_g1,c19608_g1,c1335_g1,c48355_g1,c33473_g1,c35652_g1,c901_g1,c62596_g1,c41844_g1,c23779_g1,c29552_g3,c70834_g1,c402_g2,c67649_g1,c17693_g1,c5822_g1,c35203_g2,c60402_g1,c76489_g1,c402_g1,c35652_g2,c69006_g1,c78341_g1,c62405_g1,c31690_g1,c42791_g1,c15014_g1,c51586_g1,c34822_g2,c18102_…
Organismal Systems	Nervous system	Long-term potentiation	ko04720	125	c29597_g1,c51045_g1,c34822_g3,c82415_g1,c82017_g1,c11194_g1,c34481_g9,c18714_g1,c35203_g3,c37051_g7,c77966_g1,c34111_g2,c1335_g1,c75734_g1,c52523_g1,c29035_g1,c34111_g11,c53686_g1,c23756_g2,c41844_g1,c62596_g1,c901_g1,c15437_g1,c20425_g1,c13832_g1,c48355_g1,c24929_g1,c22763_g2,c34111_g6,c69315_g1,c87748_g1,c16879_g1,c37051_g6,c10382_g1,c70834_g1,c5822_g1,c17693_g1,c25088_g2,c35203_g2,c57347_g1,c4…
Organismal Systems	Nervous system	Neurotrophin signaling pathway	ko04722	199	c61502_g1,c56711_g1,c46470_g1,c41773_g1,c33731_g6,c48068_g1,c35585_g2,c71241_g1,c30251_g2,c20864_g1,c33734_g2,c32577_g3,c43478_g1,c32508_g3,c34188_g9,c35593_g8,c35857_g2,c5352_g1,c91672_g1,c3960_g1,c35203_g5,c1683_g1,c34111_g9,c19947_g1,c82507_g1,c62405_g1,c7389_g1,c51586_g1,c46155_g1,c21101_g1,c19496_g1,c51940_g1,c30949_g2,c78985_g1,c28755_g3,c20763_g1,c90268_g1,c34188_g4,c22243_g2,c51356_g1,c34…
Organismal Systems	Nervous system	Retrograde endocannabinoid signaling	ko04723	78	c1335_g1,c53686_g1,c47829_g1,c41844_g1,c48355_g1,c18621_g1,c11194_g1,c82415_g1,c34822_g3,c82017_g1,c17113_g1,c51045_g1,c29597_g1,c54373_g1,c34112_g5,c82974_g1,c36825_g4,c35203_g3,c77966_g1,c79360_g1,c60402_g1,c69006_g1,c63053_g1,c20668_g1,c14428_g1,c86796_g1,c70834_g1,c23779_g1,c53787_g1,c35203_g2,c63028_g1,c17693_g1,c76933_g1,c35857_g2,c30160_g1,c35593_g8,c21237_g1,c17451_g2,c66115_g1,c19205_g1,…
Organismal Systems	Nervous system	Serotonergic synapse	ko04726	61	c30160_g1,c35593_g8,c35857_g2,c1335_g1,c66115_g1,c17451_g2,c53686_g1,c33734_g2,c19205_g1,c30251_g2,c62596_g1,c901_g1,c41844_g1,c10695_g1,c76002_g1,c48355_g1,c17113_g1,c34822_g3,c18102_g1,c82017_g1,c82415_g1,c51045_g1,c34822_g2,c29597_g1,c51586_g1,c42791_g1,c62405_g1,c15014_g1,c35203_g5,c35203_g3,c77966_g1,c5822_g2,c18871_g1,c35724_g1,c402_g1,c85081_g1,c76489_g1,c60402_g1,c11004_g1,c69006_g1,c3002…
Organismal Systems	Nervous system	Synaptic vesicle cycle	ko04721	145	c9295_g1,c36822_g2,c35439_g1,c34112_g6,c36503_g1,c29485_g1,c5619_g1,c34963_g4,c51051_g1,c45719_g1,c76933_g1,c21237_g1,c39495_g1,c32393_g2,c6714_g1,c85350_g1,c92355_g1,c4561_g1,c52136_g1,c27790_g1,c25613_g1,c79407_g1,c39596_g1,c15313_g1,c32172_g1,c37033_g1,c60251_g1,c10723_g1,c14840_g1,c78962_g1,c65043_g1,c89857_g1,c32450_g1,c66797_g1,c22216_g1,c82974_g1,c75075_g1,c83885_g1,c4801_g1,c37001_g1,c341…
Organismal Systems	Sensory system	Inflammatory mediator regulation of TRP channels	ko04750	67	c11194_g1,c82415_g1,c18714_g1,c40040_g1,c34111_g2,c52523_g1,c40354_g1,c44336_g1,c34111_g11,c20425_g1,c15437_g1,c34111_g6,c22763_g2,c48355_g1,c87748_g1,c25088_g2,c79360_g1,c79320_g1,c27909_g1,c60402_g1,c889_g1,c34111_g8,c93435_g1,c20668_g1,c19496_g1,c18102_g1,c14825_g1,c42791_g1,c34111_g9,c44619_g1,c91672_g1,c26044_g1,c15413_g1,c56327_g1,c25088_g1,c49885_g1,c30949_g1,c41773_g1,c74559_g1,c83785_g1,…
Organismal Systems	Sensory system	Olfactory transduction	ko04740	20	c28257_g1,c35080_g4,c34111_g2,c26044_g1,c15413_g1,c34111_g9,c34111_g11,c30949_g1,c18871_g1,c52523_g1,c34111_g6,c35021_g1,c56711_g1,c81244_g1,c30949_g2,c20425_g1,c78341_g1,c15437_g1,c34111_g8,c14706_g1
Organismal Systems	Sensory system	Phototransduction	ko04744	19	c34111_g6,c35021_g1,c56711_g1,c30949_g2,c20425_g1,c34111_g8,c15437_g1,c17451_g2,c34111_g11,c30949_g1,c52523_g1,c18947_g1,c34111_g2,c26044_g1,c15413_g1,c34111_g9,c28257_g1,c17113_g1,c35080_g4
Organismal Systems	Sensory system	Phototransduction - fly	ko04745	45	c42791_g1,c18102_g1,c82415_g1,c15413_g1,c26044_g1,c64482_g1,c54761_g1,c34111_g2,c34111_g9,c73186_g1,c69397_g1,c30949_g1,c895_g1,c59748_g1,c34111_g11,c85893_g1,c52523_g1,c48355_g1,c35021_g1,c34111_g6,c56711_g1,c76002_g1,c50858_g1,c15437_g1,c59528_g1,c20425_g1,c84960_g1,c17554_g1,c73667_g1,c3310_g1,c28257_g1,c35080_g4,c86796_g1,c45986_g1,c34795_g1,c17554_g2,c63028_g1,c89919_g1,c60402_g1,c85081_g1,c…
Organismal Systems	Sensory system	Taste transduction	ko04742	6	c17113_g1,c18871_g1,c48668_g1,c62617_g1,c76002_g1,c17451_g2
