# Supplementary material for: Transcriptomic profiling of Melilotus albus near-isogenic lines contrasting for coumarin content
Source: Sci Rep. 2017 Jul 4;7:4577. doi: 10.1038/s41598-017-04111-y (PMC5496894; doi:10.1038/s41598-017-04111-y)
Supplement: Supplementary file 7 — Supplementary Table S7 [file 41598_2017_4111_MOESM7_ESM.xls]

## Sheet: Table S7
Table S8 Differentially expressed genes that overlapping in the comparisons of N48 vs. N46 and N49 vs. N47.
Gene ID	Up or down regulated in in the comparisons of N48 vs. N46 and N49 vs. N47	log2.Fold_change(N46vsN47)	log2.Fold_change(N46vsN48)	log2.Fold_change(N46vsN49)	log2.Fold_change(N46vsRP_h)	log2.Fold_change(N47vsN48)	log2.Fold_change(N47vsN49)	log2.Fold_change(N47vsRP_h)	log2.Fold_change(N48vsN49)	log2.Fold_change(N48vsRP_h)	log2.Fold_change(N49vsRP_h)	NR Description	GO Classification
													Biological Process	Molecular Function	Cellular Component
c10498_g1	Down	-0.34825	0	0	0	0	0	0	0	0	0	TMV resistance protein N [Medicago truncatula]	signal transduction//transport//regulation of transcription, DNA-templated	hydrolase activity//ATP binding//protein binding//nucleotide phosphatase activity, acting on free nucleotides//ATPase activity//ADP binding//transcription factor binding//DNA binding	transcription factor complex
c1184_g1	Down	0.19888	0	0	0	0	0	0	0	0	0	paired amphipathic helix protein [Medicago truncatula]	--	--	--
c13603_g1	Down	0.62053	0	0	7.9618	0	0	-8.5752	0	0	0	PREDICTED: cytochrome c-type biogenesis ccda-like chloroplastic protein 1-like isoform X2 [Cicer arietinum]	--	--	--
c15855_g1	Down	-0.34727	-5.0557	-4.5618	7.2323	-4.7142	-4.2161	-6.8953	0.49715	-2.1799	-2.681	Myb-like protein J [Medicago truncatula]>gi|357516819|ref|XP_003628698.1| Myb-like protein J [Medicago truncatula]>gi|355522720|gb|AET03174.1| myb-like transcription factor family protein [Medicago truncatula]	--	chromatin binding//DNA binding	nucleus//chromatin
c17460_g1	Down	0.1101	0	0	0	0	0	0	0	0	0	hypothetical protein MTR_4g078340 [Medicago truncatula]	--	--	--
c18341_g1	Down	-0.063973	-2.3452	-1.8373	2.558	-2.2894	-1.7764	-2.5005	0.51004	-0.21828	-0.7306	--	--	--	--
c19380_g1	Down	0.072896	0	0	0	0	0	0	0	0	0	--	--	--	--
c19739_g1	Down	-0.49593	-1.3781	-2.5049	1.8865	-0.88896	-2.0106	-1.3893	-1.1251	-0.50837	0.61274	plant invertase/pectin methylesterase inhibitor [Medicago truncatula]	starch metabolic process//sucrose metabolic process	enzyme inhibitor activity//pectinesterase activity	integral component of membrane
c20137_g1	Down	0.55241	0	0	0	0	0	0	0	0	0	--	--	--	--
c20756_g1	Down	-0.3757	0	0	0	0	0	0	0	0	0	--	--	--	--
c20788_g1	Down	-0.0063777	0	0	0	0	0	0	0	0	0	--	--	--	--
c20800_g1	Down	0.65081	-6.1855	-6.264	0	-6.8489	-6.9221	0	-0.082299	0	0	hypothetical protein MTR_8g011510 [Medicago truncatula]>gi|355520898|gb|AET01352.1| glyoxalase-like domain protein [Medicago truncatula]	--	--	--
c22079_g1	Down	-0.37525	-3.734	-3.1659	1.0272	-3.3657	-2.7919	-0.65534	0.57138	2.7044	2.1311	disease resistance protein (TIR-NBS-LRR class) [Medicago truncatula]	signal transduction	ADP binding//protein binding//ATP binding//nucleotide phosphatase activity, acting on free nucleotides	--
c22994_g2	Down	-0.2864	0	0	0	0	0	0	0	0	0	paired amphipathic helix protein [Medicago truncatula]	pantothenate biosynthetic process//fatty acid biosynthetic process//regulation of transcription, DNA-templated	[acyl-carrier-protein] phosphodiesterase activity	nucleus
c23690_g1	Down	-1.3441	0	0	0	0	0	0	0	0	0	LRR receptor-like kinase plant-like protein [Medicago truncatula]	--	--	--
c24547_g1	Down	0.21733	0	0	0	0	0	0	0	0	0	--	--	--	--
c24761_g1	Down	-0.28078	-6.1726	-6.2523	3.4653	-5.9041	-5.9775	-3.193	-0.082299	2.6962	2.773	PREDICTED: uncharacterized protein LOC101508721 [Cicer arietinum]	--	--	--
c25815_g1	Down	0.22331	0	-6.0983	7.0622	0	-6.3216	-7.2859	0	0	-0.97703	--	--	--	--
c26435_g1	Down	-0.044515	-4.542	-5.0332	5.0001	-4.5054	-4.9888	-4.9643	-0.48364	-0.46991	0.012675	--	--	--	--
c26654_g1	Down	0.60039	0	-2.613	0.61765	0	-3.2129	-1.2169	0	0	1.9798	--	--	--	--
c27703_g1	Down	0.80442	-6.997	-1.7143	0.44267	-7.8087	-2.5186	-1.2466	5.291	6.553	1.2601	hypothetical protein MTR_103s0024 [Medicago truncatula]	transposition, DNA-mediated	transposase activity//nucleic acid binding//DNA binding//zinc ion binding	--
c27932_g1	Down	0.2547	0	0	0	0	0	0	0	0	0	--	--	--	--
c28055_g1	Down	-0.18982	0	0	0	0	0	0	0	0	0	U3 small nucleolar RNA-associated protein, putative [Medicago truncatula]	--	--	--
c28959_g1	Down	0.5307	-5.0368	0	3.5509	-5.5797	0	-4.0914	0	1.4738	0	--	--	--	--
c29480_g1	Down	0.0064653	-0.96637	-0.88527	1.0135	-0.98091	-0.89426	-1.0252	0.083205	-0.052139	-0.13843	acyl-CoA thioesterase [Medicago truncatula]	--	--	--
c29588_g1	Down	-0.053365	-6.6069	-7.4929	8.1864	-6.5594	-7.4445	-8.1446	-0.89008	-1.5846	-0.69899	PREDICTED: CST complex subunit CTC1-like isoform X1 [Cicer arietinum]	telomere maintenance	--	--
c29823_g3	Down	-0.57827	0	0	0	0	0	0	0	0	0	--	--	--	--
c29964_g1	Down	-0.21281	-1.3932	-1.167	0.73998	-1.1883	-0.95612	-0.53255	0.22836	0.64817	0.41702	hypothetical protein MTR_8g032450 [Medicago truncatula]>gi|355521663|gb|AET02117.1| acyl-CoA thioesterase [Medicago truncatula]>gi|388514581|gb|AFK45352.1| unknown [Medicago truncatula]>gi|657373207|gb|KEH18957.1| acyl-CoA thioesterase [Medicago truncatula]	--	--	--
c29993_g1	Down	0.51237	-4.3154	-7.1867	5.0937	-4.8369	-7.6989	-5.6054	-2.8654	-0.7811	2.082	spermidine synthase [Medicago truncatula]	--	--	--
c30053_g1	Down	-0.16048	-5.2572	-2.5352	0	-5.1068	-2.3768	0	2.7243	0	0	--	--	--	--
c30493_g1	Down	-0.65512	-9.5507	-7.1665	8.7825	-8.897	-6.5138	-8.1387	2.3801	0.75711	-1.632	polyprotein [Glycine max]	RNA-dependent DNA replication//regulation of RNA metabolic process//proteolysis//DNA integration	nucleic acid binding//aspartic-type endopeptidase activity//RNA-directed DNA polymerase activity//RNA-DNA hybrid ribonuclease activity//RNA binding	--
c30493_g2	Down	-0.19768	0	0	0	0	0	0	0	0	0	polyprotein [Glycine max]	DNA integration//proteolysis//regulation of RNA metabolic process//RNA-dependent DNA replication	RNA binding//RNA-DNA hybrid ribonuclease activity//RNA-directed DNA polymerase activity//nucleic acid binding//aspartic-type endopeptidase activity	--
c30535_g1	Down	-0.52583	-10.461	-10.659	0	-9.9459	-10.135	0	-0.19439	0	0	LRR receptor-like kinase plant [Medicago truncatula]	--	--	--
c30946_g2	Down	-0.18176	0	0	0	0	0	0	0	0	0	hypothetical protein MTR_5g097590 [Medicago truncatula]	--	zinc ion binding	--
c30950_g1	Down	-0.060978	-0.90292	-0.93785	0.48446	-0.8491	-0.8787	-0.42817	-0.032808	0.41463	0.4431	E3 ubiquitin-protein ligase XBAT31, putative [Medicago truncatula]	--	--	--
c31031_g1	Down	-0.29728	-2.3442	-2.2768	2.6974	-2.0552	-1.9819	-2.4032	0.070479	-0.35422	-0.42774	--	--	--	--
c31129_g4	Down	0.066842	0	0	7.92	0	0	-7.9785	0	0	0	--	--	--	--
c31274_g1	Down	-0.10614	0	-4.8287	0	0	-4.7258	0	0	0	0	DUF247 domain protein [Medicago truncatula]	--	--	--
c31602_g1	Down	0.11059	-3.205	-4.7655	3.8486	-3.3251	-4.8782	-3.9613	-1.5582	-0.64715	0.90648	PREDICTED: ubiquitin-like-specific protease 1D-like isoform X2 [Cicer arietinum]	protein transport//protein import into nucleus//electron transport chain//electron transport//gas vesicle organization//ATP hydrolysis coupled proton transport//vesicle docking involved in exocytosis//proton transport	hydrogen ion transmembrane transporter activity//acid-amino acid ligase activity//iron ion binding//hydrolase activity, acting on ester bonds//heme binding//electron carrier activity	proton-transporting V-type ATPase, V0 domain//exocyst//nuclear pore//periplasmic space
c31657_g1	Down	0.096028	-1.068	-1.0941	-0.86551	-1.1728	-1.1928	0.76277	-0.023778	1.9291	1.95	WNK kinase [Medicago truncatula]	protein phosphorylation	ATP binding//protein kinase activity	--
c31756_g1	Down	-0.15357	-5.8891	-6.9246	6.4447	-5.7432	-6.7734	-6.2939	-1.0346	-0.55876	0.47086	FBD-associated F-box protein [Medicago truncatula]	--	protein binding	--
c31800_g2	Down	0.10707	0	0	0	0	0	0	0	0	0	hypothetical protein MTR_5g049460 [Medicago truncatula]	--	--	--
c31912_g1	Down	0.21886	-5.162	-4.0744	4.7438	-5.3885	-4.2954	-4.958	1.0909	0.41976	-0.67389	--	--	--	--
c32050_g1	Down	-0.85092	-4.347	-4.1723	6.2975	-3.5027	-3.3221	-5.4544	0.17804	-1.9593	-2.1402	--	--	--	--
c32079_g1	Down	1.3157	-5.3271	-8.0965	3.2074	-6.6507	-9.4116	-4.5273	-2.7615	2.113	4.8689	Peroxidase [Medicago truncatula]>gi|355522650|gb|AET03104.1| peroxidase family protein [Medicago truncatula]	peroxidase reaction//response to oxidative stress//oxidation-reduction process	heme binding//peroxidase activity//metal ion binding	--
c32131_g1	Down	0.0037865	-0.87313	-0.88339	0.929	-0.88405	-0.88894	-0.93657	-0.00808	-0.060459	-0.055915	unknown [Medicago truncatula]	--	GTP binding//GTPase activity//DNA binding	--
c32205_g1	Down	-0.72414	0	0	0	0	0	0	0	0	0	PREDICTED: uncharacterized protein LOC101501357, partial [Cicer arietinum]	--	dynein binding//protein homodimerization activity//unfolded protein binding//transcription factor binding	transcription factor complex//dynein complex
c32234_g1	Down	0.70848	0	-5.6665	0	0	-6.3763	0	0	0	0	hypothetical protein MTR_0275s0020 [Medicago truncatula]	--	protein binding	--
c32494_g1	Down	-0.22503	-9.6944	-10.477	9.5659	-9.4806	-10.254	-9.3416	-0.77935	0.12511	0.90601	PIF1 helicase, putative [Medicago truncatula]>gi|657392857|gb|KEH33756.1| PIF1 helicase, putative [Medicago truncatula]	--	--	--
c32546_g1	Down	0.18354	0	0	0	0	0	0	0	0	0	hypothetical protein MTR_5g063260 [Medicago truncatula]	--	--	--
c32546_g2	Down	-0.061011	0	0	0	0	0	0	0	0	0	PREDICTED: uncharacterized protein LOC103438319 [Malus domestica]	RNA-dependent DNA replication//regulation of RNA metabolic process	RNA-directed DNA polymerase activity//RNA binding//nucleic acid binding//RNA-DNA hybrid ribonuclease activity	--
c33153_g1	Down	-0.076436	-1.1295	-0.90949	0.96796	-1.0602	-0.83454	-0.89528	0.22222	0.15676	-0.068994	dopamine beta-monooxygenase [Medicago truncatula]	--	RNA binding//ribonuclease T2 activity	integral component of membrane
c33242_g1	Down	-0.098369	0	0	0	0	0	0	0	0	0	hypothetical protein MTR_5g095400 [Medicago truncatula]>gi|355519116|gb|AET00740.1| hypothetical protein MTR_5g095400 [Medicago truncatula]	--	--	mitochondrial membrane
c33305_g2	Down	-0.11496	-3.9409	-3.8376	2.2609	-3.833	-3.7249	-2.1508	0.10558	1.6767	1.5687	PREDICTED: cytochrome P450 704C1-like [Cicer arietinum]	oxidation-reduction process	oxidoreductase activity, acting on paired donors, with incorporation or reduction of molecular oxygen//iron ion binding//heme binding	--
c33349_g1	Down	-0.04708	-1.5866	-1.3911	1.2747	-1.5469	-1.3462	-1.2334	0.19766	0.30703	0.10618	phosphopantothenoylcysteine decarboxylase [Medicago truncatula]	--	DNA binding//catalytic activity	--
c33445_g1	Down	-0.17689	-1.2399	-1.283	1.2021	-1.0704	-1.108	-1.0291	-0.040855	0.033766	0.07138	RING finger protein [Medicago truncatula]	DNA repair//protein ubiquitination	nuclease activity//ubiquitin-protein transferase activity//metal ion binding//zinc ion binding//ATP binding//protein binding	anaphase-promoting complex
c33665_g1	Down	-0.12398	-6.3388	0	6.1085	-6.2198	0	-5.988	0	0.22825	0	Replication factor A protein [Medicago truncatula]>gi|355517622|gb|AES99245.1| replication factor-A carboxy-terminal domain protein [Medicago truncatula]	--	--	--
c33727_g1	Down	-0.49157	-3.6779	-4.2753	-0.81433	-3.1952	-3.7861	1.2963	-0.59546	4.4883	5.0823	GDSL esterase/lipase [Medicago truncatula]>gi|657373139|gb|KEH18899.1| GDSL-like lipase/acylhydrolase [Medicago truncatula]	lipid metabolic process	hydrolase activity, acting on ester bonds	--
c33780_g1	Down	0.13567	-1.2995	-0.98488	0.96971	-1.4423	-1.1219	-1.109	0.31689	0.32604	0.0057796	WD repeat-containing protein [Medicago truncatula]>gi|92886076|gb|ABE88086.1| hypothetical protein MtrDRAFT_AC147431g31v2 [Medicago truncatula]>gi|355522063|gb|AET02517.1| retinoblastoma-binding-like protein [Medicago truncatula]	--	protein binding	--
c33830_g1	Down	-0.074298	-1.7775	-1.9833	0.9311	-1.7106	-1.9119	-0.86126	-0.20517	0.84287	1.0454	Pectinesterase [Medicago truncatula]>gi|355521480|gb|AET01934.1| pectinesterase/pectinesterase inhibitor [Medicago truncatula]	starch metabolic process//galactose metabolic process//sucrose metabolic process//negative regulation of catalytic activity//pectin catabolic process//cell wall modification	sucrose alpha-glucosidase activity//enzyme inhibitor activity//beta-fructofuranosidase activity//aspartyl esterase activity//pectinesterase activity	glucosidase II complex//cell wall//integral component of membrane
c33870_g1	Down	0.07619	-3.8608	-3.549	4.5389	-3.9441	-3.6267	-4.6243	0.31421	-0.68558	-1.0053	PREDICTED: uncharacterized protein LOC101514207 isoform X1 [Cicer arietinum]	L-serine metabolic process//protein polymerization//seryl-tRNA aminoacylation//protein transport//signal transduction//platelet activation//threonine metabolic process//protein folding//glycine metabolic process//cell adhesion//regulation of transcription, DNA-templated//cortical protein anchoring//intracellular protein transport	serine-tRNA ligase activity//receptor binding//transcription factor binding//nucleotide binding//ATP binding//protein binding, bridging//protein homodimerization activity//adenyl-nucleotide exchange factor activity//Rab GTPase binding//protein binding//protein transporter activity//chaperone binding//structural molecule activity//metal ion binding//phospholipid binding//DNA binding//dynein bindin…	nucleus//membrane//cytoplasm//intermediate filament//fibrinogen complex//prefoldin complex//dynein complex//cell cortex//viral capsid//transcription factor complex//basement membrane
c33935_g2	Down	-0.11515	-3.3555	-3.5664	6.5884	-3.2487	-3.4528	-6.4843	-0.20718	-3.2375	-3.0334	hypothetical protein MTR_8g042540 [Medicago truncatula]	transport of virus in host, cell to cell	--	host cell junction
c33978_g3	Down	0.97509	-7.6612	-7.3406	5.743	-8.6448	-8.3182	-6.7203	0.32139	1.9117	1.5905	PREDICTED: uncharacterized protein LOC101509137 [Cicer arietinum]	--	--	--
c33990_g1	Down	0.30863	-5.5663	0	0	-5.8832	0	0	0	0	0	carboxyl-terminal peptidase [Medicago truncatula]	--	--	--
c34060_g1	Down	0.21563	-3.8814	-4.0117	3.8214	-4.1031	-4.229	-4.0399	-0.12774	0.055487	0.17741	Pantothenate synthetase [Medicago truncatula]	--	--	--
c34126_g4	Down	0.099605	-11.249	-11.286	9.0511	-11.353	-11.388	-9.1451	-0.036524	2.203	2.2349	--	--	protein dimerization activity//DNA binding	--
c34142_g1	Down	0.19897	-2.0367	-1.8237	2.0357	-2.2437	-2.025	-2.2379	0.21526	-0.0031793	-0.22214	DNA repair and recombination protein [Medicago truncatula]	SOS response//DNA repair	single-stranded DNA binding//ATP binding//ATPase activity	--
c34164_g2	Down	-0.608	-2.0142	-2.1647	1.5034	-1.4145	-1.559	-0.90123	-0.14798	0.50479	0.65015	Actin related protein [Medicago truncatula]>gi|355522976|gb|AET03430.1| macronuclear actin [Medicago truncatula]	signal transduction//positive regulation of mating-type specific transcription, DNA-templated//cell morphogenesis	iron-sulfur cluster binding//mating pheromone activity//DNA binding	nucleus
c34193_g1	Down	-0.53164	-2.6533	-2.9122	2.167	-2.1288	-2.3823	-1.6406	-0.25662	0.48192	0.73499	LRR receptor-like kinase plant-like protein, putative [Medicago truncatula]	protein phosphorylation	protein kinase activity//ATP binding	--
c34260_g2	Down	-0.042227	-1.3298	-1.2865	1.0344	-1.2949	-1.2463	-0.99676	0.045291	0.29121	0.24284	exocyst complex subunit SEC6, putative [Medicago truncatula]	translational elongation//regulation of translational elongation//exocytosis	translation elongation factor activity	ribosome//exocyst//intracellular
c34326_g2	Down	-0.26723	-3.9439	-7.0227	2.6621	-3.6872	-6.7605	-2.3933	-3.0823	1.2785	4.3558	F-box/RNI/FBD-like domain protein [Medicago truncatula]	photosynthesis	protein binding	photosystem I
c34339_g1	Down	-0.26294	-2.886	-2.7117	2.8088	-2.6309	-2.4504	-2.5486	0.17804	0.074321	-0.10665	Helicase-like protein [Medicago truncatula]	--	--	--
c34371_g1	Down	-0.19032	-1.6318	-2.0342	1.5051	-1.4487	-1.8465	-1.3194	-0.40092	0.12343	0.52073	phospholipase D alpha 1 [Medicago truncatula]	--	protein binding	--
c34399_g1	Down	-0.35519	-1.1102	-1.4339	0.95867	-0.76155	-1.0809	-0.60866	-0.32261	0.14688	0.46595	disease resistance protein (TIR-NBS-LRR class), putative [Medicago truncatula]	--	zinc ion binding//protein binding	--
c34578_g1	Down	-0.15635	-1.4019	-1.5484	0.85274	-1.2534	-1.3945	-0.70156	-0.14416	0.54385	0.6852	Defensin [Medicago truncatula]>gi|358345086|ref|XP_003636614.1| Defensin [Medicago truncatula]>gi|355522999|gb|AET03453.1| Defensin MtDef4.2 [Medicago truncatula]>gi|388495522|gb|AFK35827.1| unknown [Medicago truncatula]	transport//defense response//pathogenesis	potassium channel inhibitor activity//ion channel inhibitor activity	extracellular region
c34581_g1	Down	-0.39304	0	0	6.3453	0	0	-5.9629	0	0	0	--	--	--	--
c34643_g3	Down	0.28347	-6.6123	-7.5083	7.1533	-6.9045	-7.7931	-7.4355	-0.89116	-0.54226	0.3452	hypothetical protein MTR_8g077740 [Medicago truncatula]	protein transport//DNA replication//protein secretion	P-P-bond-hydrolysis-driven protein transmembrane transporter activity//DNA binding	extrachromosomal circular DNA//integral component of membrane//chloroplast envelope
c34656_g1	Down	-0.091952	-1.3583	-1.2212	0.90692	-1.2744	-1.1313	-0.81949	0.13988	0.4473	0.30414	Zinc finger CCCH domain-containing protein [Medicago truncatula]>gi|355513120|gb|AES94743.1| zinc finger CCCH domain protein [Medicago truncatula]	DNA replication initiation	nucleic acid binding//sequence-specific DNA binding	nucleus
c34672_g3	Down	0.051721	0	0	0	0	0	0	0	0	0	--	--	--	--
c34686_g1	Down	0.33939	0	0	6.852	0	0	-7.1832	0	0	0	--	--	--	--
c34688_g1	Down	-0.47643	-2.3046	-2.1521	1.1961	-1.835	-1.678	-0.72438	0.15371	1.1055	0.94811	Zinc finger MYM-type protein [Medicago truncatula]	--	--	--
c34726_g1	Down	-0.36268	-1.8349	-1.5754	0.61607	-1.4791	-1.215	-0.25846	0.26082	1.2153	0.95068	disease resistance protein (TIR-NBS-LRR class) [Medicago truncatula]	signal transduction//translational initiation	protein binding//RNA binding//ADP binding//ATP binding	virion
c34728_g1	Down	-0.10173	-1.601	-2.0065	1.5475	-1.5071	-1.9072	-1.4495	-0.40357	0.05056	0.45023	--	--	--	--
c34784_g1	Down	0.35866	-2.4136	-2.7003	1.6553	-2.7802	-3.0626	-2.017	-0.28606	0.75357	1.036	Protein TRANSPARENT TESTA [Medicago truncatula]>gi|355522971|gb|AET03425.1| MATE efflux family protein [Medicago truncatula]	transport//drug transport//transmembrane transport//drug transmembrane transport	antiporter activity//serine-type endopeptidase inhibitor activity//drug transmembrane transporter activity	membrane//extracellular region
c34809_g2	Down	0.10318	0	0	0	0	0	0	0	0	0	--	--	--	--
c34847_g1	Down	-0.23228	0	0	0	0	0	0	0	0	0	hypothetical protein MTR_7g032910 [Medicago truncatula]>gi|355497329|gb|AES78532.1| hypothetical protein MTR_7g032910 [Medicago truncatula]	valine catabolic process//fatty acid metabolic process//isoleucine catabolic process//benzoate metabolic process//lysine catabolic process//fatty acid biosynthetic process//tryptophan metabolic process//leucine catabolic process//oxidation-reduction process	3-hydroxyacyl-CoA dehydrogenase activity//oxidoreductase activity	--
c34882_g9	Down	0.62901	-2.0089	-0.34476	1.6206	-2.6462	-0.97716	-2.254	1.6654	0.38402	-1.2855	--	--	--	--
c34900_g1	Down	-1.0125	-4.3188	-3.8523	5.3484	-3.3126	-2.8403	-4.3427	0.46941	-1.0368	-1.5096	hypothetical protein MTR_2g084215 [Medicago truncatula]	--	--	--
c34905_g1	Down	-0.30564	-1.6749	-2.0064	1.6133	-1.3762	-1.7028	-1.3119	-0.32973	0.058417	0.38433	phospholipase D alpha 1 [Medicago truncatula]	mating behavior//metabolic process	catalytic activity	integral component of membrane//extracellular region
c35002_g2	Down	0.014584	-1.1239	-1.006	1.0879	-1.146	-1.0226	-1.1071	0.12027	0.03146	-0.091957	hypothetical protein MTR_3g070700 [Medicago truncatula]	transcription, DNA-templated	cysteine-type endopeptidase inhibitor activity	--
c35080_g3	Down	0.10471	-0.96829	-0.8859	0.64347	-1.0813	-0.99349	-0.7537	0.084422	0.31942	0.23155	Cysteine-rich receptor-like protein kinase [Medicago truncatula]	protein phosphorylation	protein kinase activity//ATP binding	tetraspanin-enriched microdomain//nucleus//integral component of membrane//immunological synapse
c35084_g1	Down	0.071704	-0.97133	-0.83547	0.72031	-1.0507	-0.9093	-0.79722	0.13825	0.24678	0.10514	ARF GTPase activator [Medicago truncatula]	regulation of ARF GTPase activity	ATP binding//zinc ion binding//DNA binding//ATP-dependent DNA helicase activity//ARF GTPase activator activity	replication fork
c35097_g1	Down	-0.02797	0	-8.5524	0	0	-8.5242	0	0	0	0	--	regulation of transcription, DNA-templated	DNA binding	nucleus
c35106_g1	Down	0.17608	-1.2955	-1.2717	0.98381	-1.4796	-1.4501	-1.1641	0.026106	0.30789	0.27813	Chaperone protein dnaJ [Medicago truncatula]>gi|355521772|gb|AET02226.1| DnaJ heat shock amino-terminal domain protein [Medicago truncatula]	protein folding	heat shock protein binding//unfolded protein binding	--
c35164_g2	Down	0.17431	-1.7723	-1.4814	2.1663	-1.9553	-1.6586	-2.342	0.2933	-0.39767	-0.69501	MATE efflux family protein [Medicago truncatula]	drug transmembrane transport//transport//transmembrane transport//drug transport	transporter activity//drug transmembrane transporter activity//antiporter activity	membrane
c35166_g1	Down	0.32229	-1.5077	-1.7088	1.3034	-1.8376	-2.0336	-1.6301	-0.19938	0.19931	0.39469	--	--	--	--
c35180_g1	Down	-0.16184	-2.0922	-2.2604	1.6576	-1.9382	-2.1012	-1.5007	-0.16646	0.42965	0.59301	macronuclear actin [Medicago truncatula]	--	protein binding	--
c35318_g2	Down	-0.19566	-1.7402	-1.5513	0.23485	-1.5524	-1.3579	-0.04542	0.19149	1.4999	1.3051	Oligopeptide transporter [Medicago truncatula]>gi|355522559|gb|AET03013.1| oligopeptide transporter OPT family protein [Medicago truncatula]	transmembrane transport	--	--
c35449_g2	Down	0.54507	0	0	0.8064	0	0	-1.3628	0	0	0	--	--	--	--
c35549_g11	Down	0.13071	0	0	0	0	0	0	0	0	0	--	--	--	--
c35636_g4	Down	-0.7436	-2.5662	-2.2393	-1.0849	-1.8292	-1.4985	1.8176	0.32837	3.6464	3.3153	S-locus lectin kinase family protein [Medicago truncatula]	phosphorylation//recognition of pollen//serine family amino acid metabolic process//protein phosphorylation	protein kinase activity//ATP binding//protein serine/threonine kinase activity	--
c35661_g5	Down	-0.26503	-3.5427	-3.5292	2.3271	-3.2871	-3.2693	-2.0659	0.010613	1.2116	1.1954	--	--	--	--
c35675_g4	Down	-0.17521	-4.9523	-5.4569	4.9607	-4.7848	-5.2831	-4.7869	-0.50148	-0.012118	0.48773	--	regulation of transcription, DNA-templated	sequence-specific DNA binding transcription factor activity	transcription factor complex
c35730_g1	Down	0.078099	-0.87965	-1.2029	0.0041761	-0.96658	-1.2836	-0.089646	-0.32024	0.87053	1.1886	unknown [Medicago truncatula]	polyketide biosynthetic process//steroid biosynthetic process//streptomycin biosynthetic process//estrogen metabolic process//oxidation-reduction process//nucleotide metabolic process//extracellular polysaccharide biosynthetic process//biosynthetic process//metabolic process//androgen metabolic process//nucleotide-sugar metabolic process//cellular metabolic process//C21-steroid hormone metabolic …	catalytic activity//3-beta-hydroxy-delta5-steroid dehydrogenase activity//oxidoreductase activity//dTDP-4-dehydrorhamnose reductase activity//oxidoreductase activity, acting on the CH-OH group of donors, NAD or NADP as acceptor//coenzyme binding	viral envelope
c35743_g6	Down	0.41282	0	0	0	0	0	0	0	0	0	hypothetical protein PRUPE_ppa020282mg [Prunus persica]>gi|462398875|gb|EMJ04543.1| hypothetical protein PRUPE_ppa020282mg [Prunus persica]	RNA-dependent DNA replication//single organismal cell-cell adhesion//photosynthesis	RNA-directed DNA polymerase activity//RNA binding	photosystem II//photosystem II reaction center//membrane
c35743_g7	Down	-0.0061999	0	0	0	0	0	0	0	0	0	disease resistance protein (TIR-NBS-LRR class), putative [Medicago truncatula]	--	protein binding	--
c36016_g7	Down	-0.18959	-4.2217	-5.489	2.8006	-4.0384	-5.3006	-2.6184	-1.2627	1.4185	2.6783	F-box/FBD-like domain protein, putative [Medicago truncatula]	--	--	--
c36038_g1	Down	-0.53359	-4.1507	-4.1879	1.367	-3.6242	-3.6559	-0.84324	-0.034012	2.7776	2.8117	Dehydrosqualene desaturase [Medicago truncatula]>gi|355521778|gb|AET02232.1| flavin containing monooxygenase FMO GS-OX-like protein [Medicago truncatula]	leucine biosynthetic process//carotenoid biosynthetic process//oxidation-reduction process//pantothenate biosynthetic process//potassium ion transport//lysine catabolic process//cellular amino acid biosynthetic process//tryptophan metabolic process//fatty acid metabolic process//pentose-phosphate shunt//valine catabolic process//benzoate metabolic process//fatty acid biosynthetic process//leucine…	oxidoreductase activity, acting on paired donors, with incorporation or reduction of molecular oxygen//phosphogluconate dehydrogenase (decarboxylating) activity//3-hydroxyacyl-CoA dehydrogenase activity//flavin adenine dinucleotide binding//ketol-acid reductoisomerase activity//oxidoreductase activity//NAD binding//oxidoreductase activity, acting on the CH-OH group of donors, NAD or NADP as accep…	cytoplasm
c36189_g5	Down	0.33369	-0.79155	-0.72726	0.96231	-1.133	-1.0635	-1.2994	0.066507	-0.17504	-0.24531	Pyruvate dehydrogenase E1 component alpha subunit [Medicago truncatula]>gi|355522640|gb|AET03094.1| pyruvate dehydrogenase complex E1 alpha subunit [Medicago truncatula]	terpenoid biosynthetic process//metabolic process//valine biosynthetic process//isoleucine biosynthetic process//glycolytic process//steroid biosynthetic process//oxidation-reduction process//leucine biosynthetic process//gluconeogenesis	pyruvate dehydrogenase (acetyl-transferring) activity//1-deoxy-D-xylulose-5-phosphate synthase activity//catalytic activity//oxidoreductase activity, acting on the aldehyde or oxo group of donors, disulfide as acceptor//thiamine pyrophosphate binding	intracellular membrane-bounded organelle//pyruvate dehydrogenase complex
c36201_g1	Down	-1.0473	-2.7019	-2.0281	-0.34723	-1.6616	-0.98207	1.3867	0.67607	3.0451	2.3665	Flavonoid 3',5'-hydroxylase [Medicago truncatula]>gi|84514145|gb|ABC59081.1| cytochrome P450 monooxygenase CYP92A29 [Medicago truncatula]>gi|355521327|gb|AET01781.1| cytochrome P450 family monooxygenase [Medicago truncatula]	oxidation-reduction process//electron transport	electron carrier activity//oxidoreductase activity, acting on paired donors, with incorporation or reduction of molecular oxygen//monooxygenase activity//heme binding//iron ion binding	--
c36265_g1	Down	-0.1097	-1.1825	-1.2034	0.85628	-1.08	-1.0959	-0.74984	-0.018695	0.32249	0.33708	lectin kinase family protein [Medicago truncatula]	--	--	--
c36265_g2	Down	-0.38144	-6.3736	0	0	-6.0035	0	0	0	0	0	S-locus-specific glycoprotein S6 [Medicago truncatula]	--	--	--
c36265_g3	Down	-0.54848	0	0	6.6616	0	0	-6.12	0	0	0	S-locus-specific glycoprotein S6 [Medicago truncatula]	--	--	--
c36265_g4	Down	-0.48827	0	0	0	0	0	0	0	0	0	--	--	--	--
c36351_g3	Down	-0.35173	-1.8172	-2.0504	0.36758	-1.4734	-1.7004	-0.023785	-0.22855	1.4445	1.6705	Leucine-rich repeat family protein / protein kinase family protein [Medicago truncatula]	protein phosphorylation	protein binding//ATP binding//protein kinase activity	--
c36379_g1	Down	0.058836	-2.0344	-2.1093	0.82604	-2.1012	-2.1715	-0.88926	-0.072915	1.2065	1.2759	disease resistance protein (TIR-NBS-LRR class) [Medicago truncatula]	secondary metabolic process	ADP binding	extracellular region
c36483_g3	Down	-0.092248	-10.112	-10.021	10.724	-10.025	-9.928	-10.644	0.096988	-0.61534	-0.71981	PREDICTED: replication protein A 70 kDa DNA-binding subunit C-like [Glycine max]	--	--	--
c36491_g3	Down	0.044254	-1.1701	-1.0756	1.2155	-1.2215	-1.1215	-1.2642	0.096734	-0.050928	-0.15102	DNA repair-like proteinRadA [Medicago truncatula]	DNA replication//ATP-dependent proteolysis//regulation of GTPase activity//proteolysis	Rho guanyl-nucleotide exchange factor activity//ATP-dependent peptidase activity//ATP binding//serine-type endopeptidase activity//RNA helicase activity//RNA binding//ATPase activity//DNA helicase activity//nucleotide phosphatase activity, acting on free nucleotides	cytoplasm//replication fork
c36493_g1	Down	0.10852	-1.6012	-2.2702	2.5099	-1.7177	-2.3803	-2.622	-0.66549	-0.9144	-0.25434	PREDICTED: fibroin heavy chain-like [Cicer arietinum]	--	--	--
c36499_g2	Down	0.0040834	-0.97723	-0.88842	0.7587	-0.98897	-0.8949	-0.76733	0.090913	0.21454	0.12021	GD3A [Medicago truncatula]>gi|355522581|gb|AET03035.1| dentin sialophosphoprotein, putative [Medicago truncatula]	--	--	--
c36550_g2	Down	-0.15841	0	0	0	0	0	0	0	0	0	--	--	--	--
c36561_g4	Down	0.19947	0	-8.2847	0	0	-8.4861	0	0	0	0	hypothetical protein MTR_1g100140 [Medicago truncatula]	--	--	--
c36586_g2	Down	-0.30969	-1.1988	-1.1544	-0.91015	-0.89633	-0.84737	1.2115	0.045988	2.1042	2.0553	Phospholipid-translocating P-type ATPase flippase family protein [Medicago truncatula]>gi|355487145|gb|AES68348.1| phospholipid-transporting ATPase-like protein [Medicago truncatula]	aminophospholipid transport//phospholipid transport//protein homooligomerization//cation transport	metal ion binding//magnesium ion binding//ATPase activity, coupled to transmembrane movement of ions, phosphorylative mechanism//ATP binding//phospholipid-translocating ATPase activity//nucleotide binding	integral component of membrane//membrane
c36592_g4	Down	-0.16926	-1.6052	-2.405	0.96371	-1.4431	-2.2376	-0.80034	-0.79663	0.63775	1.4326	F-box/RNI/FBD-like domain protein [Medicago truncatula]	--	structural molecule activity	viral capsid
c36626_g2	Down	-0.14841	-1.0059	-1.3074	1.1761	-0.86443	-1.1609	-1.0327	-0.2992	-0.17642	0.11857	ATP-dependent RNA helicase DHX36-like protein [Medicago truncatula]	--	helicase activity//ATP binding//nucleic acid binding	--
c36730_g2	Down	-0.11636	0	0	6.8501	0	0	-6.7458	0	0	0	hypothetical protein MTR_4g053915 [Medicago truncatula]	protein transport//lipopolysaccharide core region biosynthetic process	transferase activity, transferring acyl groups	integral component of membrane
c36752_g2	Down	0.15546	0	0	0	0	0	0	0	0	0	--	--	--	--
c36773_g1	Down	-0.051165	-1.5181	-1.3081	1.6776	-1.4742	-1.2594	-1.6315	0.21216	-0.16498	-0.38053	PPR containing plant-like protein [Medicago truncatula]	U6 snRNA 3'-end processing//regulation of Rab GTPase activity	nuclease activity//Rab GTPase activator activity	--
c36806_g1	Down	0.054269	-0.93773	-1.1572	-0.10414	-1.0004	-1.2143	0.045022	-0.21731	1.0387	1.2531	cytochrome P450 family protein [Medicago truncatula]	G-protein coupled receptor signaling pathway//response to pheromone//sensory perception of chemical stimulus//oxidation-reduction process	iron ion binding//pheromone receptor activity//oxidoreductase activity, acting on paired donors, with incorporation or reduction of molecular oxygen//heme binding	integral component of membrane
c36838_g4	Down	0.16554	-8.0178	-9.009	0	-8.1918	-9.1744	0	-0.9841	0	0	--	--	--	--
c36863_g1	Down	-0.38101	-4.0656	-4.0713	3.2994	-3.692	-3.6937	-2.9213	-0.0070241	0.76488	0.76595	Replication factor A protein [Medicago truncatula]	--	nucleic acid binding	--
c36888_g3	Down	-0.18366	0	0	6.676	0	0	-6.5043	0	0	0	--	--	--	--
c37144_g3	Down	-0.058045	-1.795	-2.149	0.64421	-1.7444	-2.093	-0.59297	-0.35166	1.1463	1.4947	isochorismatase hydrolase family protein [Medicago truncatula]	metabolic process	catalytic activity	integral component of membrane
c37147_g2	Down	-0.19976	-3.8294	-4.0338	3.2832	-3.6368	-3.8361	-3.0877	-0.20205	0.54189	0.74022	Kinase-like protein [Medicago truncatula]>gi|355520889|gb|AET01343.1| cysteine-rich RLK (receptor-like kinase) protein [Medicago truncatula]	protein phosphorylation//serine family amino acid metabolic process//toluene catabolic process//benzoate metabolic process//phosphorylation//catechol-containing compound metabolic process//recognition of pollen//1,4-dichlorobenzene catabolic process//oxidation-reduction process//carbazole catabolic process//xylene catabolic process	catechol 1,2-dioxygenase activity//protein kinase activity//protein serine/threonine kinase activity//iron ion binding//ATP binding	--
c37159_g1	Down	-0.52987	-2.4244	-2.0833	0.35659	-1.9017	-1.5546	0.16697	0.3442	2.0631	1.7159	protein disulfide isomerase (PDI)-like protein [Medicago truncatula]	cell redox homeostasis//transcription, DNA-templated//immune response//intracellular protein transport//DNA replication, synthesis of RNA primer//antigen processing and presentation//oxidation-reduction process//signal transduction//DNA replication	protein-disulfide reductase activity//protein binding//DNA primase activity//DNA binding//antioxidant activity//zinc ion binding//oxidoreductase activity//MHC class II protein binding	replication fork//nucleolus//membrane//MHC class II protein complex
c37176_g2	Down	-0.15653	-1.7996	-1.3996	-1.1769	-1.6507	-1.2446	1.3233	0.40374	2.9708	2.5651	unknown [Medicago truncatula]>gi|657389799|gb|KEH31447.1| caffeoyl-CoA 3-O-methyltransferase [Medicago truncatula]	--	O-methyltransferase activity	--
c37182_g4	Down	0.062702	-2.706	-2.1826	1.3058	-2.7757	-2.2476	-1.3729	0.52515	1.3949	0.86686	Myb family transcription factor-like protein [Medicago truncatula]>gi|355478337|gb|AES59540.1| myb-like DNA-binding domain, shaqkyf class protein [Medicago truncatula]	--	DNA binding//chromatin binding	chromatin
c37199_g2	Down	0.30094	0	-5.7993	0	0	-6.1056	0	0	0	0	--	--	--	--
c37204_g3	Down	-0.042733	0	-6.4328	0	0	-6.3882	0	0	0	0	--	--	--	--
c37204_g5	Down	0.06948	-3.0528	-3.43	3.1855	-3.1304	-3.5007	-3.261	-0.37345	-0.13651	0.23382	F-box/LRR-repeat protein [Medicago truncatula]>gi|657369276|gb|KEH15798.1| F-box/RNI/FBD-like domain protein [Medicago truncatula]	cell redox homeostasis//electron transport	protein binding//electron carrier activity//protein disulfide oxidoreductase activity	--
c37240_g1	Down	-0.29981	-1.6295	-1.9061	3.3624	-1.3378	-1.6089	-3.065	-0.2748	-1.7371	-1.4653	--	--	--	--
c37264_g2	Down	-0.34906	-1.7607	-1.9054	1.1425	-1.4194	-1.5593	-0.79961	-0.14271	0.61346	0.75327	Tir-nbs-lrr resistance protein [Medicago truncatula]>gi|355522599|gb|AET03053.1| disease resistance protein (TIR-NBS-LRR class), putative [Medicago truncatula]	defense response//purine nucleobase metabolic process//signal transduction	ADP binding//3',5'-cyclic-nucleotide phosphodiesterase activity//protein binding	intracellular
c37344_g2	Down	-0.15957	-0.98118	-1.5573	0.25097	-0.82901	-1.4005	-0.098865	-0.57451	0.72527	1.2967	RecName: Full=11-oxo-beta-amyrin 30-oxidase; AltName: Full=Cytochrome P450 72A63 [Medicago truncatula]>gi|371940452|dbj|BAL45200.1| cytochrome P450 monooxygenase [Medicago truncatula]	oxidation-reduction process//electron transport	iron ion binding//monooxygenase activity//heme binding//oxidoreductase activity, acting on paired donors, with incorporation or reduction of molecular oxygen//electron carrier activity	--
c37349_g11	Down	0.24656	-1.0054	-0.95437	1.3399	-1.26	-1.204	-1.5893	0.05281	-0.33905	-0.3961	UDP-glucosyltransferase family protein [Medicago truncatula]	metabolic process	transferase activity, transferring hexosyl groups//protein dimerization activity	--
c37390_g2	Down	0.029668	-0.96593	-0.90212	1.3192	-1.003	-0.93381	-1.3525	0.066108	-0.35831	-0.42806	metacaspase type II [Pinus sylvestris]	proteolysis	cysteine-type endopeptidase activity	--
c37407_g2	Down	0.15521	-9.9533	-10.482	9.9548	-10.117	-10.637	-10.113	-0.52058	-0.0073943	0.50685	F-box protein interaction domain protein [Medicago truncatula]	--	protein binding	--
c37478_g3	Down	-1.4802	0	-9.9043	8.268	0	-8.4234	-6.7941	0	0	1.6231	LRR receptor-like kinase plant [Medicago truncatula]	protein phosphorylation	ATP binding//protein kinase activity	--
c37499_g1	Down	-0.57133	-1.4896	-1.3655	0.55322	-0.92521	-0.79604	0.011703	0.12636	0.93176	0.80266	gag-pol polyprotein [Glycine max]	--	zinc ion binding//RNA binding//protein binding	--
c4259_g1	Down	0.28961	0	0	0	0	0	0	0	0	0	F-box/RNI/FBD-like domain protein [Medicago truncatula]	--	protein binding	--
c48332_g1	Down	-0.43554	0	0	0	0	0	0	0	0	0	--	--	--	--
c5206_g1	Down	-0.34327	0	0	0	0	0	0	0	0	0	ATP-dependent DNA helicase PIF1 [Medicago truncatula]	--	--	--
c57429_g1	Down	0.33548	0	0	0	0	0	0	0	0	0	PREDICTED: secologanin synthase-like isoform X2 [Cicer arietinum]	--	--	--
c57978_g1	Down	0.19195	0	0	0	0	0	0	0	0	0	--	--	--	--
c608_g1	Down	-0.62803	-4.564	-3.6663	5.3077	-3.9434	-3.0375	-4.6881	0.90427	-0.75283	-1.6616	hypothetical protein MTR_3g449840 [Medicago truncatula]	--	--	--
c66398_g1	Down	0.065898	0	-9.2824	8.3444	0	-9.3531	-8.411	0	0	0.93109	Resistance protein [Medicago truncatula]>gi|355521933|gb|AET02387.1| disease resistance protein (TIR-NBS-LRR class) [Medicago truncatula]	signal transduction	protein binding//ADP binding//nucleotide phosphatase activity, acting on free nucleotides//ATP binding	--
c67128_g1	Down	0.20551	0	0	0	0	0	0	0	0	0	polyprotein-like, putative [Medicago truncatula]	--	--	--
c67409_g1	Down	-0.57632	0	0	0	0	0	0	0	0	0	RNA-binding region RNP-1 (RNA recognition motif) [Medicago truncatula]	--	nucleic acid binding	--
c68094_g1	Down	0.061472	-7.6328	0	0	-7.7017	0	0	0	0	0	disease resistance protein (TIR-NBS-LRR class) [Medicago truncatula]	regulation of transcription, DNA-templated//signal transduction	transcription factor binding//ATP binding//ADP binding//protein binding	transcription factor complex
c76957_g1	Down	-0.57187	0	0	0	0	0	0	0	0	0	disease resistance protein (TIR-NBS-LRR class) [Medicago truncatula]	signal transduction	metal ion binding//protein binding//cobalamin binding	--
c835_g1	Down	0.13984	0	0	0	0	0	0	0	0	0	PREDICTED: cytochrome c oxidase copper chaperone-like [Cicer arietinum]	copper ion transport	copper chaperone activity//copper ion binding	mitochondrial intermembrane space
c11288_g1	Up	0	0	0	0	0	0	0	0.11214	0.34381	0.22747	--	--	--	--
c14310_g1	Up	0.092394	1.5151	1.4357	-0.68778	1.4149	1.3412	0.5912	-0.076875	-0.83306	-0.76041	Subtilisin-like serine protease [Medicago truncatula]>gi|355521446|gb|AET01900.1| subtilisin-like serine protease [Medicago truncatula]	regulation of transcription from RNA polymerase II promoter//negative regulation of catalytic activity//proteolysis	serine-type endopeptidase activity//RNA polymerase II transcription cofactor activity//identical protein binding	mediator complex//extracellular region
c14839_g1	Up	0.60965	5.8467	5.2614	-5.8707	5.2321	4.6533	5.2632	-0.58046	0.024616	0.60295	plant gibberellin 2-oxidase [Medicago truncatula]	oxidation-reduction process	oxidoreductase activity//oxidoreductase activity, acting on paired donors, with incorporation or reduction of molecular oxygen, 2-oxoglutarate as one donor, and incorporation of one atom each of oxygen into both donors	--
c16248_g1	Up	0	0	0	0	0	0	0	-0.30347	-2.2061	-1.907	--	--	--	--
c17408_g1	Up	0	0	0	0	0	0	0	0.018739	0.023766	0.0014559	--	ER to Golgi vesicle-mediated transport//intracellular protein transport	--	COPII vesicle coat
c17427_g1	Up	0.53939	3.7368	3.5236	-3.5185	3.19	2.9833	2.9756	-0.21083	-0.22272	-0.0153	unknown [Lotus japonicus]	--	--	SMN complex
c17463_g1	Up	0	8.8344	8.6492	-9.0861	0	0	0	-0.18909	0.24262	0.42967	--	--	--	--
c19392_g1	Up	0	0	0	0	0	0	0	-0.69299	-0.096518	0.59244	hypothetical protein MTR_4g037165 [Medicago truncatula]	--	--	--
c19636_g1	Up	0	0	0	0	0	0	0	0.22314	-0.3239	-0.55077	PREDICTED: thioredoxin M4, chloroplastic-like [Glycine max]	cell redox homeostasis	oxidoreductase activity	--
c19919_g2	Up	0	0	0	0	0	0	0	-0.53412	-0.56204	-0.032341	--	--	--	--
c20133_g1	Up	0	0	0	0	0	0	0	-0.19935	-0.47671	-0.28112	thioredoxin M-type protein [Medicago truncatula]	--	--	--
c20496_g1	Up	-0.94279	4.7597	4.9519	-5.2024	5.6851	5.887	6.133	0.19427	0.441	0.24297	PREDICTED: uncharacterized protein LOC101503120 [Cicer arietinum]	--	zinc ion binding	--
c21116_g1	Up	0	4.4405	4.9331	-2.3948	0	0	0	0.5008	-2.0468	-2.5532	patatin-like phospholipase [Medicago truncatula]	lipid metabolic process	--	--
c21432_g1	Up	0	0	0	0	0	0	0	-0.029821	0.45567	0.48116	disease resistance protein (TIR-NBS-LRR class) [Medicago truncatula]	--	--	--
c22315_g1	Up	0	0	0	0	7.9976	8.0265	8.1262	0.026941	0.11875	0.088005	--	--	--	--
c22341_g1	Up	0.81895	4.6858	5.4776	-5.313	3.8643	4.6596	4.4909	0.79264	0.6199	-0.1774	unknown [Medicago truncatula]	--	--	--
c22388_g1	Up	0	7.5333	7.4385	1.3589	0	0	0	-0.09235	-8.8889	-8.8011	--	regulation of translational elongation//selenocysteine incorporation	GTP binding//RNA binding//translation elongation factor activity	cytoplasm//ribosome
c22553_g1	Up	0.045688	1.0858	1.2474	-1.3901	1.0323	1.1996	1.3438	0.16393	0.30213	0.13507	patatin-like phospholipase [Medicago truncatula]	lipid metabolic process	--	intrinsic component of membrane
c23549_g1	Up	0	0	0	0	0	0	0	-0.53471	-0.049732	0.48337	hypothetical protein MTR_3g070320 [Medicago truncatula]>gi|355489921|gb|AES71124.1| hypothetical protein MTR_3g070320 [Medicago truncatula]	--	--	--
c2361_g1	Up	0	0	0	0	0	0	0	0.21285	-1.6508	-1.8682	--	--	--	--
c23693_g1	Up	0	0	0	0	7.3542	7.5797	6.7179	0.22505	-0.64454	-0.87256	--	--	--	--
c24051_g1	Up	-0.41771	1.376	1.2578	-0.37536	1.7865	1.6741	0.78938	-0.11568	-1.0061	-0.89467	Tetratricopeptide repeat protein [Medicago truncatula]>gi|355521375|gb|AET01829.1| fluorescent IN BLUE LIGHT protein [Medicago truncatula]	G-protein coupled acetylcholine receptor signaling pathway//regulation of chlorophyll biosynthetic process//receptor clustering	laminin binding//protein binding	chloroplast//basal lamina
c24195_g2	Up	-0.17869	1.483	1.4516	-1.2409	1.6539	1.629	1.4171	-0.0281	-0.24596	-0.22202	dynamin-like protein 1E [Medicago truncatula]	--	GTP binding//GTPase activity	--
c24424_g1	Up	1.5785	6.0381	5.5095	-4.5362	4.4561	3.9336	2.9591	-0.52173	-1.504	-0.98622	GTP cyclohydrolase I 1 [Medicago truncatula]	--	--	--
c24853_g1	Up	0	0	0	0	0	0	0	0.2473	0.62114	0.371	--	--	--	--
c24995_g1	Up	0	0	0	0	0	0	0	-0.089753	-4.0409	-3.9539	--	--	--	--
c25503_g1	Up	0	5.5181	4.6178	-5.3716	0	0	0	-0.89774	-0.15203	0.7418	PREDICTED: uncharacterized protein LOC101502839 [Cicer arietinum]	regulation of transcription, DNA-templated//protein import into nucleus	sequence-specific DNA binding//sequence-specific DNA binding transcription factor activity	nuclear pore//integral component of membrane//transcription factor complex
c26010_g1	Up	0	0	0	0	0	0	0	0.22247	0.49348	0.26797	RNA-directed DNA polymerase (Reverse transcriptase) [Medicago truncatula]	--	--	--
c26170_g1	Up	0.14258	2.2273	1.9295	-2.1112	2.0774	1.7841	1.9643	-0.29656	-0.12174	0.17037	--	--	--	--
c26231_g2	Up	0.0099147	7.8577	4.8467	-7.0961	7.8454	4.8381	7.0741	-3.0115	-0.77403	2.2346	embryonic abundant-like protein [Medicago truncatula]	--	--	--
c26598_g2	Up	0	0	0	0	0	0	0	-0.28951	-0.22496	0.061643	phospholipid-transporting ATPase-like protein [Medicago truncatula]	--	--	--
c26823_g1	Up	0.15853	0.96112	0.97251	-1.3056	0.79508	0.81215	1.1429	0.013794	0.34043	0.32348	unknown [Medicago truncatula]>gi|657374779|gb|KEH20299.1| ubiquitin-conjugating enzyme E2 [Medicago truncatula]	cellular protein modification process//protein transport	acid-amino acid ligase activity//protein binding	--
c27511_g1	Up	-0.39976	3.6255	2.7613	-3.2697	4.0192	3.1579	3.6637	-0.86348	-0.36407	0.49569	cysteine-rich RLK (receptor-like kinase) protein [Medicago truncatula]	lipid transport	lipid transporter activity	--
c27577_g1	Up	0	0	0	0	0	0	0	-0.35247	-0.64653	-0.29781	--	--	--	--
c27600_g1	Up	0	0	0	0	5.5354	5.917	8.3267	0.38133	2.7851	2.3999	disease resistance protein (TIR-NBS-LRR class) [Medicago truncatula]	proton transport//ATP hydrolysis coupled proton transport//protein folding//intracellular protein transport//cell cycle	hydrogen ion transmembrane transporter activity//unfolded protein binding	proton-transporting V-type ATPase, V0 domain//integral component of membrane//endoplasmic reticulum//prefoldin complex
c27786_g1	Up	-0.31594	5.2418	5.3693	-5.3637	5.5478	5.6783	5.6724	0.12915	0.11474	-0.017972	--	--	--	--
c28036_g1	Up	1.832	8.2186	7.318	-7.6329	6.3764	5.4804	5.7936	-0.89997	-0.58995	0.30562	--	photosynthesis	--	--
c28240_g1	Up	1.1737	6.2845	6.5745	-6.4527	5.0998	5.3937	5.2654	0.29079	0.16077	-0.13355	Metacaspase-7 [Medicago truncatula]>gi|358344868|ref|XP_003636508.1| Metacaspase type II [Medicago truncatula]>gi|657372153|gb|KEH18085.1| ICE-like protease (caspase) p20 domain protein [Medicago truncatula]	proteolysis	cysteine-type endopeptidase activity	--
c28370_g1	Up	0.13005	0.97623	1.0034	-1.1149	0.83831	0.87148	0.98451	0.029776	0.13734	0.10342	ferritin [Medicago truncatula]	oxidation-reduction process//cellular iron ion homeostasis	ferric iron binding//metal ion binding//oxidoreductase activity	--
c28514_g1	Up	0	0	0	0	4.8407	5.1251	4.7553	0.28278	-0.095292	-0.38178	PREDICTED: uncharacterized protein LOC101502180 [Cicer arietinum]	--	--	--
c28862_g2	Up	0	0	0	0	8.7882	8.1551	7.3683	-0.63415	-1.4242	-0.79298	hypothetical protein MTR_8g023130 [Medicago truncatula]>gi|355521469|gb|AET01923.1| carboxy-terminal region remorin [Medicago truncatula]	--	--	--
c28945_g1	Up	0.14964	1.4031	1.3623	-1.4553	1.2454	1.2101	1.3025	-0.038459	0.049065	0.083646	Protein yippee-like protein [Medicago truncatula]>gi|355522573|gb|AET03027.1| yippee family zinc-binding protein, putative [Medicago truncatula]>gi|657373802|gb|KEH19413.1| yippee family zinc-binding protein, putative [Medicago truncatula]	--	--	--
c29678_g1	Up	0.095174	2.6578	2.6465	-2.2786	2.5535	2.5486	2.1797	-0.0084172	-0.38282	-0.37825	--	oxidation-reduction process	oxidoreductase activity, acting on the CH-OH group of donors, NAD or NADP as acceptor//NAD binding	--
c29738_g1	Up	0	0	0	0	0	0	0	0.18276	0.6812	0.49444	--	--	--	--
c29844_g1	Up	0	0	0	0	8.5905	8.6559	9.5881	0.063674	0.99088	0.9237	calcium-transporting ATPase [Medicago truncatula]	--	nucleotide binding//metal ion binding//calmodulin binding	--
c29844_g2	Up	-0.5274	6.5361	6.4658	-7.4942	7.0532	6.9879	8.0184	-0.067215	0.95751	1.0221	Calcium-transporting ATPase 4, plasma membrane-type [Medicago truncatula]>gi|355522191|gb|AET02645.1| membrane calcium-translocating P-type ATPase [Medicago truncatula]	ATP biosynthetic process//calcium ion transport//calcium ion transmembrane transport	ATP binding//calcium-transporting ATPase activity//metal ion binding	sarcoplasmic reticulum//integral component of membrane
c29989_g1	Up	0	0	0	0	0	0	0	-1.1745	-0.14649	1.0264	homeobox leucine zipper family protein [Medicago truncatula]	cell cycle//protein import into nucleus//cell motility//regulation of transcription, DNA-templated	DNA binding//cytoskeletal protein binding//sequence-specific DNA binding//sequence-specific DNA binding transcription factor activity	transcription factor complex//nuclear pore//cytoplasm//extrinsic component of membrane//nucleus//motile cilium//integral component of membrane
c29989_g2	Up	0	0	0	0	0	0	0	-0.8609	0.070269	0.92845	hypothetical protein PHAVU_002G067200g [Phaseolus vulgaris]>gi|15148918|gb|AAK84886.1|AF402605_1 homeodomain leucine zipper protein HDZ2 [Phaseolus vulgaris]>gi|561030820|gb|ESW29399.1| hypothetical protein PHAVU_002G067200g [Phaseolus vulgaris]	transcription, DNA-templated//intracellular protein transport	sequence-specific DNA binding	endoplasmic reticulum//integral component of membrane
c30477_g2	Up	0	6.4439	5.9976	-6.005	0	0	0	-0.44105	-0.43779	-0.001246	Glycine-rich RNA-binding protein [Medicago truncatula]>gi|355507710|gb|AES88852.1| RNA recognition motif [Medicago truncatula]	--	nucleic acid binding//nucleotide binding	--
c30525_g1	Up	-0.16633	8.6746	8.3292	-0.9264	8.8376	8.4962	1.0947	-0.3494	-7.7525	-7.4069	gag-pol polyprotein [Phaseolus vulgaris]	purine nucleobase metabolic process//viral process//RNA-dependent DNA replication//cell surface receptor signaling pathway//nitrogen compound metabolic process//signal transduction//regulation of RNA metabolic process//transcription, DNA-templated	nucleic acid binding//signal transducer activity//hydrolase activity, acting on carbon-nitrogen (but not peptide) bonds, in cyclic amidines//zinc ion binding//RNA-directed RNA polymerase activity//RNA-directed DNA polymerase activity//RNA-DNA hybrid ribonuclease activity//RNA binding	nucleus//RNA-directed RNA polymerase complex
c30660_g2	Up	0.028149	1.0679	0.95945	-0.79189	1.0326	0.9297	0.76031	-0.10606	-0.28018	-0.17835	PREDICTED: protein FAM203A-like [Cicer arietinum]	--	--	--
c30723_g1	Up	0.31462	1.6513	1.7649	-1.058	1.329	1.4479	0.73847	0.11558	-0.59979	-0.71926	Subtilisin-like serine protease [Medicago truncatula]>gi|355521446|gb|AET01900.1| subtilisin-like serine protease [Medicago truncatula]	proteolysis//negative regulation of catalytic activity	serine-type endopeptidase activity//identical protein binding	extracellular region
c30750_g1	Up	0.074433	2.587	2.9941	-2.7031	2.5048	2.9162	2.6235	0.40781	0.11074	-0.30082	hypothetical protein MTR_8g038590 [Medicago truncatula]>gi|92885112|gb|ABE87632.1| Disease resistance protein [Medicago truncatula]>gi|355521835|gb|AET02289.1| NBS-LRR type disease resistance protein [Medicago truncatula]	defense response	ADP binding	--
c30794_g1	Up	-2.9133	4.834	4.9664	-4.3304	7.7403	7.8819	7.2366	0.1349	-0.50988	-0.6484	unknown [Medicago truncatula]	--	--	--
c30863_g1	Up	0	0	0	0	0	0	0	-0.041049	0.49362	0.5302	hypothetical protein MTR_6g088740 [Medicago truncatula]	DNA methylation	methyltransferase activity//DNA binding	--
c30876_g1	Up	0	7.7528	7.53	-7.2348	0	0	0	-0.21912	-0.52158	-0.30591	MIRO-like protein [Medicago truncatula]	small GTPase mediated signal transduction//centromere-specific nucleosome assembly	GTP binding	intracellular//chromosome, centromeric region
c30984_g1	Up	-0.47084	3.7487	4.1186	-3.6693	4.209	4.5863	4.1371	0.37279	-0.077817	-0.45376	--	--	--	--
c31072_g1	Up	0	0	0	0	0	0	0	-0.16614	-0.71573	-0.55343	PREDICTED: uncharacterized protein LOC102666745 [Glycine max]	--	--	--
c31224_g1	Up	0	0	0	0	0	0	0	-0.19889	-1.0205	-0.82516	hypothetical protein MtrDRAFT_AC160012g9v2 [Medicago truncatula]	--	--	--
c31612_g1	Up	0	1.5306	1.1384	0.41565	0	0	0	-0.39127	-1.9509	-1.5639	Pmr5/Cas1p GDSL/SGNH-like acyl-esterase family protein [Medicago truncatula]	--	hydrolase activity, acting on acid anhydrides	--
c31689_g1	Up	0	0	0	0	0	0	0	0.17239	-0.22743	-0.40345	hypothetical protein MTR_4g022640 [Medicago truncatula]	--	--	--
c31802_g1	Up	0.14251	1.9406	1.9954	-1.6243	1.791	1.8501	1.4762	0.056348	-0.32218	-0.38236	hypothetical protein MTR_8g469260 [Medicago truncatula]	--	--	--
c31803_g1	Up	0	0	0	0	4.9952	4.5955	4.7531	-0.4037	-0.24948	0.14994	--	--	--	--
c32162_g1	Up	-1.5911	4.1143	4.2442	-3.3328	5.6955	5.8338	4.9153	0.1315	-0.78703	-0.92321	--	--	--	--
c32379_g1	Up	-0.044595	0.92964	0.87715	-1.076	0.9666	0.91984	1.1164	-0.050144	0.14201	0.18831	LSM12-like protein [Medicago truncatula]>gi|355522687|gb|AET03141.1| anticodon-binding domain protein [Medicago truncatula]>gi|388519341|gb|AFK47732.1| unknown [Medicago truncatula]	--	--	--
c32656_g1	Up	-0.13678	3.5136	3.49	-4.4042	3.6417	3.6231	4.5348	-0.0223	0.88816	0.90777	NADPH:quinone oxidoreductase [Medicago truncatula]>gi|217075486|gb|ACJ86103.1| unknown [Medicago truncatula]>gi|355521865|gb|AET02319.1| NADPH:quinone oxidoreductase-like protein [Medicago truncatula]>gi|388504824|gb|AFK40478.1| unknown [Medicago truncatula]	--	oxidoreductase activity	--
c32826_g1	Up	0	0	0	0	0	0	0	-0.16749	0.36283	0.52679	--	--	--	--
c32851_g4	Up	0.054446	0.92534	0.82166	-0.85775	0.86306	0.76453	0.79954	-0.10162	-0.07224	0.025649	hypothetical protein MTR_139s0040 [Medicago truncatula]>gi|657372878|gb|KEH18648.1| embryo defective 1703 protein, putative [Medicago truncatula]	--	--	--
c32935_g2	Up	0.21892	3.9015	3.7757	-1.1623	3.6752	3.5578	0.94076	-0.12207	-2.7409	-2.6212	Transcription factor BPE [Medicago truncatula]	--	--	--
c32943_g1	Up	0.087947	2.5329	2.4615	-2.5162	2.4362	2.3705	2.4262	-0.068365	-0.01981	0.045094	S-adenosylmethionine decarboxylase proenzyme [Medicago truncatula]	arginine metabolic process//spermidine biosynthetic process//spermine biosynthetic process//nodule morphogenesis//proline metabolic process//electron transport chain	adenosylmethionine decarboxylase activity//metal ion binding	mitochondrial respiratory chain complex I//mitochondrion
c33012_g1	Up	-0.13128	0.95223	0.92426	-0.39655	1.076	1.0534	0.51973	-0.025946	-0.56369	-0.54114	Mechanosensitive ion channel domain-containing protein / MS ion channel domain-containing protein [Medicago truncatula]>gi|657373051|gb|KEH18821.1| mechanosensitive ion channel protein MscS [Medicago truncatula]	transmembrane transport	zinc ion binding	membrane
c33050_g1	Up	0.40363	1.4714	1.3992	-0.97082	1.0604	0.99324	0.564	-0.070468	-0.50562	-0.43921	CAAX amino terminal protease family protein [Medicago truncatula]>gi|657374133|gb|KEH19738.1| CAAX amino terminal protease family protein [Medicago truncatula]	--	--	--
c33132_g1	Up	0	0	0	0	0	0	0	0.28833	0.26	-0.030894	PREDICTED: putative ribonuclease H protein At1g65750 [Prunus mume]	metabolic process//RNA-dependent DNA replication	RNA-directed DNA polymerase activity//ATP binding//kinase activity//RNA binding	--
c33158_g9	Up	-0.061083	1.6492	1.7183	-1.7417	1.7001	1.775	1.7983	0.071846	0.089492	0.015042	Major pollen allergen Bet v 1-L [Medicago truncatula]>gi|657341134|sp|G7J032.1|PHBP_MEDTR RecName: Full=Phytohormone-binding protein; AltName: Full=Major pollen allergen Bet v 1-like protein; AltName: Full=Pathogenesis-related PR10-like protein [Medicago truncatula]>gi|355489225|gb|AES70428.1| pathogenesis-related protein bet V I family protein [Medicago truncatula]>gi|388505016|gb|AFK40574.1| un…	response to biotic stimulus//defense response	zinc ion binding	--
c33203_g1	Up	0.49521	3.1428	2.7131	-3.0841	2.6407	2.2136	2.5864	-0.42938	-0.063645	0.36159	PREDICTED: MADS-box protein SOC1-like isoform X1 [Nicotiana tomentosiformis]	--	protein dimerization activity//DNA binding	--
c33250_g1	Up	0.022736	1.272	1.0256	-1.226	1.2418	1.0008	1.1993	-0.24427	-0.05053	0.19034	RAP domain protein [Medicago truncatula]	--	--	--
c33263_g1	Up	-0.025437	0.65724	0.68765	-0.60682	0.67516	0.71132	0.6283	0.032848	-0.055341	-0.092089	unknown [Medicago truncatula]>gi|388490588|gb|AFK33360.1| unknown [Medicago truncatula]>gi|657374229|gb|KEH19832.1| porin/voltage-dependent anion-selective channel protein [Medicago truncatula]	regulation of anion transport//transmembrane transport//anion transport	voltage-gated anion channel activity	mitochondrial outer membrane
c33337_g3	Up	0.35848	3.3074	2.8519	-3.8736	2.9434	2.4935	3.5115	-0.45334	0.56392	1.0143	choline/ethanolamine kinase [Medicago truncatula]	--	phosphotransferase activity, alcohol group as acceptor	--
c33620_g1	Up	-0.22919	1.7954	1.7111	-1.7908	2.0178	1.9387	2.0219	-0.082009	-0.0059157	0.07212	aldo/keto reductase family oxidoreductase [Medicago truncatula]	photosynthesis	--	photosystem II reaction center//photosystem II//membrane
c33621_g2	Up	-0.057269	1.3918	0.99185	-1.0822	1.4417	1.0468	1.1349	-0.39847	-0.31468	0.080144	RAP domain protein [Medicago truncatula]	--	--	--
c33658_g1	Up	-0.49549	3.0091	3.0165	-2.6231	3.4976	3.5105	3.1158	0.010145	-0.39072	-0.40478	Hexokinase [Medicago truncatula]>gi|355521070|gb|AET01524.1| hexokinase [Medicago truncatula]	carbohydrate metabolic process//sucrose metabolic process//phosphorylation//galactose metabolic process//starch metabolic process//streptomycin biosynthetic process//gluconeogenesis//mannose metabolic process//fructose metabolic process//amino sugar metabolic process//glycolytic process	ATP binding//hexokinase activity//phosphotransferase activity, alcohol group as acceptor//transcription factor binding	transcription factor complex//nucleus
c33701_g1	Up	-0.27777	0.96601	0.96468	-1.7148	1.2357	1.2394	1.9871	0.00060381	0.74378	0.74016	DUF247 domain protein [Medicago truncatula]	--	--	--
c33825_g1	Up	0	0	0	0	0	0	0	-0.32181	-0.1518	0.16652	PREDICTED: LOW QUALITY PROTEIN: translation factor GUF1 homolog, mitochondrial-like [Brassica rapa]	--	GTPase activity//GTP binding	--
c33859_g1	Up	0.47475	1.2982	1.239	-0.67911	0.81567	0.76119	0.20238	-0.057726	-0.62325	-0.56942	biogenesis protein [Medicago truncatula]	cytochrome complex assembly//oxidation-reduction process//chitin catabolic process//cell wall macromolecule catabolic process	chitinase activity	membrane
c33897_g6	Up	0.4101	1.4414	1.2833	-1.3169	1.0237	0.87085	0.90259	-0.15594	-0.12901	0.023137	--	--	--	--
c33900_g1	Up	0.34705	4.3621	4.4037	-4.6039	4.0073	4.0543	4.2541	0.043723	0.23869	0.1914	unnamed protein product [Coffea canephora]	protein folding//intracellular protein transport//protein targeting	--	mitochondrial outer membrane translocase complex
c33903_g3	Up	0	0	0	0	0	0	0	-0.10789	-0.085812	0.01949	--	--	--	--
c33903_g4	Up	0	0	0	0	7.9975	8.2288	8.1878	0.22976	0.18075	-0.051939	50S ribosomal protein L25 [Medicago truncatula]>gi|355523601|gb|AET04055.1| 50S ribosomal protein L25, putative [Medicago truncatula]	translation	--	ribosome
c33984_g1	Up	0.088114	0.78109	0.87494	-0.64108	0.68484	0.78432	0.54965	0.096248	-0.14392	-0.24394	UDP-glucosyltransferase family protein [Medicago truncatula]	metabolic process	transferase activity, transferring hexosyl groups	--
c34006_g1	Up	-0.02006	1.3889	1.35	-1.2439	1.4019	1.368	1.2582	-0.036717	-0.15156	-0.11793	transmembrane protein, putative [Medicago truncatula]	--	--	--
c34069_g2	Up	0.23554	1.9972	1.9724	-1.6392	1.7545	1.7352	1.401	-0.022563	-0.36261	-0.34416	30S ribosomal protein S20 [Medicago truncatula]>gi|355522576|gb|AET03030.1| 30S ribosomal protein S20 [Medicago truncatula]	ribosome biogenesis//translation//cell adhesion	RNA binding//structural constituent of ribosome	intracellular//ribosome//integral component of membrane
c34211_g2	Up	0	0	0	0	0	0	0	-1.2685	-0.88537	0.38032	--	--	--	--
c34266_g1	Up	0.33114	1.3536	1.2918	-1.4185	1.0145	0.95811	1.0831	-0.059678	0.060376	0.11668	hypothetical protein MTR_8g099770 [Medicago truncatula]>gi|355524576|gb|AET05030.1| cyclin-dependent kinase C [Medicago truncatula]	serine family amino acid metabolic process//protein phosphorylation//phosphorylation	ATP binding//protein serine/threonine kinase activity//protein kinase activity	--
c34271_g1	Up	0	0	0	0	5.9013	5.344	5.3667	-0.5598	-0.54327	0.014169	--	--	--	--
c34323_g2	Up	0	0	0	0	0	0	0	-0.26201	0.71225	0.97136	--	--	--	--
c34340_g1	Up	-0.17154	1.6736	1.5217	-1.6415	1.8354	1.6895	1.808	-0.14999	-0.035599	0.11098	PREDICTED: CTP synthase-like isoform X1 [Cicer arietinum]>gi|502087638|ref|XP_004488596.1| PREDICTED: CTP synthase-like isoform X2 [Cicer arietinum]	--	--	--
c34563_g1	Up	-0.69144	3.8024	3.7908	-3.8317	4.4861	4.4835	4.5196	-0.0073546	0.028164	0.032212	hypothetical protein POPTR_0014s09690g [Populus trichocarpa]>gi|550323852|gb|EEE99194.2| hypothetical protein POPTR_0014s09690g [Populus trichocarpa]	--	transferase activity, transferring phosphorus-containing groups	--
c34674_g1	Up	0	0	0	0	0	0	0	0.18922	0.51653	0.32429	hypothetical protein VITISV_035665 [Vitis vinifera]	DNA integration	--	integral component of membrane
c34674_g2	Up	0	0	0	0	0	0	0	0.16715	-0.58074	-0.75095	polyprotein-like, putative [Medicago truncatula]	RNA-dependent DNA replication	RNA-directed DNA polymerase activity//RNA binding	--
c34712_g1	Up	0	4.0841	3.681	-4.1497	0	0	0	-0.39978	0.063851	0.46027	non-specific phospholipase C4 [Medicago truncatula]	--	hydrolase activity, acting on ester bonds	--
c34717_g1	Up	0.15343	1.7549	1.7987	-1.9004	1.5929	1.6427	1.7416	0.046036	0.14132	0.092273	3-hydroxybutyryl-CoA dehydrogenase-like protein [Medicago truncatula]>gi|355522569|gb|AET03023.1| 3-hydroxyacyl-CoA dehyrogenase [Medicago truncatula]>gi|657373799|gb|KEH19410.1| 3-hydroxyacyl-CoA dehyrogenase [Medicago truncatula]	valine catabolic process//pentose-phosphate shunt//regulation of transcription, DNA-templated//benzoate metabolic process//potassium ion transport//oxidation-reduction process//fatty acid metabolic process//isoleucine catabolic process//lysine catabolic process//fatty acid biosynthetic process//tryptophan metabolic process//leucine catabolic process//D-gluconate metabolic process//glycerol-3-phos…	sequence-specific DNA binding transcription factor activity//oxidoreductase activity//oxidoreductase activity, acting on the CH-OH group of donors, NAD or NADP as acceptor//NAD binding//3-hydroxyacyl-CoA dehydrogenase activity//cofactor binding//phosphogluconate dehydrogenase (decarboxylating) activity//NAD+ binding	transcription factor complex//intracellular//cytoplasm
c34774_g6	Up	-0.47555	1.388	1.2954	-2.1784	1.8556	1.769	2.6486	-0.090541	0.78709	0.87464	Calcineurin B-like protein [Medicago truncatula]>gi|657372880|gb|KEH18650.1| calcineurin B-like protein 4-1 [Medicago truncatula]	signal transduction	calcium ion binding//protein dimerization activity	proteinaceous extracellular matrix
c34779_g4	Up	0	0	0	0	0	0	0	0.024457	-0.12903	-0.15725	--	--	--	--
c34783_g2	Up	-0.26767	2.2173	2.5136	-4.2023	2.4786	2.7788	4.4612	0.29712	1.9795	1.6793	hypothetical protein MTR_3g009040 [Medicago truncatula]	unidirectional conjugation//mitochondrion organization	--	integral component of mitochondrial inner membrane
c34849_g4	Up	0	0	0	0	5.9056	6.0322	6.3213	0.12593	0.40872	0.27894	TMV resistance protein N [Medicago truncatula]>gi|355523160|gb|AET03614.1| disease resistance protein (TIR-NBS-LRR class) [Medicago truncatula]	response to stimulus	--	--
c34907_g1	Up	0	0	0	0	0	0	0	-0.90592	-1.0492	-0.14694	carboxyl-terminal peptidase [Medicago truncatula]	--	--	--
c34957_g5	Up	0.23501	3.8795	3.6228	-3.8214	3.6368	3.3854	3.5817	-0.25365	-0.061241	0.18881	hypothetical protein MTR_7g108440 [Medicago truncatula]	--	nucleic acid binding	--
c35023_g1	Up	-0.16298	4.6232	4.5694	-4.2891	4.7793	4.7319	4.4479	-0.051119	-0.33959	-0.29199	--	--	--	--
c35228_g1	Up	0	0	0	0	0	0	0	-0.77447	0.4332	1.204	F-box plant-like protein [Medicago truncatula]	--	--	--
c35242_g1	Up	0.82658	7.8272	2.3728	-7.953	6.9944	1.5454	7.1229	-5.4527	0.11876	5.5676	ankyrin repeat protein, putative [Medicago truncatula]	--	protein binding	--
c35245_g2	Up	1.3894	4.2898	3.7583	-4.1886	2.8943	2.3672	2.7941	-0.53071	-0.10807	0.4195	--	--	--	--
c35248_g1	Up	0.25891	2.9096	3.2115	-2.3181	2.6427	2.95	2.0535	0.30378	-0.59767	-0.90424	--	--	RNA binding	--
c35260_g1	Up	0.22433	1.0693	1.0175	-0.54335	0.83652	0.78974	0.31598	-0.049521	-0.53063	-0.48491	inter-alpha-trypsin inhibitor heavy chain-like protein [Medicago truncatula]	--	--	--
c35340_g1	Up	1.4792	6.3109	6.5241	-5.023	4.8217	5.0423	3.537	0.21638	-1.2915	-1.5118	--	pathogenesis	structural molecule activity	cell wall//integral component of membrane//viral nucleocapsid
c35345_g2	Up	0.19998	2.1313	2.2017	-2.28	1.9244	1.9998	2.0755	0.072076	0.14319	0.067844	--	--	--	--
c35352_g2	Up	0.13287	1.3309	1.2385	-1.2505	1.1898	1.1026	1.1151	-0.090469	-0.083817	0.0030616	inositol polyphosphate 5-phosphatase I [Medicago truncatula]	--	--	--
c35355_g1	Up	0	0	0	0	0	0	0	-0.25608	1.3613	1.6146	--	--	--	--
c35397_g1	Up	-0.040914	1.5278	1.4746	-1.2613	1.5603	1.5135	1.2995	-0.050091	-0.26995	-0.22394	Auxin-induced protein PCNT115 [Medicago truncatula]>gi|355501447|gb|AES82650.1| aldo/keto reductase family oxidoreductase [Medicago truncatula]	cell division//small GTPase mediated signal transduction//cell cycle//chromosome segregation	zinc ion binding//GTPase activity//nucleic acid binding//GTP binding//ATP binding//DNA binding//nucleotide binding	integral component of membrane//intracellular
c35410_g1	Up	-0.23178	3.2574	3.9497	-3.0458	3.4829	4.1796	3.2793	0.69365	-0.21459	-0.91082	UDP-glucosyltransferase family protein [Medicago truncatula]	carbohydrate metabolic process//lipid glycosylation//metabolic process	transferase activity, transferring hexosyl groups//carbohydrate binding	--
c35439_g1	Up	-1.3141	3.9698	3.9049	-4.1822	5.2763	5.2169	5.4935	-0.061367	0.20946	0.26714	transmembrane amino acid transporter family protein [Medicago truncatula]	--	--	--
c35449_g3	Up	0	10.867	6.9389	-9.7028	0	0	0	-3.9263	-1.1668	2.7554	PREDICTED: uncharacterized protein LOC101503423 [Cicer arietinum]	electron transport	electron carrier activity//iron ion binding//heme binding	--
c35450_g2	Up	0.58258	3.3334	3.0665	-3.3195	2.7419	2.4797	2.7333	-0.26482	-0.016752	0.24413	--	--	--	--
c35468_g3	Up	0	0	0	0	0	0	0	0.17591	0.070049	-0.11003	--	--	--	--
c35578_g5	Up	-0.8047	4.0783	1.9281	-2.666	4.8783	2.7327	3.4726	-2.1493	-1.4153	0.72924	hypothetical protein MTR_5g045440 [Medicago truncatula]	--	--	--
c35582_g10	Up	-0.039613	1.3518	1.3906	-1.5452	1.3838	1.4282	1.5812	0.041467	0.18842	0.14315	cellulose synthase-like protein [Medicago truncatula]	sucrose metabolic process//UDP-glucose metabolic process//cellulose biosynthetic process//starch metabolic process	cellulose synthase (UDP-forming) activity	membrane
c35605_g1	Up	-3.7788	3.8961	3.9475	-3.8868	7.6679	7.7278	7.6681	0.055805	-0.0096934	-0.068682	PREDICTED: uncharacterized acetyltransferase At3g50280-like [Cicer arietinum]	--	transferase activity, transferring acyl groups other than amino-acyl groups	--
c35622_g7	Up	0	0	0	0	0	0	0	0.081373	0.00090872	-0.081649	unnamed protein product [Coffea canephora]	electron transport//oxidation-reduction process	plastoquinol--plastocyanin reductase activity//2 iron, 2 sulfur cluster binding	thylakoid membrane//cytochrome b6f complex
c35642_g4	Up	1.0388	2.9039	3.1888	-3.5518	1.8534	2.1414	2.5063	0.28638	0.64483	0.35542	--	transmembrane transport	--	--
c35672_g1	Up	0.060517	1.3327	1.2818	-1.1201	1.2639	1.219	1.0572	-0.048158	-0.21527	-0.17089	hypothetical protein MTR_8g042400 [Medicago truncatula]	--	--	--
c35690_g1	Up	0	0	0	0	0	0	0	0.030212	-0.10904	-0.14442	--	--	CDP-glycerol glycerophosphotransferase activity	membrane
c35721_g4	Up	1.1239	5.7442	5.623	-5.3924	4.6187	4.4976	4.2636	-0.12309	-0.36507	-0.24551	--	--	--	--
c35732_g2	Up	0.14856	0.95628	0.91303	-0.98592	0.80025	0.7622	0.83276	-0.041493	0.024475	0.062273	BHLH transcription factor [Medicago truncatula]>gi|355522733|gb|AET03187.1| transcription factor [Medicago truncatula]	--	protein dimerization activity	--
c35755_g1	Up	0.27832	1.6483	1.8162	-1.6829	1.3629	1.5359	1.4009	0.1702	0.029065	-0.1448	--	--	--	--
c35784_g1	Up	0.46007	1.3905	1.3754	-1.4033	0.92253	0.91267	0.93882	-0.013179	0.0074131	0.016698	carotenoid cleavage dioxygenase 1 [Medicago truncatula]>gi|657373358|gb|KEH19093.1| carotenoid cleavage dioxygenase [Medicago truncatula]	--	--	--
c35811_g2	Up	0.13844	1.3401	1.1236	-1.7923	1.1939	0.98189	1.6486	-0.21483	0.44742	0.65877	Protein kinase [Medicago truncatula]>gi|657373457|gb|AET02513.2| cysteine-rich receptor-like kinase [Medicago truncatula]	serine family amino acid metabolic process//signal transduction//phosphorylation//synaptic transmission//ion transport//protein phosphorylation	extracellular-glutamate-gated ion channel activity//protein dimerization activity//protein kinase activity//protein serine/threonine kinase activity//ATP binding//ionotropic glutamate receptor activity	membrane
c35839_g1	Up	0.31851	1.5455	1.5244	-1.672	1.2184	1.2025	1.3488	-0.018964	0.12177	0.13737	cellulose synthase-like protein [Medicago truncatula]	starch metabolic process//UDP-glucose metabolic process//sucrose metabolic process//cellulose biosynthetic process//intracellular protein transport	metal ion binding//Rab GTPase binding//protein binding//cellulose synthase (UDP-forming) activity	membrane
c35931_g1	Up	0	0	0	0	0	0	0	0.093654	-0.73318	-0.83069	--	--	--	--
c35959_g1	Up	-0.12552	1.9302	1.733	-1.8592	2.0482	1.8565	1.9803	-0.19547	-0.07559	0.11651	hypothetical protein MTR_8g038440 [Medicago truncatula]>gi|92885098|gb|ABE87618.1| Thioredoxin fold [Medicago truncatula]>gi|355521822|gb|AET02276.1| glutaredoxin (GRX) family protein [Medicago truncatula]	cell redox homeostasis//electron transport	protein disulfide oxidoreductase activity//electron carrier activity	--
c35970_g1	Up	-0.51385	2.5439	2.043	-2.4199	3.0495	2.5542	2.9287	-0.49868	-0.13019	0.36468	Serine/threonine protein kinase [Medicago truncatula]>gi|355522295|gb|AET02749.1| Serine/Threonine kinase family protein [Medicago truncatula]	serine family amino acid metabolic process//protein phosphorylation//phosphorylation	ATP binding//protein serine/threonine kinase activity//protein kinase activity	--
c35972_g6	Up	0.047693	2.7893	2.6035	-2.1904	2.7345	2.5529	2.14	-0.1838	-0.60391	-0.42419	Mitochondrial inner membrane protease subunit [Medicago truncatula]>gi|388502086|gb|AFK39109.1| unknown [Medicago truncatula]>gi|657373411|gb|KEH19122.1| inner membrane protease subunit-like protein [Medicago truncatula]	--	--	--
c35973_g2	Up	0.2001	7.301	7.3635	-7.2992	7.0972	7.1651	7.0945	0.06416	-0.0097489	-0.077701	--	--	DNA binding	--
c36054_g2	Up	0	0	0	0	9.8597	9.1827	9.4204	-0.67846	-0.44946	0.22497	--	--	--	--
c36115_g1	Up	-0.074222	1.6588	1.3172	-1.2548	1.7258	1.3893	1.3275	-0.33963	-0.40721	-0.071311	PREDICTED: secologanin synthase-like isoform X1 [Cicer arietinum]	oxidation-reduction process//sodium ion transport//transport	heme binding//ATP binding//voltage-gated sodium channel activity//ATPase activity, coupled to transmembrane movement of substances//oxidoreductase activity, acting on paired donors, with incorporation or reduction of molecular oxygen//iron ion binding	integral component of membrane//voltage-gated sodium channel complex
c36145_g2	Up	3.1645	5.6184	6.109	-5.9924	2.452	2.9445	2.82	0.48875	0.36141	-0.13168	--	--	--	--
c36145_g4	Up	1.3543	3.867	4.0542	-4.0821	2.5107	2.7003	2.7216	0.18571	0.20363	0.013659	--	--	--	--
c36202_g1	Up	1.411	6.9146	5.4181	-6.0016	5.4982	4.0105	4.59	-1.4917	-0.9149	0.57263	hypothetical protein MTR_1g023890 [Medicago truncatula]	ATP hydrolysis coupled proton transport//proton transport//nitrogen compound metabolic process//autophagy//intraciliary transport	hydrogen ion transmembrane transporter activity//zinc ion binding//hydrolase activity, acting on carbon-nitrogen (but not peptide) bonds, in cyclic amidines	integral component of membrane//proton-transporting V-type ATPase, V0 domain
c36225_g5	Up	0	0	0	0	4.9543	4.1972	4.4136	-0.76235	-0.546	0.21339	IMP dehydrogenase/GMP reductase, putative [Medicago truncatula]	--	--	--
c36232_g3	Up	1.0113	2.7779	2.8549	-1.7982	1.7594	1.8415	0.78356	0.079032	-0.98617	-1.0708	--	--	--	--
c36252_g1	Up	-0.14888	1.233	1.0993	-0.72881	1.3748	1.2456	0.87794	-0.13236	-0.50762	-0.37939	Gibberellin receptor GID1 [Medicago truncatula]>gi|355521671|gb|AET02125.1| alpha/beta hydrolase fold protein [Medicago truncatula]	metabolic process	hydrolase activity	--
c36269_g4	Up	0.26312	0.97572	1.0674	-0.37762	0.70482	0.8025	0.11289	0.094062	-0.60153	-0.69975	hypothetical protein MTR_8g464010 [Medicago truncatula]	transport	transporter activity	membrane
c36272_g7	Up	0	0	0	0	0	0	0	0.074433	0.059215	-0.017811	--	cellular component movement	structural molecule activity	--
c36276_g1	Up	-0.068112	11.011	8.4672	-10.115	11.072	8.5326	10.18	-2.5395	-0.89809	1.6376	--	--	--	--
c36326_g3	Up	-0.225	3.8516	3.7751	-3.9016	4.0697	3.9981	4.1235	-0.074765	0.046513	0.11721	Ulp1 protease family C-terminal catalytic domain containing protein [Medicago truncatula]	proteolysis	cysteine-type peptidase activity	--
c36341_g9	Up	0.46136	4.7751	5.0626	-4.9985	4.3087	4.5994	4.5316	0.28824	0.21408	-0.077505	--	--	--	--
c36342_g1	Up	0.67371	4.6654	4.701	-4.9668	3.9846	4.0249	4.2882	0.037386	0.29594	0.25499	--	nuclear-transcribed mRNA catabolic process, nonsense-mediated decay//transport	ATP binding//helicase activity//zinc ion binding//DNA binding	outer membrane-bounded periplasmic space//cytoplasm
c36342_g5	Up	0	0	0	0	0	0	0	-0.32175	-0.35706	-0.039589	--	--	--	--
c36342_g7	Up	0.25928	1.3106	1.1684	-1.3395	1.0444	0.90663	1.0759	-0.14073	0.023328	0.16024	--	--	--	--
c36368_g2	Up	-0.071487	3.0509	2.773	-3.0344	3.1158	2.8437	3.1016	-0.27585	-0.022264	0.2499	--	evasion or tolerance by virus of host immune response	--	virion
c36394_g1	Up	0.57303	2.2216	2.5072	-2.1301	1.6399	1.9309	1.5533	0.28771	-0.095071	-0.38644	hypothetical protein PHAVU_009G064300g [Phaseolus vulgaris]>gi|561009761|gb|ESW08668.1| hypothetical protein PHAVU_009G064300g [Phaseolus vulgaris]	--	--	--
c36395_g5	Up	0	0	0	0	0	0	0	-0.036982	-0.2369	-0.20437	--	--	heparin binding	--
c36396_g1	Up	0.024763	5.3912	5.4266	-5.3405	5.3589	5.3978	5.313	0.037456	-0.055275	-0.096448	PREDICTED: uncharacterized protein LOC101498071 [Cicer arietinum]	--	protein dimerization activity	--
c36420_g2	Up	0	7.0928	7.0875	-6.7798	0	0	0	-0.0035313	-0.31157	-0.31245	--	--	--	--
c36487_g4	Up	0.31631	10.305	10.348	-10.301	9.9753	10.021	9.9783	0.044811	-0.0041631	-0.052034	PREDICTED: uncharacterized protein LOC103343257 [Prunus mume]	proton transport//DNA integration//ATP hydrolysis coupled proton transport	hydrolase activity//hydrogen ion transmembrane transporter activity	proton-transporting V-type ATPase, V0 domain
c36507_g5	Up	0.11127	0.83433	0.7993	-0.45474	0.71607	0.68628	0.33986	-0.032891	-0.38517	-0.35598	ribose-phosphate pyrophosphokinase [Medicago truncatula]	nucleotide biosynthetic process//nucleoside metabolic process//purine nucleobase metabolic process//pentose-phosphate shunt	ribose phosphate diphosphokinase activity//magnesium ion binding	--
c36511_g2	Up	-0.81764	7.2233	7.2771	-7.3471	8.0288	8.0926	8.1572	0.05694	0.12418	0.064184	hypothetical protein VITISV_002640 [Vitis vinifera]	translation//DNA integration//ribosome biogenesis//thiamine metabolic process//thiamine diphosphate biosynthetic process	structural constituent of ribosome//ATP binding//thiamine diphosphokinase activity	ribosome//intracellular
c36515_g2	Up	3.2419	6.9784	6.8699	-6.6934	3.7337	3.6291	3.4436	-0.10937	-0.29765	-0.19143	D-aminoacyl-tRNA deacylase [Medicago truncatula]	--	--	--
c36552_g3	Up	1.2096	10.24	10.207	-10.351	9.0144	8.9885	9.1329	-0.029861	0.11125	0.13781	TNP2 [Medicago truncatula]	tRNA aminoacylation for protein translation	nucleotide binding//ATP binding//aminoacyl-tRNA ligase activity//calcium ion binding	--
c36582_g1	Up	-0.6994	2.0181	1.8509	-2.6381	2.7142	2.5484	3.333	-0.16713	0.6102	0.77315	GNAT family acetyltransferase [Medicago truncatula]	regulation of transcription from RNA polymerase II promoter//regulation of transcription, DNA-templated	RNA polymerase II transcription cofactor activity	nucleus//mediator complex
c36592_g5	Up	0	0	0	0	0	0	0	0.41389	0.011462	-0.40564	PREDICTED: uncharacterized protein LOC100791656 [Glycine max]	DNA catabolic process//RNA-dependent DNA replication//DNA restriction-modification system//DNA integration	RNA-directed DNA polymerase activity//Type II site-specific deoxyribonuclease activity//DNA binding//RNA binding	Type II site-specific deoxyribonuclease complex
c36632_g1	Up	0.12584	2.5006	2.2242	-2.2417	2.3679	2.0954	2.1114	-0.27569	-0.26519	0.0059647	rhodanese-related sulfurtransferase [Medicago truncatula]	--	--	--
c36645_g3	Up	0	0	0	0	0	0	0	0.049762	-0.33324	-0.38603	PREDICTED: 1,4-Dihydroxy-2-naphthoyl-CoA synthase, peroxisomal-like [Cicer arietinum]	--	--	--
c36717_g2	Up	0.099265	2.9075	3.367	-1.936	2.7979	3.2654	1.832	0.46284	-0.97174	-1.4387	--	--	--	--
c36736_g2	Up	0.42778	1.7611	2.072	-1.5713	1.3275	1.6434	1.1404	0.31269	-0.19406	-0.50986	--	--	--	--
c36741_g1	Up	1.6136	7.1456	5.4866	-6.4511	5.5221	3.8697	4.8295	-1.6556	-0.69614	0.95589	pentatricopeptide (PPR) repeat protein [Medicago truncatula]	--	--	--
c36743_g4	Up	-1.0062	4.0377	3.7679	-4.345	5.0368	4.7698	5.3467	-0.26825	0.30445	0.5688	--	--	--	--
c36793_g4	Up	0	0	0	0	8.6138	8.5883	8.495	-0.032431	-0.1249	-0.096505	hypothetical protein VITISV_025518 [Vitis vinifera]	spermatogenesis//DNA integration	DNA binding	nucleus//nucleosome
c36878_g3	Up	-0.94272	3.4408	3.9592	-4.0935	4.3784	4.9012	5.0314	0.51927	0.64558	0.12318	DUF674 family protein [Medicago truncatula]	--	--	integral component of membrane
c36888_g6	Up	0	5.9437	5.7163	-6.7271	0	0	0	-0.22822	0.77205	0.99787	PREDICTED: uncharacterized protein LOC101499853 [Cicer arietinum]	--	--	--
c36919_g2	Up	0.37575	3.4521	3.0255	-3.3254	3.0687	2.6475	2.9423	-0.42475	-0.13101	0.29138	--	--	--	--
c36957_g4	Up	-0.29385	5.9424	5.6612	-6.1866	6.2321	5.9572	6.477	-0.27855	0.23835	0.51299	Resistance protein [Medicago truncatula]	pantothenate biosynthetic process//transport//chaperone mediated protein folding requiring cofactor//coenzyme A biosynthetic process//signal transduction	ADP binding//ATPase activity//protein binding//ATP binding//zinc ion binding//dephospho-CoA kinase activity	--
c36961_g1	Up	0.34689	2.6025	2.7429	-2.5804	2.2474	2.3921	2.2293	0.14148	-0.026147	-0.17185	Pumilio domain-containing protein [Medicago truncatula]>gi|355481268|gb|AES62471.1| pumilio-like protein [Medicago truncatula]	--	--	--
c36961_g2	Up	0	0	0	0	0	0	0	-0.10563	-1.9513	-1.8497	--	--	--	--
c36982_g6	Up	0	0	0	0	5.5477	6.1458	5.9842	0.59094	0.42966	-0.16523	--	--	--	--
c37045_g1	Up	0.17301	2.5898	2.2737	-2.4052	2.4077	2.0967	2.2276	-0.31315	-0.18961	0.12	MYND finger protein [Medicago truncatula]	ATP synthesis coupled proton transport//proton transport	hydrogen ion transmembrane transporter activity//protein binding//metal ion binding//zinc ion binding	mitochondrial proton-transporting ATP synthase complex, coupling factor F(o)
c37055_g3	Up	-1.0184	4.9829	5.4381	-4.8177	5.9949	6.457	5.8381	0.45924	-0.16636	-0.62921	2OG-Fe(II) oxygenase family oxidoreductase [Medicago truncatula]	oxidation-reduction process	oxidoreductase activity//oxidoreductase activity, acting on paired donors, with incorporation or reduction of molecular oxygen, 2-oxoglutarate as one donor, and incorporation of one atom each of oxygen into both donors	--
c37062_g8	Up	0	0	0	0	0	0	0	0.71955	-1.6188	-2.3437	--	--	--	--
c37062_g9	Up	0	0	0	0	0	0	0	0.16898	-0.29431	-0.46767	hypothetical protein MTR_8g077740 [Medicago truncatula]	--	--	--
c37067_g1	Up	-0.033301	6.8251	7.0655	-7.3051	6.8473	7.0948	7.3303	0.243	0.47681	0.23056	RNA-directed DNA polymerase (Reverse transcriptase) [Medicago truncatula]	RNA-dependent DNA replication	RNA-directed DNA polymerase activity//RNA binding	--
c37078_g1	Up	0.24493	1.7271	1.6136	-1.2744	1.4746	1.3663	1.0269	-0.11149	-0.457	-0.34943	PREDICTED: pentatricopeptide repeat-containing protein At1g02150-like [Cicer arietinum]	--	protein binding	--
c37087_g1	Up	0.22797	1.3921	1.3803	-0.45076	1.1564	1.1501	0.21938	-0.0094722	-0.9466	-0.94151	glycyl-tRNA synthetase alpha chain/beta chain [Medicago truncatula]	L-serine metabolic process//glycine metabolic process//glycyl-tRNA aminoacylation//threonine metabolic process	ATP binding//glycine-tRNA ligase activity//nucleotide binding	cytoplasm//glycine-tRNA ligase complex
c37087_g2	Up	-0.049603	0.92908	1.1909	-0.48922	0.97132	1.2389	0.53675	0.26434	-0.44436	-0.71306	glycyl-tRNA synthetase alpha chain/beta chain [Medicago truncatula]	arginine metabolic process//arginyl-tRNA aminoacylation//L-serine metabolic process//glycine metabolic process//proline metabolic process//threonine metabolic process//glycyl-tRNA aminoacylation	ATP binding//arginine-tRNA ligase activity//glycine-tRNA ligase activity//nucleotide binding	glycine-tRNA ligase complex//cytoplasm
c37097_g1	Up	-1.932	0.75043	0.62891	-0.28717	2.6747	2.5583	2.2148	-0.12036	-0.4677	-0.35084	ADP-ribosylation factor-like protein A1D [Medicago truncatula]	signal transduction//small GTPase mediated signal transduction//ferrous iron transport//G-protein coupled receptor signaling pathway//fructose metabolic process//mannose metabolic process	guanyl nucleotide binding//GTPase activity//GTP binding//6-phosphofructo-2-kinase activity//ATP binding//G-protein beta/gamma-subunit complex binding//ferrous iron transmembrane transporter activity//signal transducer activity	intracellular//integral component of membrane//cytoplasm//nucleus
c37108_g1	Up	-0.63204	1.869	1.7689	-2.6046	2.4931	2.3979	3.2317	-0.098229	0.73146	0.82672	LRR receptor-like kinase [Medicago truncatula]	cytoskeletal anchoring at plasma membrane//protein phosphorylation	protein kinase activity//protein binding//ATP binding	dystrophin-associated glycoprotein complex
c37108_g5	Up	0	0	0	0	0	0	0	-0.17563	1.6198	1.7921	LRR receptor-like kinase family protein [Medicago truncatula]	--	--	--
c37133_g1	Up	-1.7639	4.9403	4.8044	-4.5768	6.6968	6.5661	6.3386	-0.13344	-0.36681	-0.23694	Elongation factor 1-alpha [Medicago truncatula]	--	--	--
c37133_g2	Up	0.25712	1.3733	1.4691	-1.3811	1.1085	1.2094	1.1184	0.097446	0.0020477	-0.098998	Elongation factor 1-alpha [Medicago truncatula]	--	DNA binding	--
c37176_g1	Up	-0.46577	2.0458	1.995	-2.3455	2.5055	2.4588	2.8056	-0.049157	0.29443	0.34019	hypothetical protein MTR_8g020780 [Medicago truncatula]>gi|355521312|gb|AET01766.1| DUF594 family protein [Medicago truncatula]	--	--	--
c37192_g7	Up	0.12918	2.9599	2.7754	-3.5779	2.8256	2.6447	3.4443	-0.18491	0.60756	0.78808	--	--	--	--
c37208_g6	Up	0	0	0	0	0	0	0	0.34529	0.17242	-0.17595	--	--	--	--
c37209_g3	Up	-0.76865	5.6836	4.9422	-5.3969	6.4447	5.705	6.1613	-0.74169	-0.29309	0.44488	--	--	--	--
c37217_g3	Up	0.45331	2.1938	2.0961	-2.1727	1.7352	1.6427	1.7152	-0.096423	-0.028375	0.063977	--	--	--	--
c37252_g2	Up	0.050772	1.4595	1.4995	-1.5083	1.4014	1.4469	1.4538	0.0425	0.044402	-0.0011064	hypothetical protein MTR_3g023670 [Medicago truncatula]	--	--	--
c37279_g1	Up	-0.41909	1.1641	1.2723	-1.095	1.5758	1.6893	1.5064	0.11058	-0.0757	-0.18953	Sacsin [Medicago truncatula]>gi|355520871|gb|AET01325.1| ATP/DNA-binding protein [Medicago truncatula]	--	ATP binding	--
c37282_g6	Up	-0.28702	3.3753	3.5336	-3.2489	3.6547	3.8172	3.5312	0.1604	-0.13095	-0.29478	hypothetical protein VITISV_029958 [Vitis vinifera]	DNA integration	--	--
c37297_g1	Up	-0.66332	5.9715	6.2718	-5.0036	6.6264	6.932	5.6581	0.30091	-0.97561	-1.2801	--	regulation of RNA metabolic process//tRNA processing	tRNA binding//ribonuclease P activity	ribonuclease P complex
c37299_g1	Up	-0.11371	0.83755	0.82358	-0.81343	0.94445	0.93581	0.92045	-0.01178	-0.029925	-0.021328	70 kDa peptidyl-prolyl isomerase [Medicago truncatula]>gi|355520965|gb|AET01419.1| peptidyl-prolyl cis-trans isomerase FKBP62-like protein [Medicago truncatula]	protein folding	isomerase activity//protein binding	--
c37299_g2	Up	0.47299	2.5309	2.3403	-2.2159	2.0495	1.8653	1.7363	-0.18714	-0.3202	-0.13604	peptidyl-prolyl cis-trans isomerase FKBP65 [Medicago truncatula]	--	--	--
c37301_g1	Up	0.046987	2.0405	1.786	-2.7237	1.9852	1.7374	2.6713	-0.25186	0.67998	0.92939	1-aminocyclopropane-1-carboxylate oxidase-like protein [Medicago truncatula]	oxidation-reduction process	oxidoreductase activity, acting on paired donors, with incorporation or reduction of molecular oxygen, 2-oxoglutarate as one donor, and incorporation of one atom each of oxygen into both donors//oxidoreductase activity	--
c37301_g3	Up	0.48504	3.3019	3.2608	-3.6384	2.8095	2.7725	3.1493	-0.040431	0.33176	0.36864	1-aminocyclopropane-1-carboxylate oxidase-like protein [Medicago truncatula]>gi|355520812|gb|AET01266.1| 1-aminocyclopropane-1-carboxylate oxidase-like protein [Medicago truncatula]	oxidation-reduction process	oxidoreductase activity//oxidoreductase activity, acting on paired donors, with incorporation or reduction of molecular oxygen, 2-oxoglutarate as one donor, and incorporation of one atom each of oxygen into both donors	--
c37311_g1	Up	-0.020809	0.71735	0.76464	-0.23141	0.73079	0.78313	0.24781	0.04924	-0.49089	-0.54406	putative transposase [Medicago truncatula]	--	protein dimerization activity	--
c37315_g2	Up	0	0	0	0	0	0	0	0.068577	0.9796	0.90881	hypothetical protein MTR_5g070140 [Medicago truncatula]	--	--	--
c37326_g1	Up	-0.19096	0.9464	1.0942	-1.1429	1.1292	1.2826	1.3293	0.14969	0.19223	0.039088	hypothetical protein MTR_8g043760 [Medicago truncatula]	--	ADP binding//zinc ion binding	--
c37349_g10	Up	0.21691	1.1623	1.1625	-0.9777	0.93677	0.94216	0.75697	0.0022609	-0.18872	-0.19484	UDP-glucosyltransferase family protein [Medicago truncatula]	extracellular transport	--	--
c37359_g1	Up	-0.9862	1.6863	2.1008	-4.2766	2.6655	3.0852	5.2568	0.4169	2.5874	2.1675	LRR receptor-like serine/threonine-protein kinase GSO1 [Medicago truncatula]>gi|355522011|gb|AET02465.1| receptor-like protein [Medicago truncatula]	pathogenesis//transport//phosphorylation	sodium channel inhibitor activity//protein binding//kinase activity	extracellular region
c37368_g4	Up	0	0	0	0	0	0	0	0.13761	-0.59036	-0.73103	--	--	--	--
c37414_g4	Up	-0.66095	3.4654	3.5949	-3.3783	4.1216	4.2556	4.037	0.13023	-0.092033	-0.22679	Polynucleotidyl transferase, Ribonuclease H fold [Medicago truncatula]	--	--	bacterial-type flagellum
c37484_g3	Up	0	0	0	0	0	0	0	-0.1705	-0.12984	0.037115	Kinesin-like calmodulin binding protein [Medicago truncatula]	microtubule-based movement//microtubule-based process	ATP binding//microtubule binding//microtubule motor activity	microtubule//tubulin complex
c37495_g1	Up	0.023386	1.1528	1.4727	-1.4827	1.1219	1.4466	1.4548	0.32207	0.32525	-0.0001986	hypothetical protein MTR_1g107040 [Medicago truncatula]	protein insertion into membrane	--	integral component of membrane
c37505_g4	Up	0.015085	2.1352	1.9931	-2.0807	2.113	1.9756	2.0609	-0.14003	-0.059459	0.076863	hypothetical protein MTR_8g038590 [Medicago truncatula]>gi|92885112|gb|ABE87632.1| Disease resistance protein [Medicago truncatula]>gi|355521835|gb|AET02289.1| NBS-LRR type disease resistance protein [Medicago truncatula]	DNA repair//defense response	endonuclease activity//protein binding//ADP binding//damaged DNA binding	nucleus
c37516_g1	Up	0.0014781	1.0883	1.4237	-0.38282	1.0799	1.4202	0.37633	0.33717	-0.71065	-1.0514	PREDICTED: uncharacterized protein LOC101511496 [Cicer arietinum]	--	--	--
c40048_g1	Up	0	0	0	0	0	0	0	-0.25817	-0.1405	0.11446	--	--	--	--
c4176_g1	Up	0	0	0	0	0	0	0	1.3629	-0.47336	-1.84	phenylalanine ammonia-lyase, partial [Medicago sativa subsp. caerulea]>gi|363541541|gb|AEW25887.1| phenylalanine ammonia-lyase, partial [Medicago sativa subsp. x varia]>gi|363541557|gb|AEW25895.1| phenylalanine ammonia-lyase, partial [Medicago falcata]>gi|363541567|gb|AEW25900.1| phenylalanine ammonia-lyase, partial [Medicago sativa subsp. caerulea]>gi|363541587|gb|AEW25910.1| phenylalanine ammon…	--	--	--
c47545_g1	Up	0	0	0	0	0	0	0	-0.010612	0.17645	0.18383	--	--	--	--
c57584_g1	Up	0	0	0	0	0	0	0	0.54358	0.63206	0.085404	Lipoxygenase [Medicago truncatula]	--	--	--
c69806_g1	Up	0	0	0	0	0	0	0	0.35335	0.43391	0.077591	--	carbohydrate metabolic process	hydrolase activity, hydrolyzing O-glycosyl compounds	--
c75566_g1	Up	-0.61347	3.0228	2.6156	-2.7576	3.6316	3.2292	3.3649	-0.40416	-0.27418	0.12882	--	--	--	--
c85562_g1	Up	0	0	0	0	0	0	0	0.33352	0.002372	-0.33575	ABI3-interacting protein [Medicago truncatula]	--	--	--
c88760_g1	Up	0	0	0	0	0	0	0	-0.20625	0.24866	0.45107	--	--	--	--
c89104_g1	Up	0	0	0	0	0	0	0	-0.88666	-1.1138	-0.22929	--	--	--	--
c9746_g1	Up	0	0	0	0	0	0	0	-0.040122	-0.25689	-0.22124	RNA recognition motif [Medicago truncatula]	--	nucleic acid binding	--
