# Supplementary material for: Transcriptomic profiling of Melilotus albus near-isogenic lines contrasting for coumarin content
Source: Sci Rep. 2017 Jul 4;7:4577. doi: 10.1038/s41598-017-04111-y (PMC5496894; doi:10.1038/s41598-017-04111-y)
Supplement: Supplementary file 8 — Supplementary Table S8 [file 41598_2017_4111_MOESM8_ESM.xlsx]

## Sheet: Cluster I
Gene ID	N46	N47	N48	N49	RP_h	Putative description
c10079_g1	0	0	14.8403	17.9469	16.1424	--
c11288_g1	0	0	20.6912	20.7713	21.015	--
c12271_g1	0	0	18.0813	18.7106	18.2232	Syntaxin-112
c12280_g1	0	0	20.1036	20.0475	19.8955	Hypothetical protein MTR_1g492690
c13644_g1	0	0	13.4253	14.9044	16.5657	Hypothetical protein MTR_8g040940
c14683_g1	0	0	20.6219	20.4835	20.9723	--
c15069_g1	0	17.9122	18.172	17.8906	17.505	Next to BRCA1 gene 1 protein
c15095_g1	0	18.5445	17.6288	17.7472	18.1273	--
c16248_g1	0	0	18.2341	17.9601	16.0813	--
c17408_g1	0	0	20.5467	20.574	20.6855	--
c19342_g1	0	0	18.5432	18.5293	19.172	Hypothetical protein MTR_3g006130
c19392_g1	0	0	18.5178	17.8444	18.6	Hypothetical protein MTR_4g037165
c19636_g1	0	0	19.4656	19.6982	19.2058	Thioredoxin 1
c19785_g1	0	14.1883	22.2947	18.2373	21.7161	Embryonic abundant-like protein
c19856_g1	0	0	0	12.8405	20.2042	Hypothetical protein MTR_076s0004
c19919_g2	0	0	17.0175	16.5101	16.5357	--
c20133_g1	0	0	20.7966	20.6697	20.4115	Thioredoxin M-type protein
c20222_g1	0	0	17.1817	17.6777	16.8362	--
c20306_g1	0	0	16.5854	16.2937	17.1589	--
c21258_g1	0	11.7032	11.5512	11.7032	23.0422	--
c21432_g1	0	0	17.5731	17.5657	18.139	Disease resistance protein (TIR-NBS-LRR class)
c21495_g1	0	0	11.7032	16.2388	15.6846	Hypothetical protein PHAVU_010G091100g
c21799_g1	0	0	10.7036	19.4286	10.7036	Hypothetical protein VITISV_042091
c22275_g1	0	12.703	14.6663	12.7733	18.2357	F-box/LRR-repeat protein
c22315_g1	0	14.9956	22.9814	23.0196	23.2123	--
c23300_g1	0	0	11.7032	11.8406	21.2745	Pectinesterase 3-like
c23549_g1	0	0	18.1087	17.745	19.5669	Hypothetical protein MTR_3g070320
c2361_g1	0	0	19.7785	20.0015	18.1407	--
c23644_g1	0	14.6288	0	17.9392	13.5904	--
c23693_g1	0	11.7032	18.9974	19.2496	18.4643	--
c23819_g1	0	16.8279	16.8767	15.3809	16.1946	Replication factor-a protein 1 (Rpa1) family protein
c23967_g1	0	17.8008	17.8484	9.38298	18.2527	Cytochrome P450, family 26, subfamily A
c24515_g1	0	12.8405	17.6168	17.3921	17.0247	--
c24842_g1	0	16.8403	16.8767	0	17.2042	Beta-1,3-galactosyltransferase
c24853_g1	0	0	19.4259	19.7301	20.231	--
c24964_g1	0	18.3879	18.1002	12.1885	17.786	Glyceraldehyde 3-phosphate dehydrogenase
c24983_g1	0	0	15.4252	13.9355	16.1946	Pentatricopeptide repeat-containing protein At4g18750
c24995_g1	0	0	16.9845	16.8687	13.2879	--
c25455_g1	0	0	16.7689	16.1088	16.7028	Hypothetical protein MTR_4g094218
c25537_g1	0	13.0249	17.3027	16.9083	16.4736	Peroxidase
c25872_g1	0	0	16.6523	17.6869	16.8444	Hypothetical protein MTR_4g065120
c26010_g1	0	0	16.3057	16.5607	16.92	RNA-directed DNA polymerase (Reverse transcriptase)
c26010_g2	0	0	16.657	16.6523	17.2817	RNA-directed DNA polymerase (Reverse transcriptase)
c26260_g1	0	0	16.4523	16.505	15.8727	F-box protein interaction domain protein
c26519_g1	0	0	18.3667	17.0426	15.3581	--
c26519_g2	0	0	18.124	18.2216	16.624	--
c2656_g1	0	0	0	18.9296	12.9046	Transcription factor MYC2
c26598_g2	0	0	17.7384	17.4603	17.6476	Phospholipid-transporting ATPase
c26641_g1	0	0	15.9277	16.4198	15.6937	--
c27254_g1	0	0	15.1622	16.3057	17.2817	--
c27425_g1	0	19.3801	19.9606	0	20.2798	--
c27577_g1	0	0	19.6937	19.3538	19.287	--
c27600_g1	0	10.9665	16.4198	16.832	19.3452	Disease resistance protein (TIR-NBS-LRR class)
c28514_g1	0	11.3814	16.2757	16.5854	16.2877	Uncharacterized protein LOC101502180
c28593_g2	0	0	16.4252	16.22	15.5903	--
c28862_g2	0	11.7032	20.8105	20.2086	19.6305	Hypothetical protein MTR_8g023130
c29143_g2	0	0	0	17.6708	11.5512	Hypothetical protein MTR_5g028390
c29322_g1	0	0	0	12.0816	16.7689	--
c29738_g1	0	0	15.9658	16.1882	17.0283	--
c29844_g1	0	10.3819	19.0211	19.107	20.2014	Ca2+-transporting ATPase
c29844_g3	0	0	16.6523	17.149	17.4307	Ca2+-transporting ATPase
c29989_g1	0	0	17.9044	16.7945	17.83	Homeobox-leucine zipper protein
c29989_g2	0	0	18.2466	17.2967	18.4266	Homeobox-leucine zipper protein
c30143_g2	0	11.9661	22.6389	14.0248	11.3814	Replication factor-A carboxy-terminal domain protein
c30524_g1	0	0	11.7032	0	19.3328	--
c30863_g1	0	0	16.7559	16.734	17.3752	Hypothetical protein MTR_6g088740
c30954_g2	0	0	18.8906	18.3538	19.3976	LRR and NB-ARC domain disease resistance protein
c31072_g1	0	0	16.6382	16.4946	16.0462	Uncharacterized protein LOC102666745
c31196_g1	0	0	19.8682	19.2279	20.0033	--
c31224_g1	0	0	19.5217	18.9639	18.3836	Hypothetical protein MtrDRAFT_AC160012g9v2
c31689_g1	0	0	17.9161	18.1019	17.8341	Hypothetical protein MTR_4g022640
c31803_g1	0	13.1883	18.1374	17.7537	18.0156	--
c32499_g3	0	20.707	20.3452	15.4894	20.7632	Histone H2B; Histone-fold
c32604_g1	0	0	18.3263	16.7251	18.578	Hypothetical protein MTR_3g452530
c3280_g1	0	0	16.9431	17.2937	16.6335	--
c32826_g1	0	0	18.1474	17.9992	18.6593	--
c32958_g8	0	0	0	12.0816	19.2794	--
c33035_g1	0	0	15.3809	16.6616	17.8092	Heat shock 70kDa protein 1/8
c33132_g1	0	0	15.7817	16.1424	16.2512	Ribonuclease H protein At1g65750
c33575_g2	0	12.0816	16.2137	17.0882	16.6937	FKBP-type peptidyl-prolyl cis-trans isomerase
c33825_g1	0	0	19.5306	19.2105	19.3766	LOW QUALITY PROTEIN: translation factor GUF1 homolog
c33903_g3	0	0	18.7039	18.6216	18.7753	--
c33903_g4	0	11.3814	19.3976	19.6604	19.7262	Large subunit ribosomal protein L25
c34211_g2	0	0	20.1626	18.9093	19.4067	--
c34236_g1	0	19.2673	19.3336	18.7207	19.3921	Separase
c34271_g1	0	13.239	19.1273	18.5793	18.7559	--
c34280_g1	0	12.1885	17.7493	14.0533	15.6937	Craniofacial development protein
c34301_g1	0	0	0	17.0708	17.1946	Helicase-like protein
c34323_g2	0	0	21.2469	21.0274	22.1356	--
c34445_g2	0	0	16.0743	17.7645	17.3233	Hypothetical protein MTR_3g100610
c34470_g2	0	18.4815	19.5651	19.3466	20.6051	Replication factor-A carboxy-terminal domain protein
c34488_g6	0	0	17.22	16.5952	16.9583	Disease resistance-like protein
c34674_g1	0	0	17.5657	17.8071	18.3145	Hypothetical protein VITISV_035665
c34674_g2	0	0	16.505	16.6937	16.0673	Polyprotein-like
c34682_g1	0	8.13706	2.98458	9.94776	12.9105	--
c34736_g1	0	0	14.1088	18.7406	14.1883	--
c34779_g4	0	0	20.6671	20.7154	20.6332	--
c34849_g4	0	11.7032	17.8667	17.7945	18.1882	TMV resistance protein N
c34860_g2	0	0	0	11.8406	20.2259	--
c34907_g1	0	0	18.0047	17.1357	17.0283	Carboxyl-terminal peptidase
c34910_g3	0	0	16.7774	16.1424	0	Hypothetical protein MTR_8g075655
c35030_g1	0	0	18.1736	18.5842	18.8847	--
c35103_g2	0	0	16.3752	13.7385	14.1623	LRR and NB-ARC domain disease resistance protein
c35105_g2	0	0	0	19.6749	19.8092	--
c35143_g3	0	18.144	18.4723	18.0882	11.9661	--
c35228_g1	0	0	17.4032	16.624	17.9919	F-box plant-like protein
c35235_g3	0	0	17.9733	19.0479	19.5756	--
c35355_g1	0	0	17.4388	17.2169	18.9325	--
c35468_g3	0	0	20.6877	20.8792	20.856	--
c35503_g1	0	14.0533	17.428	16.6709	17.5356	--
c35517_g7	0	13.7385	16.149	16.0603	17.463	--
c35583_g2	0	0	17.4576	18.7838	18.9667	LRR receptor-like kinase family protein
c35622_g7	0	0	17.1088	17.1457	17.2232	Unnamed protein product
c35690_g1	0	0	16.9316	17.0426	16.8403	--
c35903_g6	0	0	20.2749	21.6014	19.4907	--
c35931_g1	0	0	16.5657	16.6892	15.9658	--
c35947_g5	0	0	17.2696	17.3836	16.962	--
c36054_g2	0	11.3814	21.9257	21.304	21.5822	--
c36095_g1	0	10.4005	11.4224	11.2162	10.0231	Uncharacterized protein
c36209_g2	0	12.629	17.2665	17.0211	13.5904	Hypothetical protein MTR_6g044330
c36225_g5	0	12.7733	17.68	16.9431	17.3379	IMP dehydrogenase/GMP reductase
c36272_g7	0	0	18.313	18.514	18.6072	--
c36276_g1	0	-0.146826	10.7358	8.35429	10.0357	--
c36313_g2	0	0	16.1556	16.9992	18.0968	--
c36342_g5	0	0	18.172	17.9103	17.9392	--
c36395_g5	0	0	16.7689	16.6982	16.68	--
c36403_g2	0	18.2404	17.657	0	18.9132	--
c36468_g1	0	0	17.6777	19.3197	20.467	--
c36487_g4	0	0	9.92387	9.99668	10.0552	Uncharacterized protein LOC103343257
c36516_g1	0	0	17.4894	17.8382	17.83	--
c36524_g3	0	0	16.0175	16.8155	17.8707	--
c36552_g3	0	0.584859	9.34921	9.39369	9.64445	TNP2
c36552_g4	0	0	17.1655	19.2573	17.7362	--
c36592_g5	0	0	17.9863	18.4375	18.1257	Uncharacterized protein LOC100791656
c36645_g3	0	0	17.3752	17.6406	17.185	Naphthoate synthase
c36648_g6	0	0	0	18.5842	17.8626	Transferase CAF17 homolog
c36718_g2	0	0	15.8485	15.2997	17.2106	Transmembrane protein
c36720_g3	0	19.1866	19.0274	0	19.3034	Hypothetical protein
c36793_g4	0	9.38298	17.5976	17.6096	17.6096	Hypothetical protein VITISV_025518
c36796_g2	0	0	17.3292	17.9974	17.172	Calumenin-B-like isoform X3
c36852_g1	0	0	17.9507	16.3466	11.3814	Uncharacterized protein LOC102663500
c36873_g5	0	15.7296	0	17.3263	14.9956	Uncharacterized protein LOC102661631
c36961_g2	0	0	20.9127	20.8126	18.8494	--
c36982_g6	0	11.8406	17.2997	17.9258	17.8545	--
c37038_g1	0	8.92139	9.77005	9.57662	9.05203	--
c37062_g8	0	0	19.6042	20.3186	17.9863	--
c37062_g9	0	0	21.2969	21.4843	21.0287	Hypothetical protein MTR_8g077740
c37076_g2	0	0	17.0533	16.6429	17.2604	Uncharacterized protein LOC102666158
c37106_g4	0	0	18.4388	20.257	21.3525	--
c37108_g5	0	0	18.8039	18.6511	20.5759	LRR receptor-like kinase family protein
c37208_g6	0	0	17.2967	17.6732	17.6264	--
c37215_g2	0	0	20.1365	20.2688	20.7154	--
c37284_g1	0	21.4417	21.265	0	21.2905	Histone H2B; Histone-fold
c37315_g2	0	0	16.5805	16.68	17.7537	hypothetical protein MTR_5g070140
c37316_g6	0	0	19.2058	18.672	0	--
c37356_g1	0	8.80628	9.91143	9.74333	8.94217	--
c37356_g2	0	19.2711	20.2353	19.953	19.3481	--
c37368_g4	0	0	21.8415	21.976	21.3323	--
c37396_g5	0	0	19.831	0	19.8181	--
c37413_g1	0	13.5102	16.0533	16.7515	16.2757	--
c37484_g3	0	0	19.7073	19.5601	19.6429	Kinesin-like calmodulin binding protein
c387_g1	0	0	17.2169	15.9431	17.2357	LRR and NB-ARC domain disease resistance protein
c40048_g1	0	0	17.185	16.9583	17.172	--
c4176_g1	0	0	20.0269	21.3901	19.5793	Phenylalanine ammonia-lyase
c47442_g1	0	0	13.3352	16.9845	16.5153	Hypothetical protein PHAVU_010G092000g
c47457_g1	0	0	17.5756	17.1088	16.6192	Hypothetical protein MTR_2g097930
c47545_g1	0	0	18.8847	18.9034	19.2074	--
c47801_g1	0	0	15.9733	17.7667	16.6846	--
c51113_g1	0	0	17.5024	16.2757	17.5756	MLP-like protein
c5219_g1	0	18.0865	19.9793	17.3524	18.9073	--
c57584_g1	0	0	18.7913	19.3631	19.5482	Linoleate 9S-lipoxygenase
c62094_g1	0	0	18.4307	17.7273	17.6288	--
c66133_g1	0	0	13.8072	15.0533	14.447	Polyprotein
c66604_g1	0	15.7732	15.7987	0	16.129	Heat shock 70kDa protein 1/8
c66871_g1	0	0	16.0813	15.7207	18.2105	Heat shock 70kDa protein 1/8
c68981_g1	0	0	21.2637	21.5493	20.9347	--
c69806_g1	0	0	18.1866	18.557	18.7667	--
c70587_g1	0	0	16.4946	15.8965	0	--
c7494_g1	0	16.4789	0	12.1885	15.1622	--
c75725_g1	0	17.4469	16.4361	11.8406	17.8926	Polynucleotidyl transferase, Ribonuclease H fold
c789_g1	0	0	15.8403	14.8727	16.0102	bHLH transcription factor
c79038_g1	0	0	23.6696	23.1188	16.1687	--
c8291_g1	0	0	17.4736	16.2635	0	--
c8412_g1	0	0	18.1752	17.7987	16.7118	Polynucleotidyl transferase, Ribonuclease H fold
c85562_g1	0	0	19.3019	19.6581	19.4129	ABI3-interacting protein
c88760_g1	0	0	19.1415	18.9421	19.5127	--
c89104_g1	0	0	18.9306	18.0656	17.9431	--
c9479_g1	0	0	17.3581	0	17.4998	--
c9746_g1	0	0	17.4683	17.455	17.2967	RNA recognition motif
Note: The values indicate the degree of fold change observed for the each given genotype vs the N46 (‘reference’), presented as the log2 (ratio). The gene ID in bold indicate the gene putative functions including secondary metabolite biosynthesis, signal translation, transcription factors or the P450 family

## Sheet: Cluster II
Gene ID	N46	N47	N48	N49	RP_h	Putative description
c10743_g1	0	1.56539	1.61981	0.0818618	1.87721	nodulin ENOD40
c112_g1	0	0.415094	0.676394	0.491791	-0.0588747	light-harvesting complex II chlorophyll a/b binding protein 3
c11790_g1	0	-0.0977883	0.612533	1.4002	-0.346004	Hypothetical protein MTR_3g088800
c13139_g1	0	-0.0782243	0.748081	0.726323	0.738921	CDGSH iron-sulfur domain protein
c13822_g1	0	-0.428382	-0.0707877	0.559948	-0.505491	Leucine-rich repeat receptor-like protein kinase
c13940_g1	0	0.00811872	1.01054	1.2546	0.280299	Laccase-17-like
c13952_g1	0	0	0	16.1556	0	Hypothetical protein
c14081_g1	0	0.308367	0.453635	0.211662	-0.323615	Ribulose-1 5-bisphosphate carboxylase/oxygenase activase
c14310_g1	0	-0.0900007	1.30428	1.2587	0.560471	Subtilisin-like serine protease
c14479_g1	0	0	0	0	19.001	Hypothetical protein MTR_6g033460
c14543_g1	0	0.329439	0.0780146	0.612043	-0.892094	Disease resistance response protein
c14618_g1	0	-0.885698	1.11864	0.298897	-0.821852	Unknown
c14637_g1	0	2.84097	-0.845195	2.35424	-0.734889	Template-activating factor I
c14768_g2	0	0.291936	0.407637	0.262599	-0.0166803	Photosystem I subunit X
c14824_g1	0	0	0	0	20.504	--
c14839_g1	0	0.262986	4.91938	4.26276	5.19349	Gibberellin 2-oxidase
c15010_g1	0	1.21904	1.2851	0.709732	0.374898	Fatty acyl-CoA reductase
c15605_g1	0	0.506338	1.34244	1.43955	0.174419	Protease inhibitor/seed storage/LTP family protein
c15643_g1	0	0.218667	0.919667	0.17068	-1.06603	polyadenylate-binding protein
c1598_g1	0	0.0401469	0.764184	1.48215	0.0202131	MFS transporter
c16306_g1	0	-1.23837	-0.714824	-0.79544	1.69821	Hypothetical protein MTR_1g094285
c16431_g1	0	5.62616	4.54404	4.09846	4.71122	--
c1673_g1	0	0.453621	1.7071	0.863357	0.116812	Kinesin family member 4/7/21/27
c16871_g1	0	-0.178856	0.396031	0.710635	3.01971	Unknown
c16917_g1	0	0	0	0	18.492	--
c16958_g1	0	0.227723	0.381568	0.313709	-1.07951	Hypothetical protein MTR_2g014050
c17320_g1	0	0.721981	0.580222	0.332183	-0.838973	Xylem serine proteinase
c17427_g1	0	0.283098	3.42891	3.2257	3.30658	U6 snRNA-associated Sm-like protein LSm7
c17463_g1	0	-11.9661	8.65547	8.47908	9.04358	--
c17513_g1	0	0	0	0	17.6429	Hypothetical protein MtrDRAFT_AC148815g33v2
c17523_g1	0	0	0	0	18.0029	Coniferyl-aldehyde dehydrogenase
c17663_g1	0	0.421861	0.59187	0.410083	0.0635066	Photosystem II oxygen-evolving enhancer protein 3
c17790_g1	0	0.252318	0.409719	0.449624	-0.465837	Small subunit ribosomal protein S9
c17959_g1	0	-1.67318	-1.37881	-0.583433	5.11731	Unknown
c18026_g1	0	0.213134	0.885193	1.07431	-0.0418728	Uncharacterized protein LOC101490916
c18074_g1	0	15.4789	0	0	18.107	Protein vip1
c18194_g1	0	-0.249301	0.876433	1.37073	-0.833243	--
c18469_g1	0	0.217005	0.47493	0.444484	0.0840699	Unknown
c18889_g1	0	-0.389271	0.701435	1.08056	-1.03952	Solute carrier family 24 (sodium/potassium/calcium exchanger), member 6
c19056_g1	0	-1.08089	1.63928	1.87445	1.19972	Hypothetical protein MTR_8g072610
c19145_g1	0	0.570354	0.703045	0.519891	0.461279	Pentatricopeptide repeat-containing protein
c19238_g1	0	-0.09145	-0.853102	-1.18185	2.35406	unknown
c19320_g1	0	0.340401	0.495573	0.411379	0.044785	unknown
c19326_g1	0	0.137464	1.43269	1.48515	4.5603	--
c19455_g1	0	1.69957	1.44599	1.06702	1.82502	Hypothetical protein MTR_5g017620
c19746_g1	0	0.349727	0.527123	0.414981	0.0596913	Unknown
c1978_g1	0	0	0	0	18.5988	NAD-dependent aldehyde dehydrogenase family protein
c1999_g1	0	0.279803	0.38702	0.180319	-0.354018	Ribulose-1 5-bisphosphate carboxylase/oxygenase activase
c20115_g1	0	0.473681	0.584582	0.33973	0.408015	Alanine glyoxylate aminotransferase
c20225_g1	0	-0.736942	0.50249	1.41952	-2.0488	MLO-like protein
c20236_g1	0	0.508611	0.194757	-0.306528	-0.200836	Pectinesterase
c20462_g1	0	0.537275	0.945128	-0.171302	0.31727	Beta-aspartyl-peptidase (threonine type)
c20496_g1	0	-1.11509	4.54242	4.76685	5.11302	Uncharacterized protein LOC101503120
c20543_g1	0	0.0959533	-0.151051	-0.649051	2.27667	--
c20560_g1	0	0.339034	0.288541	0.604647	0.111622	Unknown
c20982_g1	0	2.98577	3.02719	2.0542	6.56602	2-alkenal reductase
c21056_g1	0	-0.49172	1.15284	1.69705	1.7182	--
c21068_g1	0	-0.423972	0.480768	-0.177044	-0.164154	Hypothetical protein MTR_1g019660
c21099_g2	0	0.309625	0.427949	0.225744	-0.048251	Hypothetical protein MTR_7g085490
c21106_g1	0	0.533055	0.728331	0.222941	0.866551	Hypothetical protein MTR_8g012420
c21116_g1	0	-13.5509	4.10609	4.65651	2.09677	Patatin-like phospholipase
c21156_g1	0	0.247026	0.456412	0.410044	0.105044	Inorganic pyrophosphatase
c21399_g1	0	0.412278	0.669311	0.775767	0.39871	Light-harvesting complex II chlorophyll a/b binding protein 4
c21608_g2	0	1.03833	0.644742	0.156297	0.633161	Glutamate dehydrogenase (NAD(P)+)
c2171_g1	0	0.177483	-0.814804	-1.54614	1.85623	Uncharacterized protein LOC101490661
c21729_g1	0	0.846894	0.934094	0.234465	0.46421	--
c21789_g1	0	-0.455678	0.513069	0.121865	1.03144	Solute carrier family 15 (peptide/histidine transporter), member 3/4
c21830_g1	0	-0.759969	0.00476923	0.449261	0.716759	Solute carrier family 35, member E3
c22001_g1	0	0.395137	0.550384	0.542811	0.0463415	MRNA-binding protein
c22007_g1	0	-0.604913	0.849754	0.422941	-0.588927	Hypothetical protein MTR_2g021690
c22020_g1	0	1.00801	1.4338	0.80281	0.586726	Hypothetical protein MTR_5g082130
c2213_g1	0	-1.2867	-0.642804	-0.347963	1.28104	Beta-amylase
c22155_g1	0	0.3466	0.492545	0.243303	0.202748	One helix protein OHP
c22238_g1	0	-1.22051	-1.92094	2.43554	-0.50063	Solute carrier family 25 (mitochondrial carnitine/acylcarnitine transporter), member 20/29
c22312_g1	0	0.476465	0.500403	0.352782	0.00531113	Unknown
c22323_g1	0	0.933101	0.692439	0.500746	0.664912	Small subunit ribosomal protein S13e
c22332_g1	0	0.543452	0.791393	0.204673	0.0158236	Thioredoxin
c22341_g1	0	0.574536	4.42792	5.23418	5.14752	Unknown
c22388_g1	0	-13.239	7.28748	7.22202	-1.53577	--
c22391_g1	0	-0.286098	2.55155	1.03037	3.00591	Hypothetical protein MTR_2g042970
c22416_g1	0	1.44195	1.58569	2.41173	-3.96734	--
c22553_g1	0	-0.134131	0.876901	1.0734	1.26597	Patatin-like phospholipase
c22832_g1	0	0.281958	0.25147	0.446554	-1.14962	Aquaporin PIP
c22882_g1	0	0.240848	0.428142	0.404726	0.0750164	Thioredoxin-X
c22886_g1	0	1.20145	0.192822	1.42037	-0.0495919	--
c23282_g1	0	0.295813	0.452616	0.3631	0.0437628	Light-harvesting complex I chlorophyll A/B-binding protein
c23374_g1	0	0.245593	0.483402	0.4336	-0.115463	Large subunit ribosomal protein L35
c23381_g1	0	0.394176	1.10909	0.829291	0.576076	Germin family 1 protein
c23410_g1	0	1.02105	1.09573	-0.381404	1.07011	Unknown
c23424_g1	0	1.06362	1.74677	1.67075	0.265811	Triacylglycerol lipase-like protein
c23530_g1	0	0.636983	0.635476	-0.233891	-0.0176779	Lipase
c23580_g1	0	-1.02604	1.23503	0.96516	1.30635	PPR containing plant-like protein
c23673_g1	0	1.03247	1.29887	0.776793	1.35986	F-box and leucine-rich repeat protein 2/20
c23677_g1	0	0.340572	0.506801	0.855581	0.565494	--
c23734_g1	0	-0.0250771	0.410073	0.123437	-0.62809	Photosystem II cytochrome b559 subunit alpha
c23811_g1	0	-0.51014	-0.122396	0.479991	0.781483	Salt-inducible protein, putative
c23858_g1	0	2.33097	1.94523	1.02133	2.62423	Bax inhibitor-like protein
c23882_g1	0	0.596942	0.691631	0.439893	0.227389	Unknown
c23932_g1	0	0.768829	1.53173	-1.68933	1.96321	--
c24051_g1	0	-0.602739	1.18596	1.10073	0.261319	Tetratricopeptide repeat protein
c24063_g1	0	-0.652669	0.707406	0.294591	0.342428	Dormancy/auxin associated protein
c24146_g1	0	0.163834	0.400699	0.22509	-0.912968	Acyl carrier protein
c24195_g2	0	-0.378345	1.25839	1.25738	1.10154	Dynamin-like protein 1E
c24348_g1	0	5.61078	5.42528	1.12381	5.77263	Vacuolar-sorting receptor
c24381_g1	0	-0.240993	1.10687	0.469462	3.82304	Vesicle transport through interaction with t-SNAREs 1
c24424_g1	0	1.37798	5.85215	5.35671	4.44543	GTP cyclohydrolase I
c24434_g1	0	-0.568586	0.149035	0.466004	0.0753997	Cysteine/histidine-rich C1 domain protein
c24458_g1	0	-0.0968108	0.618114	0.614106	0.457649	Hypothetical protein MTR_8g070680
c24461_g3	0	0.462551	0.710799	0.4685	-0.0678433	Staygreen protein
c24488_g1	0	-0.156883	1.05147	1.09067	1.38737	Peroxidase
c24576_g2	0	-0.0427583	0.541176	0.260865	0.658128	V-type H+-transporting ATPase 16kDa proteolipid subunit
c24606_g1	0	-0.683673	0.718371	0.801962	-0.610404	Beta-galactosidase 3-like
c24719_g1	0	0.591488	1.09254	1.24413	1.12689	L-tryptophan---pyruvate aminotransferase
c24778_g1	0	-0.626838	0.192548	0.748185	1.16253	Hydroperoxide dehydratase
c24867_g1	0	-1.94052	-2.08362	-1.43824	5.25556	Pathogenesis-related thaumatin family protein
c24915_g1	0	4.33738	4.26914	3.80052	4.43873	Aldehyde dehydrogenase (NAD+)
c24966_g1	0	2.07037	1.86446	1.91018	2.24423	Serpin B
c25131_g1	0	-0.909741	1.27458	2.10645	-0.199298	--
c25151_g1	0	1.58859	1.53845	0.95011	0.838763	Aspartic proteinase nepenthesin-2
c25169_g1	0	0.221781	0.466132	0.526032	0.0136725	Phosphoglycerate kinase
c25219_g1	0	0.134779	0.258532	1.22969	-0.210991	Hypothetical protein MTR_5g027010
c25305_g1	0	-2.52526	-1.19961	0.328542	2.13168	Phospholipase A1
c25492_g1	0	0.275858	0.472455	0.273916	-0.263577	Photosystem II reaction center PsbP family protein
c25503_g1	0	-12.703	5.25151	4.37483	5.20729	Uncharacterized protein LOC101502839
c25640_g1	0	0.333135	0.531306	0.479041	0.150683	Myo-inositol-1(or 4)-monophosphatase
c25643_g1	0	0.186815	0.373881	0.391993	-0.0909482	Small subunit ribosomal protein S1
c25832_g1	0	0	0	0	18.5293	--
c25927_g1	0	0	0	0	18.5127	DUF674 family protein
c26125_g1	0	0.658031	0.596852	0.377168	0.402593	Uncharacterized protein LOC101497020
c26132_g1	0	0.250162	0.592925	-0.597964	-0.33415	--
c26148_g1	0	0.450401	0.759787	0.606634	0.153069	Purple acid phosphatase
c26149_g1	0	0.564025	1.04752	0.69719	0.17107	Light-harvesting complex II chlorophyll a/b binding protein 1
c26170_g1	0	-0.0199774	2.02988	1.75879	1.99265	--
c26174_g1	0	1.18385	1.98199	1.64842	1.69426	Hypothetical protein MTR_4g060670
c26193_g1	0	0.901671	0.49181	-0.128479	0.320402	Na+/H+ antiporter-like protein
c26213_g1	0	-14.9658	4.17488	5.59583	5.54299	--
c26218_g1	0	0.00630373	0.684804	1.30133	-0.777935	Membrane protein-like protein
c26231_g2	0	-0.0759429	7.73495	4.73686	7.1675	Embryonic abundant-like protein
c26251_g1	0	2.35282	3.86291	3.96652	4.24219	--
c26332_g1	0	-0.114994	0.933729	0.804082	-0.287145	Laccase/diphenol oxidase family protein
c26333_g1	0	-0.532293	0.527801	0.700315	0.184616	Expansin
c26418_g1	0	0.0749591	2.42577	2.34478	2.11099	Hypothetical protein PHAVU_002G238900g
c26508_g1	0	-0.0493273	1.26336	1.50605	-0.41908	DUF674 family protein
c26540_g1	0	0.205688	0.433424	0.332668	0.287855	Glutathione S-transferase
c26728_g1	0	2.31473	-0.482391	1.63649	-0.939171	Template-activating factor I
c26776_g2	0	0.223526	0.462735	0.435438	-0.178268	Large subunit ribosomal protein L24
c26804_g1	0	0.889	0.905794	-0.663406	1.30432	Hydrolase of the HAD superfamily
c26823_g1	0	-0.0379351	0.73739	0.77867	1.22678	Ubiquitin-conjugating enzyme E2 D/E
c26827_g1	0	0.222289	3.41438	5.02905	5.92212	Ribosomal RNA-processing protein 12
c26845_g1	0	0.171278	0.532136	0.422401	-0.129473	Aldo-keto reductase
c26944_g1	0	0.952616	1.37568	1.2451	0.568554	4-coumarate--CoA ligase
c26969_g1	0	-0.206304	0.955544	1.09394	0.994276	Germin-like protein
c27008_g2	0	-1.44937	-0.434516	0.712874	0.74836	Unknown
c27008_g3	0	-1.43166	-0.240176	0.836592	0.697207	Unknown
c27146_g1	0	-0.784238	0.318813	-0.608397	3.83257	Aspartate racemase
c27166_g1	0	-0.00954638	0.13826	2.51822	2.23289	Transducin/WD40 repeat protein
c27180_g1	0	0.345311	0.621854	0.270211	0.121587	NAD(P)H-quinone oxidoreductase subunit M
c27215_g1	0	1.0332	0.846769	-1.07426	1.23039	Putative hydrolase of the HAD superfamily
c27217_g1	0	0.56094	0.620985	0.463597	0.284054	Unknown
c27252_g1	0	0.364661	0.728913	0.526675	0.47945	Hypothetical protein MTR_8g041480
c27496_g1	0	0.169651	0.819137	0.716199	0.391442	Sodium-dependent phosphate transport protein
c27497_g1	0	1.96864	1.9767	1.50407	1.73866	Transcription factor Bhlh18
c27511_g1	0	-0.555802	3.94241	3.4683	3.45046	cysteine-rich RLK (receptor-like kinase) protein
c27590_g1	0	0.425723	0.630567	0.511639	0.278319	Glycine dehydrogenase
c27605_g1	0	-0.808014	0.255903	0.107687	0.21676	Hypothetical protein MTR_4g007140
c27633_g1	0	-0.311201	-0.00215488	0.568358	-0.254875	LRR receptor-like kinase
c27663_g1	0	-0.284774	0.668631	1.82304	0.972771	Unknown
c27670_g2	0	-0.770202	0.490221	1.4845	1.63133	Lactoylglutathione lyase/glyoxalase I family protein
c27683_g1	0	0.310615	0.738233	0.603565	0.0234375	Unknown
c27696_g1	0	0.495044	0.704611	0.200383	0.632253	Cellulose synthase H1-like protein
c27712_g1	0	0.0693795	-0.504631	-0.767842	1.00994	E3 ubiquitin ligase PUB14
c27734_g1	0	1.19083	1.72869	-0.983593	1.82723	ubiquitin carboxyl-terminal hydrolase 36/42
c27743_g2	0	0.708075	0.616398	0.22955	0.144379	AARF domain-containing kinase
c27786_g1	0	-0.471278	5.0971	5.25159	5.33832	--
c28027_g1	0	1.15932	1.17862	1.00433	1.15078	--
c28036_g1	0	1.70443	8.11763	7.23789	7.6292	--
c28043_g1	0	0.21267	0.543622	0.481917	0.378704	Unknown
c28072_g1	0	0.220119	0.504869	0.323185	0.0064575	DUF1350 family protein
c28097_g1	0	-0.0907133	-0.677803	-1.27346	3.37361	Ras homolog gene family, member T1
c28181_g1	0	0.137464	9.11331	6.16749	8.25554	--
c28214_g1	0	0.570373	0.867377	0.702579	0.558789	BURP domain-containing protein
c28240_g1	0	1.021	6.02485	6.30204	6.37849	Metacaspase-7
c28245_g1	0	0.23304	0.434563	0.539175	-0.058041	Aehydroascorbate reductase
c28322_g1	0	0.236333	0.510748	0.693678	0.493768	Homogentisate solanesyltransferase
c28355_g1	0	0.856042	0.948395	0.678072	0.497123	Beta-amylase
c28370_g1	0	-0.0711678	0.747894	0.805742	0.976219	Ferritin heavy chain
c28428_g1	0	-0.0661183	0.449329	0.325163	0.373908	NADH dehydrogenase (ubiquinone) 1 alpha subcomplex subunit 12
c28448_g1	0	0.738813	1.2716	0.821526	1.18912	Nicotianamine synthase
c28449_g2	0	0.143423	0.368559	0.477458	0.249203	Ferredoxin
c28511_g1	0	0.41987	0.560225	0.190857	0.122176	Pentatricopeptide repeat-containing protein At2g45350, chloroplastic-like
c28518_g1	0	0.246524	0.420464	0.363544	0.350921	Hypothetical protein MTR_4g116350
c28527_g1	0	0.357831	0.437632	0.42537	0.654155	P-loop nucleoside triphosphate hydrolase superfamily protein
c28532_g1	0	0.763373	0.870838	0.865591	0.597751	Proline-rich protein
c28559_g1	0	-0.317525	-0.364089	-0.241433	1.79773	RNA polymerase-associated protein RTF1
c28683_g1	0	0.273024	0.482424	0.312229	0.270658	Hypothetical protein MTR_6g032880
c28685_g1	0	0.373433	0.261362	-0.807175	0.976529	UDPglucose 6-dehydrogenase
c28713_g2	0	0	0	16.3581	0	Hypothetical protein MTR_2g436990
c28721_g1	0	0.19314	0.518944	0.436334	-0.158658	Small subunit ribosomal protein S16
c28915_g1	0	0.522852	0.591392	0.51485	0.0237067	--
c28945_g1	0	-0.0304092	1.19204	1.19916	1.37639	Protein yippee-like protein
c29040_g3	0	0.220175	0.617885	0.580611	-0.0319504	Protein THYLAKOID FORMATION1, chloroplastic-like
c29043_g1	0	-0.289505	0.407173	1.21299	-1.06412	Hypothetical protein MTR_4g102040
c29077_g1	0	0.0284903	0.55268	0.392568	-0.0948525	Small subunit ribosomal protein S18
c29090_g1	0	0.30471	0.414185	0.373927	-0.0419872	Unknown
c29092_g1	0	0.620188	0.94007	0.688896	0.549402	Nucleoside-diphosphate kinase
c29126_g2	0	0.416087	0.584301	0.481988	0.413286	Phytoene synthase
c29128_g2	0	0.193378	0.525649	0.267628	0.574835	DUF2358 family protein
c29143_g1	0	-0.0627317	1.22672	3.53279	1.84622	Ankyrin repeat-containing protein
c29149_g1	0	0.565739	0.416949	0.261841	0.485472	DCC family protein
c29217_g1	0	-1.49638	0.718576	1.58798	1.31825	Auxin efflux carrier family protein
c29226_g1	0	-0.312163	1.01856	0.7247	0.360239	Auxin-responsive protein IAA
c29231_g1	0	0.319835	1.55582	0.790202	0.431262	MscS family membrane protein
c29302_g1	0	0.734649	1.07279	0.958395	0.459048	Ubiquitin-protein ligase E3 C
c29405_g1	0	-0.289193	0.177419	0.62388	-0.303031	Hypothetical protein MTR_1g101910
c29475_g1	0	0.55954	0.148818	-0.201772	0.399539	GATA zinc finger domain-containing protein 4-like
c29500_g1	0	0.791731	1.35	0.854674	-0.717879	HSP20 family protein
c29557_g2	0	0.228196	0.597882	0.365987	0.39225	Raffinose synthase
c29600_g2	0	1.14202	1.59619	1.14742	1.16216	Phenylalanine ammonia-lyase
c29623_g1	0	0.066319	0.328996	0.414477	1.98327	Calcium-binding EF-hand protein
c29676_g1	0	0.887044	1.16345	1.32445	0.931438	PPR containing plant protein
c29678_g1	0	-0.0747851	2.4487	2.46918	2.15308	--
c29700_g1	0	0.422668	4.57718	5.48766	6.82253	Embryonic abundant-like protein
c29709_g1	0	0.335487	0.454809	0.409473	0.0616826	Phosphoglycolate phosphatase
c29749_g1	0	1.60242	1.79234	1.28649	1.28138	Ribulose bisphosphate carboxylase/oxygenase activase
c29773_g1	0	0.325267	0.400565	0.333449	-0.0281486	PsbP domain-containing protein
c29836_g1	0	0.297187	0.389518	0.268079	-0.139492	Hypothetical protein MTR_7g034750
c29844_g2	0	-0.999639	6.34098	6.33801	7.51797	Ca2+-transporting ATPase
c29845_g1	0	0.329129	0.488494	0.438275	0.140909	Aminomethyltransferase
c29859_g3	0	0.5726	1.35684	-1.29773	1.60287	Metacaspase-6-like
c29868_g2	0	0.513972	0.0179071	-0.83985	0.272314	--
c29893_g1	0	1.34539	1.02754	0.894638	0.663336	Aspartic proteinase nepenthesin-2
c29906_g1	0	1.11547	2.03348	2.17863	2.40268	Hypothetical protein MTR_8g026770
c29929_g1	0	0.165757	0.421385	0.412715	-0.215723	Large subunit ribosomal protein L29
c29941_g1	0	-3.80709	1.27726	-0.152001	2.28574	--
c29974_g1	0	0.22785	0.554752	0.515586	-0.304143	2-Cys peroxiredoxin BAS1, chloroplastic-like
c29999_g1	0	0.47564	0.6948	0.508631	0.311015	Electron carrier/ electron transporter/ iron ion binding protein
c30067_g1	0	-1.62253	1.10724	1.20706	3.14601	MYB proto-oncogene protein, plant
c30071_g1	0	2.54052	1.96426	-0.180195	0.871639	Early nodulin
c30084_g1	0	0.42585	0.599913	0.469516	0.36794	Sstress regulated protein
c30098_g2	0	0.213879	0.459261	0.580787	0.361778	aarF domain-containing kinase
c30167_g1	0	0.650477	0.847985	0.622353	2.36158	Uncharacterized protein LOC100814619 isoform X1
c30181_g2	0	-0.603196	1.62546	1.60058	1.61603	Kinesin-like calmodulin-binding protein-like
c30200_g1	0	0.236885	0.522381	0.392076	0.105934	Hypothetical protein MTR_7g108590
c30262_g1	0	1.62823	1.69082	1.34948	2.62348	MFS transporter, OPA family, solute carrier family 37 (glycerol-3-phosphate transporter), member 1/2
c30272_g1	0	0.0571523	0.909324	0.818498	0.711507	Hypothetical protein MTR_8g076840
c30322_g1	0	0.280831	0.421946	0.252521	-0.408802	Hypothetical protein MTR_3g086040
c30338_g1	0	-0.200077	0.688412	1.05432	-0.355174	Beta xylosidase
c30344_g3	0	0.32451	0.464801	0.446014	-0.0972605	MPBQ/MSBQ methyltransferase
c30348_g2	0	-0.345651	0.441242	0.495851	0.459008	U6 snRNA-associated Sm-like protein LSm7
c30353_g1	0	3.06492	-0.711846	1.30048	1.2881	--
c30364_g1	0	0.476407	0.733692	0.262898	0.38184	Unknown
c30385_g3	0	0.769517	-0.179864	0.0036715	-0.392879	Multi-copper oxidase-like protein
c30445_g1	0	0.298158	0.476353	0.426374	0.0798887	Glycine cleavage system H protein
c30477_g2	0	-12.703	6.11457	5.703	5.77062	Glycine-rich RNA-binding protein
c30489_g1	0	-1.70937	2.23973	2.67545	-0.349003	La-related protein 7
c30491_g1	0	-0.106677	0.919511	0.503472	-0.200936	Polysaccharide biosynthesis protein
c30525_g1	0	0	9.04281	8.70993	0.997841	Gag-pol polyprotein
c30532_g1	0	0.650169	0.339646	0.697368	-0.0998818	Thylakoid lumenal 16.5 kDa protein
c30533_g2	0	0.260086	0.426344	0.429278	-0.146673	Hypothetical protein MTR_1g024940
c30545_g1	0	3.2754	2.92533	2.16438	-0.163099	KDEL-tailed cysteine endopeptidase
c30558_g1	0	-0.543241	0.951575	0.819896	-0.532998	Unknown
c30575_g1	0	-0.473598	0.650724	0.503545	1.45889	Plant/T23E23-13 protein
c30589_g1	0	0.546768	0.752445	0.660229	0.44668	Fructose-1,6-bisphosphatase I
c30598_g2	0	5.64565	4.97605	-0.963421	6.18087	MYB proto-oncogene protein, plant
c30658_g2	0	0	0	19.1605	0	Polyprotein
c30660_g2	0	-0.168447	0.846346	0.768417	0.685234	Protein FAM203A-like
c30662_g1	0	0.755198	0.724939	0.449007	0.633712	RING-H2 finger protein ATL3I
c30664_g1	0	1.44309	1.5918	0.855601	2.23118	DNA repair and recombination protein RAD54 and RAD54-like protein
c30673_g1	0	0.412339	1.47294	0.374834	0.143509	Fasciclin-like arabinogalactan protein
c30682_g1	0	0.0133085	1.07263	0.760206	0.910366	Solute carrier family 25, member 44
c30717_g1	0	-0.370009	2.71095	2.11306	0.705256	Hypothetical protein MTR_8g022950
c30723_g1	0	0.142045	1.45091	1.59901	0.95377	Subtilisin-like serine protease
c30750_g1	0	-0.0835643	1.76602	2.19719	1.99321	Hypothetical protein MTR_8g038590
c30794_g1	0	-2.64363	5.04041	5.15902	4.61937	MFS transporter, NNP family, nitrate/nitrite transporter
c30829_g1	0	-0.0614004	0.470319	1.1046	-0.903722	--
c30853_g1	0	1.36644	1.29999	0.781731	1.00939	Small subunit ribosomal protein S30e
c30876_g1	0	-10.3819	7.4522	7.25395	7.14613	MIRO-like protein
c30907_g1	0	0.320753	0.491912	0.368858	-0.147063	Uncharacterized protein LOC101502642 isoform X1
c30921_g1	0	0.597679	0.601507	0.290052	0.159461	Cyclin-U1-1
c30936_g1	0	0.386834	0.500831	0.440559	0.253243	Malate dehydrogenase
c30984_g1	0	-0.688033	3.41927	3.81794	3.51811	--
c31073_g1	0	0.0382543	0.478769	0.504918	-0.0301032	Peptidyl-prolyl cis-trans isomerase B (cyclophilin B)
c31074_g1	0	0.550931	0.704381	0.351594	0.312446	Rhodanese-like family protein-like protein
c31082_g1	0	-0.254836	0.00866959	0.634434	0.839407	Enoyl-CoA hydratase 2, peroxisomal protein
c31137_g1	0	1.23764	2.32727	1.49735	2.29208	Hypothetical protein VITISV_020559
c31151_g1	0	0.218737	0.425612	0.388824	-0.351123	Peptidylprolyl isomerase
c31167_g2	0	0.165059	-0.444479	-0.866471	1.05258	--
c31178_g1	0	0.0376754	0.499618	0.84462	0.0827338	Hypothetical protein MTR_7g011550
c31228_g1	0	0.830607	0.893897	-0.154451	0.524519	Mitochondrial import inner membrane translocase subunit TIM10
c31250_g1	0	-3.50184	1.33035	0.304842	2.87538	1-deoxy-D-xylulose-5-phosphate synthase
c31268_g1	0	0.643429	3.17924	2.666	2.93193	MADS-box transcription factor, plant
c31283_g1	0	0.0248147	1.38979	0.997493	1.05211	Peptidyl-prolyl cis-trans isomerase-like 3
c31336_g1	0	0.984331	2.12421	2.41436	0.193938	RNA-dependent RNA polymerase
c31377_g1	0	0.0657168	0.640164	0.728336	0.640628	CRS2-associated factor 1
c31403_g1	0	0.419765	0.467275	0.258715	0.237065	Hypothetical protein MTR_8g106690
c31447_g1	0	0.361518	0.492652	0.408195	-0.0353866	Light-harvesting complex I chlorophyll a/b binding protein 5
c31448_g1	0	-0.536568	1.73644	1.21497	-1.51419	--
c31461_g3	0	0.351745	0.497003	0.212332	0.400942	Beta-carotene isomerase
c31469_g1	0	-0.28713	-0.168142	-0.492576	1.47314	Disease resistance protein (TIR-NBS-LRR class)
c31474_g1	0	0.78824	-0.655462	-0.276381	2.05127	Disease resistance protein (TIR-NBS-LRR class)
c31517_g1	0	-0.362433	4.68136	6.35316	7.00702	Hypothetical protein MTR_4g011650
c31530_g1	0	0.249969	7.09098	0.249969	6.32722	SWI/SNF-related matrix-associated actin-dependent regulator of chromatin subfamily A member 5
c31562_g2	0	0.113679	0.340695	0.462462	-0.0442383	Triosephosphate isomerase (TIM)
c31753_g1	0	0.496943	0.984199	0.575893	-0.387321	Xyloglucan:xyloglucosyl transferase
c31764_g3	0	0.166985	0.454082	0.451504	-0.266316	Glutamyl-tRNA reductase
c31764_g4	0	0.251985	0.498351	0.29702	0.0452028	Glutamyl-tRNA reductase
c31802_g1	0	-0.0317373	1.74641	1.82355	1.54447	Hypothetical protein MTR_8g469260
c31823_g2	0	0.60432	0.421097	-0.430597	0.0889793	Hydroxyacylglutathione hydrolase
c31857_g1	0	-0.462728	0.343231	0.707577	-0.461074	Ankyrin repeat plant-like protein
c31894_g1	0	0.262803	0.397722	0.394166	0.00590897	Solute carrier family 35, member E1
c31971_g1	0	-0.494922	0.647286	1.05334	0.775705	RNA methyltransferase, TrmH family
c32008_g1	0	0.368706	1.09978	1.11373	1.3964	--
c32019_g1	0	0.307754	0.651533	0.0574107	0.298065	Hypothetical protein MTR_5g030900
c32023_g1	0	0.393459	0.478122	0.423448	0.175158	S-adenosylmethionine-dependent methyltransferase
c32034_g1	0	0.132389	0.409395	0.154857	-0.0336023	Magnesium chelatase subunit D
c32047_g1	0	1.08538	0.909226	-1.9201	1.19703	F-box/LRR-repeat protein
c32048_g1	0	0.2789	0.567519	0.547892	0.721182	chlorophyll(ide) b reductase
c32073_g1	0	0.434355	0.457072	-0.0552557	0.37494	Uncharacterized protein LOC101496924 isoform X1
c32128_g1	0	0.0250356	0.683647	1.27261	-0.44379	Lactoylglutathione lyas
c32145_g1	0	-0.821942	0.0669675	0.323701	0.564114	Steroid 22-alpha-hydroxylase
c32162_g1	0	-1.61662	3.88687	4.03484	3.22712	--
c32163_g1	0	0.40856	0.424934	0.217945	0.0124493	Spermidine synthase
c32167_g1	0	0.246101	0.669971	0.716723	0.552183	Rubredoxin
c32184_g1	0	-0.908277	-0.573861	-0.624486	3.2135	Glutamyl-tRNA(Gln) amidotransferase subunit A-like protein
c32201_g1	0	0.236811	0.486717	0.277415	0.710115	Small heat shock protein C4
c32206_g1	0	1.22488	1.12808	-0.75074	1.21469	--
c32223_g1	0	-0.6983	-0.0299851	-0.324355	0.619175	AT hook motif DNA-binding family protein
c32251_g1	0	0.127531	0.736396	0.703596	0.769766	Hypothetical protein MtrDRAFT_AC157488g11v2
c32268_g1	0	0.430881	0.527285	0.716569	0.0813159	Hypothetical protein MTR_7g057180
c32277_g1	0	-0.394754	0.0411832	0.373359	1.14935	Lysine-specific demethylase 3
c32291_g1	0	0.333896	0.392686	0.342089	-0.135954	Photosystem II 13kDa protein
c32317_g1	0	0.268884	1.71282	1.64694	2.54088	--
c32330_g1	0	0.0443921	2.79111	3.00837	3.28303	Viral movement protein
c32333_g1	0	1.77463	1.43607	1.41501	2.22236	Regulator of telomere elongation helicase 1
c32379_g1	0	-0.227639	0.718366	0.699429	0.995772	LSM12-like protein
c32411_g1	0	-0.473825	0.0213643	0.0836222	1.68718	UDP-glucosyltransferase family protein
c32424_g2	0	0.302444	0.40489	0.303619	0.243357	Ferredoxin--NADP+ reductase
c32430_g1	0	0.295821	0.514534	0.522984	0.0918391	Glutamine synthetase
c32434_g1	0	0.326575	0.462854	0.304943	0.568125	Hydroxypyruvate reductase 1
c32457_g2	0	0.749275	0.788672	0.0506603	0.338287	PPR containing plant-like protein
c32467_g1	0	-1.0869	0.4991	0.457681	2.79887	Glutathione S-transferase
c32501_g3	0	2.26629	2.43403	0.317864	1.40874	Hypothetical protein MTR_5g006230
c32501_g5	0	2.25994	2.44751	0.288107	1.6033	Uncharacterized protein LOC100819981
c32504_g1	0	-0.692738	0.962079	0.334224	1.03238	Uncharacterized protein LOC100797322 isoform X1
c32535_g6	0	0.494746	-1.09012	0.105348	3.04301	Serpin B
c32541_g1	0	-0.0441511	0.530813	0.793399	0.872571	Serine O-acetyltransferase
c32585_g1	0	0.244615	0.387203	0.308453	0.0745517	Transmembrane protein
c32591_g2	0	0.308097	0.410353	0.130965	0.164566	Phosphoribulokinase
c32655_g1	0	0.348703	0.634243	0.599783	0.407279	Ribulose-phosphate 3-epimerase
c32656_g1	0	-0.255255	3.20416	3.26018	4.33066	NADPH:quinone oxidoreductase
c32671_g1	0	0.413104	0.636969	0.156504	0.290326	Cysteine-rich receptor-like protein kinase
c32694_g2	0	-0.901806	1.71906	1.98081	2.19232	NBS-containing resistance-like protein
c32725_g1	0	0.034029	0.753872	0.568787	1.4994	Formamidase
c32734_g1	0	0.344424	0.40825	0.330721	-0.125385	Photosystem II PsbW protein
c32741_g1	0	-0.568648	-0.199416	1.41733	1.13091	Urea active transporter-like protein
c32757_g1	0	0.756644	1.28647	1.27439	1.00735	Copper chaperone for superoxide dismutase
c32776_g1	0	0.205203	1.09753	-1.2174	0.107982	--
c32780_g4	0	0.392389	0.519792	0.463291	-0.00652912	Glyceraldehyde-3-phosphate dehydrogenase (NADP+) (phosphorylating)
c32828_g1	0	-1.5175	1.83178	2.03914	2.03409	Hypothetical protein MTR_023s0029
c32851_g4	0	-0.119711	0.726781	0.656247	0.766716	Hypothetical protein MTR_139s0040
c32930_g3	0	0.40324	0.668717	0.378246	0.552403	Methionine adenosyltransferase 2 subunit beta
c32935_g2	0	0.018147	3.64456	3.53619	1.01813	Transcription factor BPE
c32936_g1	0	-0.596632	1.62573	0.569358	0.385648	Hypothetical protein MTR_142s1022
c32939_g1	0	0.606503	0.840608	-2.28943	1.11599	--
c32940_g1	0	0.304634	0.495881	0.405868	0.397214	Hypothetical protein MTR_7g077890
c32943_g1	0	-0.103445	2.31764	2.2829	2.39469	S-adenosylmethionine decarboxylase
c32949_g1	0	0.181188	0.422749	0.347769	-0.122812	Phosphoglycerate mutase family protein
c32979_g4	0	0.156916	0.250071	0.262625	0.171999	Carotene epsilon-monooxygenase
c32989_g1	0	-1.389	0.991217	0.90979	1.23358	Cell division control protein 7
c33012_g1	0	-0.310082	0.752765	0.76064	0.351145	Mechanosensitive ion channel domain-containing protein / MS ion channel domain-containing protein
c33017_g1	0	0.278914	0.403759	0.529783	0.00711911	Hypothetical protein MTR_1g115740
c33028_g2	0	-0.87006	1.81703	1.98481	1.86965	Acid phosphatase
c33031_g1	0	0.188294	0.435007	0.4188	0.215471	All-trans-retinol 13,14-reductase
c33044_g2	0	0.255626	0.501199	0.798713	0.464841	Lysine-specific demethylase 8-like
c33050_g1	0	0.228106	1.26986	1.23287	0.856965	CAAX amino terminal protease family protein
c33054_g1	0	0.796253	0.787251	0.514573	0.480391	Uncharacterized protein LOC101493562
c33058_g1	0	0.753784	0.757911	-0.331543	0.686482	Carbonic anhydrase
c33063_g1	0	-0.178963	0.484577	0.430191	0.42328	Uncharacterized protein LOC101511720
c33067_g1	0	-1.08715	1.05758	0.966317	3.88694	Unknown
c33110_g1	0	-1.29259	-1.24918	-1.13082	3.34235	Unknown
c33112_g3	0	-0.200287	0.434916	1.72079	3.19924	Uypothetical protein MTR_0045s0120
c33115_g1	0	0.0879462	0.416152	0.465746	-0.0375727	29 kDa ribonucleoprotein A, chloroplastic-like
c33125_g4	0	0.708187	-0.496311	-0.331394	2.14658	Hypothetical protein MTR_8g104490
c33127_g2	0	0.47744	0.243708	0.697294	-1.1196	Brassinosteroid-6-oxidase 2
c33127_g3	0	0.580862	0.833594	1.08772	-0.610023	Brassinosteroid-6-oxidase 2
c33130_g1	0	0.89625	0.892787	0.614276	0.730384	Transaldolase
c33149_g3	0	2.63809	-0.746532	-0.119461	2.7728	Hypothetical protein MTR_8g060830
c33158_g9	0	-0.251178	1.43089	1.53367	1.65893	Major pollen allergen Bet v 1-L
c33160_g2	0	0.325399	0.663424	0.709095	0.176114	Hypothetical protein MTR_7g117970
c33167_g1	0	0.291246	0.139367	-0.563246	0.582681	N-acetyltransferase
c33171_g2	0	0.206092	0.443395	0.576157	0.601604	Pectinesterase
c33176_g1	0	0.125448	0.289453	0.064466	0.377125	NAC domain protein
c33179_g2	0	0.918086	0.883694	0.548766	0.111799	HPP domain containing protein
c33186_g1	0	0.127511	0.412913	0.412246	-0.26393	Zinc-binding dehydrogenase family oxidoreductase
c33203_g1	0	-0.13006	3.22822	2.80267	3.24944	MADS-box protein SOC1-like isoform X1
c33250_g1	0	-0.159115	1.11133	0.896744	1.18887	RAP domain protein
c33263_g1	0	-0.201335	0.446062	0.511118	0.512696	Voltage-dependent anion channel protein 2
c33265_g1	0	0	0	0	16.4736	--
c33297_g1	0	0.72554	1.8752	0.903362	1.38734	coatomer, subunit beta'
c33305_g3	0	4.69172	4.54257	4.44661	4.18205	--
c33330_g4	0	1.23565	1.07832	0.659022	0.905873	GDSL esterase/lipase EXL3
c33337_g3	0	0.144945	3.13827	2.84209	4.40397	Choline/ethanolamine kinase
c33358_g1	0	2.12214	2.17271	-1.34729	1.9116	F-box protein interaction domain protein
c33358_g2	0	0.114754	0.341365	0.371397	-1.19476	Cysteine and glycine-rich protein
c33365_g1	0	-0.195772	0.742956	0.61927	-0.239455	Unknown
c33382_g2	0	0.242706	1.06188	0.954736	0.571698	Isoflavone reductase homolog isoform X1
c33387_g2	0	-0.338086	0.253958	0.606023	-0.596552	Peroxidase
c33390_g2	0	0.286613	0.434707	0.220119	5.65108	--
c33414_g2	0	0.628803	3.34179	4.43798	3.88983	--
c33420_g1	0	0.260805	0.38896	0.32156	-0.060644	Photosystem I subunit IV
c33424_g1	0	-0.559717	1.18056	1.75383	0.431907	GATA transcription factor
c33428_g1	0	-0.139298	1.30169	1.40761	1.07346	--
c33430_g1	0	-0.184867	1.6738	0.125043	1.45303	AP endonuclease 2
c33448_g1	0	1.12614	1.0884	0.987625	-0.106062	Solute carrier family 35, member E1
c33504_g3	0	0.0677288	0.343245	0.560977	1.59966	Dihydroflavonol reductase
c33509_g1	0	6.9214	6.76676	6.60343	6.66154	Hypothetical protein MTR_4g116600
c33537_g3	0	0.830052	2.07374	2.7208	3.03948	F-box family-3
c33552_g1	0	0.136443	0.29639	0.515762	-0.0114652	Solute carrier family 10 (sodium/bile acid cotransporter), member 7
c33575_g1	0	0.111315	0.777283	0.650389	0.315408	FKBP-type peptidyl-prolyl cis-trans isomerase
c33578_g1	0	-0.376622	-0.276961	-0.116002	1.30839	Subtilisin-like protease
c33581_g1	0	0.932442	0.666174	-0.501918	1.05253	MSF1 family protein
c33620_g1	0	-0.335236	1.71734	1.66566	1.79493	Aldo/keto reductase family oxidoreductase
c33621_g2	0	-0.230443	1.18999	0.818577	1.00024	RAP domain protein
c33622_g2	0	0.296496	0.0312437	-0.454582	0.188564	Hypothetical protein MTR_4g083110
c33646_g1	0	0.464949	0.373535	-0.418175	0.908435	Anthocyanidin 3-O-glucosyltransferase
c33656_g2	0	0.447255	-0.114981	-0.30109	-0.118297	Polygalacturonase-1 non-catalytic subunit beta
c33657_g5	0	0.892112	0.593035	0.54856	-0.0484071	MORN repeat protein
c33658_g1	0	-0.735438	2.74698	2.79192	2.4513	Hexokinase
c33668_g1	0	0.363894	0.75961	0.660721	0.236677	23S rRNA (uracil-5-)-methyltransferase rumA
c33682_g1	0	-0.185959	0.883046	0.488245	3.21405	Alpha/beta fold hydrolase
c33689_g1	0	0.344546	0.701395	0.623793	0.0342616	Peptidyl-prolyl cis-trans isomerase
c33701_g1	0	-0.430918	0.84174	0.876501	1.74994	DUF247 domain protein
c33713_g3	0	-0.424474	0.513867	0.746107	0.350566	Large subunit ribosomal protein L46, mitochondrial
c33722_g2	0	0.890988	1.68039	-0.898955	1.57871	Ribonuclease H protein At1g65750
c33731_g4	0	-0.464399	0.00109143	0.609024	0.531578	Subtilisin-like serine protease
c33733_g2	0	0.253253	0.432823	0.415534	-0.0364874	Ribulose-bisphosphate carboxylase small chain
c33760_g1	0	0.421596	0.545677	0.29946	-0.230982	Hypothetical protein MTR_3g079820
c33765_g2	0	0.549157	0.367861	1.46327	-1.11016	DNA-binding protein SMUBP-2
c33769_g1	0	0.202485	2.07223	1.48256	3.14328	transmembrane protein
c33787_g1	0	-0.503672	0.508464	0.456444	1.52349	Homogentisate 1,2-dioxygenase
c33813_g2	0	0.131941	0.40177	0.411125	-0.0341672	Adenylate kinase
c33859_g1	0	0.29774	1.0871	1.05769	0.543168	Biogenesis protein
c33869_g2	0	-0.332882	0.876025	1.48211	-0.217244	Sulfite exporter TauE/SafE family protein
c33883_g1	0	0.67058	0.779813	-0.499649	0.582914	PGR5-like protein
c33897_g6	0	0.227901	1.22191	1.0924	1.21186	--
c33900_g1	0	0.132491	2.32598	2.36607	2.52694	FK506-binding protein 4/5
c33919_g6	0	-1.36371	1.00821	0.548781	2.39896	Interleukin-1 receptor-associated kinase 4
c33930_g1	0	0.201839	0.752734	-0.00760764	0.636027	UPF0548 plant-like protein
c33943_g3	0	4.17832	4.33325	3.61511	3.74846	Dehydration-responsive element-binding protein
c33947_g1	0	-0.0640463	1.25518	0.712435	0.894924	Beta-galactosidase
c33947_g5	0	1.57545	1.95506	1.34026	1.6424	Beta-galactosidase
c33964_g1	0	0.0293114	0.081167	0.950872	-0.0911689	Hypothetical protein MTR_5g027010
c33984_g1	0	-0.0975457	0.552767	0.684364	0.522635	Hydroquinone glucosyltransferase
c33996_g1	0	-0.237008	0.441572	0.496797	0.977142	Malate dehydrogenase
c34006_g1	0	-0.226134	1.19789	1.14816	1.17572	Transmembrane protein
c34008_g1	0	0.231362	0.490691	0.393674	0.100795	Photosystem II oxygen-evolving enhancer protein 3
c34069_g2	0	0.050841	1.78536	1.79219	1.51023	Small subunit ribosomal protein S20
c34086_g1	0	0.540616	-0.02871	-0.525207	-0.0338261	Transmembrane amino acid transporter family protein
c34117_g1	0	1.29883	1.29069	0.836927	1.02934	Transmembrane amino acid transporter family protein
c34126_g5	0	1.00281	1.15583	1.01792	-1.06454	MdSFBB3-beta protein
c34211_g1	0	0.520269	3.19632	2.30152	2.8647	--
c34247_g1	0	0.336708	0.372341	0.272675	0.107628	(S)-2-hydroxy-acid oxidase
c34263_g2	0	-0.0773569	0.432478	0.604353	0.0885456	Hypothetical protein MTR_040s0041
c34266_g1	0	0.144278	1.14763	1.11381	1.28395	Cyclin-dependent kinase 12/13
c34321_g1	0	0.316443	0.329875	-0.00800673	0.0799463	ApaG protein
c34326_g1	0	-0.297132	0.070222	0.368214	0.385111	F-box/RNI/FBD-like domain protein
c34335_g4	0	-0.0654353	0.495979	0.948882	-0.70523	Laccase/diphenol oxidase family protein
c34340_g1	0	-0.29956	1.31351	1.09189	1.34316	CTP synthase
c34340_g2	0	0.223697	0.544568	-0.110611	0.153225	Probable inactive shikimate kinase like 2, chloroplastic-like
c34405_g1	0	0.275948	0.420673	0.303625	0.0540077	Light-harvesting complex I chlorophyll a/b binding protein 2
c34420_g4	0	0.27682	0.374392	0.252487	0.209758	Glutamate--glyoxylate aminotransferase
c34434_g1	0	-0.745135	0.497599	0.955297	0.0946364	Fimbrin
c34441_g5	0	0.278768	0.409729	0.362139	0.193562	Unknown
c34499_g2	0	1.42773	1.3758	0.271804	0.859676	--
c34502_g2	0	0.133718	0.396628	0.00428396	0.00220225	Uncharacterized protein LOC101494110
c34508_g1	0	1.62881	1.63572	-0.043654	1.59554	6-phosphofructo-2-kinase/fructose-2,6-biphosphatase
c34530_g7	0	0.310727	0.594434	0.597608	0.0999447	Solute carrier family 25 (mitochondrial carnitine/acylcarnitine transporter), member 20/29
c34544_g3	0	0.388984	0.265352	0.0575983	-0.825624	Pantothenate synthetase
c34546_g5	0	0.3258	0.471864	0.434891	0.00407291	Photosystem I subunit III
c34549_g1	0	-0.0850031	-0.135201	-0.192465	1.31798	Protein phosphatase 1G
c34553_g1	0	-0.466126	0.0843162	-0.0431423	0.0866053	80 kDa MCM3-associated protein
c34563_g1	0	-1.19425	2.23168	2.26278	2.31508	Fucokinase
c34568_g2	0	-2.62121	0.837919	1.7495	2.53601	GDSL esterase/lipase 7-like
c34571_g3	0	-0.640412	-0.142949	1.65573	4.48511	--
c34572_g3	0	0.0202818	-0.219272	1.13957	0.41365	L-ascorbate oxidase
c34573_g2	0	-0.518908	-0.0387552	0.22732	0.824077	Malate dehydrogenase (oxaloacetate-decarboxylating)(NADP+)
c34580_g1	0	0.411346	0.515692	0.562118	0.0824172	Ribose 5-phosphate isomerase A
c34588_g1	0	0.0418689	0.590793	0.531142	0.464513	Uncharacterized protein LOC101515718
c34611_g2	0	2.11367	2.86549	1.60405	2.01147	Hypothetical protein MTR_4g106400
c34621_g1	0	-0.453086	0.258113	0.160698	0.537208	Hypothetical protein MTR_8g036520
c34628_g1	0	0.749449	0.93057	0.681854	0.940676	HNH endonuclease domain protein
c34643_g4	0	-0.9889	0.355122	0.481379	0.789122	--
c34684_g1	0	-1.43594	1.44828	-0.279572	0.61048	3-oxo-5-alpha-steroid 4-dehydrogenase 3
c34708_g6	0	0.299285	0.5747	0.472704	0.729737	BolA protein
c34712_g1	0	-13.0249	3.93341	3.66432	4.19203	Phospholipase C
c34717_g1	0	-0.00799619	1.48266	1.55647	1.78261	3-hydroxybutyryl-CoA dehydrogenase
c34759_g1	0	0.460939	0.622207	-0.0737483	0.377121	Leucine-rich repeat receptor-like kinase
c34774_g6	0	-0.687057	1.14684	1.07209	2.11771	Serine/threonine-protein phosphatase 2B regulatory subunit
c34783_g2	0	-0.36362	0.370835	0.604899	2.36907	Hypothetical protein MTR_3g009040
c34785_g2	0	0.0795757	1.29923	1.16483	1.03476	GATA transcription factor
c34785_g5	0	0.503042	0.751205	0.663109	0.096757	Unknown
c34799_g2	0	-0.438832	0.296509	0.268904	-0.414681	Photosystem II CP47 chlorophyll apoprotein
c34811_g6	0	2.79896	2.19071	-2.854	2	--
c34819_g1	0	0.465227	0.572061	0.532848	0.452457	Hypothetical protein MTR_5g042420
c34850_g2	0	0.347046	0.452688	0.432845	0.00345276	Plastocyanin
c34864_g1	0	-0.955103	-0.461314	-0.420093	8.42348	--
c34871_g1	0	-0.649787	2.24036	1.87155	3.04867	Uncharacterized protein LOC103318979
c34874_g3	0	-0.110515	0.23888	0.171811	-0.0376815	Mediator of RNA polymerase II transcription subunit 17
c34903_g1	0	0.351287	0.383794	0.0133697	0.336167	Glucose-6-phosphate 1-epimerase
c34910_g1	0	0.843942	0.694086	0.550726	0.505609	Protein MAK16
c34910_g2	0	0.964491	0.932929	0.649935	0.762218	Protein MAK16
c34918_g1	0	-0.582023	0.475308	0.555821	-0.53622	Beta-galactosidase 3-like
c34951_g6	0	0.0788664	0.558928	0.464243	0.17308	Putative anion transporter 2
c34955_g1	0	5.61264	-0.490296	-0.0752842	1.87219	G-box binding factor bZIP transcription factor
c34957_g5	0	0.0565802	3.87373	3.76757	4.07202	Hypothetical protein MTR_7g108440
c34960_g2	0	0.59875	0.687963	0.512669	1.0245	Delta-1-pyrroline-5-carboxylate synthetase
c34960_g4	0	0.593377	0.873232	0.564664	1.07829	Delta-1-pyrroline-5-carboxylate synthetase
c34967_g3	0	0.172463	0.711813	0.0581009	-0.685467	LysM domain-containing receptor-like kinase 1
c34974_g5	0	0.439587	1.02971	0.379111	0.46749	--
c34984_g1	0	0.373067	0.440467	0.203706	-0.189224	Unknown
c34996_g2	0	0.753359	0.726732	0.832241	0.464353	BTB/POZ domain-containing protein
c34999_g2	0	-0.0371885	0.499538	0.492789	0.510624	Syntaxin 7
c35014_g1	0	0.281714	0.727008	0.688117	0.726129	Alpha/beta fold hydrolase
c35023_g1	0	-0.199223	2.46401	2.44853	2.39319	--
c35029_g1	0	0	0	0	21.2115	--
c35036_g8	0	0.307216	0.561519	0.36119	0.302366	Pentatricopeptide repeat-containing protein At2g35130-like
c35042_g1	0	-2.20146	3.38028	2.46792	2.60568	--
c35064_g1	0	-0.631179	0.383868	0.345289	0.427678	Uncharacterized protein LOC101513168 isoform X1
c35065_g2	0	0.314951	0.534534	0.539742	0.017633	Extracellular Ca2+ sensing receptor
c35065_g3	0	0.320474	0.422967	0.527295	-0.0758552	Extracellular calcium sensing receptor
c35080_g5	0	0.693538	0.33609	-0.473633	-0.384827	Hypothetical protein MTR_102s0003
c35094_g1	0	1.38588	1.5216	1.85154	1.45533	KUP system potassium uptake protein
c35110_g1	0	-0.777593	1.69011	2.19784	2.47512	--
c35110_g3	0	-0.434206	2.05173	2.49976	2.82105	--
c35121_g2	0	-1.93506	-1.81273	-2.12899	6.67091	Pathogenesis-related protein 1
c35126_g1	0	0.334535	0.385127	0.303389	0.0653627	Unknown
c35144_g1	0	0.366089	0.663104	0.758474	0.129405	Plant/K24G6-12 protein
c35144_g2	0	0.465787	0.671354	0.990676	0.432906	Hypothetical protein MTR_5g027220
c35148_g3	0	-0.299529	3.79104	3.88252	3.84222	--
c35165_g1	0	2.14134	2.00844	1.89665	0.538968	--
c35170_g1	0	0.280835	2.54514	1.74766	2.38421	Solute carrier family 25 (mitochondrial folate transporter), member 32
c35193_g1	0	-0.121619	0.800884	0.882374	0.945935	Hypothetical protein MTR_8g038590
c35204_g2	0	-0.653673	-0.380251	-0.641991	0.957118	--
c35211_g4	0	-0.00620507	-0.170697	1.3598	-0.933432	Anthocyanin 3'-O-beta-glucosyltransferase-like
c35215_g8	0	0	0	0	17.6144	F-box/WD-40 repeat-containing protein
c35222_g2	0	0.0966734	0.463308	0.391882	0.0311161	Protease IV
c35242_g1	0	0.653292	7.36933	2.22494	7.59792	Ankyrin repeat protein
c35244_g1	0	1.28382	-0.568093	1.02905	-0.74125	Telomere-associated protein RIF1
c35245_g2	0	1.14501	3.33018	2.77304	3.22494	--
c35248_g1	0	0.0258207	2.64372	2.94587	2.13569	--
c35260_g1	0	0.0728274	0.899284	0.892282	0.455715	Inter-alpha-trypsin inhibitor heavy chain-like protein
c35262_g1	0	-0.120985	0.568993	0.0801868	0.965695	--
c35276_g1	0	0.331205	0.406457	0.309146	-0.0138628	Fructose-1,6-bisphosphatase I
c35294_g1	0	-0.0388182	1.33462	3.06396	2.05938	Hypothetical protein VITISV_006175
c35319_g3	0	0.329012	0.354322	0.211518	0.0652362	Photosystem II PsbW protein
c35325_g2	0	0.457682	0.746522	0.747404	0.00266098	Serine carboxypeptidase-like clade IV
c35327_g1	0	0.498177	0.337396	-0.491334	0.671607	Tropinone reductase 1
c35327_g3	0	-0.142412	0.847548	1.32769	-0.335587	Ca2+:H+ antiporter
c35334_g2	0	-1.58478	3.95217	2.40365	2.60479	--
c35339_g4	0	0.0560813	0.614291	0.594667	0.287584	Hypothetical chloroplast RF1 (chloroplast)
c35340_g1	0	3.30196	6.10986	6.36932	5.39207	--
c35345_g2	0	0.316162	1.82294	1.96967	2.3669	--
c35349_g1	0	-0.470543	0.525877	0.439123	0.70427	U3 small nucleolar RNA-associated protein 4
c35350_g1	0	0.382118	0.821512	1.02678	-0.141136	Laccase-11
c35351_g1	0	-0.515705	0.318753	0.679557	0.551819	3-hydroxyisobutyryl-CoA hydrolase
c35352_g2	0	0.019279	1.05591	0.990669	1.07868	Inositol polyphosphate 5-phosphatase I
c35388_g1	0	0.508924	0.123424	-0.314079	0.208889	Gibberellin receptor GID1
c35395_g2	0	-0.332057	0.306209	0.992474	0.411928	TCP family transcription factor
c35397_g1	0	-0.345299	1.50436	1.52255	1.29703	Auxin-induced protein PCNT115
c35400_g1	0	-10.3819	7.58764	6.55352	6.40832	RNA-directed DNA polymerase
c35402_g2	0	0.0894336	-3.03377	2.22117	2.03315	Uncharacterized protein LOC100797322 isoform X1
c35410_g1	0	-0.405902	3.06214	3.78693	2.89529	UDP-glucosyltransferase family protein
c35426_g1	0	-0.043677	0.434974	0.251996	-1.02021	--
c35433_g11	0	0.274187	0.413944	0.337453	0.0590312	Cytochrome b6-f complex iron-sulfur subunit
c35439_g1	0	-1.72725	3.23716	3.22064	3.59939	Solute carrier family 32 (vesicular inhibitory amino acid transporter)
c35440_g5	0	0.517623	0.652982	0.47627	0.418042	DS12 from 2D-PAGE of leaf protein
c35449_g3	0	-10.7036	10.7961	8.38111	9.84932	Uncharacterized protein LOC101503423
c35450_g2	0	0.338696	2.25281	2.29322	2.54215	--
c35450_g5	0	-0.678031	3.09534	3.75148	1.51566	--
c35460_g1	0	0.548379	0.644957	0.523897	0.591303	Aldehyde dehydrogenase (NAD+)
c35462_g1	0	0.55431	-1.36814	-0.891533	1.98803	DNA replication ATP-dependent helicase DNA2
c35469_g1	0	-0.252501	0.368431	0.508341	0.490746	DNA-binding protein
c35494_g2	0	-0.0537709	1.13028	1.05607	0.98674	--
c35498_g2	0	0.613558	0.578153	0.397023	0.445086	Sucrose-phosphate synthase
c35507_g1	0	0.698927	1.12728	-1.16293	1.35132	Hypothetical protein MTR_5g006600
c35510_g3	0	-0.755188	0.284591	0.00377714	0.40607	Alanine-glyoxylate transaminase / (R)-3-amino-2-methylpropionate-pyruvate transaminase
c35511_g1	0	-0.676792	0.528463	-0.400196	0.425124	Embryo defective 3006 protein
c35525_g2	0	1.03203	-0.485741	-0.305039	1.10069	Golgi SNAP receptor complex member 1
c35526_g3	0	0.498233	0.510644	-0.892437	-0.061663	--
c35532_g1	0	2.4178	3.48577	3.76978	1.4429	--
c35534_g1	0	-0.505752	0.387522	-0.212489	0.032623	Transcription initiation factor TFIID subunit 2
c35548_g1	0	0.577311	-0.0218033	-0.690729	0.0294047	Sugar porter (SP) family MFS transporter
c35549_g5	0	17.9258	0	0	18.2481	--
c35550_g3	0	-0.544319	1.95666	0.0769837	2.02336	F-box and leucine-rich repeat protein 2/20
c35550_g4	0	0.456809	1.27325	0.412541	0.354792	Fasciclin-like arabinogalactan protein
c35578_g5	0	-0.965134	3.90209	1.78192	2.51888	Hypothetical protein MTR_5g045440
c35582_g10	0	-0.241214	1.12117	1.18618	1.41104	Cellulose synthase A
c35595_g2	0	0.238976	0.395527	0.49127	0.973674	Quinolinate synthase
c35605_g1	0	-4.04458	3.42788	3.51489	3.49333	Uncharacterized acetyltransferase At3g50280-like
c35608_g5	0	16.8196	0	13.8404	0	--
c35626_g2	0	1.29444	0.993175	-0.0956517	0.920253	GDSL-like lipase/acylhydrolase
c35641_g1	0	0.254153	0.736054	0.659698	0.442142	Carbonic anhydrase
c35642_g2	0	0.618384	0.929282	-0.789045	1.1101	--
c35642_g4	0	0.790347	2.66614	2.94253	3.48439	--
c35643_g1	0	0.84914	1.19597	0.567787	0.42875	Hypothetical protein MTR_5g082130
c35651_g1	0	-0.970852	-0.396543	0.483322	-0.116239	Eukaryotic aspartyl protease family protein
c35661_g4	0	-0.607677	1.8052	1.84234	1.78244	--
c35672_g1	0	-0.106451	0.990915	0.97196	0.879835	Hypothetical protein MTR_8g042400
c35681_g7	0	0.239504	0.809214	0.616635	0.211652	Solute carrier family 40
c35686_g4	0	0.39384	0.664969	0.638757	0.0309879	Pentatricopeptide repeat-containing protein
c35701_g1	0	0.414082	0.667633	0.536354	0.344106	D-glycerate 3-kinase
c35711_g3	0	0.103731	0.252755	0.540705	0.548873	Transcription initiation factor TFIIH subunit 2
c35717_g1	0	-0.976356	0.110616	0.628689	-0.423943	Sec14p-like phosphatidylinositol transfer family protein
c35721_g4	0	1.13741	5.79684	5.66772	5.54085	--
c35721_g6	0	-0.36539	1.77209	1.52898	1.90995	--
c35731_g1	0	1.0517	0.914029	-1.21387	1.42573	--
c35732_g2	0	-0.0154135	0.871818	0.803772	0.937865	BHLH transcription factor
c35735_g1	0	-1.37502	0.425091	-0.157619	0.106915	F-box/kelch-repeat protein
c35752_g2	0	0.518544	0.656246	0.409675	0.247622	Fructose-bisphosphate aldolase, class I
c35755_g1	0	-0.026967	1.55044	1.78442	1.55474	--
c35764_g3	0	2.50276	3.21157	1.76129	5.92504	Uncharacterized protein LOC102667136
c35784_g1	0	0.286864	1.17562	1.19414	1.29767	Carotenoid cleavage dioxygenase
c35793_g1	0	-0.460435	0.641062	0.879819	0.465754	DUF3527 domain protein
c35808_g1	0	0.988402	1.33266	1.11015	0.699088	Glyoxylate/succinic semialdehyde reductase
c35809_g1	0	0.255635	0.555553	0.476973	0.0782164	Valacyclovir hydrolase
c35811_g2	0	-0.0563559	1.01777	0.83393	1.60059	Protein kinase
c35814_g2	0	0.739561	1.74184	1.44589	2.54615	Unknown
c35817_g4	0	1.27483	1.77283	1.23939	1.00266	Aldehyde decarbonylase
c35819_g3	0	0.446617	0.183613	0.68156	0.183795	Radical SAM methylthiotransferase, MiaB/RimO family protein
c35828_g4	0	-0.0505149	0.800687	-0.594296	0.993777	PPR containing plant-like protein
c35838_g1	0	-0.303014	0.0826225	0.227673	-0.166084	Putative transposase
c35839_g1	0	0.139367	1.3377	1.35491	1.58462	Cellulose synthase A
c35847_g1	0	0.193759	1.15573	1.08392	1.67849	Polygalacturonase
c35849_g1	0	0.0554187	0.996967	0.796647	0.94865	Aurora kinase, other
c35907_g10	0	0.205004	0.6128	0.442276	0.0914471	Acyl-CoA N-acyltransferase (NAT) superfamily protein
c35908_g7	0	-0.423855	1.13455	1.02414	-0.808365	Hypothetical protein MTR_4g094608
c35913_g2	0	0.0697747	-0.377505	-0.904633	0.922054	TIR-like domain protein TSDC protein
c35918_g10	0	2.26889	2.2634	1.93401	1.21054	--
c35918_g4	0	6.56734	6.56805	5.94438	5.15427	--
c35918_g9	0	2.51607	2.39935	1.96868	1.24238	--
c35920_g3	0	0.0904037	0.413465	0.425769	-0.940744	Superoxide dismutase, Cu-Zn family
c35925_g2	0	-0.801402	-2.47098	-2.47098	5.42068	Hypothetical protein MTR_2g008650
c35926_g2	0	0.379137	0.529618	0.362548	0.161269	Rubisco large subunit N-methyltransferase
c35927_g1	0	-0.908687	0.655686	-0.306708	0.772268	Polyadenylate-binding plant protein
c35943_g3	0	-1.07906	1.63845	0.66296	3.18427	--
c35947_g4	0	0.0978712	0.627858	0.267796	0.510163	Hypothetical protein MTR_5g026910
c35954_g2	0	-1.33175	3.28788	2.91341	3.34928	--
c35957_g1	0	0	0	0	19.7444	--
c35959_g1	0	-0.30276	1.74004	1.57249	1.81205	Glutaredoxin domain-containing cysteine-rich protein 1
c35960_g5	0	-0.3546	0.640353	0.53009	-0.307034	Glycoprotein membrane precursor GPI-anchored protein
c35970_g1	0	-1.06363	1.88475	1.4561	2.04993	Serine/threonine protein kinase
c35972_g6	0	-0.0589155	0.965746	0.807729	0.453359	Mitochondrial inner membrane protease subunit 1
c35973_g2	0	0.0356213	6.59646	6.6986	6.50253	--
c35977_g7	0	1.05846	1.15026	0.0657327	0.741728	4-coumarate--CoA ligase
c35992_g5	0	0.542751	0.762365	0.580925	0.475233	Hypothetical protein MTR_1g063100
c36001_g2	0	0.0325782	-0.254117	-0.911009	1.00117	Calcium-dependent protein kinase
c36001_g3	0	0.135378	1.13701	1.25613	0.306393	Subtilisin-like serine protease
c36014_g2	0	0.393665	0.638043	0.568051	1.80666	Methylecgonone reductase-like
c36018_g3	0	0.803743	-0.170211	-0.693286	1.4563	Calmodulin-binding protein
c36023_g1	0	0.466554	0.760003	0.764597	0.176904	Dimethylaniline monooxygenase (N-oxide forming)
c36033_g1	0	-0.541746	0.736962	-0.441266	0.0573328	Structural maintenance of chromosome 4
c36041_g4	0	-0.885703	1.42083	1.6207	2.45235	Resistance protein
c36049_g1	0	0.660502	0.49636	0.149718	-0.987303	Unknown
c36058_g2	0	0.397976	0.415103	0.283567	0.694967	Unknown
c36060_g1	0	0.358397	0.545125	0.480064	0.182784	Photosystem II 5 kDa protein
c36080_g1	0	-1.51274	0.487177	0.174025	2.34392	Uncharacterized protein LOC101514901
c36092_g2	0	1.44829	0.969608	0.400493	1.98842	EREBP-like factor
c36101_g3	0	0.0509555	-0.152458	0.0273107	0.382181	F-box protein interaction domain protein
c36115_g1	0	-0.249373	1.50428	1.18106	1.17083	Secologanin synthase-like isoform X1
c36135_g1	0	-0.635583	0.736962	0.538906	2.79784	Receptor-like kinase
c36145_g2	0	3.01754	5.45573	5.97227	5.96766	--
c36145_g4	0	1.24223	3.72341	3.92823	4.04306	--
c36159_g4	0	1.33175	-1.05047	-0.85786	10.7275	Probable 2-oxoglutarate-dependent dioxygenase AOP1.2-like
c36177_g2	0	-0.602989	0.320132	0.853952	0.0869349	Nbs-lrr resistance protein
c36178_g1	0	0.773589	-0.459924	0.559483	0.218554	--
c36189_g3	0	0.367045	0.738144	0.452291	0.555549	Subtilisin-like serine protease
c36192_g1	0	-0.808918	0.313229	-0.0649207	-0.136547	Solute carrier family 15 (peptide/histidine transporter), member 3/4
c36199_g2	0	-0.223236	0.698294	0.241203	0.838963	Animal RPA1 domain protein, partial
c36202_g1	0	1.27974	6.70773	5.24189	5.88204	Hypothetical protein MTR_1g023890
c36204_g1	0	0.262128	-0.113214	-0.00842572	-0.333381	Very-long-chain (3R)-3-hydroxyacyl
c36208_g1	0	0.674597	0.73039	0.628029	0.965538	ATP-binding cassette, subfamily C (CFTR/MRP), member 10
c36213_g2	0	0.167427	0.686979	0.316307	0.59144	Phototropin-2 protein
c36222_g5	0	-0.405231	-0.733996	-0.884806	2.89764	Disease resistance protein (TIR-NBS-LRR class)
c36229_g4	0	-0.303397	0.269238	0.170272	0.463255	Ribosomal protein L11 methyltransferase
c36232_g2	0	0.9377	1.66978	1.69049	0.627221	Unknown
c36232_g3	0	0.829124	2.56701	2.67336	1.61237	--
c36232_g4	0	-0.688925	0.696272	0.646991	0.286966	Lysine-specific demethylase 3
c36246_g3	0	-0.750781	0.103227	-0.478737	1.09842	TdcA1-ORF1-ORF2 protein
c36247_g2	0	0.363198	0.792282	0.806121	0.417571	Haloacid dehalogenase-like hydrolase family protein
c36252_g1	0	-0.291212	0.387194	0.213495	0.0109158	Gibberellin receptor GID1
c36267_g2	0	0.375497	0.605347	0.480233	0.211194	Transcriptional corepressor SEUSS-like protein
c36269_g4	0	0.0861332	0.747577	0.824314	0.20954	Hypothetical protein MTR_8g464010
c36274_g1	0	0.515266	0.586942	-1.84601	2.85223	Chalcone synthase
c36274_g2	0	0.54864	0.723109	-1.48298	3.81735	Chalcone synthase
c36274_g3	0	2.26796	2.76624	-1.55624	3.28009	Chalcone synthase
c36290_g4	0	0.31301	0.554408	0.469661	0.00787574	Peptidylprolyl isomerase
c36295_g1	0	0.341526	0.562611	0.410135	-0.00912027	Hypothetical protein MTR_4g007080
c36296_g4	0	-0.392682	2.90276	2.92111	1.77809	UDP-glycosyltransferase 79B3-like
c36303_g1	0	-0.376266	0.97356	1.20057	1.04331	Uncharacterized protein LOC101505019
c36316_g2	0	0.119096	0.785669	0.567493	1.04287	OPT family oligopeptide transporter
c36326_g3	0	-0.44078	3.51457	3.44246	3.71732	Ulp1 protease family C-terminal catalytic domain containing protein
c36329_g3	0	-0.856486	0.109559	-0.192266	1.27839	Hypothetical protein MTR_5g074550
c36334_g2	0	0.313352	1.03562	0.711084	2.44331	Unknown
c36341_g6	0	0.146624	0.112893	0.785133	2.33794	Protein N-terminal glutamine amidohydrolase-like
c36341_g9	0	0.294432	4.6163	5.00417	4.99224	--
c36342_g1	0	-0.491379	3.55552	3.64086	3.85076	--
c36342_g7	0	0.0778733	1.10882	0.993111	1.25182	--
c36344_g1	0	0.0336081	2.33834	1.47742	3.23275	Hypothetical protein MTR_5g007390
c36350_g1	0	0.329028	0.501066	0.225321	-0.4499	LRR receptor-like kinase
c36352_g1	0	-0.403375	0.66079	0.320325	-1.15079	Transcription factor MYC2
c36353_g1	0	0.149612	0.713256	0.57393	-0.232235	Cytochrome b6-f complex subunit 5
c36353_g2	0	2.10794	2.22843	-0.0661563	2.1747	STAM-binding protein
c36358_g1	0	0.463382	0.6866	0.538948	0.227839	Peptidylprolyl isomerase
c36365_g2	0	5.91787	5.86555	5.98314	5.06084	--
c36368_g2	0	-0.707655	1.55177	1.16752	1.48388	--
c36373_g1	0	0.00612846	0.291231	0.0872	0.252856	--
c36373_g6	0	0	0	0	17.7384	Methyltransferase domain protein
c36380_g2	0	0	0	0	19.9677	NYN domain protein
c36380_g4	0	0	0	0	19.6943	NYN domain protein
c36394_g1	0	0.403786	2.01336	2.33262	2.03975	BRI1 kinase inhibitor 1
c36396_g1	0	-2.18949	0.904207	1.13124	0.828128	Uncharacterized protein LOC101498071
c36399_g7	0	0.395049	0.473918	0.392474	-0.0250014	Small subunit ribosomal protein S17
c36400_g3	0	1.12914	4.32167	3.59221	5.76792	--
c36411_g9	0	3.48577	3.32737	2.82655	-0.0533567	--
c36420_g2	0	-11.3814	9.57098	9.77425	9.42782	--
c36420_g3	0	-0.674559	0.0269593	-1.14153	1.08987	--
c36423_g4	0	-0.938571	-1.0424	-1.32712	2.56917	Feronia receptor-like kinase
c36424_g1	0	1.32726	1.79865	0.484385	-2.97589	--
c36429_g1	0	0.240395	-0.411419	-0.400474	0.284729	Solute carrier family 39 (zinc transporter), member 1/2/3
c36433_g3	0	0.379065	-0.1346	-0.0879461	-0.26085	Glutathione S-transferase
c36434_g1	0	0.177079	0.385142	0.333239	0.390608	Phosphomethylpyrimidine synthase
c36441_g2	0	0.146026	0.706576	0.514366	0.0793752	--
c36441_g4	0	0	0	0	20.3907	--
c36441_g5	0	1.90649	2.1695	8.59658	0.906638	--
c36448_g1	0	0.708253	1.17815	0.384651	0.707196	--
c36454_g1	0	-0.870534	0.192643	0.5063	-0.477199	Uncharacterized protein LOC103438319
c36465_g2	0	-3.59076	0.538316	0.267017	1.95438	--
c36472_g1	0	0.23136	1.07515	1.19407	1.27541	Euchromatic histone-lysine N-methyltransferase
c36483_g4	0	0.884101	0.785535	-0.328105	1.16213	Cryptochrome 2
c36485_g1	0	-0.21825	0.777722	0.602596	-0.0194867	Multidrug resistance protein, MATE family
c36489_g4	0	1.10215	0.10999	1.09516	-0.60572	MFS transporter, SP family, solute carrier family 2 (myo-inositol transporter), member 13
c36498_g4	0	0	0	0	19.2741	Kelch repeat F-box protein
c36506_g1	0	-1.36498	0.840114	0.538974	1.97503	Cysteine-rich receptor-like protein kinase
c36507_g2	0	0.152214	0.582267	0.752895	0.100729	Ribose-phosphate pyrophosphokinase
c36507_g5	0	-0.0889987	0.614032	0.618776	0.340741	Ribose-phosphate pyrophosphokinase
c36511_g1	0	0.188468	0.254589	0.0388709	0.29187	RNA-directed DNA polymerase
c36511_g2	0	-0.998919	6.73025	6.81591	7.03235	Hypothetical protein VITISV_002640
c36512_g5	0	0.327369	0.448777	0.337994	-0.00451036	Unknown
c36515_g2	0	3.2951	6.95908	6.81514	6.75328	D-aminoacyl-tRNA deacylase
c36526_g2	0	0.233003	0.499058	0.390072	0.312954	Kinesin-like protein for actin based movement protein
c36549_g1	0	-0.899807	1.06787	-0.0457404	0.37081	Hypothetical protein MTR_5g044290
c36555_g1	0	-0.91856	2.34592	1.79264	3.32517	LRR and NB-ARC domain disease resistance protein
c36560_g1	0	-2.09408	2.67905	2.23259	2.64954	BURP domain-containing protein 9-like
c36570_g6	0	-0.81587	-0.426761	-0.32485	0.971047	DNA gyrase subunit B
c36573_g1	0	-0.350072	1.31039	1.44678	2.08606	Linoleate 9S-lipoxygenase
c36579_g6	0	-0.150941	-1.10226	3.88247	0.69823	--
c36579_g8	0	0.458559	-1.1723	3.01366	1.65033	--
c36582_g1	0	-0.893068	1.73368	1.75318	2.60869	GNAT family acetyltransferase
c36603_g10	0	0.438546	0.724242	0.810736	0.451959	Uncharacterized protein LOC101505551
c36605_g11	0	0.347333	0.531775	0.453471	0.440768	Cytochrome c biogenesis protein
c36608_g2	0	0.417702	0.686037	0.572674	0.192889	GDT1-like protein
c36632_g1	0	0.00376189	3.32681	3.03763	3.30181	Small subunit ribosomal protein S13
c36634_g1	0	-0.255205	0.204724	0.280587	-0.434823	Rhodanese-related sulfurtransferase
c36637_g4	0	-3.84933	3.02785	-1.16781	3.10838	Low PSII accumulation protein
c3663_g1	0	0.201993	0.433269	0.354168	-0.0168418	Photosystem I P700 chlorophyll a apoprotein
c36646_g1	0	0.478713	0.493549	0.0430158	0.191585	Hypothetical protein PHAVU_011G002300g
c36648_g4	0	-0.117227	-0.929852	1.59289	0.155434	NADH dehydrogenase (ubiquinone) Fe-S protein 2
c36656_g3	0	0.404979	0.650247	1.22524	1.05567	Ubiquitin-conjugating enzyme E2 A
c36663_g2	0	0.77531	0.888806	0.404429	-0.287037	Beta-galactosidase
c36663_g3	0	1.6842	1.7201	-3.59855	2.03402	Beta-galactosidase-like
c36665_g1	0	-0.36688	0.573616	1.02428	1.82659	unknown
c36665_g4	0	0.129233	0.397151	0.797047	1.40744	unknown
c36665_g5	0	-0.472567	0.341085	0.741959	1.47506	unknown
c36675_g2	0	-0.517754	0.716996	0.13511	0.638584	DNA replication ATP-dependent helicase DNA2
c36679_g1	0	0.444258	0.677363	0.437608	0.443708	DS12 from 2D-PAGE of leaf protein
c36679_g2	0	-0.933183	0.216453	0.166487	0.180494	Double-strand telomere-binding protein
c36685_g2	0	-0.267783	0.522285	0.473118	-0.742242	Cellulose synthase A
c36685_g6	0	-0.304459	0.906195	0.742136	-0.173503	Cellulose synthase A
c36687_g1	0	-0.448088	0.341401	1.73975	0.671044	Coronatine-insensitive protein 1
c36689_g1	0	0.21861	0.885227	-0.0464751	-0.00260336	--
c36700_g2	0	2.09159	2.13749	-0.705245	2.35738	Polygalacturonase
c36717_g2	0	-0.0782507	2.6747	3.15842	1.84774	--
c36727_g4	0	1.18346	1.53533	-0.735964	1.6606	Phenazine biosynthesis PhzC/PhzF family protein
c36736_g2	0	0.144126	0.616751	0.64874	0.558954	--
c36741_g1	0	2.03557	5.16249	4.50667	5.11263	Pentatricopeptide (PPR) repeat protein
c36743_g4	0	-2.02723	3.47413	3.8131	4.01515	--
c36750_g1	0	-0.184401	2.87956	3.22635	3.18888	Signal recognition 54 kDa protein
c36758_g1	0	-0.0347159	0.501125	0.312923	0.451046	--
c36761_g2	0	0.294428	0.366848	0.24669	-0.0897034	Cinnamoyl-CoA reductase-like protein
c36766_g2	0	0.316451	0.459784	0.306651	0.423279	Unknown
c36777_g1	0	0.356825	0.644506	0.594883	0.0389499	NAD-dependent epimerase/dehydratase family protein
c36786_g2	0	0.276444	0.266139	0.305248	2.15929	--
c36796_g1	0	-1.25686	0.481	0.66666	0.328101	Calumenin-like
c36802_g3	0	-0.290384	-0.230883	-0.615767	2.40292	--
c36802_g4	0	-0.0576165	-0.261098	-0.582541	2.10463	--
c36803_g3	0	2.18061	2.30671	-0.225658	2.69396	Beta-glucosidase
c36807_g1	0	-1.78561	2.24099	1.22773	0.452027	--
c36807_g2	0	-1.65981	1.93458	1.67918	4.12243	Uncharacterized protein LOC101494987
c36816_g5	0	0.454877	0.506033	-0.072611	0.845152	Mechanosensitive ion channel-like protein
c36819_g1	0	1.46446	1.79584	0.586235	4.57557	--
c36821_g1	0	-0.304422	0.989688	0.339722	1.22511	Transmembrane protein
c36822_g3	0	-0.0113643	0.752101	0.747067	0.531322	Peroxidase family protein
c36827_g1	0	0.263007	-0.146419	-0.212416	0.357019	Delta8-fatty-acid desaturase
c36844_g4	0	0.135614	0.580377	0.271412	0.305421	Uncharacterized protein LOC101515357
c36849_g2	0	0.135893	0.202449	0.289347	0.118723	Oligopeptide transporter OPT family protein
c36852_g3	0	0.140575	0.58075	0.145375	0.485715	--
c36867_g1	0	0.408865	0.644451	0.322157	0.461825	Trehalose 6-phosphate synthase/phosphatase
c36878_g3	0	-1.09895	2.36665	2.89996	3.23992	DUF674 family protein
c36884_g2	0	0.217442	0.537441	0.679312	0.240643	Glutamate synthase (ferredoxin)
c36886_g4	0	0.289388	0.423473	0.346454	0.122185	Peptide chain release factor 1
c36888_g6	0	-12.3811	5.76957	5.56388	6.64269	Uncharacterized protein LOC101499853
c36893_g3	0	9.13767	8.37444	0.463927	8.52868	Transmembrane protein
c36895_g4	0	-0.316472	-0.898711	-0.276208	1.05889	Hypothetical protein MTR_3g006100
c36901_g3	0	0.895617	3.98303	2.79282	2.16611	Hypothetical protein MTR_5g083680
c36918_g4	0	0.31163	0.757814	0.749204	0.275871	Ribulose-bisphosphate carboxylase small chain
c36919_g2	0	0.22873	2.28202	1.88588	2.30119	--
c36926_g1	0	-1.50796	0.126078	1.16184	-0.763546	Hypothetical protein VITISV_017232
c36927_g3	0	1.01373	1.01906	0.0276363	0.792878	Carbonic anhydrase
c36928_g2	0	0.220207	0.404714	0.381192	-0.362486	Protein cbbY
c36944_g10	0	0.311826	0.411597	0.301181	0.200113	F-type H+-transporting ATPase subunit gamma
c36954_g1	0	0.297107	0.582948	0.367085	0.128039	Eukaryotic aspartyl protease family protein
c36956_g3	0	-0.504099	-0.41326	2.22444	-1.58176	--
c36956_g5	0	13.9956	0	22.1017	0	Hypothetical protein MTR_6g012130
c36957_g4	0	-0.552449	5.70779	5.45775	6.09784	Resistance protein
c36961_g1	0	0.673694	5.18852	5.0909	5.01836	Pumilio domain-containing protein
c36972_g2	0	-0.29391	1.65129	2.01965	0.994323	--
c36979_g3	0	-0.233141	-0.0696602	-0.296581	0.524808	Cytokinin-O-glucosyltransferase
c36993_g1	0	-0.327731	-0.339812	-0.25634	0.820758	UDP-glucosyltransferase family protein
c37015_g3	0	-1.45421	1.49195	0.68622	0.0639407	Hypothetical protein ARALYDRAFT_917496
c37018_g3	0	0.188757	0.506706	0.605525	-0.154345	Isoleucyl-tRNA synthetase
c37033_g3	0	0.274618	0.54103	0.472123	0.33599	Thylakoid membrane phosphoprotein 14 kDa
c37040_g1	0	-0.765505	0.222386	0.97141	1.8974	Retroelement pol polyprotein-like
c37045_g1	0	-0.190521	2.02213	1.86115	2.09287	E3 ubiquitin-protein ligase RGLG
c37055_g3	0	-1.01769	4.56015	5.03449	4.46903	2OG-Fe(II) oxygenase family oxidoreductase
c37067_g1	0	-0.0930914	6.61904	6.89076	7.24528	DNA replication ATP-dependent helicase DNA2
c37078_g1	0	0.0703298	1.51815	1.43688	1.1483	Pentatricopeptide repeat-containing protein At1g02150-like
c37087_g1	0	0.0659659	1.13569	1.15806	0.258901	Glycyl-tRNA synthetase
c37087_g2	0	-0.226861	0.716594	1.01206	0.33285	Glycyl-tRNA synthetase
c37097_g1	0	-1.99687	0.543736	0.401731	0.166954	ADP-ribosylation factor-like protein 2
c37108_g1	0	-0.789758	2.14484	2.07544	2.96269	LRR receptor-like kinase
c37112_g12	0	19.7284	0	0	0	--
c37112_g9	0	2.28518	1.70345	0.336044	-0.930716	Hypothetical protein PHAVU_002G155600g
c37117_g2	0	0.546566	0.674178	0.255762	0.134836	Beta-amyrin synthase
c37118_g3	0	-0.29858	0.585943	0.833687	0.889106	Cucumber peeling cupredoxin
c37133_g1	0	-2.62504	5.71708	5.59906	5.46195	Elongation factor 1-alpha
c37133_g2	0	0.153372	1.47888	1.51242	1.55329	Elongation factor 1-alpha
c37141_g1	0	0.219657	0.487767	0.0511314	1.14949	Cytochrome P450
c37144_g4	0	-0.067505	0.908648	0.808945	0.736731	Hypothetical protein MTR_8g078200
c37176_g1	0	-2.19448	0.216557	1.16915	0.651352	Hypothetical protein MTR_8g020780
c37177_g4	0	0	0	0	22.348	Cyclic nucleotide gated channel, other eukaryote
c37181_g1	0	-0.315268	0.15448	-0.705213	2.19794	Sentrin-specific protease 7
c37186_g2	0	0.784945	-0.228941	-0.0272629	-0.478358	Multi-copper oxidase-like protein
c37192_g7	0	-0.0242463	2.77955	2.63221	3.47025	--
c37206_g2	0	0.226008	1.03942	0.815685	0.0451028	--
c37209_g3	0	-0.493789	7.02536	5.95986	6.217	--
c37217_g3	0	0.278825	2.14429	2.082	2.21869	--
c37223_g3	0	-0.174345	0.283906	0.658804	-0.147295	Phytepsin
c37224_g1	0	-0.230344	2.07161	1.32775	1.46966	Jasmonate O-methyltransferase
c37226_g2	0	-3.20569	0.775898	0.331205	0.900794	--
c37238_g2	0	0.419017	-0.53275	-0.605303	0.466856	Lectin receptor kinase
c37246_g3	0	0.451496	-0.0662025	-0.347396	0.0888958	Hypothetical protein MTR_3g049330
c37252_g2	0	-0.0287333	2.10178	2.0642	2.26353	Hypothetical protein MTR_3g023670
c37267_g2	0	0.357862	0.398367	0.329522	0.258612	Hypothetical protein MTR_3g080840
c37271_g1	0	-0.218754	-0.56423	-0.60019	2.67452	Disease resistance protein (TIR-NBS-LRR class)
c37279_g1	0	-0.57066	0.906503	0.981193	0.917196	Sacsin
c37282_g3	0	-0.29278	1.27064	1.518	1.1797	--
c37282_g6	0	-0.378766	3.05437	3.2178	3.05252	Hypothetical protein VITISV_029958
c37284_g4	0	0.372565	0.534479	0.448155	0.0980073	Unknown
c37284_g5	0	0.295711	0.503937	0.432862	0.0974913	Plant/F13G24-250 protein
c37293_g3	0	0.00259243	0.922714	1.05972	-1.33757	Hypothetical protein VITISV_017741
c37296_g1	0	0	0	8.38514	18.134	--
c37297_g1	0	-1.03632	5.32531	5.6557	4.47531	--
c37299_g1	0	-0.0581954	0.0775556	0.0750778	0.261328	FK506-binding protein 4/5
c37299_g2	0	0.263132	2.02313	1.88016	1.83417	Peptidyl-prolyl cis-trans isomerase FKBP65
c37301_g1	0	-0.277956	1.59289	1.29369	2.3418	1-aminocyclopropane-1-carboxylate oxidase-like protein
c37301_g3	0	0.592565	3.10838	3.08858	3.89239	1-aminocyclopropane-1-carboxylate oxidase-like protein
c37305_g2	0	-0.723668	0.22566	0.105933	-0.20557	Vacuolar fusion protein MON1-like protein
c37311_g1	0	-0.243634	0.359304	0.474776	0.0401937	Putative transposase
c37316_g7	0	17.7185	0	0	15.0247	--
c37321_g2	0	0.09756	1.50627	1.4268	1.25454	Cyclopropane-fatty-acyl-phospholipid synthase
c37326_g1	0	-0.572578	0.328752	0.508887	0.68505	Hypothetical protein MTR_8g043760
c37331_g3	0	-0.64594	0.800508	1.25744	1.93276	Uncharacterized protein LOC101505019
c37332_g4	0	-0.2549	0.45641	0.913179	-0.162121	--
c37334_g1	0	-0.497049	0.459927	0.419671	0.693955	Nuclease HARBI1-like
c37337_g3	0	-0.341173	-0.395541	-0.40039	1.57511	WRKY family transcription factor
c37343_g2	0	1.16663	2.63007	2.52651	1.12255	16S rRNA (cytosine967-C5)-methyltransferase
c37346_g1	0	2.72161	2.89106	3.10448	3.66914	Hypothetical protein MTR_2g033500
c37346_g2	0	3.11898	2.83968	3.14854	3.67016	IMP dehydrogenase/GMP reductase
c37349_g10	0	0.0402099	0.957598	0.988393	0.874194	Hydroquinone glucosyltransferase
c37351_g2	0	-2.4473	0.50249	6.31813	6.28367	WD-repeat protein-like protein
c37351_g4	0	1.17653	1.02853	-0.0796591	1.93756	Carbohydrate-binding X8 domain protein
c37352_g4	0	0.237785	0.936671	-0.16317	0.195054	Fasciclin-like arabinogalactan protein
c37355_g2	0	0.0973945	0.733303	0.958739	0.993079	Uncharacterized protein LOC101505960
c37359_g1	0	-1.24054	0.604623	1.04922	3.41984	LRR receptor-like serine/threonine-protein kinase GSO1
c37364_g5	0	0	0	0	19.2208	--
c37365_g1	0	-0.39677	-2.73279	1.65159	1.55923	Hypothetical protein PHAVU_010G091100g
c37365_g2	0	0.88035	-1.60504	2.08833	2.03938	Hypothetical protein PHAVU_010G091100g
c37366_g1	0	-0.15008	2.0926	1.69044	-0.200028	Uncharacterized protein LOC101504500
c37366_g4	0	-0.331728	3.68941	3.22587	-0.6715	NBS-LRR protein
c37370_g2	0	0.18052	0.458235	0.346145	0.0566517	Menaquinone biosynthesis methyltransferase ubiE
c37380_g3	0	0.606494	1.41096	0.953144	1.04538	Uncharacterized protein LOC101501156
c37390_g3	0	1.38281	1.71023	-0.873279	2.00149	--
c37391_g2	0	1.02012	1.17933	1.32115	0.905798	--
c37397_g3	0	-0.227714	-0.417726	-0.430013	1.4607	Hypothetical protein MTR_036s0078
c37414_g4	0	-3.80196	1.49561	1.1569	1.5428	Polynucleotidyl transferase, Ribonuclease H fold
c37428_g1	0	-0.124714	0.401726	0.371492	0.44636	--
c37444_g5	0	0	0	16.3638	0	Cytochrome P450, family 26, subfamily A
c37446_g5	0	0.274891	0.427248	0.428082	-0.0645264	Photosystem II stability/assembly factor HCF136
c37451_g3	0	0.825999	-0.126069	-1.40285	1.24986	GTP-binding protein Obg/CgtA protein
c37453_g1	0	0.293485	0.394987	0.20786	-0.0830001	HAUS augmin-like complex subunit 4
c37491_g2	0	-0.0333041	0.582268	0.508972	0.311392	Peroxidase 48-like
c37494_g1	0	-0.694303	-0.406867	-0.294975	3.3851	Hypothetical protein VITISV_006175
c37495_g1	0	0.108071	0.66599	1.04214	1.10166	Hypothetical protein MTR_1g107040
c37501_g1	0	-0.777522	0.0448451	0.241489	0.223243	Multidrug resistance protein ABC transporter family
c37501_g2	0	-0.523361	0.226577	0.481994	0.876455	ABC transporter-like family-protein
c37505_g4	0	-0.153727	1.94626	1.83239	2.00541	Hypothetical protein MTR_8g038590
c37516_g1	0	-0.0993238	0.775696	1.20277	0.18616	Uncharacterized protein LOC101511496
c37526_g1	0	0.239716	0.522527	0.549201	0.246916	Unknown
c37827_g1	0	0.535322	1.24019	0.851463	2.77256	F-box protein interaction domain protein
c38798_g1	0	0	0	0	16.5903	Myb/SANT-like DNA-binding domain protein
c38968_g1	0	-0.346285	0.825254	1.4937	-0.752328	Uncharacterized protein LOC101496928 isoform X1
c3982_g1	0	0.411372	1.14302	0.668467	0.0548787	Rhicadhesin receptor
c43398_g1	0	0.244294	3.52923	2.92687	3.56602	--
c4492_g1	0	0.608049	-0.0373183	1.33512	0.487357	Thioredoxin 1
c47517_g1	0	-0.266224	1.12403	0.662541	0.379735	Hypothetical protein MTR_5g089100
c48467_g1	0	1.01815	-3.51148	2.0029	1.67516	Mitochondrial protein
c52238_g1	0	0	0	16.5854	0	--
c54_g1	0	0.647607	1.03603	0.440176	0.409464	Thioredoxin
c5545_g1	0	0.510729	1.04079	0.230081	-1.46093	Polyadenylate-binding protein
c5575_g1	0	-0.417261	0.369019	0.665516	-0.387784	Blue copper protein-like
c5658_g1	0	17.1589	0	0	0	Endonuclease/exonuclease/phosphatase family protein
c56630_g1	0	0.48484	1.54394	0.711994	0.882197	Germin-like protein
c57563_g1	0	0	0	16.9161	0	Hypothetical protein MTR_3g053450
c58862_g1	0	2.66122	3.88411	1.77258	6.44205	Uncharacterized protein LOC102666918
c59745_g1	0	0	0	22.2982	0	--
c61078_g1	0	0.532286	0.368842	0.175362	1.90377	Centrin-2
c6275_g1	0	0.393147	0.855114	0.755001	0.172998	Uncharacterized protein LOC100807125 isoform X1
c660_g1	0	0	0	20.5056	0	MYB-like DNA-binding domain
c66122_g1	0	-0.290376	0.747098	1.08565	-0.764605	Hypothetical protein MTR_5g045300
c66182_g1	0	0.467227	0.805419	0.98381	-0.0236089	Laccase/diphenol oxidase family protein
c66201_g1	0	0.342391	1.16046	-1.61868	1.68591	--
c66390_g1	0	0	0	16.5707	0	RNA-directed DNA polymerase
c69605_g1	0	0	0	0	16.6523	--
c6966_g1	0	0.199032	1.01697	1.00142	-0.909019	Beta-xylosidase
c7021_g1	0	1.66439	1.08514	-1.16991	1.8562	MADS-box transcription factor
c72129_g1	0	2.18979	2.04646	1.67899	1.43072	Proline-rich protein
c7324_g1	0	0.564677	-0.323298	-0.0177092	-0.0972744	Unknown
c7450_g1	0	0.347617	0.668383	0.555927	0.195432	Ferredoxin
c75566_g1	0	-0.799069	2.81206	2.4473	2.74315	--
c75579_g1	0	0	0	17.5127	0	--
c75918_g1	0	16.7251	0	0	0	Hypothetical protein MTR_4g014190
c75930_g1	0	0	0	16.4736	0	RNA-directed DNA polymerase
c776_g2	0	0.132847	0.671832	0.681703	1.25759	Unknown
c80291_g1	0	0.640968	0.80531	0.20437	1.21895	Hypothetical protein MTR_2g034350
c80874_g1	0	0.970349	0.128806	0.912703	-1.21463	MFS transporter
c83264_g1	0	0	0	19.7929	0	Transcription factor MYC2
c86333_g1	0	0	0	17.6264	0	--
c88654_g1	0	1.21258	0.925212	-0.29613	-0.618055	--
c9730_g1	0	0.309949	2.26598	1.41203	0.241003	Glycerol-3-phosphate acyltransferase
Note: The values indicate the degree of fold change observed for the each given genotype vs the N46 (‘reference’), presented as the log2 (ratio).

## Sheet: Cluster III
Gene ID	N46	N47	N48	N49	RP_h	Putative description
c10200_g1	0	-1.80012	-3.58677	-2.10571	1.03459	Squamosa promoter binding-like protein
c10672_g1	0	0.514484	-2.27934	-0.661935	-1.02132	Glutathione S-transferase
c1090_g1	0	-1.73354	-0.75046	1.19326	-4.15936	LRR receptor-like kinase family protein
c12447_g1	0	0.368136	-0.1597	-0.235097	-1.10129	Citrate binding protein
c12909_g1	0	-0.755922	0.410342	-4.66819	-1.0086	--
c13664_g1	0	0.727443	0.0577604	-0.357767	-0.845548	Solute carrier family 50 (sugar transporter)
c13680_g1	0	-0.831927	-0.317926	0.322184	-1.46505	Aquaporin PIP
c14009_g1	0	0.711788	0.249976	0.108863	-1.87314	Abscisic acid receptor PYR/PYL family
c14015_g1	0	0.888483	1.40756	0.750014	-16.2997	--
c14333_g1	0	-1.87354	-2.89314	-2.00973	1.23377	CXE carboxylesterase
c14672_g1	0	0.0539706	-0.512027	-0.637429	-1.50498	Ethylene responsive transcription factor
c14712_g1	0	-0.195917	-0.780866	-3.97694	-1.27681	ARID/bright DNA-binding domain protein
c14732_g1	0	-0.087151	-0.625312	0.397516	-16.5607	--
c14851_g1	0	-0.409896	-1.20913	-1.01345	0.485544	Hypothetical protein MTR_4g116480
c15211_g1	0	-0.230801	-0.219796	-0.249565	-1.7901	DNA topoisomerase
c15399_g1	0	-2.06624	-1.72789	0.117499	-2.11362	Cis-zeatin O-glucosyltransferase
c15511_g1	0	-0.441133	-1.52645	-1.17593	-1.8393	LRR receptor-like kinase family protein
c15530_g1	0	-1.28769	-1.59313	-1.34521	0.51792	Unknown
c15753_g1	0	-2.67933	-2.24871	-2.6381	1.22611	Protein FLOWERING LOCUS T
c15855_g1	0	-0.551902	-5.23825	-4.72373	-7.23779	Myb-like protein J
c1616_g2	0	-0.539582	-0.640808	-0.401362	-2.28974	mTERF domain-containing protein, mitochondrial
c16928_g1	0	-1.88251	-2.22212	-1.31277	2.2022	2-hydroxyisoflavanone synthase
c17057_g1	0	-0.195554	-0.467568	-0.33405	-3.03237	Peroxisomal membrane protein 2
c17461_g1	0	-1.44679	-1.64581	-1.58233	0.976521	Heat shock 70kDa protein 1/8
c17676_g1	0	-0.100478	-0.145501	-0.143719	-1.6116	BAHD acyltransferase DCR
c17676_g2	0	-0.213865	-0.297898	-0.122424	-1.89939	BAHD acyltransferase DCR
c1769_g1	0	-0.436554	-0.585011	-1.08557	0.0524289	Hypothetical protein MTR_1g107165
c17755_g1	0	0.345495	0.201106	-17.5976	-0.253848	--
c17835_g1	0	-0.210588	-0.771746	-0.732445	-1.48274	Unknown
c17857_g1	0	-14.5903	-1.50891	-14.5903	4.47874	Uncharacterized protein LOC101506066
c17910_g1	0	0.327422	0.256016	-0.180119	-0.901457	Momilactone-A synthase
c17912_g1	0	-0.38287	-1.52594	-1.2864	0.532082	Glutaredoxin 3
c18074_g2	0	-12.288	-12.288	-12.288	5.29004	Protein vip1
c18083_g1	0	-1.1094	-1.35334	-0.452768	-0.512445	Hypothetical protein MTR_5g008220
c18106_g1	0	-0.677687	-1.17223	-1.84684	-3.68136	Ethylene-responsive transcription factor
c18110_g1	0	0.530791	-1.79155	-2.70103	-0.990436	Hypothetical protein MTR_8g023060
c18177_g1	0	-3.00583	-1.55214	-1.28149	0.00972822	Calcium-regulated/ATP-independent forisome protein
c18341_g1	0	-0.25055	-2.54706	-2.01655	-2.62227	--
c18506_g1	0	-1.20961	-2.6359	-1.74971	0.941515	Cysteine-rich receptor-like protein kinase
c18682_g1	0	-13.5102	0	3.3784	-13.5102	--
c18745_g1	0	0.749437	-1.22173	-0.846036	-0.0660889	Carbonic anhydrase
c18872_g1	0	0.0318975	-0.714162	-0.710392	0.120421	hypothetical protein MTR_2g020830
c18942_g1	0	-0.57709	-1.21751	-1.98232	-0.0541485	Serine/threonine protein kinase-like protein CCR4
c18982_g1	0	-0.358686	-1.0831	-0.973922	-0.197059	U-box domain-containing protein
c19023_g2	0	0.597469	-0.58674	-1.55401	0.154276	Paired amphipathic helix protein
c19043_g1	0	-0.6378	-1.35922	-2.47231	0.327051	LRR receptor-like serine/threonine-protein kinase EFR
c19093_g1	0	-0.203071	-1.12447	-1.32666	0.173153	Solute carrier family 31 (copper transporter), member 1
c19152_g1	0	0.0915324	0.840268	1.24293	-16.22	--
c19416_g1	0	0.109015	-0.560647	-1.30685	-0.890156	Hypothetical protein MTR_1g093960
c19450_g1	0	-1.12342	-0.925665	-2.25706	-18.7307	Cold and drought-regulated protein CORA
c19582_g1	0	-4.36026	-2.05924	-1.38095	-1.20386	Xylem cysteine proteinase
c19682_g1	0	-0.22893	-2.6338	-2.0149	0.954215	Receptor-like kinase feronia-like protein
c19739_g1	0	-0.708909	-1.61983	-2.72809	-2.03667	Plant invertase/pectin methylesterase inhibitor
c19870_g1	0	-1.74922	-1.20367	-0.425127	-0.854614	Protein TIFY 3B
c20193_g1	0	0.167016	-0.573007	-0.469056	-1.91549	Gibberellin 2-oxidase
c20207_g1	0	-1.56734	-2.04491	-1.59381	1.7702	Polyprotein-like
c20210_g1	0	0.258891	-0.360543	-1.28517	0.824966	Disease resistance protein (TIR-NBS-LRR class)
c20212_g1	0	-2.78838	-1.32507	0.200531	0.265139	WAT1-related protein At1g70260-like
c20319_g1	0	-0.375134	-0.877187	-1.39259	0.486399	MACPF domain NSL1-like protein
c20470_g1	0	-0.110713	-2.07676	-3.68538	-1.26462	Hypothetical protein MTR_8g023100
c20484_g1	0	-0.509372	-2.37234	-1.78416	0.263346	Gibberellin receptor GID1
c20610_g1	0	-1.84765	-2.77711	-3.22076	-0.258082	WRKY transcription factor
c20617_g1	0	-1.16939	-1.22026	-1.08538	0.364041	oligosaccharyltransferase complex subunit delta (ribophorin II)
c20691_g1	0	0.244393	-0.504359	-0.657043	-0.43538	Hypothetical protein MTR_1g066720
c20717_g1	0	1.85797	1.31287	-1.42709	-1.96434	Hypothetical protein MTR_2g058900
c20767_g1	0	0.0886627	-0.560796	-0.619449	0.440267	Hypothetical protein MTR_4g081500
c20867_g1	0	-0.124272	-0.696547	-0.784054	-1.42954	F-box protein PP2-B3
c20947_g1	0	-1.38798	-1.82107	-1.7359	0.316597	Alkylated DNA repair protein alkB homolog 5
c21027_g1	0	-0.491166	-0.989532	-2.04558	0.0816661	Interleukin-1 receptor-associated kinase 4
c21071_g1	0	0.0237213	0.000956377	-0.381468	-1.63064	Aquaporin TIP
c21098_g1	0	-0.622606	-1.64769	-1.6853	0.0570184	DUF1645 family protein
c21264_g1	0	-1.15514	-5.53454	-3.99423	1.05685	Disease resistance protein (TIR-NBS-LRR class)
c21474_g1	0	-0.334923	-0.798213	-0.845333	-0.218631	Solute carrier family 39 (zinc transporter), member 1/2/3
c21551_g1	0	-0.34089	-0.642899	-0.150669	-1.86756	Hypothetical protein MTR_061s1014
c21569_g1	0	-0.225758	-0.831196	-1.03081	0.115557	Serine/threonine-protein phosphatase PP1 catalytic subunit
c21626_g1	0	-0.229178	0.292198	-0.158851	-1.3099	Na+/H+ antiporter-like protein
c21755_g1	0	0.0116	-0.986537	-1.0098	-0.639519	Phosphate-responsive 1 family protein, partial
c21798_g1	0	-0.108712	-0.934032	-1.12307	-0.517189	Unknown
c21815_g1	0	-1.2896	-3.40916	-3.08368	-4.32272	H/ACA ribonucleoprotein complex subunit 3
c21975_g1	0	-17.4789	-0.835931	-2.67172	-1.67175	--
c22013_g1	0	0.622806	-1.26123	-3.88893	1.66806	3,4-dihydroxy 2-butanone 4-phosphate synthase / GTP cyclohydrolase II
c22079_g1	0	-0.584048	-3.96089	-3.36962	-1.11873	Disease resistance protein (TIR-NBS-LRR class)
c22184_g1	0	-1.43828	-0.598307	-0.268659	-0.466403	Metal-dependent protein hydrolase
c22225_g1	0	0.0750082	-0.538068	-1.99815	-18.001	U3 small nucleolar RNA-associated protein 14
c22252_g1	0	-0.306886	-0.173769	-0.366465	-2.81147	Expansin-B1-like protein
c22340_g1	0	-0.37274	-0.403692	-0.810638	-17.4815	Cytochrome P450, family 26, subfamily A
c2235_g1	0	0.139927	1.13991	1.73694	-15.1357	Pantothenate synthetase
c22643_g1	0	-2.11175	-2.14533	-0.180081	-1.45967	--
c22731_g1	0	0.910647	-16.962	-3.93718	-1.93731	Disease resistance protein RPM1
c23057_g1	0	0.133227	-0.345099	-1.35945	-0.866771	3-ketoacyl-CoA synthase-like protein
c23187_g1	0	-0.733002	-1.2341	-2.10123	-4.18405	Ethylene-responsive transcription factor
c23218_g1	0	-2.15655	-3.7916	-3.12177	1.8275	Hypothetical protein MTR_5g055280
c23226_g1	0	0.476477	0.0905476	-0.0268539	-0.817823	Unknown
c23233_g1	0	-0.175256	0.824735	0.010608	-1.93236	--
c23471_g1	0	-2.02837	-2.15786	-1.38615	0.843756	Hypothetical protein MTR_6g084590
c23487_g1	0	-0.126604	-0.100494	-0.244596	-2.01293	Acyl-
c23492_g1	0	-0.60724	-1.76433	-1.6681	-0.106062	LRR receptor-like kinase plant
c23543_g1	0	-0.758987	-0.578416	-1.81941	0.81855	Gibberellin 2-beta-dioxygenase
c23570_g3	0	-0.25396	-1.01734	-1.11253	-0.71867	Serine/Threonine kinase, plant-type protein
c23593_g2	0	-0.470161	-0.692064	-0.560798	-1.87704	RNA 3'-terminal phosphate cyclase-like protein
c23888_g1	0	0.141127	0.286912	-1.19945	-0.750971	KDEL-tailed cysteine endopeptidase
c24071_g1	0	-0.542871	-1.97287	-1.39968	1.54845	RecName: Full=Vestitone reductase
c24114_g1	0	-1.31772	-2.00844	-2.16691	1.32673	MFS transporter, PHS family, inorganic phosphate transporter
c24169_g2	0	-0.260123	-1.07	-1.16121	-1.14464	Oligopeptide transporter
c24208_g2	0	-19.4683	-0.755425	-1.15968	-2.10161	--
c24240_g1	0	0.241335	-0.702867	-0.567028	0.623045	Chitinase
c24293_g1	0	-16.8484	0.187029	-0.501816	0.277226	Protein SDA1
c24343_g1	0	0.15081	-0.0567425	-0.437063	-2.86719	Hypothetical protein MTR_6g072130
c24358_g1	0	0.156411	-1.12207	-1.20599	-1.08754	--
c24402_g2	0	-12.288	1.79334	-12.288	6.20917	Cytochrome C biogenesis protein ccsA
c24501_g1	0	0.0760437	-0.0219381	-0.717829	-1.44707	--
c24688_g1	0	-0.616582	-2.29864	-2.7201	-5.94228	Caffeoyl-CoA O-methyltransferase
c24709_g1	0	-0.049753	0.172917	0.1162	-3.16241	NB-ARC domain protein
c24726_g1	0	-2.72001	-3.03231	-3.32085	-0.515029	TIR-NBS disease resistance-like protein
c24761_g1	0	-0.546854	-6.19276	-6.60768	-3.75565	Uncharacterized protein LOC101508721
c24819_g1	0	-0.157007	0.0458904	-1.19019	0.105408	Disease resistance protein (TIR-NBS-LRR class)
c24866_g1	0	-0.335582	-0.370345	-14.1088	2.3753	--
c24900_g1	0	-1.83527	-2.37084	-2.30131	2.39166	Chitinase
c24957_g2	0	0.489979	0.106292	0.135654	-2.7476	--
c25118_g1	0	-1.41251	-1.38328	-2.06644	0.484885	NAC transcription factor-like protein
c25136_g1	0	0.0231334	-0.969382	-1.09403	-0.992395	SKP1 interacting partner 4
c25285_g1	0	0.301632	-0.0352272	0.244431	-1.87498	--
c25342_g1	0	-0.11718	-0.868539	-1.21392	-1.06431	Hypothetical protein MTR_3g113660
c25431_g1	0	-0.377749	-1.44113	-1.06007	-0.557868	DIV1B protein
c25446_g1	0	-1.8326	-3.23149	-2.2971	1.00794	Hypothetical protein MTR_1g116100
c25465_g1	0	-2.63229	-2.60652	-2.10873	3.6278	--
c25486_g1	0	-15.7646	0.0675056	-0.957415	-3.06159	--
c25486_g2	0	-15.6476	0.825958	0.256771	-2.05724	Hypothetical protein MtrDRAFT_AC174468g3v1
c25504_g1	0	-1.1577	-1.18848	-0.217829	-1.44072	Large subunit ribosomal protein L40e
c25604_g1	0	0.376966	0.2854	0.53051	-2.96037	Hypothetical protein PHAVU_010G109100g
c25675_g1	0	-0.34795	-1.91697	-0.750321	-1.36484	23S rRNA (adenine2503-C2)-methyltransferase
c25698_g1	0	-0.470276	0.000514421	-1.15521	-0.336277	Leucine-rich repeat receptor protein kinase EXS
c25828_g1	0	-1.54893	-0.846889	0.0161951	0.222374	Kunitz-type trypsin inhibitor-like 2 protein
c25835_g1	0	-5.13339	-0.718809	-0.502875	-0.780209	Protein
c25906_g1	0	-1.26917	-1.41502	-16.9354	-0.57159	--
c25916_g1	0	-0.569324	-3.04228	-2.65167	-2.31759	MLP-like protein
c25917_g1	0	-2.13943	-3.91778	-1.60687	3.12997	Disease resistance response protein Pi49
c26141_g2	0	-5.68582	-18.8217	-0.690998	-2.02723	Specific tissue protein
c26297_g1	0	0.0546048	-0.650562	-0.89771	-0.427457	MACPF domain protein
c26357_g1	0	-0.577262	-1.36975	-1.42828	0.543851	Hypothetical protein MTR_1g019490
c26394_g2	0	-0.273736	-0.968058	-0.805317	-0.521503	Ammonium transporter, Amt family
c26435_g1	0	-0.0576165	-3.18938	-3.31223	-3.84987	--
c26492_g1	0	-0.311288	-1.57549	-0.623434	-4.78837	Probable purine permease 10-like
c26501_g1	0	-0.955455	-1.93278	-1.02183	-0.967299	Hypothetical protein MTR_5g016450
c26654_g1	0	0.413016	-19.1833	-2.76908	-0.755391	--
c26710_g2	0	-0.885533	-1.51886	-0.999353	-5.20148	--
c26787_g1	0	0.0297296	-1.09194	-0.284903	-0.475977	Ribosomal RNA-processing protein 1
c26960_g1	0	-21.1667	-0.224096	-0.647589	-0.804293	--
c27061_g1	0	-0.333633	-2.23429	-1.4199	-0.987232	Hypothetical protein MTR_8g006290
c27069_g1	0	-0.530643	-1.44334	-1.16588	-1.02966	MtN4
c27095_g1	0	-3.17911	-2.91377	-2.71969	5.36604	Solute carrier family 15 (peptide/histidine transporter), member 3/4
c27139_g1	0	0.198073	-0.334759	-0.593371	-0.907414	--
c27184_g1	0	-0.357152	-1.13915	-1.36913	-1.77705	Hypothetical protein MTR_3g093970
c27264_g1	0	-0.0339686	-1.62076	-1.33339	-1.13259	Hypothetical protein MTR_8g013930
c2728_g1	0	-1.00757	0.0317498	-0.495277	-17.9583	Hypothetical protein MTR_7g051150
c27364_g3	0	0.177315	-0.393177	-0.659828	0.235362	YUP8H12R.23 protein, putative
c27395_g1	0	0.774913	-0.0995322	-14.8727	2.26633	--
c27411_g1	0	-1.53595	-0.753679	-3.00203	-0.5478	--
c27442_g2	0	-0.239012	-0.657098	-0.872223	-1.58884	Trichome birefringence-like protein
c27481_g1	0	-0.621212	-3.87378	-3.80761	-3.61033	--
c27503_g1	0	-0.395236	-1.44268	-1.63858	-3.51263	Abscisic acid receptor PYR/PYL family
c27675_g1	0	-0.0876038	-0.0479243	-1.45074	0.320423	Protein preY, mitochondrial-like
c27680_g1	0	-0.162271	0.242609	0.105662	-2.50085	Protein NRDE2 homolog isoform X3
c27685_g1	0	-0.295079	-1.05995	-0.661569	-0.0700235	Phosphatidylinositol transfer protein PDR17
c27695_g1	0	-0.481882	-1.94943	-1.427	0.599257	Hypothetical protein PHAVU_003G166700g
c27703_g1	0	0.636424	-7.00455	-1.84573	-0.513768	Hypothetical protein MTR_103s0024
c27710_g1	0	-0.897948	-2.31272	-1.82551	-1.64144	Prohibitin 1
c27748_g1	0	0.229965	-0.645041	-0.438855	-4.42682	--
c27759_g1	0	-11.8406	-11.8406	-1.13703	7.27742	TNP2
c27787_g1	0	0.271763	-1.19667	-0.174005	-0.269186	Ribosomal RNA-processing protein 7
c27947_g1	0	0.557044	-1.05433	-1.46425	0.115249	Importin subunit alpha
c27956_g1	0	-0.729542	-0.883196	-0.585987	0.0991905	Dolichyl-diphosphooligosaccharide--protein glycosyltransferase
c27975_g1	0	-0.62893	-0.971107	-1.07934	-2.31957	SNF1-related protein kinase regulatory subunit gamma
c28125_g2	0	0.504146	0.179171	-0.656307	-0.501955	Myb proto-oncogene protein, plant
c28173_g1	0	-3.15172	-0.409317	-0.135941	0.469324	Ferritin heavy chain
c28177_g1	0	-0.374494	-1.25982	-2.04909	-0.507947	Unknown
c28209_g1	0	-1.04858	-1.18145	-0.591724	-1.0567	EREBP-4 like protein
c28433_g1	0	-0.72594	-1.7734	-1.59351	0.559907	NAC domain-containing protein
c28446_g1	0	0.190177	-4.80786	0.588064	0.26276	Ribosomal protein S10
c28466_g1	0	-0.567616	-0.890826	-1.05061	-0.269952	Hypothetical protein MTR_7g090560
c28506_g1	0	-1.50509	-3.62045	-2.48303	0.567916	Cysteine-rich receptor-like protein kinase
c28544_g1	0	-0.431556	-1.30512	-0.303002	-0.451005	Oleosin
c28572_g1	0	-0.334798	0.0130267	0.0493093	-3.76964	pathogenesis-related protein 1
c28718_g1	0	-0.397458	-0.579773	0.170987	-1.21925	--
c28723_g1	0	-0.556996	-0.508156	-1.4262	-0.50245	50S ribosomal protein L35
c28768_g1	0	-0.0895968	-5.86056	-3.30642	-0.231729	Auxin-induced protein 5NG4
c28769_g2	0	-0.616559	-0.0182098	0.240374	-1.23339	Adenosylmethionine-8-amino-7-oxononanoate aminotransferase
c28784_g3	0	0.24801	-3.38424	0.571517	0.325365	Hypothetical protein (mitochondrion)
c28784_g5	0	0.42768	-5.66402	0.512741	0.639458	Ribosomal protein S10
c28807_g2	0	-1.11707	-2.4481	-2.58137	0.380534	--
c28816_g1	0	-0.281987	-0.940898	-1.1573	0.515499	DUF1262 family protein
c28821_g1	0	0.141251	-1.63953	-0.449285	-1.16908	Aspartic proteinase nepenthesin
c28849_g1	0	-0.0862078	-0.58915	-0.233874	-2.15161	Solute carrier family 23 (nucleobase transporter), member 1/2
c28874_g1	0	-0.114906	-0.622695	-1.07549	-0.549371	Glutathione S-transferase
c28885_g1	0	-2.53208	-1.28554	-0.467959	0.41702	Cytochrome P450 family protein
c28889_g1	0	-1.19573	-2.31858	-1.46447	0.981629	Receptor-like protein kinase
c2891_g1	0	-14.0813	-14.0813	-14.0813	9.44644	Probable 2-oxoglutarate-dependent dioxygenase AOP1.2-like, partial
c28944_g1	0	0.166198	-0.262365	0.0263576	-2.85431	Proline dehydrogenase
c28959_g1	0	0.34669	-5.38749	-16.7689	-3.80289	--
c28962_g2	0	-0.805593	-1.65548	-1.69354	0.191086	Interleukin-1 receptor-associated kinase 4
c28994_g1	0	0.782336	0.782336	-13.0249	5.51711	--
c29007_g1	0	-0.237323	-1.22016	-0.808296	0.259333	Paramyosin
c29008_g1	0	0.523466	-1.02833	-0.881736	-2.46844	--
c29018_g1	0	-1.16866	-0.0221886	-0.200464	-0.839124	Serine carboxypeptidase 1
c29064_g1	0	-0.189115	-0.321925	-0.189115	-16.832	Cytochrome P450, family 26, subfamily A
c29164_g1	0	-2.72066	-2.82229	-2.8118	1.30726	Anthocyanin 5-aromatic acyltransferase
c29266_g1	0	-0.307777	-1.60879	-1.63352	-1.08795	Hypothetical protein MTR_8g013640
c29331_g2	0	-0.38208	-0.979474	-0.528494	1.13594	Hypothetical protein MTR_5g035690
c29388_g2	0	-14.6477	3.07746	-14.6477	5.42708	Nudix family hydrolase
c29415_g1	0	-0.40068	0.0197018	0.883618	-1.27316	Squamosa promoter binding protein
c29458_g2	0	-0.233227	-1.24341	-1.27311	0.845475	--
c29480_g1	0	-0.153854	-1.09893	-1.00116	-0.994204	Acyl-coenzyme A thioesterase 1/2/4
c29487_g2	0	0.0235654	-1.83668	-0.301286	-0.151563	tRNA (cytidine32/guanosine34-2'-O)-methyltransferase
c29588_g1	0	-0.298295	-6.45529	-7.77592	-8.77377	CST complex subunit CTC1-like isoform X1
c29646_g1	0	-0.865525	-0.334474	-0.786049	-1.41247	Hypothetical protein MTR_4g055633
c29666_g2	0	-1.23083	-2.95892	-2.36744	3.01084	Transmembrane protein, putative
c29684_g1	0	0.710696	-0.672784	-1.21937	-1.01929	Uncharacterized protein LOC101509029
c29763_g1	0	-0.0581409	-1.36853	-1.62726	-0.934779	Hypothetical protein MTR_2g097800
c29816_g1	0	-0.0820704	-0.794094	-0.912198	0.767492	Ca2+-transporting ATPase
c29834_g1	0	-0.0501233	0.24889	-18.3822	1.82395	Glutamate-rich WD repeat-containing protein
c29848_g1	0	-4.17904	-4.31764	-0.104625	-2.57949	Tether containing UBX domain for GLUT4
c29861_g1	0	-0.25672	-1.83505	-1.08228	-1.31131	Peroxidase
c29913_g1	0	-0.0164084	-1.26573	-0.726939	-0.524454	Unknown
c29964_g1	0	-0.403192	-1.59842	-1.343	-0.799073	Hypothetical protein MTR_8g032450
c29993_g1	0	0.322221	-4.55677	-7.35712	-5.27543	Spermidine synthase
c30003_g1	0	0.143057	-0.286304	-7.51785	-0.10705	--
c30063_g1	0	-0.176844	-0.115194	-1.63583	-0.360528	Pathogenesis-related thaumatin family protein
c30080_g2	0	-0.852736	-1.3892	-1.98854	0.369451	Unknown
c30196_g1	0	-0.275795	-1.0286	-1.26564	0.491971	Somatic embryogenesis receptor-like kinase
c30221_g1	0	-0.140972	-0.41359	-0.0939753	-16.7602	--
c30243_g1	0	-0.294552	-0.355316	-0.401842	-7.5026	Hypothetical protein MTR_1g100140
c30244_g1	0	-3.14666	-2.60383	-1.95727	2.04215	Derlin-2/3
c30260_g1	0	-0.0437648	-0.347505	-1.08402	0.101301	Unknown
c30293_g2	0	1.92734	-15.7732	-2.07031	-1.66434	--
c30302_g1	0	-0.875292	0.877192	-16.5508	0.727915	F-box family-3
c30312_g1	0	-0.495395	-1.18458	-1.40953	0.152061	Xyloglucan:xyloglucosyl transferase
c30323_g1	0	1.00722	-0.197911	0.403241	-1.99134	Chaperone protein dnaJ 11, chloroplastic-like
c30394_g1	0	0.22641	-0.346122	-0.0295082	-1.94976	--
c30453_g1	0	-1.28885	-2.12548	-2.57639	0.0282088	Unknown
c30457_g1	0	-19.0673	0.176911	0.294353	-6.87884	--
c30463_g1	0	0.658381	-0.677278	-0.810297	-0.851731	Asparagine synthase (glutamine-hydrolysing)
c30463_g2	0	0.82374	-0.347102	-0.531099	-0.561331	Asparagine synthase (glutamine-hydrolysing)
c30490_g1	0	-2.11153	-2.83485	-2.13481	3.53181	Chitinase / Hevein / PR-4 / Wheatwin2
c30493_g1	0	-0.559426	-10.109	-6.30363	-7.65131	Polyprotein
c30531_g3	0	-1.19664	-2.22084	-1.86038	1.94727	--
c30537_g1	0	-0.297971	-0.128112	-0.942048	-1.84214	Heavy metal transport/detoxification superfamily protein
c30552_g1	0	-0.815391	-1.99021	-1.28001	1.88761	Hypothetical protein MTR_5g077760
c30560_g1	0	0.770511	-0.43538	0.144099	-1.15333	Hypothetical protein MTR_4g061110
c30582_g1	0	-1.07963	-1.58921	-1.19402	0.979816	Aldose 1-epimerase
c30611_g1	0	-1.92547	-1.45116	-1.57479	1.3661	F-box protein interaction domain protein
c30633_g2	0	-0.884985	0.0285456	0.0200147	-0.498513	Uracil phosphoribosyltransferase
c30643_g1	0	-2.95462	-2.03542	-0.0873473	-1.93337	DNA repair protein REV1
c30675_g1	0	0.0868929	-1.00403	-0.905041	-0.612085	NADP-dependent alkenal double bond reductase P2, partial
c30747_g1	0	-1.87642	-2.33267	-1.55869	-1.09176	Solute carrier family 15 (peptide/histidine transporter), member 3/4
c30907_g2	0	-1.15985	1.19547	-3.30176	-4.35222	Glycerol-3-phosphate dehydrogenase
c30915_g2	0	-0.0623419	0	-2.07471	-0.284048	ARID/bright DNA-binding domain protein
c30949_g2	0	-0.231972	-1.14796	-1.3249	0.660103	Calmodulin
c30950_g1	0	-0.269969	-1.13167	-1.15342	-0.561802	E3 ubiquitin-protein ligase XBAT31
c30971_g1	0	-0.230792	-2.22361	-0.324381	-1.69706	Serine/threonine-protein kinase/endoribonuclease IRE1
c31008_g1	0	-0.697433	-0.12553	-1.72896	-3.70517	U3 small nucleolar RNA-associated protein 14
c31022_g1	0	-0.674202	-1.65692	-1.52916	-3.04922	Hypothetical protein MTR_8g467500
c31028_g2	0	-0.134059	-1.02452	-0.475106	-1.20067	GATA transcription factor
c31031_g1	0	-0.392108	-1.98918	-1.94992	-2.14672	--
c31063_g1	0	0.539765	-1.84287	-2.36183	-2.64256	Two-component response regulator ARR-A family
c31111_g2	0	-0.341466	-0.987175	-1.10363	-0.581323	E3 ubiquitin-protein ligase XBAT31, putative
c31127_g1	0	-2.22299	-2.21433	-1.45849	1.33785	Transcriptional activator DEMETER-like
c31165_g2	0	-1.78289	0.0440203	-1.63674	1.48553	Peroxidase
c31193_g1	0	-1.89923	-1.86894	-1.50498	-1.51095	Auxin-responsive protein IAA
c31294_g1	0	0.4133	-0.292658	-0.461127	-0.092863	Uncharacterized protein LOC101493860 isoform X1
c31329_g1	0	-1.44831	-2.38862	-2.08008	-1.17891	Hypothetical protein MTR_4g111840
c31329_g2	0	-1.18676	-2.82616	-2.38933	0.127033	Hypothetical protein MTR_4g077777
c31395_g1	0	-1.53352	-0.14053	-2.81195	0.87442	Inorganic pyrophosphatase
c31450_g1	0	-0.720371	-1.66669	-1.67014	0.328985	Kinase-like protein
c31458_g1	0	-1.1416	-4.41877	-3.69448	-3.38784	Coronatine-insensitive protein 1
c31463_g1	0	-0.0860848	-1.18823	-0.882729	-1.45795	Dolichyldiphosphatase
c31476_g2	0	-1.76305	-1.56832	0.446874	-1.93262	Hypothetical protein MTR_1g071380
c31525_g1	0	-0.716814	-1.16559	-1.22796	-0.454805	(iso)flavonoid glycosyltransferase
c31525_g3	0	0.547079	-1.87768	-2.46619	-17.9239	Unknown
c31525_g4	0	0.222819	-1.33924	-1.79394	-5.91262	(iso)flavonoid glycosyltransferase
c31558_g3	0	-1.12311	-0.952717	0.0193365	-0.583341	Myb proto-oncogene protein, plant
c31602_g1	0	-0.0768155	-3.4382	-4.95124	-3.96637	Ubiquitin-like-specific protease 1D-like isoform X2
c31612_g1	0	-17.3836	1.35033	0.985865	-0.5516	Pmr5/Cas1p GDSL/SGNH-like acyl-esterase family protein
c31657_g1	0	-0.0794718	-1.27671	-1.26873	0.864642	WNK lysine deficient protein kinase
c31677_g1	0	-1.65419	-1.43818	-0.169925	-1.64409	Cell cycle arrest protein BUB3
c31709_g1	0	0.292553	-0.851353	-0.458557	-0.0908741	P-hydroxybenzoic acid efflux pump subunit aaeB
c31756_g1	0	-0.357115	-4.74609	-5.89189	-6.40204	FBD-associated F-box protein
c31762_g1	0	-2.10366	-3.44648	-3.44648	-4.63398	5'-3' exoribonuclease 2
c31779_g2	0	-1.18602	-2.50461	-2.42895	0.57433	Patatin-like protein
c31809_g2	0	-0.560209	-1.6789	-1.56724	0.153251	--
c31875_g3	0	0.295454	-0.904834	0.27663	-2.73691	Surfeit locus protein
c31892_g1	0	-3.34909	-2.95134	-1.52552	-3.04098	Hypothetical protein MTR_7g036980
c31912_g1	0	0.0138665	-5.24255	-3.61584	-4.19566	--
c320_g1	0	-2.11528	-2.47287	-1.05844	-0.254941	Hypothetical protein MTR_5g005330
c32039_g2	0	0.215872	0.110443	-22.1542	0.130348	--
c32050_g1	0	-1.0458	-4.58125	-4.36386	-6.28368	--
c32066_g1	0	0.00820074	-0.560006	-0.901635	0.0011591	Low-temperature inducible
c32079_g1	0	1.11505	-5.62411	-8.248	-3.38245	Peroxidase
c32094_g2	0	-0.0902442	-0.672239	-0.751435	-0.113947	Plant/F1M20-13 protein
c32113_g1	0	-0.474608	-1.03666	-1.54023	-0.410857	Phospholipase D1/2
c32131_g1	0	-0.185478	-0.92852	-0.902366	-0.857754	Translation initiation factor 3 subunit G
c32172_g1	0	0.000279576	-0.961976	-1.0866	0.622005	Synaptosomal-associated protein 25
c32206_g2	0	-0.529675	-1.15383	-0.861302	0.0761679	Interleukin-1 receptor-associated kinase 4
c3224_g1	0	-0.403205	-1.38009	-1.5308	0.323881	Senescence-associated protein
c32264_g1	0	-0.0927992	0.219511	-0.101086	-18.2435	Hypothetical protein MTR_5g097850
c3226_g1	0	-0.254654	0.0816837	-0.107274	-5.83078	--
c32286_g1	0	-2.75074	-2.12027	-0.437188	-1.77172	Receptor-like cytosolic Serine/Threonine-kinase
c32301_g1	0	-2.17142	-2.51061	-0.459428	-3.05274	Cyclin A
c32321_g2	0	0.259632	-0.138474	-0.607958	-1.62432	Gibberellin 2-oxidase
c32389_g2	0	-0.736558	-3.23701	-3.65969	-4.72237	--
c32432_g2	0	-0.69531	-1.35433	-0.951367	-0.459605	PPR containing plant-like protein
c32519_g1	0	-0.561369	-0.86149	-1.15832	-2.22384	Ribonuclease T2
c32526_g1	0	-2.01168	-2.45609	-2.27605	3.34143	Cysteine-rich receptor-kinase-like protein
c32576_g3	0	-0.142531	-0.808875	-0.313501	-0.219007	DUF3411 domain protein
c32649_g2	0	0.077538	-0.609012	-0.385529	-0.113461	Amino acid transporter
c32651_g2	0	-1.41503	-2.20352	-0.613719	-2.90212	ATP-dependent Clp protease ATP-binding subunit ClpB
c32661_g1	0	-0.606966	0.351508	-0.0729477	-2.99373	--
c32753_g2	0	-0.0242401	-1.06663	-0.973582	-1.82295	DNA-damage-repair/toleration protein DRT100
c32774_g1	0	-5.15771	-3.62175	-0.630112	-3.3782	Hypothetical protein VITISV_044470
c32780_g6	0	-0.807063	-1.88605	-1.29344	0.496381	Ankyrin repeat plant-like protein
c32790_g2	0	-1.67871	-2.60781	-1.68913	1.2583	UDP-glucosyltransferase HRA25
c32825_g1	0	-0.30276	-0.114883	-0.0944555	-3.26943	F-box-like protein
c32829_g1	0	-0.994058	-0.490177	0.501447	-1.46535	Cu+-exporting ATPase
c32847_g1	0	-1.02158	-2.37276	-2.07321	1.97114	Ankyrin repeat plant-like protein
c32853_g1	0	-0.0443228	-0.628445	-2.61291	-0.948486	Zinc finger and SCAN domain-containing protein
c32863_g1	0	-0.473708	-1.63506	-1.49453	-1.51402	Multidrug resistance protein, MATE family
c32883_g2	0	-0.0624503	-0.698577	-0.903252	-1.26891	Aquaporin PIP
c32883_g3	0	0.133288	-0.478923	-0.527889	-0.964539	Aquaporin PIP
c32915_g3	0	-0.545533	-1.2117	-0.965389	-0.122734	Ankyrin repeat plant-like protein
c32930_g2	0	-0.876411	-0.876411	0.370364	-4.13487	Hypothetical protein VITISV_013115
c32931_g1	0	-3.10112	-4.156	-1.13904	-2.32053	Nitrate transporter 1.2-like
c32959_g1	0	-0.554024	-2.31297	-1.40463	-2.01342	Putative ribonuclease H protein At1g65750
c32963_g1	0	0.311764	0.286368	0.0518515	-2.48606	--
c33033_g2	0	-0.0916748	-0.447894	-0.308315	-1.38027	Granule-bound starch synthase
c33035_g4	0	-0.177704	-0.152143	-0.456583	-2.95385	Heat shock 70kDa protein 1/8
c33045_g1	0	-15.2757	1.90282	2.21629	2.37194	--
c33096_g1	0	0.200353	-1.63514	-1.20532	-0.60572	--
c33096_g3	0	-2.14497	-2.79952	-0.882662	-3.26236	--
c33099_g1	0	-0.125891	-0.936862	-0.903735	-0.954158	Prefoldin subunit 1
c33108_g1	0	-0.545111	-1.63399	-1.31944	-2.2045	Natural resistance-associated macrophage protein
c33116_g3	0	-17.7073	2.09878	-0.0808764	2.23246	Potassium channel
c33148_g1	0	-0.22316	-1.40387	-2.02836	0.24737	--
c33153_g1	0	-0.277345	-1.17599	-1.03192	-0.960228	Dopamine beta-monooxygenase
c33166_g1	0	-1.38598	-2.37189	-2.14425	0.538853	DUF2921 family protein
c33167_g3	0	-1.01592	-2.19394	-2.08658	0.179322	ATFP4-like protein
c33178_g1	0	-2.29499	-2.44162	-0.397033	-2.03499	DNA repair protein REV1
c33180_g1	0	-0.211267	-1.36886	-1.15188	-0.169503	Yippee family zinc-binding protein
c33183_g1	0	-2.15113	-3.40739	-4.11781	-0.555056	MFS transporter, NNP family, nitrate/nitrite transporter
c33215_g1	0	-1.99535	-2.61598	-1.71633	-0.528861	Heat shock 70kDa protein 4
c33234_g1	0	0.126838	-2.55217	-3.19985	-2.66935	--
c33253_g2	0	0.130044	-0.748026	-0.800818	0.791894	Synaptosomal-associated protein 25
c33272_g3	0	-2.58492	-2.18239	-17.4087	7.36182	--
c33274_g1	0	-0.547622	-0.929608	-1.22621	0.667033	Dishevelled/Egl-10/leckstrin domain protein
c33282_g1	0	-0.293691	0.0442102	0.143118	-2.78088	Plant OB fold protein
c33305_g2	0	-0.308507	-4.12477	-3.99013	-2.26681	Cytochrome P450 704C1-like
c33349_g1	0	-0.234334	-1.79459	-1.57607	-1.32528	Phosphopantothenoylcysteine decarboxylase
c33359_g1	0	-2.41269	0.00418374	0.308175	-1.44276	--
c33378_g1	0	-1.14475	-2.41278	-1.77621	-1.95578	P-loop nucleoside triphosphate hydrolase superfamily protein
c33378_g2	0	-0.061287	-1.02014	-0.8104	-1.97841	P-loop nucleoside triphosphate hydrolase superfamily protein
c33379_g3	0	-0.178156	-0.651655	-0.582513	-2.19712	Gibberellin 20-oxidase
c33384_g7	0	-0.319483	-0.956764	-0.760844	0.689864	Unknown
c33432_g1	0	-0.352225	-1.67086	-1.11528	0.515407	EREBP-like factor
c33445_g1	0	-0.305741	-1.35927	-1.36757	-1.27351	E3 ubiquitin-protein ligase RNF25
c33447_g1	0	-0.118262	-0.588127	-1.37669	-1.07766	Cytochrome P450 family 71 protein
c33459_g1	0	0.0952268	-1.62376	-2.1316	-2.28307	IQ domain-containing protein
c3346_g1	0	-1.15961	-0.788666	0.340739	-1.15542	Hypothetical protein MTR_5g009130
c33504_g4	0	-1.55454	-2.45625	-1.84424	0.21902	1-aminocyclopropane-1-carboxylate oxidase
c33517_g1	0	-0.339507	-1.11248	-1.09837	0.762539	Cyclic nucleotide gated channel, other eukaryote
c33520_g1	0	0.451518	-0.0496312	-0.166952	-0.747157	Hypothetical protein MTR_2g010880
c33537_g4	0	0.443128	-2.76145	-2.46448	-2.9211	--
c33548_g2	0	-0.048951	-0.614746	-0.883317	-7.22708	Heat shock 70kDa protein 1/8
c33612_g1	0	-1.32192	-1.92245	-0.425102	-0.510783	Hypothetical protein MTR_2g098340
c33623_g2	0	0.244383	-0.529649	-0.979312	-0.525014	CBL-interacting kinase
c33667_g1	0	-0.0729525	-1.29235	-1.38168	-1.60708	Peroxidase
c33686_g1	0	-0.640112	-1.2064	-1.26317	-2.6262	Annexin D4
c33703_g1	0	0.275969	-0.290208	-0.437179	-0.29953	Plant/F3O9-12 protein
c33722_g3	0	-1.06075	-8.55072	-0.197268	-7.81387	--
c33727_g1	0	-0.646255	-3.69796	-3.81078	1.22056	GDSL esterase/lipase
c33738_g3	0	0.0513861	-0.591141	-0.425078	-1.17442	Hypothetical protein MTR_7g101130
c33739_g1	0	-1.7077	-1.83881	-2.18923	0.801495	BON1-associated-like protein
c33742_g1	0	0.00237307	-0.69458	-0.736174	0.172181	OPT family oligopeptide transporter
c33771_g1	0	0.432556	-0.801037	0.416391	-1.20979	--
c33772_g2	0	-0.0167835	0.00776599	-3.17695	0.229621	--
c33780_g1	0	0.00137421	-1.62304	-1.27703	-1.14956	COMPASS component SWD1
c33793_g1	0	-0.182438	-0.952448	-1.66682	0.527335	4-hydroxy-tetrahydrodipicolinate synthase
c33816_g1	0	-0.32298	-0.0169233	-7.42185	0.129451	F-box family protein
c33816_g4	0	-0.721907	-0.198539	-20.2531	-0.0275843	F-box protein interaction domain protein
c33830_g1	0	-0.261609	-1.9957	-2.18346	-0.99058	Pectinesterase
c33848_g1	0	-0.117554	-0.686394	-2.40564	-0.35807	Replication factor A1
c33849_g1	0	-0.361266	-0.266577	0.167894	-1.72258	Alpha-1,3-glucosyltransferase
c33870_g1	0	-0.117088	-3.92628	-3.75044	-4.59365	Uncharacterized protein LOC101514207 isoform X1
c33888_g5	0	-0.0995356	-1.00332	-1.03113	-0.413616	Hypothetical protein MTR_5g035070
c33897_g17	0	-1.84539	0.388758	-0.23518	0.255491	--
c33898_g1	0	-0.164286	-0.88616	-0.919903	-0.346006	Hypothetical protein MTR_7g078220
c33920_g1	0	-0.496181	-0.560608	-0.772342	0.840412	RING/FYVE/PHD zinc finger protein
c33929_g2	0	-2.30811	-2.90144	-2.71056	1.26297	KDEL-tailed cysteine endopeptidase
c33935_g2	0	-0.34447	-2.77089	-2.99328	-6.52549	Hypothetical protein MTR_8g042540
c33946_g4	0	-0.139387	-1.00036	-1.06327	-0.579361	Hypothetical protein MTR_8g061040
c33951_g1	0	-11.9661	-11.9661	-0.125498	6.06394	Hypothetical protein MTR_7g087790
c33978_g3	0	0.761974	-7.75792	-7.39541	-4.28943	Uncharacterized protein LOC101509137
c34025_g1	0	-0.14317	0.254354	0.288916	-6.01849	Ubiquitin-like-specific protease
c34030_g6	0	-1.74381	-2.60423	-2.87309	4.82558	--
c34039_g1	0	0.101561	-0.0484561	0.0267035	-1.08275	Beta-fructofuranosidase
c34051_g1	0	-0.322351	-0.939389	-0.112399	-0.964692	--
c34060_g1	0	-0.0314618	-3.05665	-3.15222	-2.96701	Pantothenate synthetase
c34062_g1	0	-0.975169	-0.580152	0.285648	-1.22689	Hypothetical protein MTR_5g033800
c34085_g1	0	-0.315537	-2.4215	-1.5356	-2.55968	LOB domain-containing protein
c34098_g2	0	-0.31366	0.0184155	-3.37051	0.27211	Nucleoside-triphosphatase
c34103_g5	0	-0.553944	-0.661418	-1.15903	0.249425	Calcium-dependent protein kinase
c34142_g1	0	0.0417004	-2.22676	-1.98982	-2.13071	Recombination protein RecA
c34151_g1	0	-0.229055	-0.989038	-0.294596	-0.560079	Leucine-rich repeat receptor-like protein kinase
c34164_g2	0	-0.734827	-2.48576	-2.49623	-1.70516	Actin-related protein 8, plant
c34173_g2	0	-0.201192	0.245996	0.201345	-2.06924	Hypothetical protein PHAVU_006G014000g
c34188_g4	0	-0.272642	-1.25259	-1.31191	-0.0566558	Interleukin-1 receptor-associated kinase 4
c34193_g1	0	-0.667527	-2.83194	-3.04776	-2.17399	LRR receptor-like kinase plant-like protein
c34199_g2	0	-1.89063	-0.896082	-5.39101	0.62697	Thymus-specific serine protease
c34206_g4	0	-7.52636	-0.100146	-1.03985	-1.79911	Cytochrome P450 family 71 protein
c34227_g1	0	-3.16989	-3.79665	-5.79646	-1.50478	--
c34231_g8	0	-0.276721	-1.35815	-0.455738	-0.97409	Unknown
c34232_g1	0	0.363696	-0.279022	-0.956632	-0.333056	Unknown
c34235_g1	0	-0.182956	-1.04046	-1.09988	-0.140654	Wall-associated kinase-like protein
c34245_g1	0	-0.747452	-1.84465	-1.47807	1.7714	Isoflavone reductase
c34257_g1	0	-0.321712	-10.7036	-0.321712	8.03586	--
c34260_g2	0	-0.221444	-1.54764	-1.46677	-1.08756	Exocyst complex component 3
c34264_g1	0	0.412317	-0.915545	-0.881097	-0.614896	Solute carrier family 15 (peptide/histidine transporter), member 3/4
c34284_g8	0	0.636532	0.245504	0.0248746	-18.3962	Cellular nucleic acid-binding protein
c34309_g4	0	-18.8687	-0.107379	0.434744	-0.585463	Disease resistance protein (TIR-NBS-LRR class)
c34314_g1	0	-2.24918	-2.89946	-2.62505	2.03367	Pathogenesis-related protein PR10
c34326_g2	0	-0.445985	-4.18151	-7.28273	-2.83461	F-box/RNI/FBD-like domain protein
c34339_g1	0	-0.451839	-3.09877	-2.88376	-2.88932	Helicase-like protein
c34346_g1	0	-0.345347	0.315065	-0.520874	-1.12669	Wound-induced protein
c34348_g2	0	0.289019	0.379005	-0.535516	-1.24432	Phosphate transporter PHO1-like protein
c34368_g2	0	-0.346294	-1.10386	-1.10488	0.474197	Carbohydrate-binding protein of the ER protein
c34371_g1	0	-0.380419	-1.84258	-2.22316	-1.56204	Phospholipase D1/2
c34373_g4	0	-0.521977	-1.09892	-0.771908	0.838714	Homeobox-leucine zipper protein ATHB-16-like
c34381_g1	0	-0.979324	-1.40351	-1.33437	-0.156969	Auxin responsive GH3 gene family
c34399_g1	0	-0.512915	-1.3534	-1.65358	-1.0472	Disease resistance protein (TIR-NBS-LRR class)
c34428_g3	0	-1.94979	-0.00639773	-1.49823	1.67667	--
c34430_g10	0	-2.29277	-0.132582	-0.352724	0.195637	Hypothetical protein MTR_3g082420
c34445_g1	0	-3.63949	-3.95716	-1.52591	-4.04226	--
c34463_g6	0	-4.17516	-0.478692	-1.04392	-0.258004	disease resistance proteIn (TIR-NBS-LRR class)
c34465_g4	0	-9.96723	-9.96723	-9.96723	9.74675	NBS-containing resistance-like protein
c34465_g5	0	-0.622417	-0.821879	-0.972033	-4.33944	--
c34466_g2	0	-0.456914	-1.87867	-2.04576	-0.587401	Frigida-LIKE protein
c34466_g6	0	-0.66807	-0.49324	-0.0979439	-2.9723	--
c34486_g1	0	-0.0762353	-2.628	-1.11018	-1.97892	RING finger protein
c34489_g1	0	-0.108351	-0.571572	-0.871916	-0.232675	Aldehyde dehydrogenase (NAD+)
c34519_g1	0	-0.228713	-0.871835	-1.23071	-0.924533	Unknown
c34525_g1	0	-3.28327	-2.93457	-0.0680632	-2.55593	Ditrans,polycis-polyprenyl diphosphate synthase
c34578_g1	0	-0.343404	-1.13507	-1.26899	-0.358594	Defensin
c34587_g1	0	-0.393566	-0.274394	0.412227	-0.797715	Cytochrome P450 family 97 protein
c34587_g3	0	-0.326957	-1.02277	-0.617379	1.03425	Unknown
c34602_g2	0	-0.0571587	-0.0829697	0.422325	-0.975504	Hypothetical protein MTR_8g066860
c34620_g3	0	-0.130206	-0.249632	-1.14205	-0.239418	MIP18 family protein At1g68310-like isoform X1
c34626_g1	0	-1.85842	-1.76773	-0.377769	-2.98682	Endonuclease III-like protein
c34643_g3	0	0.0976847	-6.83364	-7.68163	-7.30629	Hypothetical protein MTR_8g077740
c34644_g2	0	-0.229512	-0.541447	-0.882058	-0.200827	Hypothetical protein MTR_3g092810
c34649_g2	0	-0.695336	-0.961869	-0.50396	-0.488739	Calcium-dependent protein kinase
c34656_g1	0	-0.26242	-2.26426	-2.35295	-1.82666	Zinc finger CCCH domain-containing protein
c34656_g3	0	-2.79187	-1.81806	-0.119551	1.12616	Unknown
c34685_g2	0	-1.16769	-2.59234	-1.84043	0.937561	Cysteine-rich receptor-kinase-like protein
c34688_g1	0	-0.772002	-2.64412	-2.01282	-1.25123	Zinc finger MYM-type protein
c34704_g3	0	-0.107375	-0.887106	-0.762971	-0.093043	Mlo protein
c34707_g1	0	-1.35121	-1.24295	-1.02056	-0.955239	Zinc finger SWIM domain-containing protein 3
c34707_g2	0	-1.09178	-1.51428	-0.779034	-1.28396	Hypothetical protein MTR_0268s0050
c34712_g4	0	0.180703	0.321184	0.0250525	-2.5432	--
c34714_g1	0	-0.714557	-1.00608	-0.255513	-0.208603	MADS-box transcription factor, plant
c34726_g1	0	-0.572481	-2.00273	-1.7833	-0.98374	Disease resistance protein (TIR-NBS-LRR class)
c34728_g1	0	-0.319414	-1.88772	-2.12078	-1.76786	--
c34741_g1	0	-0.176991	-2.07537	-1.97399	-2.14908	Protein gamma response
c34747_g1	0	-0.890854	-0.00203818	-1.15843	0.0242362	D-2-hydroxyglutarate dehydrogenase
c34784_g1	0	0.206585	-2.57426	-2.76178	-1.72028	Multidrug resistance protein, MATE family
c34800_g2	0	-0.497533	-1.14354	-1.05858	-0.7483	Nucleotide-diphospho-sugar transferase family protein
c34811_g5	0	-1.51239	-0.550146	-1.5811	-0.722672	--
c34824_g1	0	-0.207788	-1.34125	-1.48294	0.541924	Uncharacterized protein LOC101495388
c34830_g1	0	-0.912985	-1.39186	-1.45219	-0.956012	Chaperonin GroEL
c34840_g1	0	-0.69241	-0.0990382	0.334058	-0.782335	Chaperone DnaJ-domain protein, putative
c34849_g2	0	-1.05473	-1.83636	-1.85991	-0.558812	Resistance protein MG55
c34851_g1	0	0.158261	-0.663736	-2.21233	-0.436097	Nodulation receptor kinase
c34854_g1	0	-2.17233	-0.371254	0.92408	-17.5976	--
c34882_g9	0	0.435671	-2.16457	-0.574429	-1.63926	--
c34893_g1	0	-0.371161	-0.186996	0.0155003	-10.4141	Uncharacterized protein LOC101504641
c34900_g1	0	-0.974119	-5.10716	-3.95357	-5.50388	Hypothetical protein MTR_2g084215
c34904_g1	0	-0.499834	-0.538357	0.424923	-0.391756	Serine/threonine-protein kinase/endoribonuclease IRE1
c34905_g1	0	-0.503531	-1.89346	-2.20118	-1.68265	Phospholipase D1/2
c34927_g1	0	-0.906247	-1.01537	0.705526	-0.0678423	Ubiquinol oxidase
c34974_g3	0	-0.383173	-1.03039	-0.716526	-1.10312	Coiled-coil domain-containing protein
c34980_g1	0	0.209523	-0.0229916	0.241446	-1.20761	DUF3527 domain protein
c34981_g2	0	-4.33587	-0.787831	0.284299	-3.33609	--
c34985_g1	0	-0.624681	-1.50013	-0.930414	-0.324088	Dynein light chain
c35002_g2	0	-0.170546	-1.27388	-1.11582	-1.05852	Hypothetical protein MTR_3g070700
c35035_g9	0	0.00900354	-0.886241	-0.838709	-0.843819	Dof zinc finger protein
c35067_g5	0	-0.360948	-3.69475	-2.34553	-0.550602	Hypothetical protein PHAVU_006G081900g
c35080_g3	0	-0.0646639	-1.16771	-1.04847	-0.708034	Cysteine-rich receptor-like protein kinase
c35081_g1	0	-1.84029	-2.00367	-0.0307756	-1.77708	SMG9-like protein
c35084_g1	0	-0.109691	-1.17252	-1.00236	-0.76826	Stromal membrane-associated protein
c35088_g5	0	0.194262	-0.410997	-0.785372	0.160997	Calmodulin-binding transcription activator
c35089_g1	0	0.494691	-6.0346	0.763469	0.244883	Hypothetical protein, partial
c35103_g1	0	0.0432727	-9.41853	-1.56994	-0.606543	NBS/LRR resistance protein-like protein, partial
c35106_g1	0	-0.0161501	-1.51404	-1.46188	-1.07316	Chaperone protein dnaJ
c35116_g3	0	-0.866851	0.957748	-1.33867	-0.668524	Hypothetical protein VITISV_002159
c35133_g1	0	-0.577922	-1.38514	-1.14197	-0.965499	Phosphomevalonate kinase
c35149_g1	0	-0.485802	-1.35357	-1.27725	0.387152	Kinase-like protein
c35158_g2	0	-0.057344	-0.586864	-0.947546	0.878047	Calcium-dependent protein kinase
c35159_g4	0	-2.63719	-1.86058	-1.50725	1.95266	BURP domain-containing protein
c35164_g2	0	0.10471	-2.24833	-1.79488	-1.97011	Multidrug resistance protein, MATE family
c35166_g1	0	0.149777	-1.64837	-1.81753	-1.33122	--
c35180_g1	0	-0.34719	-2.12813	-2.26236	-1.66362	Actin-related protein 8, plant
c35181_g1	0	0.522117	-2.18653	0.350958	-1.82636	Long-chain acyl-CoA synthetase
c35189_g1	0	-1.58653	-1.76177	-0.334145	-1.05113	Aleurone layer morphogenesis protein
c35199_g1	0	-1.01352	-1.65028	-0.993355	0.428976	Mannosyl-glycoprotein endo-beta-N-acetylglucosaminidase
c35200_g3	0	-14.5306	1.625	1.52969	1.625	Uncharacterized protein LOC101515185
c35215_g5	0	-0.0487967	-1.1872	-0.619726	0.178261	Serine/threonine-protein kinase OSR1/STK39
c35215_g6	0	0.122856	0.366127	0.00168637	-2.18517	F-box protein
c35217_g2	0	-1.57048	-0.346096	-0.594839	-0.823385	Pentatricopeptide repeat-containing protein
c35240_g1	0	-0.483604	-0.511927	-1.28502	0.721259	Cysteine synthase A
c35245_g1	0	-0.349305	-0.977819	-1.45482	-0.0736712	Cytochrome P450 93A3-like
c35255_g1	0	0.241054	-0.508929	-0.388952	-0.236116	Cadmium/zinc-transporting ATPase, putative
c35272_g2	0	-0.742056	-2.67954	-3.51773	-1.6197	Raffinose synthase
c35274_g1	0	-0.493285	-0.922067	-0.228431	0.213413	--
c35312_g2	0	-1.42597	-1.44868	-1.03393	-1.55427	Limonoid UDP-glucosyltransferase-like protein
c35315_g1	0	-2.422	-2.62392	-2.19373	2.74562	LRR receptor-like kinase family protein, putative
c35318_g2	0	-0.424497	-2.08026	-1.84664	-0.359179	Oligopeptide transporter
c35345_g1	0	-1.79994	-2.42519	-1.18543	-2.06725	Hypothetical protein MTR_2g094940
c35357_g4	0	-1.04174	-1.84211	-1.67348	-1.72878	Large subunit ribosomal protein LP1
c35366_g3	0	-0.429425	-0.736812	-0.926549	0.100788	Serine carboxypeptidase-like clade I
c35379_g3	0	-2.33242	-2.03307	0.0284922	-1.99087	Putative nuclease HARBI1-like isoform X1
c35384_g1	0	-0.804434	-1.52814	-1.22867	0.571171	S-locus lectin kinase family protein
c35386_g7	0	0.24495	-0.135668	-0.723219	0.230977	Methyl esterase
c35391_g1	0	-1.33172	-0.467233	-0.119817	0.12547	Sieve element-occluding protein
c35398_g3	0	-1.74102	-2.1447	-0.630626	0.692242	Aspartic proteinase nepenthesin-1
c35424_g1	0	-0.21902	-0.913042	-0.625744	-0.852485	16S rRNA (guanine527-N7)-methyltransferase
c35432_g3	0	-0.307446	-0.870558	-0.958032	-0.174536	Ser-thr protein kinase
c35433_g5	0	-0.578383	-2.30096	-2.70993	-0.412016	Uncharacterized protein LOC101495357
c35437_g9	0	-0.808802	0.172017	-3.43495	-0.492985	TIR-NBS-LRR RCT1-like resistance protein
c35440_g11	0	-0.441784	-0.152474	-4.20097	-0.260069	--
c35452_g1	0	-0.503595	-2.03825	-0.939803	0.796814	Chitinase
c35457_g2	0	-0.548075	-0.582089	-0.542483	-4.749	Carbon catabolite repressor protein-like protein
c35458_g2	0	-5.95799	-2.85442	0.94081	2.67269	2-succinylbenzoate-CoA ligase
c35458_g4	0	-0.234465	-0.866537	-1.19032	-0.166046	Glycosyltransferase family 90 protein
c35471_g1	0	-0.635532	-1.2157	-1.32334	0.375581	DNA replication ATP-dependent helicase Dna2
c35471_g3	0	-0.821243	-3.19284	-2.52598	1.73761	LRR amino-terminal domain protein
c35492_g1	0	1.33978	1.66021	-0.159907	-3.25254	--
c35494_g5	0	-0.0828369	-1.18975	-1.34146	-0.705079	--
c35499_g1	0	-0.719298	-1.29444	-1.02114	1.03424	Hypothetical protein MTR_7g024930
c35513_g5	0	-0.108307	0.264137	0.515778	-1.85712	1-deoxy-D-xylulose-5-phosphate synthase
c35524_g1	0	0.569673	-2.01241	-1.59828	-1.62438	LRR receptor-like kinase
c35526_g2	0	-0.133212	-0.814677	-1.34344	0.561648	GRP family
c35528_g1	0	-4.15722	-3.81078	-1.56204	-4.9289	--
c35549_g7	0	-0.439393	0.484953	-4.45265	0.604588	--
c35550_g1	0	-0.868663	-1.96469	-0.183125	-2.00463	Hypothetical protein MTR_8g042400
c35552_g1	0	0.273003	-0.0893125	-0.439471	-0.450851	3-ketoacyl-CoA synthase
c35555_g1	0	-0.148136	-0.938517	-0.657544	-0.757523	Cytokinin-O-glucosyltransferase
c35619_g2	0	-0.186558	-0.827517	-0.695613	-1.18344	Hypothetical protein MTR_4g023020
c35636_g2	0	-1.1216	-1.61874	-1.54828	-0.215122	Cysteine-rich receptor-kinase-like protein
c35636_g4	0	-0.889657	-2.92971	-2.50961	1.0709	S-locus lectin kinase family protein
c35637_g1	0	-0.577293	-1.11611	-0.933548	0.503122	ABC transporter C family protein
c35661_g5	0	-0.471389	-3.77791	-3.76104	-2.45941	--
c35668_g1	0	-0.0222243	-0.400966	-1.11083	-0.714379	Long-chain-alcohol oxidase
c35668_g3	0	0.35726	-0.199131	-2.1533	-0.693892	Long-chain-alcohol oxidase
c35675_g4	0	-0.314729	-5.67293	-5.28063	-5.64318	--
c35693_g1	0	-0.134333	-1.08357	-0.483365	0.104552	Ethylene responsive transcription factor 2b
c35698_g1	0	0.324689	-0.473825	-0.0948818	-1.28147	MAP3K-like kinase
c35730_g1	0	-0.118865	-0.746167	-1.39647	0.016019	unknown
c35738_g1	0	-3.90897	-3.68282	0.127119	-4.01845	Glycoside hydrolase family 1 protein
c35743_g2	0	-0.377119	-1.05969	-0.817555	0.943802	Beta-ureidopropionase
c35769_g2	0	0.267052	-0.497107	-0.251265	-0.354774	Pentatricopeptide repeat-containing protein At4g21300-like
c35800_g2	0	-0.236746	-0.397942	-0.990484	-0.384938	ATP-dependent RNA helicase DBP3
c35817_g3	0	0.411047	-1.22968	-1.39074	-0.693923	Aldehyde decarbonylase
c35833_g1	0	-0.623856	-0.866641	-0.603878	-0.414853	Dual-specificity kinase
c35836_g1	0	-2.62421	-3.25484	-1.82805	-1.16946	Chitinase
c35865_g1	0	-0.309794	-0.75824	-1.65179	0.707619	Leucine-rich receptor-like kinase family protein
c35872_g3	0	0.277799	-1.26945	-1.76693	-1.27806	Zinc finger MYM-type protein 1-like
c35880_g2	0	-1.49394	-0.743988	-0.038867	-0.420609	Phenylalanine ammonia-lyase
c35883_g1	0	-0.189509	-1.25533	-1.14286	-1.28036	Paired amphipathic helix protein Sin3a
c35886_g3	0	0.171132	-0.285887	-0.0473573	-2.51966	Uncharacterized protein At2g29880-like
c35897_g2	0	-1.14291	-1.52517	-1.27748	0.0841716	Heat shock protein 90kDa beta
c35921_g1	0	0.160465	-0.950588	-0.775602	-0.819104	Zinc knuckle (CCHC-type) family protein
c35929_g5	0	-0.591731	-1.57586	-1.52452	-0.266762	MFS transporter, PHS family, inorganic phosphate transporter
c35933_g1	0	-0.240963	-1.24315	-1.04287	0.195383	Pectinesterase
c35940_g2	0	-0.0949381	-1.39731	-1.60994	-2.02191	P-loop nucleoside triphosphate hydrolase superfamily protein
c35940_g3	0	0.655283	1.10324	-0.122809	-3.68232	Sulfotransferase
c35948_g1	0	-0.640287	-1.20036	-1.72644	1.67065	Cytochrome P450 family 709 protein
c35951_g2	0	-0.915688	-1.65083	-2.33573	0.305922	NAC transcription factor-like protein
c35980_g4	0	0.646021	0.314564	-2.20442	0.716889	--
c36005_g2	0	-0.364518	-3.19396	-1.56045	-2.81246	--
c36016_g7	0	-0.367784	-4.40888	-5.67882	-2.75527	F-box/FBD-like domain protein, putative
c36021_g1	0	-17.8217	0.330619	1.39518	0.440243	--
c36036_g1	0	-1.00466	-1.61569	-0.972012	0.0409102	Nuclear transcription factor Y, alpha
c36036_g2	0	-0.953249	-2.07446	-2.02262	0.906437	MFS transporter, PHS family, inorganic phosphate transporter
c36038_g1	0	-0.791092	-4.43697	-4.44991	-1.27714	Dehydrosqualene desaturase
c36039_g1	0	-2.51403	-1.21307	0.0333776	0.591585	Linoleate 9S-lipoxygenase
c36039_g2	0	-2.29748	-1.15465	0.283276	0.781383	Linoleate 9S-lipoxygenase
c36048_g1	0	0.113799	-0.552169	-0.454858	-0.0702662	Cucumisin-like serine protease subtilisin-like protease
c36049_g7	0	-0.815235	-1.10072	-1.22381	0.606188	Cytochrome P450 76C4
c36050_g4	0	-0.23854	-1.2431	-1.25045	-1.63062	UDP-glucosyl transferase 73C
c36052_g1	0	0.079149	-0.890906	-1.08067	-0.259117	DUF4378 domain protein
c36070_g3	0	-2.96041	-3.02649	-3.13167	4.47978	Flavonol synthase/flavanone 3-hydroxylase
c36097_g1	0	-0.367259	-0.596465	-0.532094	-1.33482	F-box and leucine-rich repeat protein 2/20
c36123_g2	0	-0.105174	-1.4158	-1.39612	-0.342599	Solute carrier family 39 (zinc transporter), member 1/2/3
c36124_g1	0	0.138555	-0.113005	-0.15273	-2.26857	Oligopeptide transporter OPT family protein
c36130_g1	0	-0.575892	-0.123382	0.0899218	-1.93072	Cohesin complex subunit SCC1
c36133_g1	0	-1.02154	-2.87616	-1.69796	1.88865	Hypothetical protein MTR_8g019110
c36134_g2	0	-0.539427	-1.17435	-1.27391	-0.032921	Receptor-like protein kinase
c36172_g4	0	-3.10357	-13.8072	-1.33865	6.5003	Hypothetical protein MTR_1g050400
c36174_g1	0	-10.7923	-10.7923	1.07768	-9.79334	LOW QUALITY PROTEIN: uncharacterized protein LOC103941950
c36182_g1	0	-0.929209	-0.247763	-0.291494	-0.444069	Hypothetical protein MTR_8g042170
c36189_g5	0	0.156832	-0.992474	-0.895041	-1.06191	Pyruvate dehydrogenase E1 component alpha subunit
c36194_g1	0	0.0553925	-1.04756	-0.573197	-0.267388	RAV-like factor
c3619_g1	0	-0.337742	-1.4509	-1.05189	-0.74042	--
c36201_g1	0	-1.23427	-2.87504	-2.20034	0.365663	Flavonoid 3',5'-hydroxylase
c36223_g2	0	-0.497141	0.376957	0.346526	-1.14309	Receptor-like kinase
c36240_g1	0	-0.664324	-1.46249	-1.57695	0.92557	LRR receptor-like kinase
c36248_g1	0	-2.01342	-1.87955	-0.221724	-2.00589	GRAS family transcription factor
c36251_g1	0	-4.90558	-3.21636	-5.27328	-2.21079	--
c36255_g3	0	-0.926325	-1.99457	-2.20036	-0.465955	Wall associated kinase-like protein
c36259_g1	0	-2.31357	-2.45843	-1.33103	-2.0002	NBS-LRR disease resistance protein
c36261_g2	0	0.0129655	-0.271465	-1.14695	-1.16409	Xyloglucan:xyloglucosyl transferase
c36264_g2	0	-0.11635	-2.96201	-2.73574	-0.242913	Uncharacterized protein LOC101261089
c36265_g1	0	-0.129289	-1.96589	-1.69628	-1.29642	Lectin kinase family protein
c36270_g1	0	-0.458913	-1.05452	-0.786868	-2.28143	Polygalacturonase non-catalytic protein
c36283_g1	0	-3.93526	-4.11643	-0.0975287	-3.68875	Elongation factor 1-alpha
c36286_g1	0	-0.248899	-1.33547	-0.495226	-0.444723	ARO1-like protein
c36302_g3	0	-0.34268	-0.938926	-0.973584	-0.591541	Serine/threonine protein kinase
c36302_g5	0	-0.809944	-1.92723	-1.61638	1.74626	LRR receptor-like serine/threonine-protein kinase HSL2
c36317_g1	0	-1.30957	-0.445818	-0.592878	1.0351	--
c36332_g1	0	-1.47478	-0.842832	-0.636859	-0.768371	Cell division protease FtsH
c36340_g1	0	-0.979027	-1.45633	-1.15498	0.572444	Cysteine-rich receptor-like protein kinase
c36344_g2	0	-0.818055	-2.14682	-2.00776	-0.632265	--
c36345_g1	0	0.321927	-0.28521	-0.28521	-1.45079	Uncharacterized protein LOC103642667, partial
c36346_g3	0	-0.65871	-1.65535	-1.63701	0.178597	Receptor-like protein kinase
c36346_g4	0	-0.760909	-2.2089	-1.80834	-0.141552	Receptor-like protein kinase
c36347_g1	0	-1.4665	-0.943801	-0.148048	-3.05339	(-)-germacrene D synthase
c36351_g3	0	-0.537795	-1.66102	-1.84711	0.0330347	Leucine-rich repeat family protein / protein kinase family protein
c36352_g2	0	-0.296882	0.160788	-0.0921583	-1.55882	Transcription factor MYC2
c36368_g1	0	-0.34325	-3.0524	-1.86989	-3.49296	O-methyltransferase
c36373_g3	0	-2.0796	-0.205643	-0.606119	0.144765	Uncharacterized protein LOC101496590 isoform X2
c36376_g7	0	-0.869413	-1.06948	-1.08162	-0.828427	Topless-like protein
c36379_g1	0	-0.19546	-1.8421	-1.94572	-0.529447	Disease resistance protein (TIR-NBS-LRR class)
c36392_g1	0	-1.79618	-0.948598	-0.26154	-0.666795	--
c36413_g5	0	-3.83482	0.267617	0.267617	0.61226	Hypothetical protein VITISV_042890
c36415_g5	0	-0.6065	-1.81392	-2.07938	0.527275	Protein kinase-coding resistance protein
c36423_g1	0	-0.125186	-0.848954	-0.773522	0.649855	Feronia receptor-like kinase
c36440_g2	0	0.983751	0.668614	-0.060464	-3.31106	RNA-directed DNA polymerase
c36451_g1	0	0.14968	-0.720571	-0.711947	-0.599501	F/Y rich carboxy-terminal protein
c36460_g3	0	-1.68092	-0.852331	-0.343735	-0.000569672	Uncharacterized protein LOC101491850
c36485_g2	0	-0.457197	-3.33525	-1.43991	-0.277095	--
c36491_g3	0	-0.127883	-1.37072	-1.24284	-1.29686	DNA repair protein RadA/Sms
c36493_g1	0	-0.0140994	-2.244	-2.86458	-3.01658	ATP-dependent RNA helicase DDX21
c36493_g2	0	-0.250942	-2.0361	-2.94793	-5.29982	Hypothetical protein MTR_8g069925
c36496_g1	0	-0.0136033	-0.474933	0.26704	-1.56553	--
c36499_g2	0	0.119986	-0.830667	-0.621898	-0.219233	GD3A
c36515_g5	0	0.211904	-1.12	-1.08509	-0.599769	D-aminoacyl-tRNA deacylase
c36518_g1	0	-0.827008	-2.0867	-1.95856	-0.0806744	Receptor-like protein kinase
c36540_g1	0	-0.743996	-2.30741	-2.05107	0.984533	Anaphase-promoting complex subunit 11 RING-H2 finger protein
c36544_g2	0	-0.289189	-0.107901	0.108338	-7.39874	Coatomer subunit beta'-1
c36545_g3	0	0.0999177	-0.0349052	-0.733127	-5.16359	Heparanase 1
c36550_g5	0	0.134961	-0.290035	-0.177757	-1.92508	--
c36555_g2	0	-0.410842	-2.79954	-1.60574	-0.251166	Hypothetical protein MTR_3g453030
c36559_g4	0	-18.2726	-1.28075	-2.72183	-0.0198784	Hypothetical protein MTR_0014s0410
c36561_g6	0	-0.940658	-2.11176	-0.159301	0.697868	--
c36574_g1	0	-0.140926	-0.0619125	-2.07021	-0.416245	Nuclear pore complex protein Nup205-like isoform X2
c36586_g2	0	-0.494056	-1.40591	-1.33871	0.92111	Phospholipid-transporting ATPase
c36587_g4	0	0.341036	-1.1387	-0.955602	-0.403063	Quinone oxidoreductase-like protein
c36592_g4	0	-0.377151	-2.22632	-3.05074	-1.4287	F-box/RNI/FBD-like domain protein
c36597_g2	0	-0.326924	-0.266769	0.582667	-1.53806	Uncharacterized protein LOC101507260 isoform X1
c36626_g2	0	-0.318842	-1.46976	-1.91642	-1.53194	ATP-dependent RNA helicase DHX36
c36637_g1	0	-0.799748	-1.50269	-1.24204	1.62345	Glucan endo-1,3-beta-glucosidase
c36641_g1	0	-0.096373	-2.29891	-2.30913	-1.9112	GDSL esterase/lipase
c36641_g7	0	-0.399241	-2.24552	-2.96599	-2.00189	GDSL esterase/lipase
c36650_g5	0	-1.4642	-1.65278	-0.843162	-1.50851	Strictosidine synthase family protein
c36674_g7	0	0.0299114	-0.755522	-0.763146	0.341918	Tropinone reductase 1
c36680_g1	0	-1.07282	-0.522718	-0.543839	-0.6894	arogenate/prephenate dehydratase
c36691_g10	0	-0.969003	-1.88585	-1.51829	1.84627	Glucan endo-1,3-beta-glucosidase
c36711_g1	0	-5.08908	-2.22567	0.0821127	0.846051	Lipoxygenase
c36728_g6	0	-1.31676	-1.96314	-1.68749	3.11952	--
c36731_g1	0	0.0977228	-5.39586	-1.63468	-0.601771	LRR and NB-ARC domain disease resistance protein
c36731_g2	0	-0.0413019	-9.34984	-1.84679	-0.752732	LRR and NB-ARC domain disease resistance protein
c36773_g1	0	-0.170714	-1.87604	-1.50512	-1.7223	PPR containing plant-like protein
c36778_g2	0	0.182932	-7.75141	2.65949	0.399175	BnaCnng12640D
c36778_g3	0	0.389881	-6.82164	0.593569	0.0854739	Metallocarboxypeptidase inhibitor
c36787_g1	0	-0.769857	-1.0771	-1.18336	-0.900973	Peptide transporter PTR
c36791_g3	0	-1.59707	-4.74031	-1.81435	-4.99994	Hypothetical protein MTR_8g009295
c36803_g2	0	0.015852	0.318452	0.00777163	-2.27935	Disease resistance protein (TIR-NBS-LRR class)
c36806_g1	0	-0.139638	-1.15761	-1.34645	0.0574938	Cytochrome P450 family protein
c36809_g1	0	-0.113882	-0.192175	-0.0372354	-1.15745	N4-(beta-N-acetylglucosaminyl)-L-asparaginase
c36813_g1	0	-1.63459	-0.640668	-0.8942	-0.396776	sucrose synthase
c36830_g3	0	0.14408	-1.0005	-0.946496	-0.700751	--
c36841_g4	0	-0.382728	-0.363918	-0.210701	-2.26987	--
c36854_g1	0	-0.49864	-0.870311	-0.867164	-0.0475881	Lipoxygenase
c36858_g6	0	-0.249258	-1.8342	-3.15135	-1.44551	Cysteine-rich receptor-like protein kinase 10-like
c36863_g1	0	-0.588599	-4.385	-4.385	-3.53142	Replication factor A protein
c36864_g1	0	0.353714	-3.58418	0.613966	0.125225	DNA-directed RNA polymerase IV subunit 1
c36877_g4	0	-0.778281	-0.879285	-0.736724	0.405801	7-dehydrocholesterol reductase
c36893_g1	0	-1.40018	0.887409	-0.386873	-20.2353	Hypothetical protein MTR_4g051502
c36920_g8	0	-3.39431	0.429858	-0.641385	0.351959	Hypothetical protein MTR_6g034810
c36927_g7	0	-1.23439	-4.05925	-2.55195	1.81528	Gag-pol polyprotein
c36936_g1	0	-1.78934	-0.0736056	-0.36014	-0.0657288	--
c36947_g5	0	0.0409387	-0.513171	-0.929831	-0.576312	Metallothionein-like protein
c36952_g3	0	-0.433211	-1.20893	-7.92845	-1.8799	Cytochrome P450, family 26, subfamily A
c36964_g7	0	-0.59814	-1.29422	-0.885203	-0.788122	Nucleolar complex protein 2
c36966_g1	0	-0.494012	-0.602325	-1.95123	0.329457	Cysteine-rich receptor-like protein kinase
c36974_g3	0	-0.24215	-0.0268508	-1.54225	-0.447839	Enzymatic polyprotein-like
c36990_g2	0	0.126507	-1.15859	-1.92225	-1.26957	LRR receptor-like kinase, putative
c36991_g1	0	-0.47655	-1.0211	-4.58226	0.324543	Disease resistance protein (TIR-NBS-LRR class)
c36996_g1	0	0.342485	-1.20306	-0.956604	-0.35113	Uncharacterized protein TCM_011102
c37026_g1	0	-0.161126	-1.29755	-0.99486	-0.428867	LRR receptor-like kinase
c37033_g2	0	0.102776	-0.82758	-0.655493	-0.948721	Methyltransferase
c37033_g6	0	0.096291	-1.13793	-0.776315	-1.13351	Methyltransferase
c37053_g1	0	-1.78314	-2.2553	0.518943	-2.338	XH/XS domain protein
c37067_g6	0	0	-1.26963	0.626319	-0.445697	Ethanolaminephosphotransferase
c37070_g8	0	0.425245	0.200722	0.65199	-20.5299	--
c37082_g3	0	-0.0928615	-0.716887	-0.886526	-8.20739	--
c37084_g1	0	0.673964	-0.801453	0.177112	-0.327469	aquaporin SIP
c37090_g5	0	0.395194	-0.775763	-3.47444	-1.02398	--
c37099_g14	0	-0.652321	-1.05831	-1.68535	0.238874	Zein-binding protein
c37111_g4	0	-3.40712	-4.45602	-0.540877	-0.0563931	phospholipase D1/2
c37127_g1	0	-6.62309	-5.68458	-1.0471	-6.07883	BnaC07g31060D
c37127_g6	0	-6.08791	-5.94353	-2.46558	-5.22736	--
c37132_g4	0	-0.83297	-1.48923	-1.30467	0.403499	Cysteine-rich receptor-like protein kinase
c37144_g1	0	-0.752817	-1.71379	-2.6648	1.27127	Disease resistance protein RPM1
c37144_g3	0	-0.305477	-1.74393	-2.09904	-0.397767	Isochorismatase hydrolase family protein
c37147_g2	0	-0.376698	-4.08434	-4.24316	-3.40622	Kinase-like protein
c37153_g1	0	0.456424	-0.797406	-0.725081	-0.999996	Hypothetical protein MTR_0378s0010
c37153_g6	0	0.0876338	-0.0686412	-0.219964	-3.70325	--
c37159_g1	0	-0.730764	-2.65487	-2.28297	-0.396636	Nucleoredoxin
c37162_g3	0	-0.450899	0.198983	-0.0928014	-6.79176	--
c37168_g2	0	-1.86005	-2.31425	-1.68656	-2.17397	Hypothetical protein MTR_1g025660
c37173_g6	0	0.167721	0.410074	-14.5707	3.94711	Receptor-like protein
c37176_g2	0	-0.344413	-1.9017	-1.51631	1.33136	Caffeoyl-CoA O-methyltransferase
c37182_g4	0	-0.129528	-3.25302	-2.5881	-1.48245	Myb family transcription factor-like protein
c37191_g2	0	-1.58632	0.0510978	0.232136	-1.3978	RNA-directed DNA polymerase
c37204_g5	0	-0.0945038	-2.25885	-2.84798	-0.902322	F-box/LRR-repeat protein
c37211_g1	0	-0.417034	-0.939656	-0.791508	-0.777859	Shikimate O-hydroxycinnamoyltransferase
c37223_g2	0	-0.266886	-1.41974	-0.544186	-2.63187	PQ-loop protein/transmembrane family protein
c37230_g1	0	-0.409149	-1.11302	-1.29342	0.034973	CCP
c37230_g2	0	-0.950131	-1.54903	-2.93539	-0.0339017	Receptor kinase-like protein
c37237_g3	0	-0.856222	-0.71159	-1.65161	-0.263034	--
c37238_g1	0	0.325756	-0.492837	-0.64175	0.430201	Lectin receptor kinase
c37240_g1	0	-0.574636	-2.54935	-2.82138	-4.31382	--
c37257_g4	0	-0.142831	-0.473435	-0.937919	-5.85757	UDP-glucose glucosyltransferase
c37257_g8	0	0.277829	-0.67386	-0.490116	-7.0802	UDP-glucose glucosyltransferase
c37264_g2	0	-0.524319	-2.10541	-2.19196	-1.30886	Tir-nbs-lrr resistance protein
c37275_g1	0	-0.342535	-2.31232	-1.21785	-0.614959	ATP-dependent DNA helicase PIF1
c37279_g2	0	-1.25276	-1.39387	-0.971848	1.6086	Sacsin
c37280_g2	0	-1.20096	-2.66295	0.172404	-0.636684	Hypothetical protein MTR_8g069495
c37291_g3	0	-1.31371	-0.860367	-0.377644	0.973735	--
c37295_g2	0	-0.645097	-1.2426	-1.48405	-0.401304	unknown
c37303_g1	0	-0.82977	-0.674392	-0.70793	-0.403716	F-box/RNI/FBD-like domain protein
c37315_g1	0	0.106647	-0.697026	-0.806142	-0.243978	Disease resistance protein (TIR-NBS-LRR class)
c37319_g1	0	-0.765378	-2.65732	-0.572734	1.77946	--
c37323_g5	0	-0.058387	-0.333237	-19.3588	1.00962	--
c37325_g1	0	-6.87935	-7.05374	-1.74215	-5.00036	Replication factor A protein
c37325_g2	0	-3.48038	-3.70724	-1.7323	-3.78235	--
c37327_g2	0	-1.03608	-1.1237	-0.257486	-0.733267	Pectinesterase
c37338_g6	0	-0.660169	-1.77331	0.043484	0.766675	Uncharacterized protein LOC101502839
c37344_g2	0	-0.306843	-1.06691	-1.58278	-0.189949	RecName: Full=11-oxo-beta-amyrin 30-oxidase; AltName: Full=Cytochrome P450 72A63
c37349_g11	0	0.0704498	-1.22485	-1.14005	-1.47393	Hydroquinone glucosyltransferase
c37360_g3	0	-0.0394125	-1.03798	-1.49741	-0.451123	Disease resistance protein (CC-NBS-LRR class) family protein
c37380_g4	0	-16.2574	2.2846	-0.933986	2.93805	--
c37386_g1	0	0.87825	0.189929	-0.0715631	-1.6658	Hypothetical protein CICLE_v100102261mg, partial
c37390_g2	0	-0.183778	-2.58799	-2.52853	-2.81871	Metacaspase type II
c37391_g1	0	-0.547459	-1.06015	-0.79654	-0.559168	OBP3-responsive protein
c37402_g5	0	-0.811021	-1.37542	-0.2676	0.817553	Receptor kinase-like protein
c37403_g1	0	-0.662922	-1.11872	-1.28809	-0.291211	Disease resistance protein (TIR-NBS-LRR class)
c37405_g3	0	-1.17187	-2.28754	-2.45968	-1.51799	--
c37411_g1	0	-0.281644	-0.825049	-1.00183	0.200045	LRR receptor-like kinase
c37411_g2	0	-0.524541	-1.21383	-1.243	0.701065	Receptor-like protein kinase
c37417_g2	0	-2.39973	-6.07402	-1.48476	-1.51268	Uncharacterized protein LOC100797322 isoform X1
c37427_g1	0	0.616435	-6.0864	0.416359	-0.139094	Hypothetical protein OsI_05624
c37434_g1	0	0.568183	-4.67431	0.774866	0.418957	Hypothetical protein MTR_5g050970
c37440_g1	0	0.222651	-1.10316	-0.79923	-0.0628965	Uncharacterized protein LOC101510858
c37445_g1	0	-0.679097	-1.76023	-1.79629	0.0239781	G-type lectin S-receptor-like Serine/Threonine-kinase
c37459_g1	0	0.188886	0.533191	-1.37827	-0.220192	--
c37460_g3	0	-5.51525	-0.988391	-0.34158	-1.55929	TIR-NBS-LRR RCT1 resistance protein
c37462_g1	0	-10.7036	6.85463	6.02595	-10.7036	Hypothetical protein MTR_8g075655
c37467_g2	0	-0.58813	-0.913065	-0.875301	-0.878972	Maternal effect embryo arrest protein
c37478_g1	0	-0.786376	-1.2082	-1.33957	-0.41883	LRR receptor-like kinase
c37485_g5	0	-0.45442	-6.71688	-1.43178	-6.35438	--
c37494_g2	0	0.553961	-3.04481	-2.3479	-1.20956	Hypothetical protein MTR_3g062570
c37499_g1	0	-1.67948	-1.94865	-1.70679	-0.0217023	Gag-pol polyprotein
c37508_g2	0	-0.0476385	-0.3321	-1.30089	-0.43659	Hypothetical protein CISIN_1g0131331mg, partial
c37516_g2	0	0.171623	0.365829	-0.352319	-20.189	--
c37519_g1	0	-1.81013	-4.67766	-4.41469	-3.29941	5'-3' exoribonuclease 2
c37732_g1	0	0.0565769	1.21403	-13.0249	6.3167	Pectinesterase inhibitor
c39079_g1	0	-3.19485	-3.10542	-3.02866	1.49618	PAR-1a protein
c39428_g1	0	-2.7478	-2.93166	-2.95797	1.03735	Cysteine proteinase
c40218_g1	0	0.0253666	0.0316391	0.423805	-2.75084	--
c4351_g1	0	-0.655716	-1.6019	-1.20948	0.811998	LysM-domain containing receptor-like kinase
c4362_g1	0	-0.528773	-0.0369262	-0.153738	-16.4946	Uncharacterized protein LOC102661057
c4396_g1	0	0.10544	0.0215102	0.397125	-1.54226	Heavy-metal-associated domain protein
c45091_g1	0	-1.2541	-1.85577	-1.16279	2.70867	Hypothetical protein MTR_7g024930
c4642_g1	0	-16.4143	0.293003	1.41572	-0.590471	--
c4740_g1	0	-1.07143	-1.08158	-0.732608	0.236514	jasmonate ZIM domain-containing protein
c47800_g1	0	-0.086112	0.637325	-5.3232	-2.32335	Putative fasciclin-like arabinogalactan protein 20-like
c48360_g1	0	-2.02418	-5.07798	-3.3795	-5.19205	--
c49627_g1	0	-0.323656	-1.25401	-1.26959	-1.06447	Hypothetical protein MTR_3g086650
c50938_g1	0	0.050286	-3.08515	-3.82896	-2.57897	NADP-dependent alkenal double bond reductase
c51768_g1	0	-0.490483	-0.779883	-1.81551	-1.07473	Xyloglucan:xyloglucosyl transferase
c51847_g1	0	0.0580903	0.683201	0.651902	-6.23724	--
c51868_g1	0	-12.629	-12.629	-12.629	5.39571	Protein cornichon homolog 1-like
c52321_g1	0	-0.688451	0.118081	-19.0408	0.600335	--
c53228_g1	0	-3.5108	-0.806079	-2.66288	1.54734	Metal transporter
c54012_g1	0	-0.628663	-1.23629	-0.89367	-0.27387	Reversibly glycosylated polypeptide / UDP-arabinopyranose mutase
c5850_g1	0	-0.637373	-1.22226	-13.7732	2.71088	Myb proto-oncogene protein, plant
c59459_g1	0	0.261434	-0.711041	-0.718453	-0.729956	Unknown
c608_g1	0	-0.819937	-4.79375	-3.83214	-5.39861	Hypothetical protein MTR_3g449840
c6231_g1	0	-0.874301	-1.77508	-1.83401	-1.02798	Chalcone synthase
c66427_g1	0	-4.40995	-0.967898	-1.59382	-0.344974	--
c67410_g1	0	-0.557666	-1.39747	-0.867451	0.0414314	Cysteine-rich receptor-like protein kinase 25-like
c7113_g1	0	-0.700818	-8.2993	-1.80354	-5.71554	Mitochondrial chaperone BCS1
c73645_g1	0	-17.4334	-0.494144	0.379972	-1.83338	GRF zinc finger protein
c75425_g1	0	0.236639	-0.515165	-0.118794	-0.677522	CBL-interacting protein kinase
c7726_g1	0	-15.9354	0.45103	0.124889	-1.07883	--
c78279_g1	0	0.0997895	-0.453966	-1.23867	0.788596	Kinase R-like protein
c8471_g1	0	-0.668355	-1.4017	-1.19472	-0.735825	GRAS family transcription factor
c8571_g1	0	-0.0437721	0.694556	1.13297	-3.06436	PAR1 protein
c85892_g1	0	-0.308743	-1.01326	-0.482766	-15.149	Cytochrome P450, family 26, subfamily A
c86207_g1	0	-0.39332	-3.21655	-2.65447	-2.39477	--
c86255_g1	0	-5.54679	-2.71419	-1.08562	-1.8863	Albumin
c88134_g1	0	-2.18445	-1.38878	-0.574737	-1.0836	Hypothetical protein MTR_1g033650
c9382_g1	0	-0.29974	-1.28765	-1.2051	-1.04493	Hypothetical protein MTR_3g086650
c9606_g1	0	-0.260042	-1.23045	-1.64354	1.40407	Receptor-like kinase plant
c9713_g1	0	-3.3091	-3.41167	-2.00427	1.33245	chitinase
Note: The values indicate the degree of fold change observed for the each given genotype vs the N46 (‘reference’), presented as the log2 (ratio).

## Sheet: Cluster IV
Gene ID	N46	N47	N48	N49	RP_h	Putative description
c10377_g1	0	-1.63611	-6.11335	-3.57639	-20.1667	Hypothetical protein MTR_4g026440
c10413_g1	0	0.0504485	-4.54912	-16.5153	-16.5153	Hypothetical protein MTR_5g454250
c10498_g1	0	-0.428553	-19.4232	-19.4232	-19.4232	TMV resistance protein N
c10932_g1	0	-22.2545	-9.01551	-1.81429	-22.2545	--
c1184_g1	0	-0.0108402	-20.5299	-20.5299	-20.5299	Paired amphipathic helix protein
c13603_g1	0	0.48631	-22.0799	-22.0799	-8.45099	Cytochrome c-type biogenesis ccda-like chloroplastic protein 1-like isoform X2
c14529_g1	0	0.886323	-15.0102	-2.72222	-15.0102	Hypothetical protein MTR_4g097110
c14857_g1	0	-19.6835	-19.6835	-1.37634	-19.6835	Nucleolar GTP-binding protein
c15822_g1	0	-18.2543	-18.2543	0.686887	-18.2543	--
c16521_g1	0	-1.44831	-5.26205	-4.25458	-20.2279	--
c17067_g1	0	-1.03348	-16.6335	-0.705762	-16.6335	--
c17460_g1	0	-0.0334067	-17.83	-17.83	-17.83	Hypothetical protein MTR_4g078340
c18626_g1	0	-8.24246	-8.50535	-0.0435016	-19.209	Oxidoreductase
c19164_g1	0	1.23061	-19.5331	-19.5331	-19.5331	--
c19192_g1	0	-19.7806	-19.7806	0.0575689	-19.7806	Hypothetical protein MTR_5g013160
c19340_g1	0	-17.2877	-17.2877	-3.07393	-17.2877	--
c19380_g1	0	-0.0909162	-18.9219	-18.9219	-18.9219	--
c20137_g1	0	0.242768	-17.8175	-17.8175	-17.8175	--
c20285_g1	0	-18.6252	-18.6252	-1.38327	-18.6252	--
c20756_g1	0	-0.415033	-16.7028	-16.7028	-16.7028	--
c20788_g1	0	-0.195723	-17.4469	-17.4469	-17.4469	--
c20800_g1	0	0.441747	-6.53598	-6.28809	-18.9171	Hypothetical protein MTR_8g011510
c21336_g1	0	-1.70604	-17.8484	-17.8484	-17.8484	Hypothetical protein MtrDRAFT_AC153125g45v2
c21861_g1	0	-18.1036	-18.1036	-1.93489	-18.1036	Hypothetical protein MTR_2g069720
c22145_g1	0	-18.9909	-18.9909	-0.0260791	-18.9909	--
c22994_g2	0	-0.482187	-19.714	-19.714	-19.714	Paired amphipathic helix protein
c23690_g1	0	-1.54927	-21.9385	-21.9385	-21.9385	LRR receptor-like kinase plant-like protein
c24547_g1	0	0.026189	-19.9587	-19.9587	-19.9587	--
c25815_g1	0	-0.0175546	-18.9983	-6.03233	-6.71029	--
c26245_g1	0	-1.12197	-16.3976	-0.358592	-16.3976	Ion channel protein
c26853_g1	0	-18.4402	-18.4402	-1.53577	-6.59952	Serine/threonine-protein phosphatase 7 long form homolog
c27557_g1	0	0.68071	-15.4683	-15.4683	-0.517593	--
c27854_g1	0	-0.170491	-3.13521	-18.696	-6.72983	AP2-like factor, ANT lineage
c27932_g1	0	0.0694068	-19.7569	-19.7569	-19.7569	--
c28055_g1	0	0.10644	-18.463	-18.463	-18.463	U3 small nucleolar RNA-associated protein
c29823_g3	0	-1.46814	-18.9258	-18.9258	-18.9258	--
c29874_g3	0	-20.047	-20.047	0.830879	-20.047	Hypothetical protein MTR_5g098315
c29965_g1	0	0.441305	-4.5544	-17.3949	-17.3949	F-box/FBD/LRR-repeat protein
c30053_g1	0	-0.295723	-6.48002	-3.23451	-19.9054	--
c30493_g2	0	-0.573711	-19.8697	-19.8697	-19.8697	Polyprotein
c30535_g1	0	-0.733208	-10.7225	-10.8924	-23.8584	LRR receptor-like kinase plant
c30891_g2	0	-17.0951	-17.0951	0.793545	-17.0951	Linoleate 9S-lipoxygenase
c30946_g2	0	-0.399082	-18.6441	-18.6441	-18.6441	hypothetical protein MTR_5g097590
c31129_g4	0	-0.122805	-19.2535	-19.2535	-8.0647	--
c31135_g1	0	-1.52826	-18.9287	-1.40575	-18.9287	Histone deacetylase 6/10
c31274_g1	0	-0.139724	-17.4032	-5.70002	-17.4032	DUF247 domain protein
c31800_g2	0	-0.0575231	-16.6429	-16.6429	-16.6429	Hypothetical protein MTR_5g049460
c32046_g1	0	-19.5817	-19.5817	-1.71507	-19.5817	Hypothetical protein MTR_3g081050
c32205_g1	0	-0.801451	-18.2185	-18.2185	-18.2185	Uncharacterized protein LOC101501357
c32234_g1	0	0.511054	-17.4415	-5.8903	-17.4415	Hypothetical protein MTR_0275s0020
c32442_g1	0	0.127549	-17.2756	-3.98779	-17.2756	--
c32494_g1	0	-0.407619	-9.89587	-10.8217	-9.68439	PIF1 helicase
c32546_g1	0	0.0267791	-17.1189	-17.1189	-17.1189	Hypothetical protein MTR_5g063260
c32546_g2	0	-0.224491	-16.22	-16.22	-16.22	Uncharacterized protein LOC103438319
c32553_g1	0	-20.4108	-20.4108	-1.88787	-20.4108	Casein kinase II subunit alpha
c33242_g1	0	-0.412241	-18.6132	-18.6132	-18.6132	Hypothetical protein MTR_5g095400
c33447_g2	0	-18.4894	-18.4894	-1.62068	-18.4894	Cytochrome P450 family 71 protein
c33665_g1	0	-0.540792	-7.17635	-17.5582	-5.85507	Replication factor A protein
c33990_g1	0	0.206449	-5.62559	-16.3292	-16.3292	Carboxyl-terminal peptidase
c34126_g4	0	-0.0975775	-11.4368	-11.4368	-9.16402	--
c34349_g1	0	1.35638	-16.8886	-16.8886	-16.8886	--
c34581_g1	0	-0.597616	-18.805	-18.805	-6.254	--
c34672_g3	0	-0.138252	-18.2922	-18.2922	-18.2922	--
c34686_g1	0	0.154574	-19.7444	-19.7444	-7.36332	--
c34809_g2	0	-0.0616882	-19.149	-19.149	-19.149	--
c34847_g1	0	-0.380703	-16.4198	-16.4198	-16.4198	Hypothetical protein MTR_7g032910
c35097_g1	0	-0.0595804	-19.4177	-9.45046	-19.4177	--
c35193_g2	0	0.551476	-17.3292	-17.3292	-2.20687	Disease resistance protein RPM1
c35398_g7	0	0.969765	-17.7273	0.36773	-17.7273	--
c35449_g2	0	0.499946	-17.245	-17.245	-0.578779	--
c35549_g11	0	-0.0550038	-18.9287	-18.9287	-18.9287	--
c35619_g6	0	1.1797	-17.455	-17.455	-4.90398	Hypothetical protein MTR_5g085060
c35743_g6	0	0.240157	-16.9955	-16.9955	-16.9955	Hypothetical protein PRUPE_ppa020282mg
c35743_g7	0	-0.187471	-17.3949	-17.3949	-17.3949	Disease resistance protein (TIR-NBS-LRR class)
c35776_g9	0	-0.0811722	-16.7428	0.508417	-16.7428	--
c35815_g6	0	-0.397605	-19.406	-19.406	-19.406	Probable serine/threonine-protein kinase Cx32
c36265_g2	0	-0.473644	-7.9564	-21.0923	-21.0923	S-locus-specific glycoprotein S6
c36265_g3	0	-0.803474	-21.1839	-21.1839	-6.92041	S-locus-specific glycoprotein S6
c36265_g4	0	-0.721945	-21.0179	-21.0179	-21.0179	--
c36483_g3	0	-0.285427	-10.0903	-10.0903	-10.412	Replication protein A 70 kDa DNA-binding subunit C-like
c36550_g2	0	-0.357761	-18.1223	-18.1223	-18.1223	--
c36561_g4	0	0.0107549	-19.2504	-8.5468	-19.2504	Hypothetical protein MTR_1g100140
c36643_g2	0	-0.00764002	-3.50581	-3.44923	-17.5306	--
c36730_g2	0	-0.462819	-16.4361	-16.4361	-6.05422	Hypothetical protein MTR_4g053915
c36752_g2	0	-0.000507544	-19.854	-19.854	-19.854	--
c36838_g4	0	-0.0335335	-8.15117	-9.06182	-22.0867	--
c36888_g3	0	-0.371601	-19.5557	-19.5557	-6.58978	--
c36919_g1	0	0.518983	-18.268	-18.268	-18.268	--
c37199_g2	0	0.1204	-17.4576	-6.07628	-17.4576	--
c37204_g3	0	-0.183692	-19.1866	-5.94762	-19.1866	--
c37231_g4	0	-0.794355	-19.2772	-1.59255	-19.2772	--
c37234_g2	0	-0.273239	-19.2734	-1.21658	-7.19177	Hypothetical protein VITISV_043284
c37366_g3	0	0.104113	-23.164	-1.78744	-0.807892	Cc-nbs-lrr resistance protein
c37407_g2	0	-0.028547	-10.0696	-10.572	-10.0696	F-box protein interaction domain protein
c37478_g3	0	-1.70238	-23.1568	-10.021	-8.25241	LRR receptor-like kinase plant
c3943_g1	0	-0.490526	-18.1121	-18.1121	-18.1121	--
c4259_g1	0	0.242976	-17.7817	-17.7817	-17.7817	F-box/RNI/FBD-like domain protein
c42609_g1	0	0.509323	-16.335	-16.335	-16.335	--
c48332_g1	0	-0.625018	-17.5255	-17.5255	-17.5255	--
c516_g1	0	0.561877	-17.9826	-17.9826	-17.9826	--
c5206_g1	0	-0.516011	-17.1257	-17.1257	-17.1257	ATP-dependent DNA helicase PIF1
c57429_g1	0	0.155941	-19.2466	-19.2466	-19.2466	Secologanin synthase-like isoform X2
c57978_g1	0	0.00561723	-17.9677	-17.9677	-17.9677	--
c63623_g1	0	0.0442892	-19.0847	-19.0847	-19.0847	--
c66398_g1	0	-0.116358	-20.0594	-9.35581	-8.5082	Resistance protein
c67128_g1	0	0.0248743	-16.2263	-16.2263	-16.2263	Polyprotein-like
c67409_g1	0	-0.743972	-16.0673	-16.0673	-16.0673	RNA-binding region RNP-1 (RNA recognition motif)
c68094_g1	0	-0.113868	-7.80674	-18.9955	-18.9955	Disease resistance protein (TIR-NBS-LRR class)
c7565_g1	0	-0.627435	-16.1882	-16.1882	-16.1882	RNA-directed DNA polymerase (Reverse transcriptase); Ribonuclease H
c76683_g1	0	0.508202	-16.9733	-16.9733	-16.9733	Uncharacterized protein LOC101511606
c76957_g1	0	-0.795655	-19.1793	-19.1793	-19.1793	Disease resistance protein (TIR-NBS-LRR class)
c835_g1	0	-0.052311	-19.3822	-19.3822	-19.3822	Cytochrome c oxidase assembly protein subunit 17
c85712_g1	0	0.463942	-16.2388	-16.2388	-16.2388	--
c8902_g1	0	-16.7073	-16.7073	-1.61216	-16.7073	--
c91592_g1	0	-18.7482	-18.7482	-2.48476	-18.7482	Unknown
Note: The values indicate the degree of fold change observed for the each given genotype vs the N46 (‘reference’), presented as the log2 (ratio). The gene ID in bold indicate the gene putative functions including secondary metabolite biosynthesis, signal translation, transcription factors or the P450 family
