# Supplementary material for: Transcriptomic profiling of Melilotus albus near-isogenic lines contrasting for coumarin content
Source: Sci Rep. 2017 Jul 4;7:4577. doi: 10.1038/s41598-017-04111-y (PMC5496894; doi:10.1038/s41598-017-04111-y)
Supplement: Supplementary file 9 — Supplementary Table S9 [file 41598_2017_4111_MOESM9_ESM.xls]

## Sheet: Table S9
Table S9 Unignes potentially related to phenylpropanoid biosynthesis pathway.
Gene ID	Gene function	FPKM(N46)	FPKM(N47)	FPKM(N48)	FPKM(N49)	FPKM(RP_h)	log2.Fold_change(N46vsN47)	Signature(N46vsN47)	log2.Fold_change(N46vsN48)	Signature(N46vsN48)	log2.Fold_change(N46vsN49)	Signature(N46vsN49)	log2.Fold_change(N46vsRP_h)	Signature(N46vsRP_h)	log2.Fold_change(N47vsN48)	Signature(N47vsN48)	log2.Fold_change(N47vsN49)	Signature(N47vsN49)	log2.Fold_change(N47vsRP_h)	Signature(N47vsRP_h)	log2.Fold_change(N48vsN49)	Signature(N48vsN49)	log2.Fold_change(N48vsRP_h)	Signature(N48vsRP_h)	log2.Fold_change(N49vsRP_h)	Signature(N49vsRP_h)
c26944_g1	4-coumarate--CoA ligase	8.25	15.97	21.42	19.56	12.24	-1.1124	N	-1.5587	Y	-1.402	N	-0.6783	N	-0.43746	N	-0.28452	N	0.43987	N	0.15611	N	0.88694	N	0.73473	N
c35977_g7	4-coumarate--CoA ligase	2.22	4.62	4.92	2.32	3.71	-1.3204	N	-1.509	Y	-0.34289	N	-0.95344	N	-0.18064	N	0.98152	N	0.37814	N	1.1664	N	0.56585	N	-0.59617	N
c36803_g3	beta-glucosidase	332.68	1508.18	1645.93	284.51	2152.71	-2.2943	Y	-2.4367	Y	0.078284	N	-2.7218	Y	-0.13555	N	2.3747	Y	-0.42386	N	2.513	Y	-0.28021	N	-2.7897	Y
c24688_g1	caffeoyl-CoA O-methyltransferase	3.69	2.41	0.75	0.56	0.06	0.46828	N	1.6559	N	2.0858	N	5.7838	Y	1.1955	N	1.6202	N	5.3268	Y	0.42705	N	4.1414	N	3.7198	N
c37176_g2	caffeoyl-CoA O-methyltransferase	164.08	129.24	43.91	57.36	412.9	0.15653	N	1.7996	Y	1.3996	Y	-1.1769	N	1.6507	Y	1.2446	Y	-1.3233	N	-0.40374	N	-2.9708	N	-2.5651	N
c17523_g1	coniferyl-aldehyde dehydrogenase	0	0	0	0	2.63	0	N	0	N	0	N	0	Y	0	N	0	N	0	Y	0	N	0	Y	0	Y
c1978_g1	coniferyl-aldehyde dehydrogenase	0	0	0	0	3.97	0	N	0	N	0	N	0	Y	0	N	0	N	0	Y	0	N	0	Y	0	Y
c24488_g1	peroxidase	4.5	4.03	9.32	9.58	11.7633	-0.069451	N	-1.3116	N	-1.3089	N	-1.5711	N	-1.235	Y	-1.2397	N	-1.5016	N	-0.0018179	N	-0.25732	N	-0.25108	N
c25537_g1	peroxidase	0	0.08	1.62	1.23	0.91	0	N	0	Y	0	N	0	Y	-4.2665	Y	-3.8688	N	-3.3917	N	0.39975	N	0.88295	N	0.48767	N
c29861_g1	peroxidase	30.24	25.31	8.48	14.28	12.19	0.073243	N	1.6389	Y	0.91527	Y	1.2346	N	1.5731	Y	0.84398	N	1.166	N	-0.727	N	-0.39913	N	0.33241	N
c31165_g2	peroxidase	3.12	0.91	3.22	1	8.74	1.5479	N	-0.0514	N	1.7558	N	-1.2111	N	-1.594	N	0.20913	N	-2.7507	N	1.8084	Y	-1.1516	N	-2.9569	N
c32079_g1	peroxidase	6.08	13.18	0.123333	0.02	0.58	-1.3157	Y	5.3271	Y	8.0965	Y	3.2074	Y	6.6507	Y	9.4116	Y	4.5273	Y	2.7615	N	-2.113	N	-4.8689	N
c33667_g1	peroxidase	11.83	11.25	4.83	4.54	3.88	-0.14192	N	1.1068	Y	1.2623	Y	1.5934	N	1.2567	N	1.4058	N	1.7406	Y	0.15145	N	0.49179	N	0.34392	N
c29600_g2	phenylalanine ammonia-lyase	4.83	10.67	14.61	10.71	10.82	-1.3009	N	-1.7608	Y	-1.2417	N	-1.2649	N	-0.45332	N	0.062333	N	0.042181	N	0.51819	N	0.50588	N	-0.0083115	N
c35880_g2	phenylalanine ammonia-lyase	125.4	44.52	74.8767	122.07	93.69	1.2587	N	0.48905	N	-0.2507	N	0.19458	N	-0.76236	Y	-1.5072	Y	-1.0601	N	-0.742	N	-0.28885	N	0.45641	N
c4176_g1	phenylalanine ammonia-lyase	0	0	10.68	27.48	7.83	0	N	0	Y	0	Y	0	N	0	Y	0	Y	0	N	-1.3629	N	0.47336	N	1.84	N
c37211_g1	shikimate O-hydroxycinnamoyltransferase	27.31	20.46	14.24	15.78	15.93	0.27953	N	0.89174	Y	0.68483	N	0.83909	N	0.62023	N	0.40733	N	0.56335	N	-0.20937	N	-0.047994	N	0.16511	N
Note: Significant difference in each pairwise comparison indicate by Y (p<0.05) and N (p>0.05).
