# Supplementary material for: Transcriptomic profiling of Melilotus albus near-isogenic lines contrasting for coumarin content
Source: Sci Rep. 2017 Jul 4;7:4577. doi: 10.1038/s41598-017-04111-y (PMC5496894; doi:10.1038/s41598-017-04111-y)
Supplement: Supplementary file 10 — Supplementary Table S10 [file 41598_2017_4111_MOESM10_ESM.xlsx]

## Sheet: Table S10
Table S10 Coexpression and PPI network of commonly regulated candidate genes and neighboring genes in the comparison of N48 vs N46.
Shared name	String score	Edge Betweenness
GLYMA01G01270.1(c27956_g1) (interacts with) GLYMA01G37710.1(c31463_g1)	900	2
GLYMA01G01270.1(c27956_g1) (interacts with) GLYMA19G34900.2(c20617_g1)	996	2
GLYMA01G37710.1(c31463_g1) (interacts with) GLYMA19G34900.2(c20617_g1)	900	2
GLYMA01G01370.1(c32591_g2) (interacts with) GLYMA02G41700.1(c14081_g1)	933	85.1286
GLYMA01G01370.1(c32591_g2) (interacts with) GLYMA03G38930.1(c34441_g5)	817	91.2355
GLYMA01G01370.1(c32591_g2) (interacts with) GLYMA03G40640.1(c34580_g1)	939	498.767
GLYMA01G01370.1(c32591_g2) (interacts with) GLYMA05G00620.1(c34546_g5)	764	624.302
GLYMA01G01370.1(c32591_g2) (interacts with) GLYMA05G00910.3(c32655_g1)	968	539.179
GLYMA01G01370.1(c32591_g2) (interacts with) GLYMA08G39520.1(c33186_g1)	773	64.8841
GLYMA01G01370.1(c32591_g2) (interacts with) GLYMA10G42800.1(c32434_g1)	722	647.203
GLYMA01G01370.1(c32591_g2) (interacts with) GLYMA11G01470.2(c27252_g1)	727	567.202
GLYMA01G01370.1(c32591_g2) (interacts with) GLYMA12G14360.1(c37370_g2)	712	300
GLYMA01G01370.1(c32591_g2) (interacts with) GLYMA13G07610.1(c33733_g2)	937	240.846
GLYMA01G01370.1(c32591_g2) (interacts with) GLYMA13G27490.1(c36944_g10)	751	1667.53
GLYMA01G01370.1(c32591_g2) (interacts with) GLYMA13G43820.1(c35701_g1)	815	425.327
GLYMA01G01370.1(c32591_g2) (interacts with) GLYMA14G07270.1(c1999_g1)	933	85.1286
GLYMA01G01370.1(c32591_g2) (interacts with) GLYMA15G22780.2(c14768_g2)	748	588.142
GLYMA01G01370.1(c32591_g2) (interacts with) GLYMA16G04940.1(c32780_g4)	936	673.918
GLYMA01G01370.1(c32591_g2) (interacts with) GLYMA18G41940.1(c35276_g1)	775	222.51
GLYMA01G01370.1(c32591_g2) (interacts with) GLYMA19G06370.1(c36918_g4)	937	313.35
GLYMA02G41700.1(c14081_g1) (interacts with) GLYMA03G38930.1(c34441_g5)	805	79.9704
GLYMA02G41700.1(c14081_g1) (interacts with) GLYMA15G22780.2(c14768_g2)	781	24.3418
GLYMA02G41700.1(c14081_g1) (interacts with) GLYMA16G04940.1(c32780_g4)	786	118.143
GLYMA03G38930.1(c34441_g5) (interacts with) GLYMA05G00620.1(c34546_g5)	729	555.364
GLYMA03G38930.1(c34441_g5) (interacts with) GLYMA08G39520.1(c33186_g1)	753	47.5508
GLYMA03G38930.1(c34441_g5) (interacts with) GLYMA10G04630.1(c32291_g1)	748	620.837
GLYMA03G38930.1(c34441_g5) (interacts with) GLYMA11G01470.2(c27252_g1)	800	369.974
GLYMA03G38930.1(c34441_g5) (interacts with) GLYMA11G04530.1(c30445_g1)	710	921.269
GLYMA03G38930.1(c34441_g5) (interacts with) GLYMA13G27490.1(c36944_g10)	748	941.865
GLYMA03G38930.1(c34441_g5) (interacts with) GLYMA14G07270.1(c1999_g1)	805	79.9704
GLYMA03G38930.1(c34441_g5) (interacts with) GLYMA16G04940.1(c32780_g4)	782	505.541
GLYMA03G38930.1(c34441_g5) (interacts with) GLYMA18G41940.1(c35276_g1)	805	195.324
GLYMA03G40640.1(c34580_g1) (interacts with) GLYMA05G00910.3(c32655_g1)	982	97.2333
GLYMA05G00620.1(c34546_g5) (interacts with) GLYMA07G14340.1(c34008_g1)	735	174.976
GLYMA05G00620.1(c34546_g5) (interacts with) GLYMA07G21150.1(c36512_g5)	711	300
GLYMA05G00620.1(c34546_g5) (interacts with) GLYMA08G13360.1(c7450_g1)	784	174.976
GLYMA05G00620.1(c34546_g5) (interacts with) GLYMA11G18640.1(c19746_g1)	925	177.976
GLYMA05G00620.1(c34546_g5) (interacts with) GLYMA12G34770.1(c112_g1)	723	180.309
GLYMA05G00620.1(c34546_g5) (interacts with) GLYMA12G36132.1(c23734_g1)	725	262.947
GLYMA05G00620.1(c34546_g5) (interacts with) GLYMA13G19170.1(c33420_g1)	986	259.211
GLYMA05G00620.1(c34546_g5) (interacts with) GLYMA15G22780.2(c14768_g2)	932	22.9834
GLYMA05G00620.1(c34546_g5) (interacts with) GLYMA15G43100.1(c19320_g1)	779	173.976
GLYMA05G00620.1(c34546_g5) (interacts with) GLYMA16G04940.1(c32780_g4)	747	872.501
GLYMA05G00620.1(c34546_g5) (interacts with) GLYMA18G03220.3(c21399_g1)	771	172.976
GLYMA08G39520.1(c33186_g1) (interacts with) GLYMA11G01470.2(c27252_g1)	813	108.912
GLYMA08G39520.1(c33186_g1) (interacts with) GLYMA13G27490.1(c36944_g10)	720	186.112
GLYMA08G39520.1(c33186_g1) (interacts with) GLYMA18G41940.1(c35276_g1)	743	63.032
GLYMA10G42800.1(c32434_g1) (interacts with) GLYMA13G43820.1(c35701_g1)	954	109.297
GLYMA13G07610.1(c33733_g2) (interacts with) GLYMA13G43820.1(c35701_g1)	922	18.8778
GLYMA13G07610.1(c33733_g2) (interacts with) GLYMA18G41940.1(c35276_g1)	844	175.154
GLYMA13G07610.1(c33733_g2) (interacts with) GLYMA18G48010.2(c29709_g1)	902	169.169
GLYMA13G07610.1(c33733_g2) (interacts with) GLYMA19G06370.1(c36918_g4)	801	5.66667
GLYMA13G27490.1(c36944_g10) (interacts with) GLYMA13G37880.1(c35433_g11)	911	1869.82
GLYMA13G27490.1(c36944_g10) (interacts with) GLYMA15G06670.1(c21156_g1)	926	265.111
GLYMA13G27490.1(c36944_g10) (interacts with) GLYMA16G04940.1(c32780_g4)	796	2920.3
GLYMA13G27490.1(c36944_g10) (interacts with) GLYMA16G24220.1(c24576_g2)	984	225.067
GLYMA13G27490.1(c36944_g10) (interacts with) GLYMA18G41940.1(c35276_g1)	759	886.049
GLYMA13G43820.1(c35701_g1) (interacts with) GLYMA19G06370.1(c36918_g4)	922	11.6
GLYMA14G07270.1(c1999_g1) (interacts with) GLYMA15G22780.2(c14768_g2)	781	24.3418
GLYMA14G07270.1(c1999_g1) (interacts with) GLYMA16G04940.1(c32780_g4)	786	118.143
GLYMA15G22780.2(c14768_g2) (interacts with) GLYMA15G43100.1(c19320_g1)	748	119.691
GLYMA15G22780.2(c14768_g2) (interacts with) GLYMA16G04940.1(c32780_g4)	752	699.892
GLYMA15G22780.2(c14768_g2) (interacts with) GLYMA18G03220.3(c21399_g1)	772	118.357
GLYMA15G22780.2(c14768_g2) (interacts with) GLYMA20G35530.1(c23282_g1)	881	281.667
GLYMA16G04940.1(c32780_g4) (interacts with) GLYMA18G41940.1(c35276_g1)	776	173.989
GLYMA01G03710.1(c36353_g2) (interacts with) GLYMA18G18050.1(c32131_g1)	835	300
GLYMA01G06110.2(c17663_g1) (interacts with) GLYMA08G14740.1(c36290_g4)	709	275.19
GLYMA01G06110.2(c17663_g1) (interacts with) GLYMA13G43260.1(c29999_g1)	730	24.8095
GLYMA08G14740.1(c36290_g4) (interacts with) GLYMA08G23400.1(c36295_g1)	732	233.422
GLYMA08G14740.1(c36290_g4) (interacts with) GLYMA10G00310.1(c34819_g1)	836	278.747
GLYMA08G14740.1(c36290_g4) (interacts with) GLYMA13G37880.1(c35433_g11)	897	1783.02
GLYMA08G14740.1(c36290_g4) (interacts with) GLYMA13G43260.1(c29999_g1)	721	232.422
GLYMA08G14740.1(c36290_g4) (interacts with) GLYMA16G04600.1(c21099_g2)	712	233.422
GLYMA13G43260.1(c29999_g1) (interacts with) GLYMA16G04600.1(c21099_g2)	712	3
GLYMA01G39460.1(c37176_g2) (interacts with) GLYMA08G11620.1(c6231_g1)	903	2
GLYMA01G39460.1(c37176_g2) (interacts with) GLYMA08G42500.1(c37211_g1)	908	2
GLYMA01G39460.1(c37176_g2) (interacts with) GLYMA15G00390.1(c26944_g1)	900	18
GLYMA08G11620.1(c6231_g1) (interacts with) GLYMA08G42500.1(c37211_g1)	900	2
GLYMA08G11620.1(c6231_g1) (interacts with) GLYMA15G00390.1(c26944_g1)	805	18
GLYMA08G42500.1(c37211_g1) (interacts with) GLYMA15G00390.1(c26944_g1)	900	18
GLYMA15G00390.1(c26944_g1) (interacts with) GLYMA19G36620.1(c4176_g1)	929	36.4
GLYMA15G00390.1(c26944_g1) (interacts with) GLYMA20G32135.1(c29600_g2)	929	36.4
GLYMA01G41810.1(c30853_g1) (interacts with) GLYMA03G35540.2(c25504_g1)	999	2
GLYMA01G41810.1(c30853_g1) (interacts with) GLYMA04G43250.1(c3663_g1)	999	56.053
GLYMA01G41810.1(c30853_g1) (interacts with) GLYMA05G31160.1(c29929_g1)	999	53.3864
GLYMA01G41810.1(c30853_g1) (interacts with) GLYMA13G36150.1(c26776_g2)	880	79.3864
GLYMA01G41810.1(c30853_g1) (interacts with) GLYMA15G01950.1(c36399_g7)	997	54.3864
GLYMA01G41810.1(c30853_g1) (interacts with) GLYMA17G14370.1(c22323_g1)	999	6
GLYMA01G41810.1(c30853_g1) (interacts with) GLYMA17G36580.1(c17790_g1)	980	46.7879
GLYMA01G41810.1(c30853_g1) (interacts with) GLYMA19G44916.1(c35357_g4)	986	2
GLYMA03G35540.2(c25504_g1) (interacts with) GLYMA04G43250.1(c3663_g1)	999	56.053
GLYMA03G35540.2(c25504_g1) (interacts with) GLYMA05G31160.1(c29929_g1)	999	53.3864
GLYMA03G35540.2(c25504_g1) (interacts with) GLYMA13G36150.1(c26776_g2)	985	79.3864
GLYMA03G35540.2(c25504_g1) (interacts with) GLYMA15G01950.1(c36399_g7)	941	54.3864
GLYMA03G35540.2(c25504_g1) (interacts with) GLYMA17G14370.1(c22323_g1)	999	6
GLYMA03G35540.2(c25504_g1) (interacts with) GLYMA17G36580.1(c17790_g1)	904	46.7879
GLYMA03G35540.2(c25504_g1) (interacts with) GLYMA19G44916.1(c35357_g4)	931	2
GLYMA04G43250.1(c3663_g1) (interacts with) GLYMA05G31160.1(c29929_g1)	999	4.4
GLYMA04G43250.1(c3663_g1) (interacts with) GLYMA09G13220.2(c33813_g2)	721	1303.97
GLYMA04G43250.1(c3663_g1) (interacts with) GLYMA13G36150.1(c26776_g2)	998	60.7333
GLYMA04G43250.1(c3663_g1) (interacts with) GLYMA15G01950.1(c36399_g7)	999	6.4
GLYMA04G43250.1(c3663_g1) (interacts with) GLYMA15G38125.1(c29077_g1)	985	88.2894
GLYMA04G43250.1(c3663_g1) (interacts with) GLYMA17G14370.1(c22323_g1)	999	50.0921
GLYMA04G43250.1(c3663_g1) (interacts with) GLYMA17G36580.1(c17790_g1)	996	89.2894
GLYMA04G43250.1(c3663_g1) (interacts with) GLYMA18G18050.1(c32131_g1)	829	518
GLYMA04G43250.1(c3663_g1) (interacts with) GLYMA19G44916.1(c35357_g4)	996	56.053
GLYMA04G43250.1(c3663_g1) (interacts with) GLYMA20G32710.1(c28721_g1)	968	159.276
GLYMA05G31160.1(c29929_g1) (interacts with) GLYMA09G13220.2(c33813_g2)	745	685.106
GLYMA05G31160.1(c29929_g1) (interacts with) GLYMA13G36150.1(c26776_g2)	999	28
GLYMA05G31160.1(c29929_g1) (interacts with) GLYMA15G01950.1(c36399_g7)	999	3
GLYMA05G31160.1(c29929_g1) (interacts with) GLYMA15G38125.1(c29077_g1)	860	75.6894
GLYMA05G31160.1(c29929_g1) (interacts with) GLYMA17G14370.1(c22323_g1)	999	52.4921
GLYMA05G31160.1(c29929_g1) (interacts with) GLYMA17G36580.1(c17790_g1)	996	75.6894
GLYMA05G31160.1(c29929_g1) (interacts with) GLYMA19G44916.1(c35357_g4)	999	53.3864
GLYMA05G31160.1(c29929_g1) (interacts with) GLYMA20G32710.1(c28721_g1)	812	153.676
GLYMA13G36150.1(c26776_g2) (interacts with) GLYMA15G01950.1(c36399_g7)	999	15.6667
GLYMA13G36150.1(c26776_g2) (interacts with) GLYMA15G38125.1(c29077_g1)	826	201.356
GLYMA13G36150.1(c26776_g2) (interacts with) GLYMA17G14370.1(c22323_g1)	931	108.825
GLYMA13G36150.1(c26776_g2) (interacts with) GLYMA17G36580.1(c17790_g1)	971	188.023
GLYMA13G36150.1(c26776_g2) (interacts with) GLYMA19G44916.1(c35357_g4)	815	79.3864
GLYMA13G36150.1(c26776_g2) (interacts with) GLYMA20G32710.1(c28721_g1)	831	236.01
GLYMA15G01950.1(c36399_g7) (interacts with) GLYMA15G38125.1(c29077_g1)	985	76.6894
GLYMA15G01950.1(c36399_g7) (interacts with) GLYMA17G14370.1(c22323_g1)	984	54.4921
GLYMA15G01950.1(c36399_g7) (interacts with) GLYMA17G36580.1(c17790_g1)	998	74.6894
GLYMA15G01950.1(c36399_g7) (interacts with) GLYMA19G44916.1(c35357_g4)	858	54.3864
GLYMA15G01950.1(c36399_g7) (interacts with) GLYMA20G32710.1(c28721_g1)	958	156.676
GLYMA17G14370.1(c22323_g1) (interacts with) GLYMA17G36580.1(c17790_g1)	986	41.8159
GLYMA17G14370.1(c22323_g1) (interacts with) GLYMA18G18050.1(c32131_g1)	812	78
GLYMA17G14370.1(c22323_g1) (interacts with) GLYMA19G44916.1(c35357_g4)	999	6
GLYMA17G14370.1(c22323_g1) (interacts with) GLYMA20G32710.1(c28721_g1)	936	15
GLYMA17G36580.1(c17790_g1) (interacts with) GLYMA19G44916.1(c35357_g4)	816	46.7879
GLYMA17G36580.1(c17790_g1) (interacts with) GLYMA20G32710.1(c28721_g1)	976	86.4476
GLYMA01G42420.1(c37111_g4) (interacts with) GLYMA03G22860.1(c34712_g1)	900	7
GLYMA01G42420.1(c37111_g4) (interacts with) GLYMA16G19540.1(c35180_g1,c34164_g2)	755	5
GLYMA03G22860.1(c34712_g1) (interacts with) GLYMA06G25880.1(c25640_g1)	900	8
GLYMA03G22860.1(c34712_g1) (interacts with) GLYMA07G08740.1(c34905_g1)	900	7
GLYMA01G43321.1(c34903_g1) (interacts with) GLYMA05G04300.1(c33130_g1)	800	65.8208
GLYMA01G43321.1(c34903_g1) (interacts with) GLYMA08G21450.1(c33658_g1)	900	66.8208
GLYMA01G43321.1(c34903_g1) (interacts with) GLYMA14G01470.1(c35752_g2)	800	167.358
GLYMA05G04300.1(c33130_g1) (interacts with) GLYMA08G21450.1(c33658_g1)	832	6
GLYMA05G04300.1(c33130_g1) (interacts with) GLYMA14G01470.1(c35752_g2)	920	15.8
GLYMA05G04300.1(c33130_g1) (interacts with) GLYMA18G41940.1(c35276_g1)	945	356.746
GLYMA05G04300.1(c33130_g1) (interacts with) GLYMA20G30620.1(c30589_g1)	945	158.162
GLYMA08G21450.1(c33658_g1) (interacts with) GLYMA14G01470.1(c35752_g2)	904	33.6
GLYMA08G21450.1(c33658_g1) (interacts with) GLYMA18G41940.1(c35276_g1)	953	502.938
GLYMA08G21450.1(c33658_g1) (interacts with) GLYMA18G49210.1(c30582_g1)	922	300
GLYMA08G21450.1(c33658_g1) (interacts with) GLYMA20G30620.1(c30589_g1)	953	203.717
GLYMA14G01470.1(c35752_g2) (interacts with) GLYMA16G04940.1(c32780_g4)	989	444.12
GLYMA14G01470.1(c35752_g2) (interacts with) GLYMA18G41940.1(c35276_g1)	945	243.306
GLYMA14G01470.1(c35752_g2) (interacts with) GLYMA20G30620.1(c30589_g1)	944	217.777
GLYMA01G44400.1(c34525_g1) (interacts with) GLYMA18G13700.1(c29126_g2)	800	300
GLYMA18G13700.1(c29126_g2) (interacts with) GLYMA20G33450.2(c37117_g2)	806	2016
GLYMA01G44910.1(c33215_g1) (interacts with) GLYMA05G00540.1(c32651_g2)	978	39.0389
GLYMA01G44910.1(c33215_g1) (interacts with) GLYMA08G20560.1(c34830_g1)	834	409.213
GLYMA01G44910.1(c33215_g1) (interacts with) GLYMA09G32970.2(c30971_g1)	736	132.568
GLYMA01G44910.1(c33215_g1) (interacts with) GLYMA13G27090.3(c35106_g1)	914	150.4
GLYMA01G44910.1(c33215_g1) (interacts with) GLYMA14G40320.1(c35897_g2)	937	117.117
GLYMA05G00540.1(c32651_g2) (interacts with) GLYMA08G20560.1(c34830_g1)	735	560.467
GLYMA05G00540.1(c32651_g2) (interacts with) GLYMA11G37450.1(c29500_g1)	750	300
GLYMA05G00540.1(c32651_g2) (interacts with) GLYMA14G40320.1(c35897_g2)	867	565.711
GLYMA05G00540.1(c32651_g2) (interacts with) GLYMA15G09430.1(c17461_g1)	969	39.0389
GLYMA05G00540.1(c32651_g2) (interacts with) GLYMA20G30620.1(c30589_g1)	889	451.656
GLYMA08G20560.1(c34830_g1) (interacts with) GLYMA14G40320.1(c35897_g2)	862	3022.79
GLYMA08G20560.1(c34830_g1) (interacts with) GLYMA15G09430.1(c17461_g1)	834	409.213
GLYMA08G20560.1(c34830_g1) (interacts with) GLYMA16G04940.1(c32780_g4)	793	4524.88
GLYMA09G32970.2(c30971_g1) (interacts with) GLYMA14G40320.1(c35897_g2)	803	331.663
GLYMA09G32970.2(c30971_g1) (interacts with) GLYMA15G09430.1(c17461_g1)	736	132.568
GLYMA13G27090.3(c35106_g1) (interacts with) GLYMA15G09430.1(c17461_g1)	916	150.4
GLYMA14G40320.1(c35897_g2) (interacts with) GLYMA15G09430.1(c17461_g1)	937	117.117
GLYMA14G40320.1(c35897_g2) (interacts with) GLYMA15G37900.2(c36346_g3)	797	300
GLYMA14G40320.1(c35897_g2) (interacts with) GLYMA19G32080.1(c36259_g1)	852	300
GLYMA01G45490.1(c33178_g1) (interacts with) GLYMA15G27640.1(c34142_g1)	961	2
GLYMA02G03080.1(c36189_g5) (interacts with) GLYMA05G04300.1(c33130_g1)	892	89.4523
GLYMA02G03080.1(c36189_g5) (interacts with) GLYMA14G01470.1(c35752_g2)	816	210.548
GLYMA02G04320.4(c34420_g4) (interacts with) GLYMA03G28410.1(c36884_g2)	837	304.842
GLYMA02G04320.4(c34420_g4) (interacts with) GLYMA08G06820.1(c30936_g1)	788	422.347
GLYMA02G04320.4(c34420_g4) (interacts with) GLYMA08G18750.4(c34247_g1)	911	175.44
GLYMA02G04320.4(c34420_g4) (interacts with) GLYMA08G41460.1(c20115_g1)	972	133.533
GLYMA02G04320.4(c34420_g4) (interacts with) GLYMA10G42800.1(c32434_g1)	942	226.139
GLYMA02G04320.4(c34420_g4) (interacts with) GLYMA11G04530.1(c30445_g1)	915	105.4
GLYMA02G04320.4(c34420_g4) (interacts with) GLYMA14G10820.1(c27590_g1)	941	46.9714
GLYMA02G04320.4(c34420_g4) (interacts with) GLYMA15G10890.2(c32430_g1)	933	335.753
GLYMA03G28410.1(c36884_g2) (interacts with) GLYMA05G00910.3(c32655_g1)	745	518.857
GLYMA03G28410.1(c36884_g2) (interacts with) GLYMA11G04530.1(c30445_g1)	733	364.111
GLYMA03G28410.1(c36884_g2) (interacts with) GLYMA11G08230.1(c32424_g2)	780	193.329
GLYMA03G28410.1(c36884_g2) (interacts with) GLYMA12G23331.1(c19636_g1)	957	300
GLYMA03G28410.1(c36884_g2) (interacts with) GLYMA13G37880.1(c35433_g11)	867	1694.85
GLYMA03G28410.1(c36884_g2) (interacts with) GLYMA14G10820.1(c27590_g1)	883	174.604
GLYMA03G28410.1(c36884_g2) (interacts with) GLYMA15G10890.2(c32430_g1)	997	478.326
GLYMA03G28410.1(c36884_g2) (interacts with) GLYMA17G01550.4(c29845_g1)	766	153.26
GLYMA03G28410.1(c36884_g2) (interacts with) GLYMA18G40770.2(c34960_g2,c34960_g4)	784	1431.88
GLYMA03G28410.1(c36884_g2) (interacts with) GLYMA20G23760.1(c22882_g1)	958	300
GLYMA08G06820.1(c30936_g1) (interacts with) GLYMA13G27490.1(c36944_g10)	757	1122.05
GLYMA08G06820.1(c30936_g1) (interacts with) GLYMA17G09860.1(c24915_g1,c35460_g1)	709	300
GLYMA08G06820.1(c30936_g1) (interacts with) GLYMA17G17530.1(c32725_g1)	800	341.038
GLYMA08G18750.4(c34247_g1) (interacts with) GLYMA08G41460.1(c20115_g1)	978	19.1389
GLYMA08G18750.4(c34247_g1) (interacts with) GLYMA10G42800.1(c32434_g1)	870	148.741
GLYMA08G18750.4(c34247_g1) (interacts with) GLYMA18G48010.2(c29709_g1)	920	74.7867
GLYMA08G41460.1(c20115_g1) (interacts with) GLYMA10G42800.1(c32434_g1)	984	204.853
GLYMA08G41460.1(c20115_g1) (interacts with) GLYMA11G04530.1(c30445_g1)	912	214.775
GLYMA08G41460.1(c20115_g1) (interacts with) GLYMA14G10820.1(c27590_g1)	972	61.3196
GLYMA11G04530.1(c30445_g1) (interacts with) GLYMA14G10820.1(c27590_g1)	999	112.678
GLYMA11G04530.1(c30445_g1) (interacts with) GLYMA17G01550.4(c29845_g1)	999	137.198
GLYMA14G10820.1(c27590_g1) (interacts with) GLYMA17G01550.4(c29845_g1)	999	9.54286
GLYMA15G10890.2(c32430_g1) (interacts with) GLYMA17G17530.1(c32725_g1)	900	190.71
GLYMA15G10890.2(c32430_g1) (interacts with) GLYMA18G18590.1(c36867_g1)	811	662.45
GLYMA02G06020.1(c7113_g1) (interacts with) GLYMA03G21030.1(c24424_g1)	711	300
GLYMA03G21030.1(c24424_g1) (interacts with) GLYMA05G03010.1(c29092_g1)	827	300
GLYMA03G21030.1(c24424_g1) (interacts with) GLYMA14G40320.1(c35897_g2)	720	888
GLYMA02G11390.1(c33760_g1) (interacts with) GLYMA04G42380.1(c27180_g1)	712	298
GLYMA02G11390.1(c33760_g1) (interacts with) GLYMA17G11460.1(c28518_g1)	870	2
GLYMA04G42380.1(c27180_g1) (interacts with) GLYMA0776S50.1(c36648_g4)	913	888
GLYMA04G42380.1(c27180_g1) (interacts with) GLYMA17G11460.1(c28518_g1)	844	298
GLYMA02G14175.1(c32943_g1) (interacts with) GLYMA10G39440.1(c32163_g1)	991	2
GLYMA02G14175.1(c32943_g1) (interacts with) GLYMA18G18880.1(c29993_g1)	991	2
GLYMA10G39440.1(c32163_g1) (interacts with) GLYMA18G18880.1(c29993_g1)	924	2
GLYMA02G16620.1(c22001_g1) (interacts with) GLYMA03G38930.1(c34441_g5)	938	181.123
GLYMA02G16620.1(c22001_g1) (interacts with) GLYMA18G41940.1(c35276_g1)	879	118.877
GLYMA02G26820.1(c28322_g1) (interacts with) GLYMA11G01840.1(c32034_g1)	742	1531
GLYMA02G26820.1(c28322_g1) (interacts with) GLYMA18G13700.1(c29126_g2)	727	1271
GLYMA11G01840.1(c32034_g1) (interacts with) GLYMA13G36150.1(c26776_g2)	702	3437
GLYMA02G38280.1(c31764_g4) (interacts with) GLYMA07G04650.1(c24051_g1)	904	4
GLYMA07G04650.1(c24051_g1) (interacts with) GLYMA14G36420.1(c31764_g3)	904	4
GLYMA02G45810.1(c32201_g1) (interacts with) GLYMA05G00540.1(c32651_g2)	750	300
GLYMA02G47060.1(c37343_g2) (interacts with) GLYMA04G01700.1(c36358_g1)	837	814.802
GLYMA02G47060.1(c37343_g2) (interacts with) GLYMA09G05550.1(c37230_g2)	815	820.358
GLYMA02G47060.1(c37343_g2) (interacts with) GLYMA09G35090.2(c37402_g5)	815	820.358
GLYMA02G47060.1(c37343_g2) (interacts with) GLYMA10G38680.1(c36493_g1)	754	300
GLYMA02G47060.1(c37343_g2) (interacts with) GLYMA11G13320.1(c31151_g1)	837	178.138
GLYMA02G47060.1(c37343_g2) (interacts with) GLYMA12G06170.1(c14857_g1)	992	453.779
GLYMA02G47060.1(c37343_g2) (interacts with) GLYMA12G14000.1(c34910_g2,c34910_g1)	834	176.049
GLYMA02G47060.1(c37343_g2) (interacts with) GLYMA13G42891.1(c33668_g1)	828	230.222
GLYMA02G47060.1(c37343_g2) (interacts with) GLYMA17G23890.3(c36964_g7)	997	378.949
GLYMA04G01700.1(c36358_g1) (interacts with) GLYMA08G14740.1(c36290_g4)	722	1326.29
GLYMA04G01700.1(c36358_g1) (interacts with) GLYMA17G23890.3(c36964_g7)	905	478.154
GLYMA09G05550.1(c37230_g2) (interacts with) GLYMA14G40320.1(c35897_g2)	819	900.892
GLYMA09G35090.2(c37402_g5) (interacts with) GLYMA14G40320.1(c35897_g2)	819	900.892
GLYMA11G13320.1(c31151_g1) (interacts with) GLYMA17G23890.3(c36964_g7)	905	121.862
GLYMA12G06170.1(c14857_g1) (interacts with) GLYMA12G14000.1(c34910_g2,c34910_g1)	910	35.8889
GLYMA12G06170.1(c14857_g1) (interacts with) GLYMA13G42891.1(c33668_g1)	763	69.7778
GLYMA12G06170.1(c14857_g1) (interacts with) GLYMA15G14550.1(c25643_g1)	791	491.492
GLYMA12G06170.1(c14857_g1) (interacts with) GLYMA17G23890.3(c36964_g7)	983	44.1325
GLYMA12G14000.1(c34910_g2,c34910_g1) (interacts with) GLYMA17G23890.3(c36964_g7)	790	88.0621
GLYMA03G00450.2(c36189_g3) (interacts with) GLYMA06G22650.2(c34714_g1)	726	866
GLYMA03G00450.2(c36189_g3) (interacts with) GLYMA07G03831.1(c32301_g1)	947	1023.53
GLYMA03G00450.2(c36189_g3) (interacts with) GLYMA07G08831.1(c33203_g1)	726	577.5
GLYMA03G00450.2(c36189_g3) (interacts with) GLYMA12G32200.1(c30921_g1)	734	300
GLYMA03G00450.2(c36189_g3) (interacts with) GLYMA14G40320.1(c35897_g2)	863	2475.74
GLYMA03G00450.2(c36189_g3) (interacts with) GLYMA16G13070.1(c31268_g1)	726	577.5
GLYMA06G22650.2(c34714_g1) (interacts with) GLYMA07G01250.1(c33947_g5)	766	103.333
GLYMA06G22650.2(c34714_g1) (interacts with) GLYMA15G02750.1(c33947_g1)	766	103.333
GLYMA06G22650.2(c34714_g1) (interacts with) GLYMA17G06280.1(c36663_g2)	766	103.333
GLYMA07G03831.1(c32301_g1) (interacts with) GLYMA18G40770.2(c34960_g2,c34960_g4)	775	1118.33
GLYMA07G08831.1(c33203_g1) (interacts with) GLYMA15G02750.1(c33947_g1)	766	100.833
GLYMA07G08831.1(c33203_g1) (interacts with) GLYMA17G06280.1(c36663_g2)	766	100.833
GLYMA16G13070.1(c31268_g1) (interacts with) GLYMA17G06280.1(c36663_g2)	766	100.833
GLYMA07G08740.1(c34905_g1) (interacts with) GLYMA16G19540.1(c35180_g1,c34164_g2)	755	5
GLYMA03G24280.1(c36507_g5) (interacts with) GLYMA03G40640.1(c34580_g1)	925	300
GLYMA03G26120.2(c37087_g2,c37087_g1) (interacts with) GLYMA17G02970.1(c37018_g3)	833	300
GLYMA03G26120.2(c37087_g2,c37087_g1) (interacts with) GLYMA20G32710.1(c28721_g1)	737	596
GLYMA11G08230.1(c32424_g2) (interacts with) GLYMA12G05030.1(c36777_g1)	920	208.671
GLYMA03G36900.1(c36886_g4) (interacts with) GLYMA04G43250.1(c3663_g1)	799	190.402
GLYMA03G36900.1(c36886_g4) (interacts with) GLYMA15G38125.1(c29077_g1)	851	39.099
GLYMA03G36900.1(c36886_g4) (interacts with) GLYMA17G14370.1(c22323_g1)	707	11.5333
GLYMA03G36900.1(c36886_g4) (interacts with) GLYMA17G36580.1(c17790_g1)	817	47.4323
GLYMA03G36900.1(c36886_g4) (interacts with) GLYMA20G32710.1(c28721_g1)	834	11.5333
GLYMA15G38125.1(c29077_g1) (interacts with) GLYMA17G14370.1(c22323_g1)	980	40.8159
GLYMA15G38125.1(c29077_g1) (interacts with) GLYMA17G36580.1(c17790_g1)	989	4
GLYMA15G38125.1(c29077_g1) (interacts with) GLYMA20G32710.1(c28721_g1)	989	80.4476
GLYMA10G04630.1(c32291_g1) (interacts with) GLYMA12G36132.1(c23734_g1)	706	65.0898
GLYMA10G04630.1(c32291_g1) (interacts with) GLYMA13G19170.1(c33420_g1)	769	67.7781
GLYMA10G04630.1(c32291_g1) (interacts with) GLYMA14G40490.1(c30533_g2)	754	300
GLYMA04G02240.1(c34850_g2) (interacts with) GLYMA05G00620.1(c34546_g5)	791	173.309
GLYMA04G02240.1(c34850_g2) (interacts with) GLYMA08G13360.1(c7450_g1)	783	3.33333
GLYMA04G02240.1(c34850_g2) (interacts with) GLYMA11G18640.1(c19746_g1)	782	4.33333
GLYMA04G02240.1(c34850_g2) (interacts with) GLYMA15G22780.2(c14768_g2)	802	119.024
GLYMA04G02240.1(c34850_g2) (interacts with) GLYMA15G43100.1(c19320_g1)	741	2.66667
GLYMA08G13360.1(c7450_g1) (interacts with) GLYMA15G22780.2(c14768_g2)	763	121.691
GLYMA11G18640.1(c19746_g1) (interacts with) GLYMA15G22780.2(c14768_g2)	966	117.191
GLYMA11G18640.1(c19746_g1) (interacts with) GLYMA15G43100.1(c19320_g1)	751	3.66667
GLYMA11G18640.1(c19746_g1) (interacts with) GLYMA18G03220.3(c21399_g1)	748	5.16667
GLYMA11G18640.1(c19746_g1) (interacts with) GLYMA20G35530.1(c23282_g1)	758	10.6667
GLYMA04G11180.1(c32023_g1) (interacts with) GLYMA05G02990.3(c27743_g2)	774	4
GLYMA04G11180.1(c32023_g1) (interacts with) GLYMA10G24540.2(c30098_g2)	774	4
GLYMA04G33290.1(c36766_g2) (interacts with) GLYMA05G27081.1(c35126_g1)	831	31.9723
GLYMA04G33290.1(c36766_g2) (interacts with) GLYMA08G23400.1(c36295_g1)	761	31.9723
GLYMA04G33290.1(c36766_g2) (interacts with) GLYMA10G00310.1(c34819_g1)	910	170.111
GLYMA04G33290.1(c36766_g2) (interacts with) GLYMA13G43260.1(c29999_g1)	768	33.9723
GLYMA04G33290.1(c36766_g2) (interacts with) GLYMA16G04600.1(c21099_g2)	708	31.9723
GLYMA05G27081.1(c35126_g1) (interacts with) GLYMA08G14740.1(c36290_g4)	784	233.422
GLYMA05G27081.1(c35126_g1) (interacts with) GLYMA08G23400.1(c36295_g1)	786	2
GLYMA05G27081.1(c35126_g1) (interacts with) GLYMA10G00310.1(c34819_g1)	799	87.5498
GLYMA05G27081.1(c35126_g1) (interacts with) GLYMA13G43260.1(c29999_g1)	785	3
GLYMA05G27081.1(c35126_g1) (interacts with) GLYMA16G04600.1(c21099_g2)	738	2
GLYMA08G23400.1(c36295_g1) (interacts with) GLYMA10G00310.1(c34819_g1)	845	87.5498
GLYMA08G23400.1(c36295_g1) (interacts with) GLYMA13G43260.1(c29999_g1)	835	3
GLYMA08G23400.1(c36295_g1) (interacts with) GLYMA16G04600.1(c21099_g2)	744	2
GLYMA10G00310.1(c34819_g1) (interacts with) GLYMA11G01470.2(c27252_g1)	700	818.326
GLYMA10G00310.1(c34819_g1) (interacts with) GLYMA13G43260.1(c29999_g1)	725	105.359
GLYMA10G00310.1(c34819_g1) (interacts with) GLYMA16G04600.1(c21099_g2)	784	87.5498
GLYMA04G42070.1(c36267_g2) (interacts with) GLYMA06G22650.2(c34714_g1)	826	300
GLYMA0776S50.1(c36648_g4) (interacts with) GLYMA08G01180.1(c24146_g1)	890	39.1692
GLYMA0776S50.1(c36648_g4) (interacts with) GLYMA13G27490.1(c36944_g10)	796	836.444
GLYMA0776S50.1(c36648_g4) (interacts with) GLYMA13G37880.1(c35433_g11)	712	354.725
GLYMA09G13220.2(c33813_g2) (interacts with) GLYMA13G27490.1(c36944_g10)	862	6446.89
GLYMA09G13220.2(c33813_g2) (interacts with) GLYMA13G36150.1(c26776_g2)	775	3545.11
GLYMA09G13220.2(c33813_g2) (interacts with) GLYMA15G01950.1(c36399_g7)	758	870.051
GLYMA09G13220.2(c33813_g2) (interacts with) GLYMA16G24220.1(c24576_g2)	836	105.822
GLYMA07G14340.1(c34008_g1) (interacts with) GLYMA15G22780.2(c14768_g2)	759	121.691
GLYMA07G14340.1(c34008_g1) (interacts with) GLYMA18G03220.3(c21399_g1)	767	3.33333
GLYMA12G34770.1(c112_g1) (interacts with) GLYMA15G22780.2(c14768_g2)	811	119.524
GLYMA12G34770.1(c112_g1) (interacts with) GLYMA18G03220.3(c21399_g1)	799	3.83333
GLYMA12G34770.1(c112_g1) (interacts with) GLYMA20G35530.1(c23282_g1)	799	8.66673
GLYMA05G04170.1(c32757_g1) (interacts with) GLYMA12G08650.1(c35920_g3)	964	300
GLYMA12G08650.1(c35920_g3) (interacts with) GLYMA18G18590.1(c36867_g1)	837	596
GLYMA06G04280.1(c31447_g1) (interacts with) GLYMA13G30770.1(c17912_g1)	813	2
GLYMA06G12550.1(c24461_g3) (interacts with) GLYMA09G32370.1(c32048_g1)	715	2
GLYMA07G01250.1(c33947_g5) (interacts with) GLYMA07G08831.1(c33203_g1)	766	100.833
GLYMA07G01250.1(c33947_g5) (interacts with) GLYMA16G13070.1(c31268_g1)	766	100.833
GLYMA15G02750.1(c33947_g1) (interacts with) GLYMA16G13070.1(c31268_g1)	766	100.833
GLYMA06G35690.1(c34069_g2) (interacts with) GLYMA11G01840.1(c32034_g1)	764	152.333
GLYMA06G35690.1(c34069_g2) (interacts with) GLYMA15G01950.1(c36399_g7)	786	212.612
GLYMA06G35690.1(c34069_g2) (interacts with) GLYMA17G36580.1(c17790_g1)	779	186.388
GLYMA06G36210.1(c37344_g2,c36115_g1) (interacts with) GLYMA08G23970.1(c36877_g4)	701	152
GLYMA06G36210.1(c37344_g2,c36115_g1) (interacts with) GLYMA20G33450.2(c37117_g2)	703	438
GLYMA08G23970.1(c36877_g4) (interacts with) GLYMA10G07210.1(c32979_g4)	701	152
GLYMA08G23970.1(c36877_g4) (interacts with) GLYMA18G05630.1(c35067_g5)	701	152
GLYMA06G42850.1(c33667_g1) (interacts with) GLYMA19G36620.1(c4176_g1)	900	11.4
GLYMA06G42850.1(c33667_g1) (interacts with) GLYMA20G32135.1(c29600_g2)	900	11.4
GLYMA06G47560.1(c30244_g1) (interacts with) GLYMA09G32970.2(c30971_g1)	830	300
GLYMA08G01180.1(c24146_g1) (interacts with) GLYMA11G01320.1(c28428_g1)	974	8
GLYMA08G01180.1(c24146_g1) (interacts with) GLYMA13G27490.1(c36944_g10)	805	260.831
GLYMA07G09160.1(c33305_g2) (interacts with) GLYMA08G23970.1(c36877_g4)	701	152
GLYMA07G09160.1(c33305_g2) (interacts with) GLYMA20G33450.2(c37117_g2)	703	438
GLYMA07G38470.1(c35555_g1) (interacts with) GLYMA08G41460.1(c20115_g1)	810	300
GLYMA07G40340.1(c33031_g1) (interacts with) GLYMA11G01840.1(c32034_g1)	740	1809
GLYMA07G40340.1(c33031_g1) (interacts with) GLYMA18G13700.1(c29126_g2)	917	1289
GLYMA07G40340.1(c33031_g1) (interacts with) GLYMA19G41590.1(c36247_g2)	719	300
GLYMA11G01320.1(c28428_g1) (interacts with) GLYMA12G05030.1(c36777_g1)	807	16.3333
GLYMA11G01320.1(c28428_g1) (interacts with) GLYMA13G27490.1(c36944_g10)	938	279.667
GLYMA08G17610.1(c25169_g1) (interacts with) GLYMA13G07610.1(c33733_g2)	948	49.6808
GLYMA08G17610.1(c25169_g1) (interacts with) GLYMA13G43820.1(c35701_g1)	800	123.813
GLYMA08G17610.1(c25169_g1) (interacts with) GLYMA14G01470.1(c35752_g2)	976	72.2127
GLYMA08G17610.1(c25169_g1) (interacts with) GLYMA16G04940.1(c32780_g4)	999	360.226
GLYMA08G17610.1(c25169_g1) (interacts with) GLYMA19G06370.1(c36918_g4)	948	67.3514
GLYMA08G17820.1(c23424_g1) (interacts with) GLYMA08G23970.1(c36877_g4)	900	300
GLYMA18G48010.2(c29709_g1) (interacts with) GLYMA19G06370.1(c36918_g4)	902	101.8
GLYMA10G07210.1(c32979_g4) (interacts with) GLYMA20G33450.2(c37117_g2)	703	438
GLYMA18G05630.1(c35067_g5) (interacts with) GLYMA20G33450.2(c37117_g2)	703	438
GLYMA08G35600.1(c26823_g1) (interacts with) GLYMA17G04180.1(c29302_g1)	783	2
GLYMA08G39350.1(c36645_g3) (interacts with) GLYMA12G08460.2(c35977_g7)	848	22
GLYMA08G39350.1(c36645_g3) (interacts with) GLYMA15G00390.1(c26944_g1)	848	40
GLYMA08G40280.1(c32079_g1) (interacts with) GLYMA19G36620.1(c4176_g1)	900	11.4
GLYMA08G40280.1(c32079_g1) (interacts with) GLYMA20G32135.1(c29600_g2)	900	11.4
GLYMA12G05030.1(c36777_g1) (interacts with) GLYMA13G27490.1(c36944_g10)	812	407.004
GLYMA11G07670.1(c25537_g1) (interacts with) GLYMA19G36620.1(c4176_g1)	900	11.4
GLYMA11G07670.1(c25537_g1) (interacts with) GLYMA20G32135.1(c29600_g2)	900	11.4
GLYMA11G12860.1(c36605_g11) (interacts with) GLYMA12G22350.1(c33859_g1)	794	2
GLYMA12G03020.1(c37446_g5) (interacts with) GLYMA18G40770.2(c34960_g2,c34960_g4)	713	300
GLYMA15G14550.1(c25643_g1) (interacts with) GLYMA15G38125.1(c29077_g1)	721	457.32
GLYMA15G14550.1(c25643_g1) (interacts with) GLYMA17G23890.3(c36964_g7)	994	649.58
GLYMA15G14550.1(c25643_g1) (interacts with) GLYMA17G36580.1(c17790_g1)	758	735.072
GLYMA18G18590.1(c36867_g1) (interacts with) GLYMA18G40770.2(c34960_g2,c34960_g4)	729	584.883
GLYMA12G36123.1(c36353_g1) (interacts with) GLYMA12G36132.1(c23734_g1)	859	173.281
GLYMA12G36123.1(c36353_g1) (interacts with) GLYMA13G37880.1(c35433_g11)	983	345.3
GLYMA13G26310.1(c30750_g1) (interacts with) GLYMA14G40320.1(c35897_g2)	852	300
GLYMA15G06670.1(c21156_g1) (interacts with) GLYMA16G24220.1(c24576_g2)	962	34.8889
GLYMA13G41780.1(c18626_g1) (interacts with) GLYMA13G43820.1(c35701_g1)	805	300
GLYMA14G03300.1(c35498_g2) (interacts with) GLYMA18G18590.1(c36867_g1)	962	300
GLYMA17G17730.1(c29861_g1) (interacts with) GLYMA19G36620.1(c4176_g1)	900	11.4
GLYMA17G17730.1(c29861_g1) (interacts with) GLYMA20G32135.1(c29600_g2)	900	11.4
