# Supplementary material for: Transcriptomic profiling of Melilotus albus near-isogenic lines contrasting for coumarin content
Source: Sci Rep. 2017 Jul 4;7:4577. doi: 10.1038/s41598-017-04111-y (PMC5496894; doi:10.1038/s41598-017-04111-y)
Supplement: Supplementary file 11 — Supplementary Table S11 [file 41598_2017_4111_MOESM11_ESM.xls]

## Sheet: Table S11
Table S11 List of primers used in qRT-PCR.
Gene ID	Gene annotation	Forward Primer	Reverse Primer	FRKM velue by RNA-Seq					Reletive exression level by qRT-PCR
				N46	N47	N48	N49	RP_h	N46	N47	N48	N49	RP_h
c4176_g1	Phenylalanine ammonia-lyase	AACGGCGGAGTTGTTAATGG	CCACTTGAGCAATGGTTAGGG	0	0	10.6833	27.4833	7.83333	1.00±0.19	0.51±0.06	1.39±0.07	15.34±0.37	2.65±0.28
c29600_g2	Phenylalanine ammonia-lyase	CACCAGACATGCCTTGCTACT	CTGTTCCATTGCCGAAGATTCC	4.83	10.67	14.61	10.71	10.82	1.00±0.17	1.51±0.23	2.10±0.30	1.89±0.15	2.25±0.22
c35880_g2	Phenylalanine ammonia-lyase	GCCATGCTGAAGCAACCTT	ACGATACTCCTCCACCATACG	125.4	44.52	74.88	122.07	93.69	1.00±0.19	1.16±0.07	0.70±0.11	6.71±0.88	2.40±0.13
c35977_g7	4-coumarate--CoA ligase	CCTGAAGCTGTCTTAGGAACAC	GTTCACTGTCCGAGGAAGAAG	2.21667	4.62	4.92	2.32	3.71	1.00±0.09	4.93±1.09	1.33±0.66	3.71±0.10	0.82±0.14
c26944_g1	4-coumarate--CoA ligase	TTATCATCTGCGGCGGTAGA	TTCACGGCTGCGGAGATT	8.25	15.97	21.42	19.56	12.24	1.00±0.03	3.53±0.63	2.14±0.39	6.87±1.23	1.40±0.13
c36803_g3	Beta-glucosidase	AGCCATTCTGAAGCTGACCT	GTTACCTCACTGACGCTCAAG	332.68	1508.18	1645.93	284.51	2152.71	1.00+0.16	8.69+1.34	5.40+0.80	0.62+0.12	7.40±0.35
c37211_g1	Shikimate O-hydroxycinnamoyltransferase	CAAAGCCCTTGCATCATCCA	GGAAGCGACTGAGTTTGTAGG	27.31	20.46	14.24	15.78	15.93	1.00±0.17	1.15±0.35	0.83±0.17	0.74±0.10	0.87±0.14
c31165_g2	Peroxidase	CACAGGAAGAAGAGATGGAAGG	GCACCGACTAAGGTTACAAGG	3.12	0.9	3.22	1	8.74	1.00±0.43	0.68+0.23	3.92±0.31	1.61±0.47	2.74±0.44
c33667_g1	Peroxidase	GGTAGTGAGGTTGGATAGGTCAG	GAGATGGAATTGCTCTGCTTGG	11.83	11.25	4.83	4.54	3.88	1.00±0.09	1.01±0.14	0.30±0.03	0.37±0.04	0.13±0.02
c32079_g1	Peroxidase	CCGCCTCTTCTTCCACGATT	CATCACGCTCTGCCTTGTTG	6.08333	13.18	0.12	0.02	0.58	1.00±0.18	1.95±0.53	0.01±0.00	0.02±0.00	0.05±0.01
c35121_g2	Pathogenesis-related protein 1	CGGAGTGGATCAGTTGACAATC	CAAGACTCACAAGCAGACTACG	67.69	17.7	19.27	15.48	68.82	1.00±0.14	0.24±0.07	0.22±0.08	0.14±0.01	1.03±0.17
c36394_g1	BRI1 kinase inhibitor 1	GGAAGTGAGATAGGAGGTGAAG	CACTCTTGCTCCACGACAA	0.54	0.71	2.17	2.7	2.21	1.00±0.21	1.06±0.16	1.00±0.21	1.66±0.11	0.48±0.09
c31193_g1	Auxin-responsive protein IAA	ATTGCCTCGGAGCCTTTCA	GGAGATTGGATGCTTGTAGGTG	25.2	6.76	6.9	8.88	8.84	1.00±0.51	0.37±0.07	0.73±0.24	0.45±0.10	0.51±0.14
c4740_g1	Jasmonate ZIM domain-containing protein	CTGTCTCGCCGCTTCTGAA	CTTCTTCGCCACATGGAACTG	24.98	11.89	11.8	15.03	29.43	1.00±0.16	1.00±0.22	1.03±0.17	2.55±0.42	2.41±0.51
c33658_g1	Hexokinase	CACGCTGGTCTTGCTTCTG	AGTCCTTCCTCATTCCCTGTAG	2.1	1.26	14.12	14.57	11.5	1.00±0.30	1.54±0.24	24.26±7.33	17.87±4.41	17.65±1.92
c27503_g1	abscisic acid receptor PYR/PYL family	AAGCTGCCACGTCATCCTC	ACCGCCGATCATGCTGAAG	12.06	9.17	4.44	3.87333	1.06	1.00±0.22	1.10±0.21	0.49±0.12	0.27±0.03	0.09±0.00
c20236_g1	Pectinesterase	CATTCACTGCTGGACTAGGAG	GCCCATCACCCATCATCAAT	45.5033	64.74	52.08	36.79	39.59	1.00±0.17	2.11±0.09	3.31±0.01	1.12±0.34	1.96±0.34
c33171_g2	Pectinesterase	CCTCATACACAAGCACAACACC	GCCTCAGGAAGAGAAGAGATGG	52.77	60.87	71.76	78.67	80.07	1.00±0.16	1.21±0.19	4.66±0.68	4.64±1.19	4.23±1.01
c33830_g1	Pectinesterase	TCCGCTATGTCTGTGTCTGTC	CCGATAAGGAAGTGAGGAAGGT	116.01	96.77	29.09	25.54	58.39	1.00±0.20	0.80±0.03	0.69±0.01	0.62±0.18	1.07±0.01
c37327_g2	pectinesterase	GACACAAAGGTCTGGGTAGAGT	CAGCAACAGCAACACCACAA	112.98	55.09	51.85	94.51	67.96	1.00±0.21	0.66±0.12	0.69±0.22	0.65±0.18	0.96±0.09
c36867_g1	Trehalose 6-phosphate synthase/phosphatase	TGGAAGGTTGTGGTGTGGTT	CAAGCAGCGATCAATCAGGTC	30.24	25.31	8.48	14.28	12.19	1.00±0.13	1.77±0.18	0.77±0.11	0.72±0.03	1.14±0.34
c32113_g1	Phospholipase D1/2	TGAGGAGCGGTGGTTAAGAG	GGAGCATCAGATACACGGAGA	13.02	9.37	6.35	4.48	9.79	1.00±0.18	1.27±0.22	0.33±0.11	0.39±0.07	0.43±0.25
c37111_g4	phospholipase D1/2	CTTAGAGGAGGCTGGACTTGAA	GAGTGAGTACCTGAGGAGTGTT	21.22	2	0.97	14.58	20.4	1.00±0.25	0.09±0.00	0.09±0.04	1.14±0.24	0.79±0.14
c36485_g1	Uncharacterized membrane protein	GGAATGGATTGTCTTGGATGGC	AGCTTACCAGCAAGGAGCAT	6.96	5.98	11.93	10.56	6.86	1.00±0.25	0.55±0.04	1.54±0.09	1.30±0.08	0.94±0.12
c51868_g1	Protein cornichon homolog 1-like	GCAAACAACAACCCGAAAGG	GGTCTCGAAGACGATGATGAC	0.063	0	0	0	2.67	1.00±0.37	1.54±0.31	1.83±0.34	5.07±2.13	24.09±6.08
c35391_g1	Sieve element-occluding protein	AAGACTCTCCTCCACTCTGAAG	TGTGTTCTGAGCAAGGGTGA	19.7	7.83	14.25	18.13	21.49	1.00±0.17	0.17±0.04	0.56±0.10	0.95±0.19	1.89±0.27
c37366_g3	Cc-nbs-lrr resistance protein	GTATTAGGCTCATGCCACTCTG	CCTCTCGATACCATCCAACCA	93.99	101.02	0	27.23	53.69	1.00±0.11	2.36±0.12	0.00±0.00	0.14±0.05	0.87±0.13
c6231_g1	chalcone synthase	TTGGTCAAGAATCGCTGGTC	TGTGCCTGGACTCATCTCAA	23.95	13.06	7	6.72	11.74	1.00±0.37	0.84±0.14	0.55±0.15	0.62±0.19	0.73±0.09
c35097_g1	Unknown function	GTCAGAGCCATCAGCATCATAG	GCTTCAGCTAGAGACCTACTCA	23.95	13.06	7	6.72	11.74	1.00±0.37	0.84±0.14	0.55±0.15	0.62±0.19	0.73±0.09
c14529_g1	Hypothetical protein MTR_4g097110	GCACATTGGACCCTTGACTG	GCTTCTCTTCGCTGACCAAC	0.33	0.61	0	0.05	0	1.00±0.15	1.13±0.24	0.18±0.05	0.80±0.18	0.17±0.03
c36957_g4	Resistance protein	GAGGAGAAGACACTGGCAAGA	GTCGGTTCCCTTGTGAAGTTG	0.073	0.05	3.83	3.22	5.02	1.00±0.14	0.52±0.09	13.84±0.80	26.58±6.28	33.14±2.71
c36863_g1	Replication factor A protein	GAAGGTCCACAGGTTCCATTCT	GCTGCGGTCAGTCAGTTCA	3.97	2.64	0.19	0.19	0.34	1.00±0.16	0.38±0.03	0.35±0.04	0.26±0.04	0.40±0.04
c36689_g1	Unknown function	CACTGCACGAGCATCCTTC	GGCGGTTTGGACAGAGAGA	22.19	25.8167	40.98	21.48	22.15	1.00±0.13	1.35±0.22	3.63±0.76	0.81±0.33	0.95±0.07
c30598_g2	MYB proto-oncogene protein	GATATGAGCGAGCAAGAAGAGG	TGGAATGCGACCTGCTATCA	0.26	13.02	8.18	0.13	18.86	1.00±0.18	22.11±1.96	14.07±2.54	0.87±0.26	23.90±2.56
c33813_g2	Adenylate kinase	GGTGGCTTCTTGACGGTTAC	CCTTCTACCAACGCATCTGTC	72.92	79.9	96.34	96.96	71.21	1.00±0.12	1.78±0.35	1.63±0.50	1.72±0.22	0.94±0.15
c35458_g2	Acyl-CoA synthetase	CCATACACAGTGGCTGCTCTT	CAAGACCTGGTTGAGTGCTCTA	1.04	0.02	0.14	1.99	6.61	1.00±0.22	0.28±0.08	0.16±0.05	1.19±0.06	1.89±0.18
c29993_g1	Spermidine synthase	CAGCTTTCTGTTTGCCGTCA	GGACTTCAACAGCCACATGAG	16.4	20.5	0.7	0.1	0.42	1.00±0.23	1.46±0.28	0.00±0.00	0.00±0.00	0.00±0.00
c36174_g1	Uncharacterized protein LOC103941950	CGAAAGGTTGGCGGGTCAT	CCGAATGGCATCCTCCTGTAA	11.84	0.01	0.01	24.99	0.01	1.00±0.16	0.00±0.00	0.00±0.00	1.22±0.07	0.00±0.00
c24424_g1	GTP cyclohydrolase I	TGGCACTTGACTTGGAATGG	GGAGTAGGTGGACTTGTGATTG	0.02	0.04	0.96	0.68	0.36	1.00±0.17	0.61±0.14	1.85±0.33	1.52±0.24	1.23±0.38
c33816_g1	F-box family protein	CCTTGTCCTCCTCTTGTTCGT	GTCCATGACTCACCGATACCA	11.43	9.14	11.3	0.07	12.51	1.00±0.18	0.71±0.06	0.96±0.13	0.02±0.00	0.34±0.01
c3270	Beta-tubulin	CCTTGGTGGTGGAACTGGT	GGAGATGGGAACACTGAGAAAG	Internal control gene
Note: The relative expression level determined by qRT-PCR from three biological replicates of each genotype using 2-∆∆CT method. Results represent mean standard deviations (±SD).
